# Supplementary material for: Histone methyltransferase ASH1L primes metastases and metabolic reprogramming of macrophages in the bone niche
Source: Nat Commun. 2025 May 20;16:4681. doi: 10.1038/s41467-025-59381-2 (PMC12092585; doi:10.1038/s41467-025-59381-2)
Supplement: Supplementary file 3 — Supplementary Data 1 [file 41467_2025_59381_MOESM3_ESM.xlsx]

## Sheet: sgCtrl vs sgASH1L#2
Supplementary Data 1. RNA-sequencing was performed in sgASH1L (#2 and #3) vs sgCtrl PC-3M cells. n=3 biological replicates per group. Differentially expressed genes were identified in sgASH1L (#2) vs sgCtrl PC-3M (FDR<0.05 and FC>2) using unpaired two-tailed Student’s t-test.
too_short	locus	gene	sgCtrl Average	sgASH1L #2 Average	log2ratio (sgASH1L #2 vs sgCtrl)	pvalue	FDR	gene_name	log2ratio	-log10FDR	gene_type	is_coding	level	is_basic	is_lncRNA
OK	chr7:45912245-45921272	ENSG00000146674.15	2054.53	28.4935	-6.17203	1.02067e-272	1.97744e-268	IGFBP3	-6.17203	267.704	protein_coding	coding	level1	Basic	not_lncRNA
OK	chr5:13690328-14011818	ENSG00000039139.10	10378.6	470.236	-4.46408	1.51688e-263	1.4694e-259	DNAH5	-4.46408	258.833	protein_coding	coding	level2	Basic	not_lncRNA
OK	chr3:45082277-45146378	ENSG00000163814.8	15198.4	785.009	-4.27507	8.72644e-256	5.63554e-252	CDCP1	-4.27507	251.249	protein_coding	coding	level2	Basic	not_lncRNA
OK	chr20:45174902-45176544	ENSG00000124102.5	9537.67	492.403	-4.27573	3.91059e-247	1.8941e-243	PI3	-4.27573	242.723	protein_coding	coding	level2	Basic	not_lncRNA
OK	chr11:65892049-65900419	ENSG00000175592.9	12042.6	661.75	-4.18571	9.1461e-244	3.54393e-240	FOSL1	-4.18571	239.451	protein_coding	coding	level1	Basic	not_lncRNA
OK	chr17:41523617-41528308	ENSG00000171345.13	10661.8	589.788	-4.17611	6.86075e-242	2.21534e-238	KRT19	-4.17611	237.655	protein_coding	coding	level1	Basic	not_lncRNA
OK	chr16:69106257-69118719	ENSG00000103044.11	19191.1	1142.99	-4.06955	2.05414e-239	5.68526e-236	HAS3	-4.06955	235.245	protein_coding	coding	level2	Basic	not_lncRNA
OK	chr6:30102897-30113090	ENSG00000204616.11	2184.06	61.4921	-5.15047	1.14702e-238	2.7778e-235	TRIM31	-5.15047	234.556	protein_coding	coding	level2	Basic	not_lncRNA
OK	chr16:64943753-65122063	ENSG00000140937.14	4413.82	224.18	-4.2993	4.8965e-226	1.05405e-222	CDH11	-4.2993	221.977	protein_coding	coding	level1	Basic	not_lncRNA
OK	chr1:153606886-153613137	ENSG00000188643.11	14386.5	955.506	-3.9123	3.30539e-223	6.40387e-220	S100A16	-3.9123	219.194	protein_coding	coding	level2	Basic	not_lncRNA
OK	chr1:153534599-153536244	ENSG00000197956.10	8331.06	523.282	-3.99284	8.79166e-222	1.54845e-218	S100A6	-3.99284	217.81	protein_coding	coding	level2	Basic	not_lncRNA
<=200	chr10:73911104-73917496	ENSG00000122861.16	6647.96	391.519	-4.08576	2.18219e-221	3.52315e-218	PLAU	-4.08576	217.453	protein_coding	coding	level2	Basic	not_lncRNA
OK	chr12:53097436-53102345	ENSG00000167779.9	4357.18	231.348	-4.23526	3.37536e-220	5.03033e-217	IGFBP6	-4.23526	216.298	protein_coding	coding	level1	Basic	not_lncRNA
OK	chr22:20774113-20787720	ENSG00000099937.11	2023.79	71.2541	-4.82794	6.31698e-214	8.7418e-211	SERPIND1	-4.82794	210.058	protein_coding	coding	level2	Basic	not_lncRNA
OK	chr11:35139171-35232402	ENSG00000026508.20	6317.36	429.905	-3.87723	7.76442e-206	1.00285e-202	CD44	-3.87723	201.999	protein_coding	coding	level1	Basic	not_lncRNA
OK	chr13:46125920-46211348	ENSG00000136167.15	11097.3	833.962	-3.73408	4.57621e-205	5.54121e-202	LCP1	-3.73408	201.256	protein_coding	coding	level2	Basic	not_lncRNA
OK	chr1:201283452-201332993	ENSG00000081277.13	10052.9	777.775	-3.69212	1.20864e-199	1.37742e-196	PKP1	-3.69212	195.861	protein_coding	coding	level2	Basic	not_lncRNA
OK	chr9:68356611-68531061	ENSG00000154330.13	3448.46	214.725	-4.00539	5.65077e-197	6.08211e-194	PGM5	-4.00539	193.216	protein_coding	coding	level1	Basic	not_lncRNA
OK	chr19:10271120-10286615	ENSG00000090339.9	9913.48	788.588	-3.65205	5.97195e-197	6.0895e-194	ICAM1	-3.65205	193.215	protein_coding	coding	level2	Basic	not_lncRNA
OK	chr12:76025447-76031776	ENSG00000139289.14	5906.11	439.624	-3.74787	1.66988e-193	1.61761e-190	PHLDA1	-3.74787	189.791	protein_coding	coding	level2	Basic	not_lncRNA
OK	chr1:26863149-26864456	ENSG00000175793.12	4805.54	347.413	-3.78998	1.557e-190	1.43644e-187	SFN	-3.78998	186.843	protein_coding	coding	level2	Basic	not_lncRNA
OK	chr3:149369022-149377649	ENSG00000169908.12	2620.92	152.435	-4.10381	8.63888e-189	7.27694e-186	TM4SF1	-4.10381	185.138	protein_coding	coding	level2	Basic	not_lncRNA
OK	chr10:76869602-77637819	ENSG00000156113.24	3952.97	291.962	-3.75908	1.67035e-181	1.29446e-178	KCNMA1	-3.75908	177.888	protein_coding	coding	level1	Basic	not_lncRNA
OK	chr20:58985686-59008238	ENSG00000101160.15	2753.73	189.081	-3.86431	1.12231e-179	8.36294e-177	CTSZ	-3.86431	176.078	protein_coding	coding	level2	Basic	not_lncRNA
OK	chr12:52424070-52434371	ENSG00000170454.6	6754.8	596.988	-3.50014	8.62095e-177	6.18601e-174	KRT75	-3.50014	173.209	protein_coding	coding	level2	Basic	not_lncRNA
OK	chr22:37225270-37244269	ENSG00000128340.15	3080.26	225.113	-3.77433	2.82358e-175	1.88634e-172	RAC2	-3.77433	171.724	protein_coding	coding	level1	Basic	not_lncRNA
OK	chr10:93306429-93482334	ENSG00000138119.17	3274.48	244.418	-3.74384	3.66344e-175	2.36585e-172	MYOF	-3.74384	171.626	protein_coding	coding	level2	Basic	not_lncRNA
OK	chr7:94656325-94669695	ENSG00000242265.6	3282.89	249.823	-3.71599	2.99332e-173	1.87073e-170	PEG10	-3.71599	169.728	protein_coding	coding	level2	Basic	not_lncRNA
OK	chr15:63321378-63381846	ENSG00000074410.14	8594.39	812.887	-3.40227	1.13122e-172	6.84884e-170	CA12	-3.40227	169.164	protein_coding	coding	level2	Basic	not_lncRNA
OK	chr11:123069872-123195248	ENSG00000166250.12	1923.28	113.689	-4.0804	1.98496e-172	1.16535e-169	CLMP	-4.0804	168.934	protein_coding	coding	level1	Basic	not_lncRNA
OK	chr11:128458765-128587558	ENSG00000134954.14	1928.98	115.843	-4.05759	3.93392e-171	2.24164e-168	ETS1	-4.05759	167.649	protein_coding	coding	level1	Basic	not_lncRNA
<=200	chr3:186046314-186109089	ENSG00000244405.8	4050.12	341.416	-3.56836	1.38211e-170	7.65056e-168	ETV5	-3.56836	167.116	protein_coding	coding	level2	Basic	not_lncRNA
OK	chr4:168092537-168187736	ENSG00000109511.12	1047.09	33.4095	-4.96998	1.02779e-169	5.53122e-167	ANXA10	-4.96998	166.257	protein_coding	coding	level2	Basic	not_lncRNA
OK	chr6:106360717-106572017	ENSG00000112297.18	3765.9	308.802	-3.60824	3.8934e-169	2.03867e-166	CRYBG1	-3.60824	165.691	protein_coding	coding	level2	Basic	not_lncRNA
OK	chr1:207336754-207386804	ENSG00000196352.16	15967.5	1626.97	-3.29488	5.35095e-168	2.72814e-165	CD55	-3.29488	164.564	protein_coding	coding	level1	Basic	not_lncRNA
OK	chr8:132063785-132111159	ENSG00000132297.12	2656.84	203.272	-3.70823	3.87374e-165	1.92436e-162	HHLA1	-3.70823	161.716	protein_coding	coding	level1	Basic	not_lncRNA
OK	chr20:58459101-58515399	ENSG00000198768.11	2637.3	205.445	-3.68224	1.59218e-164	7.71173e-162	APCDD1L	-3.68224	161.113	protein_coding	coding	level2	Basic	not_lncRNA
<=200	chr4:48885019-48906774	ENSG00000145247.12	1820.57	115.425	-3.97937	6.38439e-163	3.01686e-160	OCIAD2	-3.97937	159.52	protein_coding	coding	level2	Basic	not_lncRNA
OK	chr21:41885112-41954018	ENSG00000157617.17	1558.63	92.853	-4.06919	2.3552e-159	1.08642e-156	C2CD2	-4.06919	155.964	protein_coding	coding	level2	Basic	not_lncRNA
OK	chr4:73869393-73871308	ENSG00000163739.5	1755.25	119.867	-3.87217	1.18563e-158	5.34197e-156	CXCL1	-3.87217	155.272	protein_coding	coding	level2	Basic	not_lncRNA
<=200	chr22:37675636-37679802	ENSG00000100097.12	7713.28	828.813	-3.21822	1.82139e-158	8.01989e-156	LGALS1	-3.21822	155.096	protein_coding	coding	level2	Basic	not_lncRNA
OK	chr17:82237170-82261129	ENSG00000141526.18	3333.54	300.246	-3.47284	5.19935e-158	2.23849e-155	SLC16A3	-3.47284	154.65	protein_coding	coding	level1	Basic	not_lncRNA
OK	chr16:23182745-23216883	ENSG00000166828.3	907.489	14.175	-6.00046	2.68297e-157	1.13e-154	SCNN1G	-6.00046	153.947	protein_coding	coding	level2	Basic	not_lncRNA
OK	chr12:6375429-6391224	ENSG00000111321.11	3717.08	350.46	-3.40685	3.91797e-157	1.61504e-154	LTBR	-3.40685	153.792	protein_coding	coding	level1	Basic	not_lncRNA
OK	chr8:29333064-29350684	ENSG00000120875.9	4974.18	499.405	-3.31617	1.7564e-156	7.08927e-154	DUSP4	-3.31617	153.149	protein_coding	coding	level1	Basic	not_lncRNA
OK	chr8:126552443-126558478	ENSG00000168672.4	9027.24	978.194	-3.20609	3.01095e-156	1.19049e-153	LRATD2	-3.20609	152.924	protein_coding	coding	level2	Basic	not_lncRNA
<=200	chr9:33750679-33799231	ENSG00000010438.17	3082.37	284.283	-3.43864	3.51788e-155	1.36311e-152	PRSS3	-3.43864	151.865	protein_coding	coding	level2	Basic	not_lncRNA
OK	chr12:13196726-13219941	ENSG00000134531.10	1396.11	82.922	-4.07351	7.06962e-155	2.68562e-152	EMP1	-4.07351	151.571	protein_coding	coding	level1	Basic	not_lncRNA
OK	chr12:89347235-89352501	ENSG00000139318.8	1337.15	75.9508	-4.13795	5.41802e-154	2.01863e-151	DUSP6	-4.13795	150.695	protein_coding	coding	level2	Basic	not_lncRNA
OK	chr5:32689070-32783028	ENSG00000113389.16	2376.94	194.725	-3.60959	6.082e-153	2.18209e-150	NPR3	-3.60959	149.661	protein_coding	coding	level1	Basic	not_lncRNA
OK	chr20:45252239-45254564	ENSG00000124107.5	2005.47	156.774	-3.67718	1.33009e-152	4.6853e-150	SLPI	-3.67718	149.329	protein_coding	coding	level2	Basic	not_lncRNA
OK	chrX:51743442-51746232	ENSG00000189369.9	1941.66	150.806	-3.68652	6.50444e-149	2.2503e-146	GSPT2	-3.68652	145.648	protein_coding	coding	level2	Basic	not_lncRNA
OK	chr19:8364155-8374370	ENSG00000167772.12	1873.45	115.322	-4.02196	1.30307e-148	4.42906e-146	ANGPTL4	-4.02196	145.354	protein_coding	coding	level2	Basic	not_lncRNA
OK	chr11:394209-404908	ENSG00000184363.10	1673.96	126.338	-3.72791	6.82985e-148	2.2814e-145	PKP3	-3.72791	144.642	protein_coding	coding	level2	Basic	not_lncRNA
OK	chr1:153357854-153361023	ENSG00000163220.11	1068.54	56.9522	-4.22975	5.59502e-147	1.80663e-144	S100A9	-4.22975	143.743	protein_coding	coding	level2	Basic	not_lncRNA
OK	chr12:12891562-12917937	ENSG00000013588.9	4407.45	480.085	-3.19858	3.61248e-146	1.14735e-143	GPRC5A	-3.19858	142.94	protein_coding	coding	level2	Basic	not_lncRNA
OK	chr15:100919357-101078257	ENSG00000154237.13	8032.69	938.969	-3.09673	5.83562e-146	1.82354e-143	LRRK1	-3.09673	142.739	protein_coding	coding	level2	Basic	not_lncRNA
OK	chr1:156668763-156677407	ENSG00000132688.11	11921.1	1471.33	-3.01832	9.63776e-146	2.96384e-143	NES	-3.01832	142.528	protein_coding	coding	level2	Basic	not_lncRNA
OK	chr11:59142748-59155039	ENSG00000166801.16	837.54	32.9079	-4.66965	4.15583e-143	1.25805e-140	FAM111A	-4.66965	139.9	protein_coding	coding	level2	Basic	not_lncRNA
OK	chr1:209614870-209652425	ENSG00000196878.15	3232.64	340.588	-3.24661	2.93012e-142	8.73357e-140	LAMB3	-3.24661	139.059	protein_coding	coding	level2	Basic	not_lncRNA
<=200	chr9:115019578-115118257	ENSG00000041982.16	8615.48	1053.66	-3.03152	3.17737e-142	9.32703e-140	TNC	-3.03152	139.03	protein_coding	coding	level1	Basic	not_lncRNA
OK	chr1:20589086-20618903	ENSG00000158825.6	1657.61	136.884	-3.59808	6.72564e-142	1.94481e-139	CDA	-3.59808	138.711	protein_coding	coding	level2	Basic	not_lncRNA
OK	chr5:147390808-147510068	ENSG00000113657.13	3511.69	389.545	-3.1723	1.25794e-140	3.58401e-138	DPYSL3	-3.1723	137.446	protein_coding	coding	level2	Basic	not_lncRNA
OK	chr14:23125295-23183660	ENSG00000092068.20	9616.69	1219.95	-2.97872	1.6887e-140	4.74158e-138	SLC7A8	-2.97872	137.324	protein_coding	coding	level1	Basic	not_lncRNA
OK	chr12:77324641-78007031	ENSG00000067798.16	1028.95	59.1085	-4.12167	3.43888e-140	9.51785e-138	NAV3	-4.12167	137.021	protein_coding	coding	level1	Basic	not_lncRNA
OK	chr3:49887002-49903873	ENSG00000164078.13	2458.13	244.366	-3.33045	1.15638e-139	3.15544e-137	MST1R	-3.33045	136.501	protein_coding	coding	level1	Basic	not_lncRNA
OK	chr17:56593699-56595611	ENSG00000183691.6	2915.83	309.956	-3.23377	2.72983e-139	7.3455e-137	NOG	-3.23377	136.134	protein_coding	coding	level2	Basic	not_lncRNA
OK	chr5:83637805-83720855	ENSG00000145681.11	1373.31	99.505	-3.78674	1.62173e-138	4.24587e-136	HAPLN1	-3.78674	135.372	protein_coding	coding	level2	Basic	not_lncRNA
OK	chr3:122680839-122730840	ENSG00000173193.15	2701.08	171.663	-3.97588	1.73733e-138	4.48787e-136	PARP14	-3.97588	135.348	protein_coding	coding	level2	Basic	not_lncRNA
OK	chr20:6074845-6123030	ENSG00000101311.16	2935.75	224.315	-3.71013	1.22505e-137	3.12291e-135	FERMT1	-3.71013	134.505	protein_coding	coding	level2	Basic	not_lncRNA
OK	chr1:159009892-159055155	ENSG00000163565.19	1544.26	105.768	-3.86794	2.43834e-137	6.13511e-135	IFI16	-3.86794	134.212	protein_coding	coding	level2	Basic	not_lncRNA
OK	chrX:49171898-49175235	ENSG00000102007.11	3546.27	401.59	-3.14251	4.47707e-137	1.11203e-134	PLP2	-3.14251	133.954	protein_coding	coding	level2	Basic	not_lncRNA
OK	chr5:149141483-149260542	ENSG00000173210.20	3050.55	336.17	-3.18181	9.881e-136	2.42322e-133	ABLIM3	-3.18181	132.616	protein_coding	coding	level2	Basic	not_lncRNA
OK	chr4:80184285-80204329	ENSG00000152784.16	2198.24	223.261	-3.29955	5.71385e-135	1.36667e-132	PRDM8	-3.29955	131.864	protein_coding	coding	level2	Basic	not_lncRNA
OK	chr5:41306957-41510628	ENSG00000182836.10	1416.95	67.3041	-4.39595	8.49385e-135	2.00683e-132	PLCXD3	-4.39595	131.697	protein_coding	coding	level2	Basic	not_lncRNA
OK	chr15:90160604-90217786	ENSG00000185033.14	11463.3	1593.29	-2.84694	1.02871e-131	2.40123e-129	SEMA4B	-2.84694	128.62	protein_coding	coding	level1	Basic	not_lncRNA
OK	chr7:93885396-93890753	ENSG00000105825.14	1782.36	172.337	-3.37049	4.27855e-131	9.86817e-129	TFPI2	-3.37049	128.006	protein_coding	coding	level1	Basic	not_lncRNA
OK	chr1:201483530-201509456	ENSG00000159176.14	1509.38	136.066	-3.47157	1.06405e-130	2.42527e-128	CSRP1	-3.47157	127.615	protein_coding	coding	level2	Basic	not_lncRNA
OK	chr1:183186264-183245127	ENSG00000058085.15	1365.57	113.04	-3.5946	1.15152e-130	2.59413e-128	LAMC2	-3.5946	127.586	protein_coding	coding	level2	Basic	not_lncRNA
OK	chr3:161083883-161105370	ENSG00000169255.15	975.644	64.312	-3.9232	2.88014e-128	6.41377e-126	B3GALNT1	-3.9232	125.193	protein_coding	coding	level1	Basic	not_lncRNA
OK	chr3:108380368-108529322	ENSG00000144821.10	1029.35	67.1204	-3.93884	4.29922e-128	9.35878e-126	MYH15	-3.93884	125.029	protein_coding	coding	level2	Basic	not_lncRNA
OK	chr14:67386984-67412165	ENSG00000100558.9	2124.94	172.828	-3.62001	1.54068e-127	3.28013e-125	PLEK2	-3.62001	124.484	protein_coding	coding	level1	Basic	not_lncRNA
OK	chr15:100879831-100916626	ENSG00000184254.17	5102.34	679.427	-2.90877	3.39168e-127	7.14244e-125	ALDH1A3	-2.90877	124.146	protein_coding	coding	level2	Basic	not_lncRNA
OK	chr11:2928273-2929420	ENSG00000181649.8	3343.5	422.936	-2.98285	4.37927e-127	9.12301e-125	PHLDA2	-2.98285	124.04	protein_coding	coding	level2	Basic	not_lncRNA
OK	chr8:23190452-23225102	ENSG00000104689.10	1223.55	98.9867	-3.62769	7.77991e-127	1.60349e-124	TNFRSF10A	-3.62769	123.795	protein_coding	coding	level2	Basic	not_lncRNA
OK	chr9:35673918-35681155	ENSG00000107159.13	2701.12	318.634	-3.08359	1.53831e-126	3.13718e-124	CA9	-3.08359	123.503	protein_coding	coding	level2	Basic	not_lncRNA
<=200	chr3:99638475-99799226	ENSG00000144810.16	575.043	18.8369	-4.93204	5.73817e-123	1.1461e-120	COL8A1	-4.93204	119.941	protein_coding	coding	level2	Basic	not_lncRNA
OK	chr1:8004404-8026283	ENSG00000116285.13	6277.17	884.472	-2.82723	1.09081e-122	2.15646e-120	ERRFI1	-2.82723	119.666	protein_coding	coding	level1	Basic	not_lncRNA
OK	chr3:111998739-112013887	ENSG00000144834.14	569.14	19.7489	-4.84894	2.76122e-122	5.40363e-120	TAGLN3	-4.84894	119.267	protein_coding	coding	level1	Basic	not_lncRNA
OK	chr7:143353401-143362725	ENSG00000159784.18	2685.17	335.614	-3.00014	8.64236e-122	1.67437e-119	FAM131B	-3.00014	118.776	protein_coding	coding	level2	Basic	not_lncRNA
OK	chr11:66330241-66336434	ENSG00000174791.11	1404.11	133.087	-3.39921	1.51735e-121	2.91062e-119	RIN1	-3.39921	118.536	protein_coding	coding	level1	Basic	not_lncRNA
OK	chr14:94376747-94390692	ENSG00000197249.14	952.685	69.6965	-3.77284	6.05671e-121	1.15042e-118	SERPINA1	-3.77284	117.939	protein_coding	coding	level1	Basic	not_lncRNA
OK	chrX:152733757-152737669	ENSG00000213401.10	1576.17	164.374	-3.26137	3.48705e-120	6.55905e-118	MAGEA12	-3.26137	117.183	protein_coding	coding	level2	Basic	not_lncRNA
<=200	chr3:127692132-128052190	ENSG00000074416.14	2337.5	291.369	-3.00405	5.8745e-119	1.09435e-116	MGLL	-3.00405	115.961	protein_coding	coding	level1	Basic	not_lncRNA
OK	chr17:43544976-43579620	ENSG00000175832.13	2803	295.916	-3.24371	6.86297e-119	1.26632e-116	ETV4	-3.24371	115.897	protein_coding	coding	level1	Basic	not_lncRNA
<=200	chr15:88635670-88656483	ENSG00000172183.16	1174.36	110.362	-3.41156	1.36882e-116	2.47845e-114	ISG20	-3.41156	113.606	protein_coding	coding	level1	Basic	not_lncRNA
OK	chr19:17795138-17813576	ENSG00000179913.11	1253.66	121.095	-3.37193	3.92422e-116	7.03961e-114	B3GNT3	-3.37193	113.152	protein_coding	coding	level2	Basic	not_lncRNA
OK	chr15:40844018-40858207	ENSG00000166145.14	989.763	83.5954	-3.56559	9.07192e-116	1.61247e-113	SPINT1	-3.56559	112.793	protein_coding	coding	level1	Basic	not_lncRNA
OK	chr1:156699618-156705816	ENSG00000143320.9	12415.1	2034.72	-2.60919	4.44537e-115	7.75897e-113	CRABP2	-2.60919	112.11	protein_coding	coding	level2	Basic	not_lncRNA
OK	chr17:64449115-64468643	ENSG00000271605.6	798.316	52.6786	-3.92167	1.85869e-114	3.18676e-112	MILR1	-3.92167	111.497	protein_coding	coding	level2	Basic	not_lncRNA
OK	chr2:38814-46505	ENSG00000184731.6	1138.35	89.202	-3.67372	9.6138e-114	1.63384e-111	FAM110C	-3.67372	110.787	protein_coding	coding	level2	Basic	not_lncRNA
OK	chr7:73799542-73829366	ENSG00000189143.10	1966.66	247.924	-2.98778	3.40982e-112	5.69499e-110	CLDN4	-2.98778	109.245	protein_coding	coding	level1	Basic	not_lncRNA
OK	chr18:63476958-63505085	ENSG00000206075.14	866.823	69.4501	-3.64169	7.71957e-112	1.27828e-109	SERPINB5	-3.64169	108.893	protein_coding	coding	level2	Basic	not_lncRNA
OK	chr11:34621093-34663288	ENSG00000135373.13	1057.33	97.8462	-3.43377	9.38186e-112	1.54037e-109	EHF	-3.43377	108.812	protein_coding	coding	level1	Basic	not_lncRNA
OK	chr8:143553207-143563062	ENSG00000104518.11	1293.33	136.903	-3.23987	1.66267e-111	2.70694e-109	GSDMD	-3.23987	108.568	protein_coding	coding	level1	Basic	not_lncRNA
OK	chr1:202007945-202016009	ENSG00000163435.16	1169.88	117.254	-3.31866	5.16164e-111	8.33348e-109	ELF3	-3.31866	108.079	protein_coding	coding	level2	Basic	not_lncRNA
OK	chr3:58505136-58537283	ENSG00000168306.13	618.311	32.9259	-4.23104	1.20193e-110	1.92448e-108	ACOX2	-4.23104	107.716	protein_coding	coding	level1	Basic	not_lncRNA
OK	chr17:40443450-40457725	ENSG00000141753.7	2789.93	399.837	-2.80275	2.07413e-110	3.29379e-108	IGFBP4	-2.80275	107.482	protein_coding	coding	level2	Basic	not_lncRNA
OK	chr2:219250772-219277876	ENSG00000127824.14	2945.7	434.723	-2.76044	4.31508e-110	6.79677e-108	TUBA4A	-2.76044	107.168	protein_coding	coding	level1	Basic	not_lncRNA
OK	chr14:22836576-22849041	ENSG00000157227.14	1201.51	123.653	-3.28048	2.32391e-109	3.63092e-107	MMP14	-3.28048	106.44	protein_coding	coding	level1	Basic	not_lncRNA
OK	chr3:157259742-157503416	ENSG00000197415.12	535.613	24.497	-4.45051	8.88361e-109	1.37689e-106	VEPH1	-4.45051	105.861	protein_coding	coding	level1	Basic	not_lncRNA
OK	chr6:32840717-32844679	ENSG00000204264.12	1091.49	109.074	-3.32292	9.93201e-109	1.52717e-106	PSMB8	-3.32292	105.816	protein_coding	coding	level2	Basic	not_lncRNA
OK	chr20:1561385-1620009	ENSG00000101307.16	412.673	8.81621	-5.5487	1.40809e-108	2.14806e-106	SIRPB1	-5.5487	105.668	protein_coding	coding	level1	Basic	not_lncRNA
OK	chr3:186147201-186362234	ENSG00000058866.15	514.155	21.8363	-4.5574	1.7941e-108	2.71554e-106	DGKG	-4.5574	105.566	protein_coding	coding	level2	Basic	not_lncRNA
OK	chr2:237487251-237555322	ENSG00000115648.14	871.128	73.6504	-3.56412	2.39913e-108	3.60316e-106	MLPH	-3.56412	105.443	protein_coding	coding	level1	Basic	not_lncRNA
OK	chr5:139475533-139482758	ENSG00000184584.13	1498.27	184.293	-3.02322	1.94398e-107	2.89712e-105	STING1	-3.02322	104.538	protein_coding	coding	level1	Basic	not_lncRNA
OK	chr16:2009926-2020592	ENSG00000183971.10	1334.88	151.804	-3.13643	2.09489e-107	3.08414e-105	NPW	-3.13643	104.511	protein_coding	coding	level2	Basic	not_lncRNA
OK	chr6:106969831-106975465	ENSG00000272398.6	1262.54	141.64	-3.15602	2.10131e-107	3.08414e-105	CD24	-3.15602	104.511	protein_coding	coding	level2	Basic	not_lncRNA
OK	chr12:14942031-14961601	ENSG00000111348.9	982.096	93.6611	-3.39034	7.80035e-107	1.13627e-104	ARHGDIB	-3.39034	103.945	protein_coding	coding	level2	Basic	not_lncRNA
OK	chr3:122564338-122575203	ENSG00000163840.10	2604.77	378.759	-2.7818	8.70535e-107	1.25864e-104	DTX3L	-2.7818	103.9	protein_coding	coding	level1	Basic	not_lncRNA
OK	chr11:62433546-62546796	ENSG00000124942.14	29597	5284.14	-2.48571	1.50428e-106	2.15881e-104	AHNAK	-2.48571	103.666	protein_coding	coding	level1	Basic	not_lncRNA
OK	chr4:79901146-80073229	ENSG00000163297.18	3911.98	615.634	-2.66775	4.48688e-106	6.39183e-104	ANTXR2	-2.66775	103.194	protein_coding	coding	level2	Basic	not_lncRNA
OK	chr1:201380833-201399324	ENSG00000159166.15	934.909	88.1318	-3.40709	5.17214e-106	7.31424e-104	LAD1	-3.40709	103.136	protein_coding	coding	level2	Basic	not_lncRNA
OK	chr16:74671855-74700862	ENSG00000168404.13	904.337	84.9977	-3.41136	1.0351e-104	1.45318e-102	MLKL	-3.41136	101.838	protein_coding	coding	level1	Basic	not_lncRNA
OK	chr22:35648446-35668404	ENSG00000221963.6	571.367	31.4109	-4.18508	5.4339e-104	7.57384e-102	APOL6	-4.18508	101.121	protein_coding	coding	level2	Basic	not_lncRNA
OK	chr11:7665104-7674208	ENSG00000166394.15	666.167	24.2803	-4.77802	1.37215e-103	1.89886e-101	CYB5R2	-4.77802	100.722	protein_coding	coding	level1	Basic	not_lncRNA
OK	chr6:73413515-73452259	ENSG00000164430.17	671.8	48.7671	-3.78405	1.4233e-103	1.95567e-101	CGAS	-3.78405	100.709	protein_coding	coding	level2	Basic	not_lncRNA
OK	chr3:120392293-120450992	ENSG00000163430.12	17068.7	3116.21	-2.45349	2.17539e-103	2.96803e-101	FSTL1	-2.45349	100.528	protein_coding	coding	level2	Basic	not_lncRNA
OK	chr2:161992245-162074394	ENSG00000197635.11	1951.65	273.443	-2.83539	7.42718e-103	1.00625e-100	DPP4	-2.83539	99.9973	protein_coding	coding	level2	Basic	not_lncRNA
OK	chr9:120816053-120842922	ENSG00000095261.14	881.077	84.5498	-3.38139	2.35402e-102	3.16714e-100	PSMD5	-3.38139	99.4993	protein_coding	coding	level2	Basic	not_lncRNA
<=200	chr11:65576053-65592650	ENSG00000173442.13	3294.89	536.219	-2.61933	8.09949e-102	1.0822e-99	EHBP1L1	-2.61933	98.9657	protein_coding	coding	level2	Basic	not_lncRNA
<=200	chr11:78652829-79441030	ENSG00000149256.16	3390.26	549.403	-2.62546	1.08925e-101	1.44542e-99	TENM4	-2.62546	98.84	protein_coding	coding	level1	Basic	not_lncRNA
OK	chr3:48989889-49007115	ENSG00000178467.18	829.696	76.9884	-3.42987	1.645e-101	2.16804e-99	P4HTM	-3.42987	98.6639	protein_coding	coding	level2	Basic	not_lncRNA
OK	chr8:133454848-133571940	ENSG00000008513.16	8270.35	1499.48	-2.46348	7.88149e-101	1.03173e-98	ST3GAL1	-2.46348	97.9864	protein_coding	coding	level2	Basic	not_lncRNA
OK	chr12:121780952-121802928	ENSG00000139725.8	6729.43	1219.02	-2.46476	3.11007e-99	4.04393e-97	RHOF	-2.46476	96.3932	protein_coding	coding	level2	Basic	not_lncRNA
OK	chr12:20368537-20688583	ENSG00000172572.7	878.242	87.606	-3.32552	7.36717e-99	9.51544e-97	PDE3A	-3.32552	96.0216	protein_coding	coding	level2	Basic	not_lncRNA
OK	chr7:140518420-140640813	ENSG00000146966.13	1409.01	188.09	-2.90519	1.40879e-98	1.80754e-96	DENND2A	-2.90519	95.7429	protein_coding	coding	level2	Basic	not_lncRNA
OK	chr2:100820139-100996829	ENSG00000170485.17	3146.27	519.169	-2.59937	1.62551e-98	2.07189e-96	NPAS2	-2.59937	95.6836	protein_coding	coding	level1	Basic	not_lncRNA
OK	chr16:69706996-69726506	ENSG00000181019.13	3672.97	630.111	-2.54327	4.70088e-98	5.9526e-96	NQO1	-2.54327	95.2253	protein_coding	coding	level1	Basic	not_lncRNA
OK	chr3:36826820-36945057	ENSG00000168016.15	641.369	44.3038	-3.85565	1.45045e-97	1.81297e-95	TRANK1	-3.85565	94.7416	protein_coding	coding	level1	Basic	not_lncRNA
OK	chr20:62642503-62672293	ENSG00000101187.16	8542	1607.35	-2.40988	6.69795e-97	8.31833e-95	SLCO4A1	-2.40988	94.08	protein_coding	coding	level2	Basic	not_lncRNA
OK	chr11:112143260-112164094	ENSG00000150782.12	449.039	22.2417	-4.3355	1.17525e-96	1.45028e-94	IL18	-4.3355	93.8385	protein_coding	coding	level1	Basic	not_lncRNA
OK	chr2:112829751-112836779	ENSG00000125538.12	863.94	16.08	-5.7476	2.63188e-96	3.22722e-94	IL1B	-5.7476	93.4912	protein_coding	coding	level2	Basic	not_lncRNA
OK	chr3:121631399-121660903	ENSG00000180353.11	509.812	30.3343	-4.07094	4.15157e-96	5.05865e-94	HCLS1	-4.07094	93.296	protein_coding	coding	level2	Basic	not_lncRNA
OK	chr19:1753506-1780988	ENSG00000205922.5	926.575	100.669	-3.20228	5.14247e-96	6.22689e-94	ONECUT3	-3.20228	93.2057	protein_coding	coding	level2	Basic	not_lncRNA
OK	chr19:50659255-50719802	ENSG00000161681.16	1644.92	241.065	-2.77052	1.10131e-95	1.32527e-93	SHANK1	-2.77052	92.8777	protein_coding	coding	level1	Basic	not_lncRNA
OK	chr16:17101769-17470960	ENSG00000103489.12	629.835	52.8737	-3.57435	3.84829e-95	4.60227e-93	XYLT1	-3.57435	92.337	protein_coding	coding	level2	Basic	not_lncRNA
OK	chr15:80779343-80951776	ENSG00000103888.17	605.601	46.0091	-3.71838	6.81724e-95	8.10289e-93	CEMIP	-3.71838	92.0914	protein_coding	coding	level2	Basic	not_lncRNA
OK	chr14:73490933-73493394	ENSG00000170468.8	741.638	68.7613	-3.43105	3.12776e-94	3.69495e-92	RIOX1	-3.43105	91.4324	protein_coding	coding	level2	Basic	not_lncRNA
OK	chr9:128149071-128153133	ENSG00000148346.12	12761.5	2551.38	-2.32245	3.26068e-94	3.82863e-92	LCN2	-2.32245	91.417	protein_coding	coding	level2	Basic	not_lncRNA
OK	chr17:50056068-50090480	ENSG00000005884.18	6741.35	1302.65	-2.37159	1.21395e-93	1.41681e-91	ITGA3	-2.37159	90.8487	protein_coding	coding	level2	Basic	not_lncRNA
OK	chr20:62708836-62762771	ENSG00000101188.5	1473.05	183.105	-3.00807	1.55466e-93	1.80359e-91	NTSR1	-3.00807	90.7439	protein_coding	coding	level2	Basic	not_lncRNA
OK	chr9:137277726-137282641	ENSG00000198113.3	1807.02	285.244	-2.66335	2.08991e-93	2.41012e-91	TOR4A	-2.66335	90.618	protein_coding	coding	level2	Basic	not_lncRNA
OK	chr5:150601080-150654232	ENSG00000171992.13	2431.3	420.689	-2.5309	2.39089e-93	2.7409e-91	SYNPO	-2.5309	90.5621	protein_coding	coding	level2	Basic	not_lncRNA
OK	chr2:47345163-47387601	ENSG00000119888.11	877.832	95.6663	-3.19786	3.85823e-93	4.39702e-91	EPCAM	-3.19786	90.3568	protein_coding	coding	level1	Basic	not_lncRNA
OK	chr20:31605283-31606515	ENSG00000125968.9	2060.8	336.275	-2.61549	4.59362e-93	5.20449e-91	ID1	-2.61549	90.2836	protein_coding	coding	level2	Basic	not_lncRNA
OK	chr3:183253353-183296311	ENSG00000176597.12	2094.34	331.821	-2.65802	6.98173e-93	7.86419e-91	B3GNT5	-2.65802	90.1043	protein_coding	coding	level1	Basic	not_lncRNA
OK	chr16:80597907-80804598	ENSG00000166446.15	1103.91	139.964	-2.97949	8.0898e-93	9.05964e-91	CDYL2	-2.97949	90.0429	protein_coding	coding	level1	Basic	not_lncRNA
OK	chr11:129815848-129860003	ENSG00000151715.8	680.821	60.5611	-3.49081	1.24959e-92	1.39136e-90	TMEM45B	-3.49081	89.8566	protein_coding	coding	level1	Basic	not_lncRNA
OK	chr5:54979058-55022671	ENSG00000164283.13	779.668	5.07901	-7.26217	2.276e-92	2.50541e-90	ESM1	-7.26217	89.6011	protein_coding	coding	level2	Basic	not_lncRNA
OK	chr2:200586014-200671495	ENSG00000138356.14	378.127	13.7784	-4.77839	4.00469e-92	4.38344e-90	AOX1	-4.77839	89.3582	protein_coding	coding	level1	Basic	not_lncRNA
OK	chr19:16892952-17026815	ENSG00000160111.14	502.769	32.6077	-3.94661	1.01981e-91	1.10999e-89	CPAMD8	-3.94661	88.9547	protein_coding	coding	level2	Basic	not_lncRNA
OK	chr16:86578549-86583478	ENSG00000176678.6	1030.87	126.692	-3.02447	1.33069e-91	1.44026e-89	FOXL1	-3.02447	88.8416	protein_coding	coding	level2	Basic	not_lncRNA
OK	chr6:46997708-47042332	ENSG00000153292.16	628.832	56.0693	-3.48739	1.42423e-91	1.53295e-89	ADGRF1	-3.48739	88.8145	protein_coding	coding	level2	Basic	not_lncRNA
OK	chr5:150778757-150796734	ENSG00000256235.3	2342.26	396.328	-2.56313	2.10485e-91	2.25301e-89	SMIM3	-2.56313	88.6472	protein_coding	coding	level2	Basic	not_lncRNA
OK	chrX:152914442-152973480	ENSG00000147394.18	1809.48	291.11	-2.63594	2.22873e-91	2.3725e-89	ZNF185	-2.63594	88.6248	protein_coding	coding	level1	Basic	not_lncRNA
OK	chr4:89879532-89954629	ENSG00000138722.10	503.981	34.0561	-3.88738	6.09999e-91	6.45799e-89	MMRN1	-3.88738	88.1899	protein_coding	coding	level1	Basic	not_lncRNA
OK	chr9:111549722-111599835	ENSG00000106853.20	501.868	33.7995	-3.89223	8.42184e-91	8.86765e-89	PTGR1	-3.89223	88.0522	protein_coding	coding	level2	Basic	not_lncRNA
OK	chr5:148923639-149063163	ENSG00000169247.14	880.416	102.337	-3.10485	1.82524e-90	1.91147e-88	SH3TC2	-3.10485	87.7186	protein_coding	coding	level1	Basic	not_lncRNA
OK	chr18:63970114-64019779	ENSG00000166401.15	608.677	51.8395	-3.55355	1.86307e-90	1.94059e-88	SERPINB8	-3.55355	87.7121	protein_coding	coding	level1	Basic	not_lncRNA
OK	chr7:140023749-140062951	ENSG00000059378.13	601.961	51.3918	-3.55006	3.77421e-90	3.91024e-88	PARP12	-3.55006	87.4078	protein_coding	coding	level1	Basic	not_lncRNA
OK	chr3:149517235-149703273	ENSG00000018408.15	6421.74	1268.74	-2.33957	5.59473e-90	5.76555e-88	WWTR1	-2.33957	87.2392	protein_coding	coding	level1	Basic	not_lncRNA
OK	chr2:230416201-230545606	ENSG00000067066.17	468.774	27.7905	-4.07623	6.54431e-90	6.70844e-88	SP100	-4.07623	87.1734	protein_coding	coding	level2	Basic	not_lncRNA
OK	chr5:83940554-84384880	ENSG00000164176.13	1602.04	255.701	-2.64738	1.47181e-89	1.50078e-87	EDIL3	-2.64738	86.8237	protein_coding	coding	level2	Basic	not_lncRNA
OK	chr17:35243072-35273655	ENSG00000166750.10	2444.59	420.464	-2.53954	1.77909e-89	1.80461e-87	SLFN5	-2.53954	86.7436	protein_coding	coding	level1	Basic	not_lncRNA
OK	chr4:52722618-52751586	ENSG00000226887.8	644.122	59.337	-3.44033	4.87161e-89	4.91576e-87	ERVMER34-1	-3.44033	86.3084	protein_coding	coding	level2	Basic	not_lncRNA
OK	chr10:33177492-33336262	ENSG00000099250.18	7724.3	1566.64	-2.30174	1.31648e-88	1.32153e-86	NRP1	-2.30174	85.8789	protein_coding	coding	level2	Basic	not_lncRNA
OK	chr1:16124337-16156069	ENSG00000142627.13	7931.39	1635.97	-2.27743	5.86589e-88	5.79825e-86	EPHA2	-2.27743	85.2367	protein_coding	coding	level2	Basic	not_lncRNA
OK	chr11:104942866-104968574	ENSG00000196954.14	499.654	34.5448	-3.85439	1.17793e-87	1.15844e-85	CASP4	-3.85439	84.9361	protein_coding	coding	level1	Basic	not_lncRNA
OK	chr6:132680849-132714055	ENSG00000112299.8	434.67	25.2477	-4.1057	2.42066e-87	2.36858e-85	VNN1	-4.1057	84.6255	protein_coding	coding	level2	Basic	not_lncRNA
OK	chr12:132196372-132329589	ENSG00000182870.13	824.956	96.4864	-3.09592	3.78333e-87	3.68332e-85	GALNT9	-3.09592	84.4338	protein_coding	coding	level2	Basic	not_lncRNA
OK	chr19:6677704-6720650	ENSG00000125730.17	1288.68	197.771	-2.70399	5.07026e-87	4.91156e-85	C3	-2.70399	84.3088	protein_coding	coding	level2	Basic	not_lncRNA
OK	chr16:82035253-82098534	ENSG00000086696.11	566.423	49.9794	-3.50247	6.36402e-87	6.13416e-85	HSD17B2	-3.50247	84.2122	protein_coding	coding	level2	Basic	not_lncRNA
OK	chr1:89051882-89065360	ENSG00000117228.11	542.209	45.8215	-3.56475	1.03232e-86	9.90107e-85	GBP1	-3.56475	84.0043	protein_coding	coding	level2	Basic	not_lncRNA
OK	chr10:70098223-70124102	ENSG00000042286.15	895.628	115.348	-2.95691	3.39262e-86	3.23786e-84	AIFM2	-2.95691	83.4897	protein_coding	coding	level2	Basic	not_lncRNA
OK	chr16:23302302-23381294	ENSG00000168447.11	291.101	5.87062	-5.63186	1.43358e-85	1.36148e-83	SCNN1B	-5.63186	82.866	protein_coding	coding	level1	Basic	not_lncRNA
OK	chr4:73837187-73849064	ENSG00000124875.10	572.975	52.036	-3.46089	1.46469e-85	1.38424e-83	CXCL6	-3.46089	82.8588	protein_coding	coding	level1	Basic	not_lncRNA
OK	chr12:9852369-9869354	ENSG00000110852.5	555.755	44.8904	-3.62997	1.77211e-85	1.66665e-83	CLEC2B	-3.62997	82.7782	protein_coding	coding	level2	Basic	not_lncRNA
OK	chr8:119165034-119243528	ENSG00000147676.14	921.018	120.54	-2.93371	1.79239e-85	1.67757e-83	MAL2	-2.93371	82.7753	protein_coding	coding	level2	Basic	not_lncRNA
OK	chr8:103371538-103382989	ENSG00000164932.13	552.661	46.9941	-3.55584	1.26183e-84	1.17532e-82	CTHRC1	-3.55584	81.9298	protein_coding	coding	level1	Basic	not_lncRNA
OK	chr12:121017763-121038980	ENSG00000135114.13	669.514	72.5431	-3.2062	1.5587e-84	1.44489e-82	OASL	-3.2062	81.8402	protein_coding	coding	level1	Basic	not_lncRNA
OK	chr20:22581005-22585455	ENSG00000125798.15	654.928	67.8862	-3.27015	1.97903e-84	1.8258e-82	FOXA2	-3.27015	81.7385	protein_coding	coding	level2	Basic	not_lncRNA
OK	chr17:48724763-48728750	ENSG00000159184.8	9867.63	2145.77	-2.20121	2.44665e-84	2.24651e-82	HOXB13	-2.20121	81.6485	protein_coding	coding	level2	Basic	not_lncRNA
OK	chr7:139778248-140020323	ENSG00000059377.18	1354.36	217.402	-2.63918	8.92843e-84	8.15941e-82	TBXAS1	-2.63918	81.0883	protein_coding	coding	level1	Basic	not_lncRNA
OK	chr11:102317450-102339394	ENSG00000023445.16	491.038	37.9741	-3.69275	1.63397e-83	1.48622e-81	BIRC3	-3.69275	80.8279	protein_coding	coding	level1	Basic	not_lncRNA
OK	chr7:13891233-13991425	ENSG00000006468.14	620.549	64.6277	-3.26332	4.62974e-83	4.15262e-81	ETV1	-3.26332	80.3817	protein_coding	coding	level1	Basic	not_lncRNA
OK	chrX:12975110-12977226	ENSG00000205542.11	3191.6	636.34	-2.32641	6.08408e-83	5.43193e-81	TMSB4X	-2.32641	80.265	protein_coding	coding	level1	Basic	not_lncRNA
OK	chr1:94149847-94275068	ENSG00000137962.13	4430.59	554.807	-2.99744	1.29121e-82	1.14752e-80	ARHGAP29	-2.99744	79.9402	protein_coding	coding	level2	Basic	not_lncRNA
OK	chr7:116525036-116561179	ENSG00000105974.13	1975.43	361.587	-2.44975	2.60067e-82	2.3007e-80	CAV1	-2.44975	79.6381	protein_coding	coding	level1	Basic	not_lncRNA
OK	chr12:26120030-26125037	ENSG00000123095.6	960.47	134.893	-2.83193	3.91609e-82	3.44865e-80	BHLHE41	-2.83193	79.4624	protein_coding	coding	level2	Basic	not_lncRNA
OK	chr1:161506333-161524013	ENSG00000143226.15	616.51	63.9246	-3.26968	8.95324e-82	7.84887e-80	FCGR2A	-3.26968	79.1052	protein_coding	coding	level2	Basic	not_lncRNA
OK	chr5:142310430-142325021	ENSG00000187678.10	630.552	66.6792	-3.24131	1.52817e-81	1.33364e-79	SPRY4	-3.24131	78.875	protein_coding	coding	level2	Basic	not_lncRNA
OK	chr4:74445136-74455005	ENSG00000109321.11	407.141	25.7517	-3.98279	1.71927e-81	1.49368e-79	AREG	-3.98279	78.8257	protein_coding	coding	level2	Basic	not_lncRNA
OK	chr17:48721719-48722518	ENSG00000159182.5	451.27	31.8662	-3.82389	2.01155e-81	1.73981e-79	PRAC1	-3.82389	78.7595	protein_coding	coding	level2	Basic	not_lncRNA
OK	chr15:45631148-45691280	ENSG00000137767.14	557.023	53.932	-3.36852	8.03715e-81	6.92052e-79	SQOR	-3.36852	78.1599	protein_coding	coding	level2	Basic	not_lncRNA
OK	chr6:49550675-49561907	ENSG00000197261.11	501.674	42.3066	-3.56779	1.17958e-80	1.01121e-78	C6orf141	-3.56779	77.9952	protein_coding	coding	level1	Basic	not_lncRNA
OK	chr16:56608584-56609497	ENSG00000125148.7	4008.11	849.028	-2.23904	1.64145e-80	1.40094e-78	MT2A	-2.23904	77.8536	protein_coding	coding	level2	Basic	not_lncRNA
OK	chr11:19350724-20121598	ENSG00000166833.22	2742.63	551.648	-2.31374	3.17891e-79	2.70123e-77	NAV2	-2.31374	76.5684	protein_coding	coding	level1	Basic	not_lncRNA
OK	chr4:78551770-78610447	ENSG00000138772.13	840.593	118.591	-2.82542	3.4771e-79	2.94171e-77	ANXA3	-2.82542	76.5314	protein_coding	coding	level1	Basic	not_lncRNA
OK	chr12:112907007-112933219	ENSG00000089127.15	525.898	51.2315	-3.35968	9.27287e-79	7.81098e-77	OAS1	-3.35968	76.1073	protein_coding	coding	level1	Basic	not_lncRNA
OK	chr11:67056847-67072017	ENSG00000173156.7	888.719	117.091	-2.9241	1.95762e-78	1.64186e-76	RHOD	-2.9241	75.7847	protein_coding	coding	level1	Basic	not_lncRNA
OK	chr5:132257696-132273454	ENSG00000131435.13	2678.54	560.559	-2.25651	3.075e-78	2.56789e-76	PDLIM4	-2.25651	75.5904	protein_coding	coding	level1	Basic	not_lncRNA
<=200	chr2:241558745-241574131	ENSG00000176720.6	1375.21	191.189	-2.84658	6.04356e-78	5.02523e-76	BOK	-2.84658	75.2988	protein_coding	coding	level2	Basic	not_lncRNA
OK	chr5:38846012-38935641	ENSG00000145623.13	1268.14	219.12	-2.53292	2.17303e-77	1.79916e-75	OSMR	-2.53292	74.7449	protein_coding	coding	level1	Basic	not_lncRNA
OK	chr18:5882072-5895955	ENSG00000206432.4	1203.27	204.04	-2.56003	3.11574e-77	2.56869e-75	TMEM200C	-2.56003	74.5903	protein_coding	coding	level2	Basic	not_lncRNA
OK	chr9:35752992-35756613	ENSG00000215183.5	16254.7	3904.22	-2.05775	4.57999e-77	3.75986e-75	MSMP	-2.05775	74.4248	protein_coding	coding	level1	Basic	not_lncRNA
OK	chr10:38094334-38150293	ENSG00000075407.18	379.744	22.9809	-4.04652	1.67897e-76	1.37251e-74	ZNF37A	-4.04652	73.8625	protein_coding	coding	level2	Basic	not_lncRNA
OK	chr19:55181247-55209501	ENSG00000080031.10	738.318	103.029	-2.84119	1.93724e-76	1.57038e-74	PTPRH	-2.84119	73.804	protein_coding	coding	level2	Basic	not_lncRNA
OK	chr1:33513999-34165842	ENSG00000121904.17	439.75	34.863	-3.65692	1.93348e-76	1.57038e-74	CSMD2	-3.65692	73.804	protein_coding	coding	level2	Basic	not_lncRNA
OK	chr3:122527924-122564577	ENSG00000138496.16	1262.75	216.686	-2.54289	2.27482e-76	1.83635e-74	PARP9	-2.54289	73.736	protein_coding	coding	level1	Basic	not_lncRNA
OK	chr15:79960892-79971196	ENSG00000140379.9	296.867	4.0758	-6.18659	3.06294e-76	2.4623e-74	BCL2A1	-6.18659	73.6087	protein_coding	coding	level2	Basic	not_lncRNA
OK	chr12:75480755-75503863	ENSG00000139278.10	599.479	67.4502	-3.15181	3.21296e-76	2.57222e-74	GLIPR1	-3.15181	73.5897	protein_coding	coding	level1	Basic	not_lncRNA
OK	chr7:143381345-143391111	ENSG00000159840.16	29578.4	7243.98	-2.02969	3.58555e-76	2.8587e-74	ZYX	-2.02969	73.5438	protein_coding	coding	level1	Basic	not_lncRNA
OK	chr3:45224466-45226287	ENSG00000249992.2	2686	568.817	-2.23942	6.40445e-76	5.08524e-74	TMEM158	-2.23942	73.2937	protein_coding	coding	level2	Basic	not_lncRNA
OK	chr17:78356778-78360077	ENSG00000184557.4	585.827	60.857	-3.26698	1.33399e-75	1.05488e-73	SOCS3	-3.26698	72.9768	protein_coding	coding	level2	Basic	not_lncRNA
OK	chr1:37474580-37484377	ENSG00000163874.11	1631.63	323.567	-2.33418	6.98813e-75	5.50358e-73	ZC3H12A	-2.33418	72.2594	protein_coding	coding	level1	Basic	not_lncRNA
OK	chr2:28392802-28417312	ENSG00000075426.12	2106.9	434.585	-2.27741	1.25154e-74	9.81676e-73	FOSL2	-2.27741	72.008	protein_coding	coding	level1	Basic	not_lncRNA
OK	chr4:38966744-39032409	ENSG00000121895.8	369.463	24.2265	-3.93077	2.03021e-74	1.58602e-72	TMEM156	-3.93077	71.7997	protein_coding	coding	level1	Basic	not_lncRNA
OK	chrX:152727484-152733735	ENSG00000198930.13	729.174	100.346	-2.86128	5.23011e-74	4.0694e-72	CSAG1	-2.86128	71.3905	protein_coding	coding	level2	Basic	not_lncRNA
OK	chr11:612555-615950	ENSG00000185507.21	321.244	16.5328	-4.28027	6.64373e-74	5.14862e-72	IRF7	-4.28027	71.2883	protein_coding	coding	level2	Basic	not_lncRNA
OK	chr16:55389700-55506237	ENSG00000087245.13	1319.11	249.924	-2.40001	1.50842e-73	1.16431e-71	MMP2	-2.40001	70.9339	protein_coding	coding	level1	Basic	not_lncRNA
OK	chr1:204218853-204359929	ENSG00000143850.16	1534.57	298.358	-2.36272	1.6239e-73	1.24847e-71	PLEKHA6	-2.36272	70.9036	protein_coding	coding	level1	Basic	not_lncRNA
OK	chr9:3824127-4300068	ENSG00000107249.23	1351.65	249.261	-2.43899	1.74103e-73	1.33323e-71	GLIS3	-2.43899	70.8751	protein_coding	coding	level2	Basic	not_lncRNA
OK	chr19:11089463-11133820	ENSG00000130164.14	8867.16	2153.14	-2.04203	2.99974e-73	2.2791e-71	LDLR	-2.04203	70.6422	protein_coding	coding	level1	Basic	not_lncRNA
OK	chr1:227918656-227947932	ENSG00000143816.8	790.151	121.389	-2.70249	1.151e-72	8.71074e-71	WNT9A	-2.70249	70.0599	protein_coding	coding	level2	Basic	not_lncRNA
OK	chr9:93058688-93085132	ENSG00000157303.11	489.035	51.3996	-3.25011	1.51956e-72	1.14109e-70	SUSD3	-3.25011	69.9427	protein_coding	coding	level2	Basic	not_lncRNA
OK	chr1:99646113-99694535	ENSG00000099260.11	517.939	56.4546	-3.19762	4.63395e-72	3.46634e-70	PALMD	-3.19762	69.4601	protein_coding	coding	level2	Basic	not_lncRNA
OK	chr3:98795941-98901695	ENSG00000057019.16	6101.24	1445.88	-2.07715	5.36351e-72	3.99664e-70	DCBLD2	-2.07715	69.3983	protein_coding	coding	level1	Basic	not_lncRNA
OK	chr7:142855061-142871094	ENSG00000106123.12	422.792	37.7071	-3.48704	6.17055e-72	4.58039e-70	EPHB6	-3.48704	69.3391	protein_coding	coding	level2	Basic	not_lncRNA
OK	chr14:77024543-77028708	ENSG00000119669.5	7078.16	1733.78	-2.02945	1.56795e-71	1.15944e-69	IRF2BPL	-2.02945	68.9358	protein_coding	coding	level2	Basic	not_lncRNA
OK	chr1:26280086-26281522	ENSG00000142669.15	7726.29	1915.14	-2.01233	3.11566e-71	2.28647e-69	SH3BGRL3	-2.01233	68.6408	protein_coding	coding	level2	Basic	not_lncRNA
OK	chr8:144051266-144060692	ENSG00000178814.17	431.137	38.7785	-3.47482	5.39445e-71	3.94385e-69	OPLAH	-3.47482	68.4041	protein_coding	coding	level2	Basic	not_lncRNA
OK	chr1:1001138-1014540	ENSG00000187608.10	1259.96	239.197	-2.39711	5.95239e-71	4.3354e-69	ISG15	-2.39711	68.363	protein_coding	coding	level2	Basic	not_lncRNA
OK	chr20:19758258-20002456	ENSG00000132669.14	1130.51	212.899	-2.40873	9.35296e-71	6.78668e-69	RIN2	-2.40873	68.1683	protein_coding	coding	level2	Basic	not_lncRNA
OK	chr3:119579268-119589945	ENSG00000144843.11	388.314	32.1599	-3.59389	1.04479e-70	7.55291e-69	ADPRH	-3.59389	68.1219	protein_coding	coding	level2	Basic	not_lncRNA
OK	chr11:59172132-59208588	ENSG00000110042.8	485.772	53.301	-3.18804	1.18928e-70	8.56546e-69	DTX4	-3.18804	68.0672	protein_coding	coding	level2	Basic	not_lncRNA
OK	chr17:7717354-7833744	ENSG00000183914.14	491.59	54.0644	-3.1847	1.40206e-70	1.00606e-68	DNAH2	-3.1847	67.9974	protein_coding	coding	level1	Basic	not_lncRNA
OK	chr3:36993350-37050842	ENSG00000076242.16	411.287	36.5412	-3.49255	1.44495e-70	1.03301e-68	MLH1	-3.49255	67.9859	protein_coding	coding	level1	Basic	not_lncRNA
OK	chr1:183555563-183590876	ENSG00000116701.15	256.35	8.67121	-4.88574	1.78936e-70	1.27452e-68	NCF2	-4.88574	67.8947	protein_coding	coding	level2	Basic	not_lncRNA
OK	chr7:144355402-144380632	ENSG00000050327.15	319.162	20.0466	-3.99286	8.80887e-70	6.2514e-68	ARHGEF5	-3.99286	67.204	protein_coding	coding	level2	Basic	not_lncRNA
OK	chr22:31064105-31088025	ENSG00000183963.19	5748.41	1428.36	-2.00881	1.93253e-69	1.36645e-67	SMTN	-2.00881	66.8644	protein_coding	coding	level1	Basic	not_lncRNA
OK	chr17:72121020-72126416	ENSG00000125398.8	2283.47	516.379	-2.14473	1.98413e-69	1.39784e-67	SOX9	-2.14473	66.8545	protein_coding	coding	level2	Basic	not_lncRNA
OK	chr10:23694746-24547843	ENSG00000120549.18	1814.65	388.019	-2.22549	2.07127e-69	1.45394e-67	KIAA1217	-2.22549	66.8375	protein_coding	coding	level1	Basic	not_lncRNA
OK	chr2:224765090-225042468	ENSG00000135905.20	532.834	38.4486	-3.79268	2.22728e-69	1.55781e-67	DOCK10	-3.79268	66.8075	protein_coding	coding	level1	Basic	not_lncRNA
OK	chr4:15935577-15938740	ENSG00000137440.5	315.142	19.3359	-4.02665	2.42144e-69	1.68752e-67	FGFBP1	-4.02665	66.7728	protein_coding	coding	level2	Basic	not_lncRNA
OK	chr4:113900284-113979647	ENSG00000180801.14	656.786	96.263	-2.77037	2.45622e-69	1.70562e-67	ARSJ	-2.77037	66.7681	protein_coding	coding	level2	Basic	not_lncRNA
OK	chr11:65916810-65919062	ENSG00000175573.7	4773.97	1178.62	-2.01809	3.31143e-69	2.29127e-67	C11orf68	-2.01809	66.6399	protein_coding	coding	level2	Basic	not_lncRNA
OK	chr6:31815543-31817946	ENSG00000204389.10	1737.11	369.402	-2.23342	3.41387e-69	2.35375e-67	HSPA1A	-2.23342	66.6282	protein_coding	coding	level2	Basic	not_lncRNA
OK	chr11:76860918-77026797	ENSG00000078124.13	2817.31	640.248	-2.13761	3.71202e-69	2.55024e-67	ACER3	-2.13761	66.5934	protein_coding	coding	level2	Basic	not_lncRNA
OK	chr3:119294383-119420714	ENSG00000031081.11	3073.43	727.095	-2.07963	4.46072e-69	3.05378e-67	ARHGAP31	-2.07963	66.5152	protein_coding	coding	level2	Basic	not_lncRNA
OK	chr9:110873263-111038043	ENSG00000198121.13	1131.08	216.253	-2.38691	5.14334e-69	3.5087e-67	LPAR1	-2.38691	66.4549	protein_coding	coding	level2	Basic	not_lncRNA
OK	chr14:103121476-103137439	ENSG00000185215.11	407.466	38.6975	-3.39637	1.08034e-68	7.34401e-67	TNFAIP2	-3.39637	66.1341	protein_coding	coding	level2	Basic	not_lncRNA
OK	chr12:53046969-53064369	ENSG00000111077.18	1012.02	183.507	-2.46333	1.77316e-68	1.19697e-66	TNS2	-2.46333	65.9219	protein_coding	coding	level1	Basic	not_lncRNA
OK	chr22:30240453-30246759	ENSG00000128342.5	1348.22	268.392	-2.32864	2.8253e-68	1.90061e-66	LIF	-2.32864	65.7211	protein_coding	coding	level2	Basic	not_lncRNA
OK	chr1:26993692-27000886	ENSG00000253368.4	2234.68	509.992	-2.13152	1.85786e-67	1.24547e-65	TRNP1	-2.13152	64.9047	protein_coding	coding	level2	Basic	not_lncRNA
OK	chr4:6322944-6563600	ENSG00000074211.14	2205.86	509.962	-2.11288	3.11607e-67	2.08175e-65	PPP2R2C	-2.11288	64.6816	protein_coding	coding	level2	Basic	not_lncRNA
OK	chr2:10302904-10427604	ENSG00000115756.13	5921.83	1517.19	-1.96464	1.01583e-66	6.73993e-65	HPCAL1	-1.96464	64.1713	protein_coding	coding	level2	Basic	not_lncRNA
OK	chr18:76978833-77132783	ENSG00000197971.16	1364.21	277.49	-2.29756	1.37252e-66	9.07549e-65	MBP	-2.29756	64.0421	protein_coding	coding	level1	Basic	not_lncRNA
OK	chr11:10317671-10478637	ENSG00000133805.15	384.263	35.6777	-3.429	1.40815e-66	9.27939e-65	AMPD3	-3.429	64.0325	protein_coding	coding	level1	Basic	not_lncRNA
OK	chr5:35856891-35879603	ENSG00000168685.15	316.801	21.989	-3.84872	1.79808e-66	1.18088e-64	IL7R	-3.84872	63.9278	protein_coding	coding	level1	Basic	not_lncRNA
OK	chr5:55851496-55922850	ENSG00000164509.15	380.314	20.6548	-4.20264	7.63082e-66	4.97776e-64	IL31RA	-4.20264	63.303	protein_coding	coding	level2	Basic	not_lncRNA
OK	chr17:79022934-79049787	ENSG00000173918.15	1531.17	336.921	-2.18415	9.66351e-66	6.28258e-64	C1QTNF1	-2.18415	63.2019	protein_coding	coding	level1	Basic	not_lncRNA
OK	chr12:54395261-54419266	ENSG00000161638.11	10730	2870.51	-1.90227	1.9562e-65	1.26332e-63	ITGA5	-1.90227	62.8985	protein_coding	coding	level2	Basic	not_lncRNA
OK	chr7:144451941-144836053	ENSG00000196511.14	600.295	88.047	-2.76932	2.16124e-65	1.39109e-63	TPK1	-2.76932	62.8566	protein_coding	coding	level2	Basic	not_lncRNA
OK	chr9:107484852-107489769	ENSG00000136826.15	1114.33	224.283	-2.31279	4.54535e-65	2.91595e-63	KLF4	-2.31279	62.5352	protein_coding	coding	level2	Basic	not_lncRNA
OK	chr11:57551656-57568284	ENSG00000156587.16	2555.97	626.577	-2.02831	8.54681e-65	5.46488e-63	UBE2L6	-2.02831	62.2624	protein_coding	coding	level1	Basic	not_lncRNA
OK	chr8:38901346-38973912	ENSG00000169499.15	2213.01	525.561	-2.07408	1.93571e-64	1.23363e-62	PLEKHA2	-2.07408	61.9088	protein_coding	coding	level2	Basic	not_lncRNA
OK	chr15:71096952-71783383	ENSG00000187720.14	1108.02	226.997	-2.28725	2.02322e-64	1.28517e-62	THSD4	-2.28725	61.891	protein_coding	coding	level2	Basic	not_lncRNA
OK	chr8:144314584-144326852	ENSG00000185000.12	6331.31	1684.73	-1.90999	3.66824e-64	2.3225e-62	DGAT1	-1.90999	61.634	protein_coding	coding	level2	Basic	not_lncRNA
OK	chr3:11137093-11260775	ENSG00000196639.7	372.601	36.9258	-3.33493	1.26191e-63	7.93774e-62	HRH1	-3.33493	61.1003	protein_coding	coding	level2	Basic	not_lncRNA
OK	chr11:121452314-121633763	ENSG00000137642.13	3517.87	879.529	-1.9999	2.66779e-63	1.67268e-61	SORL1	-1.9999	60.7766	protein_coding	coding	level1	Basic	not_lncRNA
OK	chr14:55129252-55145423	ENSG00000131981.16	1117.88	230.546	-2.27763	2.68732e-63	1.67949e-61	LGALS3	-2.27763	60.7748	protein_coding	coding	level1	Basic	not_lncRNA
OK	chr2:110083870-110115822	ENSG00000144063.4	245.961	12.1543	-4.3389	3.16322e-63	1.97056e-61	MALL	-4.3389	60.7054	protein_coding	coding	level1	Basic	not_lncRNA
OK	chr5:157395534-157575775	ENSG00000135074.16	3515.44	911.407	-1.94754	5.39491e-63	3.35003e-61	ADAM19	-1.94754	60.475	protein_coding	coding	level2	Basic	not_lncRNA
OK	chr3:186930526-187078553	ENSG00000073849.16	3536.61	911.817	-1.95555	7.43378e-63	4.58669e-61	ST6GAL1	-1.95555	60.3385	protein_coding	coding	level1	Basic	not_lncRNA
OK	chr7:94394895-94431227	ENSG00000164692.18	1893.63	453.116	-2.0632	9.10699e-63	5.60123e-61	COL1A2	-2.0632	60.2517	protein_coding	coding	level2	Basic	not_lncRNA
OK	chr8:23296897-23404120	ENSG00000134013.16	2034.58	487.209	-2.06212	1.05823e-62	6.48804e-61	LOXL2	-2.06212	60.1879	protein_coding	coding	level1	Basic	not_lncRNA
OK	chr19:10086297-10093252	ENSG00000130813.18	659.665	109.45	-2.59146	1.85158e-62	1.13162e-60	SHFL	-2.59146	59.9463	protein_coding	coding	level2	Basic	not_lncRNA
OK	chr10:89283694-89308900	ENSG00000119922.11	284.99	20.5329	-3.7949	2.89163e-62	1.75619e-60	IFIT2	-3.7949	59.7554	protein_coding	coding	level2	Basic	not_lncRNA
OK	chr3:101827993-101861022	ENSG00000144802.11	922.057	178.571	-2.36835	2.98204e-62	1.80544e-60	NFKBIZ	-2.36835	59.7434	protein_coding	coding	level1	Basic	not_lncRNA
OK	chrX:100644199-100675788	ENSG00000102359.9	356.057	35.4543	-3.32807	6.5507e-62	3.94141e-60	SRPX2	-3.32807	59.4043	protein_coding	coding	level2	Basic	not_lncRNA
OK	chr20:45325288-45348424	ENSG00000124145.6	3271.83	855.561	-1.93515	1.24901e-61	7.49176e-60	SDC4	-1.93515	59.1254	protein_coding	coding	level2	Basic	not_lncRNA
OK	chr11:58526871-58578166	ENSG00000110031.13	575.246	90.6517	-2.66577	1.37717e-61	8.23495e-60	LPXN	-2.66577	59.0843	protein_coding	coding	level1	Basic	not_lncRNA
OK	chr11:93818232-93850618	ENSG00000214376.6	338.86	30.9988	-3.45041	2.11781e-61	1.26248e-59	VSTM5	-3.45041	58.8988	protein_coding	coding	level2	Basic	not_lncRNA
OK	chr11:75759512-75797276	ENSG00000062282.15	794.737	151.007	-2.39586	3.58463e-61	2.13032e-59	DGAT2	-2.39586	58.6716	protein_coding	coding	level1	Basic	not_lncRNA
OK	chr6:134169246-134318058	ENSG00000118515.11	1143.89	246.535	-2.21408	7.25015e-61	4.29555e-59	SGK1	-2.21408	58.367	protein_coding	coding	level2	Basic	not_lncRNA
OK	chrX:115003975-115018973	ENSG00000123496.8	199.191	5.75382	-5.11349	8.0855e-61	4.77587e-59	IL13RA2	-5.11349	58.3209	protein_coding	coding	level2	Basic	not_lncRNA
OK	chr17:41513746-41521774	ENSG00000171346.16	294.543	22.6381	-3.70165	8.122e-61	4.78285e-59	KRT15	-3.70165	58.3203	protein_coding	coding	level1	Basic	not_lncRNA
OK	chr3:100749156-100993421	ENSG00000154175.18	678.329	118.498	-2.51712	2.61803e-60	1.53238e-58	ABI3BP	-2.51712	57.8146	protein_coding	coding	level2	Basic	not_lncRNA
OK	chr1:153561340-153567890	ENSG00000196754.13	306.503	25.367	-3.59488	2.77366e-60	1.61858e-58	S100A2	-3.59488	57.7909	protein_coding	coding	level1	Basic	not_lncRNA
OK	chr16:88382959-88440753	ENSG00000225614.4	1687.03	174.524	-3.27299	2.9997e-60	1.74523e-58	ZNF469	-3.27299	57.7581	protein_coding	coding	level2	Basic	not_lncRNA
OK	chr8:48917598-48921429	ENSG00000019549.13	339.204	43.425	-2.96555	5.81447e-60	3.37274e-58	SNAI2	-2.96555	57.472	protein_coding	coding	level2	Basic	not_lncRNA
OK	chr2:27098889-27119115	ENSG00000138028.16	564.312	88.0419	-2.68023	6.26972e-60	3.62596e-58	CGREF1	-2.68023	57.4406	protein_coding	coding	level2	Basic	not_lncRNA
OK	chr17:64319415-64390860	ENSG00000261371.6	275.038	19.005	-3.85518	6.42221e-60	3.70309e-58	PECAM1	-3.85518	57.4314	protein_coding	coding	level2	Basic	not_lncRNA
OK	chr12:72272370-72670758	ENSG00000072657.9	460.134	65.759	-2.8068	7.78985e-60	4.47836e-58	TRHDE	-2.8068	57.3489	protein_coding	coding	level2	Basic	not_lncRNA
OK	chr1:175156987-175192943	ENSG00000235750.10	1765.88	438.667	-2.00919	1.07505e-59	6.16211e-58	KIAA0040	-2.00919	57.2103	protein_coding	coding	level2	Basic	not_lncRNA
OK	chr1:97077743-97921034	ENSG00000188641.14	647.406	116.327	-2.47648	1.6411e-59	9.37896e-58	DPYD	-2.47648	57.0278	protein_coding	coding	level2	Basic	not_lncRNA
OK	chr11:107790991-107928293	ENSG00000110660.15	5515	1519.06	-1.86018	2.25523e-59	1.28509e-57	SLC35F2	-1.86018	56.8911	protein_coding	coding	level2	Basic	not_lncRNA
OK	chr3:4979437-4985323	ENSG00000134107.5	5030.49	1194.14	-2.07473	2.28714e-59	1.29945e-57	BHLHE40	-2.07473	56.8862	protein_coding	coding	level2	Basic	not_lncRNA
OK	chr11:61959718-61967631	ENSG00000167996.16	101911	30053.9	-1.76169	3.8602e-59	2.18677e-57	FTH1	-1.76169	56.6602	protein_coding	coding	level1	Basic	not_lncRNA
OK	chr22:38201932-38216503	ENSG00000185022.12	896.277	187.03	-2.26068	4.3394e-59	2.45107e-57	MAFF	-2.26068	56.6106	protein_coding	coding	level2	Basic	not_lncRNA
OK	chr4:85475150-86002666	ENSG00000138639.18	770.433	148.876	-2.37156	5.37305e-59	3.02609e-57	ARHGAP24	-2.37156	56.5191	protein_coding	coding	level2	Basic	not_lncRNA
OK	chr15:60347144-60398742	ENSG00000182718.18	20619.8	6033.29	-1.77302	6.58847e-59	3.69985e-57	ANXA2	-1.77302	56.4318	protein_coding	coding	level1	Basic	not_lncRNA
OK	chr14:75958116-75983011	ENSG00000119699.8	837.835	167.272	-2.32447	1.28993e-58	7.22286e-57	TGFB3	-2.32447	56.1413	protein_coding	coding	level1	Basic	not_lncRNA
OK	chr1:89106132-89150456	ENSG00000162645.13	496.822	74.6741	-2.73405	2.00281e-58	1.11822e-56	GBP2	-2.73405	55.9515	protein_coding	coding	level2	Basic	not_lncRNA
OK	chr11:694438-720212	ENSG00000177106.16	381.55	46.5798	-3.03409	5.09496e-58	2.83649e-56	EPS8L2	-3.03409	55.5472	protein_coding	coding	level1	Basic	not_lncRNA
OK	chr19:6590103-6604103	ENSG00000125726.11	1211.97	284.379	-2.09146	1.81105e-57	1.00536e-55	CD70	-2.09146	54.9977	protein_coding	coding	level1	Basic	not_lncRNA
OK	chr16:67170497-67175735	ENSG00000140939.14	997.47	213.7	-2.22268	1.94496e-57	1.07662e-55	NOL3	-2.22268	54.9679	protein_coding	coding	level1	Basic	not_lncRNA
OK	chr15:38252836-38357249	ENSG00000166068.13	1313.99	314.252	-2.06396	2.7556e-57	1.52099e-55	SPRED1	-2.06396	54.8179	protein_coding	coding	level2	Basic	not_lncRNA
OK	chr12:27332854-27425289	ENSG00000029153.14	4506.89	1252.78	-1.847	2.78817e-57	1.5346e-55	ARNTL2	-1.847	54.814	protein_coding	coding	level1	Basic	not_lncRNA
OK	chr10:86968490-86983934	ENSG00000148671.14	273.132	20.461	-3.73865	3.30557e-57	1.81423e-55	ADIRF	-3.73865	54.7413	protein_coding	coding	level2	Basic	not_lncRNA
OK	chr2:178829757-179050063	ENSG00000163492.15	306.565	27.7828	-3.46393	9.72102e-57	5.3202e-55	CCDC141	-3.46393	54.2741	protein_coding	coding	level2	Basic	not_lncRNA
OK	chr3:81489703-81761645	ENSG00000114480.13	2379.25	635.184	-1.90526	1.92603e-56	1.04817e-54	GBE1	-1.90526	53.9796	protein_coding	coding	level2	Basic	not_lncRNA
OK	chr1:236518273-236552981	ENSG00000116977.19	284.829	23.1874	-3.61868	2.06317e-56	1.11966e-54	LGALS8	-3.61868	53.9509	protein_coding	coding	level2	Basic	not_lncRNA
OK	chr12:51244558-51270415	ENSG00000170545.17	1352.79	328.973	-2.0399	2.27088e-56	1.22894e-54	SMAGP	-2.0399	53.9105	protein_coding	coding	level2	Basic	not_lncRNA
OK	chr19:751112-764318	ENSG00000099812.9	333.266	37.3286	-3.15832	2.79873e-56	1.51038e-54	MISP	-3.15832	53.8209	protein_coding	coding	level2	Basic	not_lncRNA
OK	chr16:3065641-3082192	ENSG00000008517.18	556.378	97.1569	-2.51768	3.57867e-56	1.92592e-54	IL32	-2.51768	53.7154	protein_coding	coding	level2	Basic	not_lncRNA
OK	chr7:48171458-48647497	ENSG00000179869.15	286.899	6.07968	-5.5604	4.0529e-56	2.17509e-54	ABCA13	-5.5604	53.6625	protein_coding	coding	level1	Basic	not_lncRNA
OK	chr14:65410592-65744121	ENSG00000033170.17	2750.99	745.371	-1.88392	4.94918e-56	2.64877e-54	FUT8	-1.88392	53.577	protein_coding	coding	level1	Basic	not_lncRNA
OK	chr1:200891341-200915735	ENSG00000163362.11	1540.63	393.756	-1.96815	6.36463e-56	3.38759e-54	INAVA	-1.96815	53.4701	protein_coding	coding	level2	Basic	not_lncRNA
OK	chr4:55078481-55125595	ENSG00000128052.10	294.461	29.8338	-3.30306	7.98958e-56	4.24083e-54	KDR	-3.30306	53.3725	protein_coding	coding	level2	Basic	not_lncRNA
OK	chr17:76006845-76027306	ENSG00000167880.8	684.811	52.077	-3.71699	8.16472e-56	4.32195e-54	EVPL	-3.71699	53.3643	protein_coding	coding	level2	Basic	not_lncRNA
OK	chr17:50634881-50692253	ENSG00000108846.16	353.143	41.6817	-3.08277	1.08265e-55	5.71531e-54	ABCC3	-3.08277	53.243	protein_coding	coding	level1	Basic	not_lncRNA
<=200	chr11:320565-329475	ENSG00000142089.17	2031.73	545.409	-1.8973	1.28499e-55	6.76504e-54	IFITM3	-1.8973	53.1697	protein_coding	coding	level1	Basic	not_lncRNA
OK	chr2:228850526-229245060	ENSG00000153823.19	322.421	33.4326	-3.26962	1.29501e-55	6.7993e-54	PID1	-3.26962	53.1675	protein_coding	coding	level2	Basic	not_lncRNA
OK	chr6:34236873-34246231	ENSG00000137309.20	99908.2	31045	-1.68624	3.92936e-55	2.0575e-53	HMGA1	-1.68624	52.6867	protein_coding	coding	level2	Basic	not_lncRNA
OK	chr19:1065923-1086628	ENSG00000180448.11	835.707	179.562	-2.21852	4.90355e-55	2.56068e-53	ARHGAP45	-2.21852	52.5916	protein_coding	coding	level1	Basic	not_lncRNA
OK	chr1:145992435-145996579	ENSG00000265972.6	3328.55	947.864	-1.81214	5.64456e-55	2.93972e-53	TXNIP	-1.81214	52.5317	protein_coding	coding	level2	Basic	not_lncRNA
OK	chrX:152698767-152702336	ENSG00000221867.9	1146.08	270.066	-2.08533	5.70382e-55	2.96262e-53	MAGEA3	-2.08533	52.5283	protein_coding	coding	level2	Basic	not_lncRNA
OK	chr11:61816256-61867354	ENSG00000134824.14	14292.6	4380.04	-1.70625	8.28866e-55	4.2937e-53	FADS2	-1.70625	52.3672	protein_coding	coding	level1	Basic	not_lncRNA
OK	chr8:47736913-47738164	ENSG00000221869.5	835.072	183.62	-2.18518	9.99786e-55	5.16529e-53	CEBPD	-2.18518	52.2869	protein_coding	coding	level2	Basic	not_lncRNA
OK	chr6:39792376-39904869	ENSG00000146122.17	4679.62	1371.63	-1.7705	1.11036e-54	5.70614e-53	DAAM2	-1.7705	52.2437	protein_coding	coding	level2	Basic	not_lncRNA
OK	chr19:4815932-4831712	ENSG00000127666.10	1813.25	486.331	-1.89857	1.54452e-54	7.9163e-53	TICAM1	-1.89857	52.1015	protein_coding	coding	level2	Basic	not_lncRNA
OK	chr6:30743199-30744548	ENSG00000137331.12	2146.16	589.155	-1.86504	2.02661e-54	1.03598e-52	IER3	-1.86504	51.9846	protein_coding	coding	level2	Basic	not_lncRNA
OK	chr16:84565596-84618078	ENSG00000103187.8	17388.5	5392.57	-1.68909	2.25021e-54	1.14725e-52	COTL1	-1.68909	51.9403	protein_coding	coding	level2	Basic	not_lncRNA
OK	chr14:96204679-96244166	ENSG00000168398.7	525.815	89.3608	-2.55684	2.49334e-54	1.26787e-52	BDKRB2	-2.55684	51.8969	protein_coding	coding	level2	Basic	not_lncRNA
OK	chr2:151357592-151380046	ENSG00000123610.5	363.592	11.9221	-4.93061	3.18685e-54	1.61628e-52	TNFAIP6	-4.93061	51.7915	protein_coding	coding	level2	Basic	not_lncRNA
OK	chr17:39737938-39747285	ENSG00000141738.14	271.484	24.1071	-3.49333	3.57487e-54	1.80834e-52	GRB7	-3.49333	51.7427	protein_coding	coding	level2	Basic	not_lncRNA
OK	chr11:118253416-118264297	ENSG00000149573.9	258.545	21.3245	-3.59983	3.7578e-54	1.89593e-52	MPZL2	-3.59983	51.7222	protein_coding	coding	level2	Basic	not_lncRNA
OK	chr18:67506587-67516720	ENSG00000171451.14	355.645	29.608	-3.58638	4.25202e-54	2.13971e-52	DSEL	-3.58638	51.6696	protein_coding	coding	level2	Basic	not_lncRNA
OK	chr7:12570720-12660182	ENSG00000006747.15	402.531	58.6828	-2.77809	1.01584e-53	5.08548e-52	SCIN	-2.77809	51.2937	protein_coding	coding	level1	Basic	not_lncRNA
OK	chr11:95976598-96343195	ENSG00000184384.14	614.231	121.078	-2.34284	1.25351e-53	6.25916e-52	MAML2	-2.34284	51.2035	protein_coding	coding	level2	Basic	not_lncRNA
OK	chr18:2916999-3013144	ENSG00000101577.10	2622.14	731.44	-1.84193	1.7403e-53	8.66748e-52	LPIN2	-1.84193	51.0621	protein_coding	coding	level2	Basic	not_lncRNA
OK	chr8:143985891-144012772	ENSG00000178685.14	568.025	104.407	-2.44374	1.78884e-53	8.88641e-52	PARP10	-2.44374	51.0513	protein_coding	coding	level1	Basic	not_lncRNA
OK	chr12:120210439-120265771	ENSG00000089159.17	11318	3480.57	-1.70123	2.46237e-53	1.2201e-51	PXN	-1.70123	50.9136	protein_coding	coding	level1	Basic	not_lncRNA
OK	chr15:89784895-89815401	ENSG00000166825.15	251.317	20.8537	-3.59114	3.3401e-53	1.65079e-51	ANPEP	-3.59114	50.7823	protein_coding	coding	level2	Basic	not_lncRNA
OK	chr11:7251904-7469043	ENSG00000170743.17	793.119	174.254	-2.18635	5.49539e-53	2.70222e-51	SYT9	-2.18635	50.5683	protein_coding	coding	level2	Basic	not_lncRNA
OK	chr19:4502192-4518465	ENSG00000167676.4	591.192	111.27	-2.40956	1.71864e-52	8.42961e-51	PLIN4	-2.40956	50.0742	protein_coding	coding	level2	Basic	not_lncRNA
OK	chr8:132024238-132085655	ENSG00000258417.3	250.694	21.717	-3.52903	1.80228e-52	8.81753e-51	AC100868.1	-3.52903	50.0547	protein_coding	coding	level1	Basic	not_lncRNA
OK	chr2:151270470-151289668	ENSG00000123609.11	375.22	50.3491	-2.8977	2.39035e-52	1.16652e-50	NMI	-2.8977	49.9331	protein_coding	coding	level2	Basic	not_lncRNA
OK	chr2:189031915-189179879	ENSG00000204262.14	642.775	132.286	-2.28066	2.92325e-52	1.42299e-50	COL5A2	-2.28066	49.8468	protein_coding	coding	level2	Basic	not_lncRNA
OK	chr20:38127385-38165270	ENSG00000198959.12	831.835	191.796	-2.11673	5.79545e-52	2.81406e-50	TGM2	-2.11673	49.5507	protein_coding	coding	level2	Basic	not_lncRNA
OK	chr2:132416805-132646582	ENSG00000183840.7	246.174	20.4842	-3.5871	7.09602e-52	3.43696e-50	GPR39	-3.5871	49.4638	protein_coding	coding	level2	Basic	not_lncRNA
OK	chr18:54717860-54884355	ENSG00000041353.10	235.602	18.4957	-3.67109	7.78075e-52	3.75921e-50	RAB27B	-3.67109	49.4249	protein_coding	coding	level1	Basic	not_lncRNA
OK	chr6:157981863-158099176	ENSG00000078269.15	4245.13	1279.39	-1.73036	8.10727e-52	3.90722e-50	SYNJ2	-1.73036	49.4081	protein_coding	coding	level2	Basic	not_lncRNA
<=200	chr16:50246148-50299011	ENSG00000121281.13	1645.44	444.558	-1.88803	9.03772e-52	4.34483e-50	ADCY7	-1.88803	49.362	protein_coding	coding	level2	Basic	not_lncRNA
OK	chr5:39393258-39462300	ENSG00000153071.15	1808.86	493.532	-1.87387	1.06445e-51	5.10463e-50	DAB2	-1.87387	49.292	protein_coding	coding	level2	Basic	not_lncRNA
OK	chr5:157460213-157474722	ENSG00000172548.15	374.305	55.2161	-2.76105	2.70248e-51	1.2896e-49	NIPAL4	-2.76105	48.8895	protein_coding	coding	level2	Basic	not_lncRNA
OK	chr10:52314281-52317657	ENSG00000107984.10	262.798	25.7109	-3.3535	2.8383e-51	1.35109e-49	DKK1	-3.3535	48.8693	protein_coding	coding	level2	Basic	not_lncRNA
OK	chr1:111187174-111204409	ENSG00000162777.17	240.861	20.8844	-3.5277	6.43094e-51	3.05375e-49	DENND2D	-3.5277	48.5152	protein_coding	coding	level2	Basic	not_lncRNA
OK	chr7:116672196-116798377	ENSG00000105976.16	5551.31	1689.98	-1.71582	7.23222e-51	3.42585e-49	MET	-1.71582	48.4652	protein_coding	coding	level1	Basic	not_lncRNA
OK	chr11:120211032-120230334	ENSG00000184232.9	6222.36	1939.89	-1.68149	1.00437e-50	4.73449e-49	OAF	-1.68149	48.3247	protein_coding	coding	level2	Basic	not_lncRNA
OK	chr5:179806408-179825226	ENSG00000161011.20	26914.8	8757.47	-1.61981	1.31033e-50	6.16173e-49	SQSTM1	-1.61981	48.2103	protein_coding	coding	level2	Basic	not_lncRNA
OK	chr8:143723933-143738234	ENSG00000180921.7	2637.35	772.219	-1.77201	1.55766e-50	7.30706e-49	FAM83H	-1.77201	48.1363	protein_coding	coding	level2	Basic	not_lncRNA
OK	chr12:51351252-51391406	ENSG00000139629.16	4137.71	1275.12	-1.69819	1.56614e-50	7.3291e-49	GALNT6	-1.69819	48.1349	protein_coding	coding	level2	Basic	not_lncRNA
OK	chr19:4324044-4342786	ENSG00000178078.12	508.494	91.0326	-2.48178	2.27331e-50	1.06128e-48	STAP2	-2.48178	47.9742	protein_coding	coding	level2	Basic	not_lncRNA
<=200	chr8:133237176-133297586	ENSG00000104419.17	23676.6	7745.6	-1.61201	2.50864e-50	1.16833e-48	NDRG1	-1.61201	47.9324	protein_coding	coding	level1	Basic	not_lncRNA
OK	chr17:50271406-50281485	ENSG00000167105.8	454.741	59.3218	-2.93841	3.08802e-50	1.43471e-48	TMEM92	-2.93841	47.8432	protein_coding	coding	level2	Basic	not_lncRNA
OK	chr19:17292131-17303425	ENSG00000127220.6	2764.04	826.599	-1.74152	3.25845e-50	1.51027e-48	ABHD8	-1.74152	47.8209	protein_coding	coding	level1	Basic	not_lncRNA
OK	chr3:189956831-190122437	ENSG00000090530.10	356.114	52.8327	-2.75284	3.65135e-50	1.68834e-48	P3H2	-2.75284	47.7725	protein_coding	coding	level2	Basic	not_lncRNA
OK	chr7:73768997-73770270	ENSG00000165215.6	496.611	93.7599	-2.40507	3.67628e-50	1.69582e-48	CLDN3	-2.40507	47.7706	protein_coding	coding	level2	Basic	not_lncRNA
OK	chr10:61901699-62096944	ENSG00000150347.17	1486.91	400.737	-1.89159	3.74793e-50	1.72476e-48	ARID5B	-1.89159	47.7633	protein_coding	coding	level2	Basic	not_lncRNA
OK	chr1:21822244-21937310	ENSG00000142798.20	4826.31	1458.05	-1.72689	3.83193e-50	1.75924e-48	HSPG2	-1.72689	47.7547	protein_coding	coding	level2	Basic	not_lncRNA
OK	chr11:118897746-118925608	ENSG00000186174.12	5121.12	1597.27	-1.68085	5.64357e-50	2.58483e-48	BCL9L	-1.68085	47.5876	protein_coding	coding	level1	Basic	not_lncRNA
OK	chrX:51617020-51618912	ENSG00000224109.4	154.264	3.93589	-5.29256	5.9335e-50	2.71122e-48	CENPVL3	-5.29256	47.5668	protein_coding	coding	level2	Basic	not_lncRNA
OK	chr12:16347652-16609259	ENSG00000008394.13	3188.39	959.674	-1.73221	6.13439e-50	2.79641e-48	MGST1	-1.73221	47.5534	protein_coding	coding	level1	Basic	not_lncRNA
OK	chr12:48995149-48999375	ENSG00000181418.8	1303.54	350.765	-1.89385	9.66912e-50	4.39741e-48	DDN	-1.89385	47.3568	protein_coding	coding	level2	Basic	not_lncRNA
OK	chr10:73007224-73096974	ENSG00000122884.12	3509.29	1061.1	-1.72562	1.53739e-49	6.9755e-48	P4HA1	-1.72562	47.1564	protein_coding	coding	level2	Basic	not_lncRNA
OK	chr15:74409289-74433958	ENSG00000138623.10	1079.56	280.536	-1.94419	1.81252e-49	8.20463e-48	SEMA7A	-1.94419	47.0859	protein_coding	coding	level2	Basic	not_lncRNA
OK	chr12:112938433-112976460	ENSG00000111331.14	2093.55	618.581	-1.75891	2.15949e-49	9.75242e-48	OAS3	-1.75891	47.0109	protein_coding	coding	level2	Basic	not_lncRNA
OK	chr1:163068775-163076802	ENSG00000117152.14	510.81	98.4938	-2.37468	3.00043e-49	1.35187e-47	RGS4	-2.37468	46.8691	protein_coding	coding	level2	Basic	not_lncRNA
OK	chr6:73695785-73828316	ENSG00000156535.15	1650.33	460.908	-1.84021	3.36388e-49	1.5121e-47	CD109	-1.84021	46.8204	protein_coding	coding	level2	Basic	not_lncRNA
OK	chr14:61277370-61281338	ENSG00000182107.7	304.65	37.0632	-3.0391	3.46938e-49	1.55592e-47	TMEM30B	-3.0391	46.808	protein_coding	coding	level2	Basic	not_lncRNA
OK	chr9:106863166-107013634	ENSG00000148143.13	1081.45	283.777	-1.93014	3.5405e-49	1.58415e-47	ZNF462	-1.93014	46.8002	protein_coding	coding	level1	Basic	not_lncRNA
OK	chr3:191267168-191330536	ENSG00000188958.9	243.345	21.9506	-3.47067	4.65106e-49	2.07626e-47	UTS2B	-3.47067	46.6827	protein_coding	coding	level2	Basic	not_lncRNA
OK	chr1:209675412-209676390	ENSG00000123689.6	1015.7	259.913	-1.96638	8.42613e-49	3.75282e-47	G0S2	-1.96638	46.4256	protein_coding	coding	level2	Basic	not_lncRNA
OK	chr19:12995475-13098796	ENSG00000008441.18	10116.6	3300.77	-1.61585	8.70945e-49	3.87011e-47	NFIX	-1.61585	46.4123	protein_coding	coding	level1	Basic	not_lncRNA
OK	chr4:176683538-176792922	ENSG00000150630.4	1042.84	266.589	-1.96782	1.88765e-48	8.36874e-47	VEGFC	-1.96782	46.0773	protein_coding	coding	level2	Basic	not_lncRNA
OK	chr8:94249253-94262350	ENSG00000164949.8	822.412	202.048	-2.02516	2.20191e-48	9.73967e-47	GEM	-2.02516	46.0115	protein_coding	coding	level2	Basic	not_lncRNA
OK	chr18:49562057-49599185	ENSG00000101670.12	236.258	22.9975	-3.36082	4.42285e-48	1.9519e-46	LIPG	-3.36082	45.7095	protein_coding	coding	level1	Basic	not_lncRNA
OK	chr16:15395754-15413271	ENSG00000156968.9	314.492	41.8292	-2.91044	4.5879e-48	2.02013e-46	MPV17L	-2.91044	45.6946	protein_coding	coding	level2	Basic	not_lncRNA
OK	chr10:25174802-25602220	ENSG00000151025.11	258.676	28.6241	-3.17585	5.68316e-48	2.49673e-46	GPR158	-3.17585	45.6026	protein_coding	coding	level2	Basic	not_lncRNA
<=200	chr12:119179590-119221131	ENSG00000152137.8	1309.97	362.641	-1.85292	6.08044e-48	2.66522e-46	HSPB8	-1.85292	45.5743	protein_coding	coding	level1	Basic	not_lncRNA
OK	chrX:53048789-53080615	ENSG00000184194.6	228.885	19.9698	-3.51873	1.77733e-47	7.73796e-46	GPR173	-3.51873	45.1114	protein_coding	coding	level2	Basic	not_lncRNA
OK	chr11:60924460-60937159	ENSG00000006118.15	8824.49	2923.74	-1.5937	2.01677e-47	8.76075e-46	TMEM132A	-1.5937	45.0575	protein_coding	coding	level1	Basic	not_lncRNA
OK	chr8:61500556-61714592	ENSG00000198363.18	7304.8	2352.83	-1.63444	2.58499e-47	1.1204e-45	ASPH	-1.63444	44.9506	protein_coding	coding	level2	Basic	not_lncRNA
OK	chr18:31058840-31102421	ENSG00000134755.17	1337.23	369.488	-1.85564	6.10879e-47	2.64178e-45	DSC2	-1.85564	44.5781	protein_coding	coding	level2	Basic	not_lncRNA
OK	chr3:187721377-187745725	ENSG00000113916.18	940.412	242.613	-1.95463	6.2845e-47	2.71171e-45	BCL6	-1.95463	44.5668	protein_coding	coding	level1	Basic	not_lncRNA
<=200	chr13:73054976-73077541	ENSG00000102554.14	1472.19	420.209	-1.80879	9.00699e-47	3.87781e-45	KLF5	-1.80879	44.4114	protein_coding	coding	level2	Basic	not_lncRNA
OK	chr1:23380909-23424748	ENSG00000204219.11	316.327	45.1287	-2.8093	1.05483e-46	4.53134e-45	TCEA3	-2.8093	44.3438	protein_coding	coding	level2	Basic	not_lncRNA
OK	chr10:60028401-60733490	ENSG00000151150.22	1912.09	570.09	-1.74589	1.58878e-46	6.80997e-45	ANK3	-1.74589	44.1669	protein_coding	coding	level1	Basic	not_lncRNA
<=200	chr2:70447284-70553826	ENSG00000163235.16	406.639	71.2002	-2.5138	1.80817e-46	7.73322e-45	TGFA	-2.5138	44.1116	protein_coding	coding	level2	Basic	not_lncRNA
OK	chr19:18929203-18941217	ENSG00000051128.19	789.162	196.834	-2.00334	2.26018e-46	9.64508e-45	HOMER3	-2.00334	44.0157	protein_coding	coding	level2	Basic	not_lncRNA
OK	chr13:76948511-76958638	ENSG00000102794.10	124.414	1.65237	-6.23447	2.34433e-46	9.98221e-45	ACOD1	-6.23447	44.0008	protein_coding	coding	level2	Basic	not_lncRNA
OK	chr1:34781214-34786364	ENSG00000188910.8	384.067	32.4576	-3.56473	2.59131e-46	1.10097e-44	GJB3	-3.56473	43.9582	protein_coding	coding	level2	Basic	not_lncRNA
OK	chr5:141853090-141878410	ENSG00000156453.14	1088.03	297.356	-1.87146	2.77249e-46	1.17536e-44	PCDH1	-1.87146	43.9298	protein_coding	coding	level1	Basic	not_lncRNA
OK	chr10:73773605-73780251	ENSG00000196968.11	2072.34	625.406	-1.7284	3.06946e-46	1.29842e-44	FUT11	-1.7284	43.8866	protein_coding	coding	level2	Basic	not_lncRNA
OK	chr12:53210567-53232256	ENSG00000172819.17	4343.35	1420.74	-1.61217	3.61914e-46	1.52761e-44	RARG	-1.61217	43.816	protein_coding	coding	level2	Basic	not_lncRNA
OK	chr19:12791486-12793315	ENSG00000171223.6	3893.41	1273.27	-1.6125	4.00794e-46	1.68804e-44	JUNB	-1.6125	43.7726	protein_coding	coding	level2	Basic	not_lncRNA
OK	chr9:137110546-137114733	ENSG00000176978.14	1931.45	580.567	-1.73415	7.8102e-46	3.26814e-44	DPP7	-1.73415	43.4857	protein_coding	coding	level2	Basic	not_lncRNA
OK	chr2:109614364-109618990	ENSG00000198142.5	1033.28	277.439	-1.89699	1.29375e-45	5.40195e-44	SOWAHC	-1.89699	43.2674	protein_coding	coding	level2	Basic	not_lncRNA
OK	chr14:104937253-104978374	ENSG00000185567.7	4857.83	1539.58	-1.65777	1.51026e-45	6.29244e-44	AHNAK2	-1.65777	43.2012	protein_coding	coding	level1	Basic	not_lncRNA
OK	chr11:123358428-123627767	ENSG00000023171.18	2787.56	898.635	-1.63319	2.40699e-45	9.94306e-44	GRAMD1B	-1.63319	43.0025	protein_coding	coding	level1	Basic	not_lncRNA
OK	chr1:85265776-85276632	ENSG00000142867.14	1270.57	358.686	-1.82469	2.45609e-45	1.01243e-43	BCL10	-1.82469	42.9946	protein_coding	coding	level2	Basic	not_lncRNA
OK	chr19:51225966-51243860	ENSG00000105383.15	246.733	27.0603	-3.1887	2.52309e-45	1.03784e-43	CD33	-3.1887	42.9839	protein_coding	coding	level2	Basic	not_lncRNA
OK	chr1:6424776-6460944	ENSG00000187017.17	283.51	38.1048	-2.89536	2.58156e-45	1.05964e-43	ESPN	-2.89536	42.9748	protein_coding	coding	level2	Basic	not_lncRNA
OK	chrX:153724856-153744755	ENSG00000101986.12	2838.94	905.59	-1.64842	2.59548e-45	1.0631e-43	ABCD1	-1.64842	42.9734	protein_coding	coding	level2	Basic	not_lncRNA
OK	chr3:191329394-191398659	ENSG00000152492.15	2951.56	933.922	-1.6601	3.22048e-45	1.31632e-43	CCDC50	-1.6601	42.8806	protein_coding	coding	level2	Basic	not_lncRNA
OK	chr16:1078781-1080142	ENSG00000162009.8	242.783	26.0571	-3.21992	4.70626e-45	1.91956e-43	SSTR5	-3.21992	42.7168	protein_coding	coding	level2	Basic	not_lncRNA
OK	chr11:67364168-67373598	ENSG00000175505.11	250.866	30.2432	-3.05224	5.52915e-45	2.25045e-43	CLCF1	-3.05224	42.6477	protein_coding	coding	level2	Basic	not_lncRNA
OK	chr3:172039578-172401669	ENSG00000075420.13	2216.8	687.305	-1.68946	9.37487e-45	3.79977e-43	FNDC3B	-1.68946	42.4202	protein_coding	coding	level2	Basic	not_lncRNA
OK	chr9:83242990-83538546	ENSG00000172159.16	290.253	39.2364	-2.88705	9.61023e-45	3.88703e-43	FRMD3	-2.88705	42.4104	protein_coding	coding	level2	Basic	not_lncRNA
OK	chr3:161344792-161372880	ENSG00000196542.8	265.691	30.881	-3.10495	2.36974e-44	9.54496e-43	SPTSSB	-3.10495	42.0202	protein_coding	coding	level2	Basic	not_lncRNA
OK	chr21:44350163-44443081	ENSG00000142185.16	226.239	23.1397	-3.2894	2.74846e-44	1.10474e-42	TRPM2	-3.2894	41.9567	protein_coding	coding	level1	Basic	not_lncRNA
OK	chr3:143119771-143124014	ENSG00000175040.6	2402.99	770.497	-1.64097	2.76174e-44	1.10778e-42	CHST2	-1.64097	41.9555	protein_coding	coding	level2	Basic	not_lncRNA
OK	chr14:35401513-35404749	ENSG00000100906.11	3364.22	1107.92	-1.60241	2.93039e-44	1.173e-42	NFKBIA	-1.60241	41.9307	protein_coding	coding	level1	Basic	not_lncRNA
<=200	chr16:3018445-3022086	ENSG00000006327.14	2473.69	801.867	-1.62523	3.36591e-44	1.34456e-42	TNFRSF12A	-1.62523	41.8714	protein_coding	coding	level2	Basic	not_lncRNA
OK	chr14:105472962-105479694	ENSG00000182809.11	866.148	231.991	-1.90055	3.54069e-44	1.41147e-42	CRIP2	-1.90055	41.8503	protein_coding	coding	level1	Basic	not_lncRNA
OK	chr19:16719847-16817953	ENSG00000188039.16	163.136	8.67631	-4.23285	3.57182e-44	1.42095e-42	NWD1	-4.23285	41.8474	protein_coding	coding	level2	Basic	not_lncRNA
OK	chr10:73375101-73414058	ENSG00000138279.16	10440.6	3599.68	-1.53626	4.32119e-44	1.71555e-42	ANXA7	-1.53626	41.7656	protein_coding	coding	level2	Basic	not_lncRNA
OK	chr17:74432116-74449509	ENSG00000170412.18	1808.06	561.897	-1.68606	4.71885e-44	1.86578e-42	GPRC5C	-1.68606	41.7291	protein_coding	coding	level1	Basic	not_lncRNA
OK	chr16:68645310-68700292	ENSG00000062038.15	735.296	183.887	-1.99951	5.86621e-44	2.3147e-42	CDH3	-1.99951	41.6355	protein_coding	coding	level2	Basic	not_lncRNA
OK	chr17:7380534-7389774	ENSG00000174292.12	290.96	40.8388	-2.83281	7.66397e-44	3.01792e-42	TNK1	-2.83281	41.5203	protein_coding	coding	level2	Basic	not_lncRNA
OK	chrX:38149336-38220924	ENSG00000101955.15	991.268	278.951	-1.82926	1.43025e-43	5.6206e-42	SRPX	-1.82926	41.2502	protein_coding	coding	level2	Basic	not_lncRNA
OK	chr12:111405923-111451623	ENSG00000111252.11	3751.36	1243.68	-1.5928	1.43783e-43	5.63898e-42	SH2B3	-1.5928	41.2488	protein_coding	coding	level1	Basic	not_lncRNA
OK	chr8:104703719-105419260	ENSG00000169946.14	677.514	169.598	-1.99813	1.47725e-43	5.78185e-42	ZFPM2	-1.99813	41.2379	protein_coding	coding	level1	Basic	not_lncRNA
OK	chr2:113173971-113209391	ENSG00000125637.16	644.424	158.355	-2.02485	1.72326e-43	6.73112e-42	PSD4	-2.02485	41.1719	protein_coding	coding	level1	Basic	not_lncRNA
OK	chr16:4883572-4960741	ENSG00000118898.16	428.168	84.6563	-2.33849	1.91977e-43	7.48364e-42	PPL	-2.33849	41.1259	protein_coding	coding	level2	Basic	not_lncRNA
OK	chr1:226631690-226739175	ENSG00000143772.9	1854.75	584.063	-1.66703	1.93705e-43	7.53582e-42	ITPKB	-1.66703	41.1229	protein_coding	coding	level2	Basic	not_lncRNA
OK	chr12:6946577-6961316	ENSG00000111679.17	440.883	89.5291	-2.29997	2.10906e-43	8.18857e-42	PTPN6	-2.29997	41.0868	protein_coding	coding	level1	Basic	not_lncRNA
OK	chr3:192796815-192917856	ENSG00000180611.7	822.784	219.85	-1.90399	2.25753e-43	8.74748e-42	MB21D2	-1.90399	41.0581	protein_coding	coding	level2	Basic	not_lncRNA
OK	chr1:153543621-153550136	ENSG00000196154.12	590.233	136.862	-2.10856	2.72538e-43	1.05392e-41	S100A4	-2.10856	40.9772	protein_coding	coding	level2	Basic	not_lncRNA
OK	chr19:39083913-39111493	ENSG00000183760.11	138.284	5.28042	-4.71084	2.83729e-43	1.09501e-41	ACP7	-4.71084	40.9606	protein_coding	coding	level1	Basic	not_lncRNA
OK	chr7:1542235-1556205	ENSG00000164855.16	216.439	21.6067	-3.32441	4.35045e-43	1.67566e-41	TMEM184A	-3.32441	40.7758	protein_coding	coding	level1	Basic	not_lncRNA
OK	chr11:22622533-22625823	ENSG00000183161.6	251.652	31.6505	-2.99113	4.38071e-43	1.68397e-41	FANCF	-2.99113	40.7737	protein_coding	coding	level2	Basic	not_lncRNA
OK	chr12:112978395-113011723	ENSG00000111335.14	169.091	10.6212	-3.99278	6.45198e-43	2.47526e-41	OAS2	-3.99278	40.6064	protein_coding	coding	level2	Basic	not_lncRNA
OK	chr4:73740569-73743716	ENSG00000169429.11	211.83	21.1051	-3.32724	7.70092e-43	2.94857e-41	CXCL8	-3.32724	40.5304	protein_coding	coding	level2	Basic	not_lncRNA
OK	chr5:52989352-53094779	ENSG00000164171.11	1623.71	495.447	-1.71249	8.49148e-43	3.23846e-41	ITGA2	-1.71249	40.4897	protein_coding	coding	level2	Basic	not_lncRNA
OK	chr4:42397488-42402487	ENSG00000178343.5	675.931	173.644	-1.96075	1.23377e-42	4.69609e-41	SHISA3	-1.96075	40.3283	protein_coding	coding	level2	Basic	not_lncRNA
OK	chr5:134526108-134583230	ENSG00000043143.21	2620.54	864.166	-1.60048	1.50521e-42	5.71803e-41	JADE2	-1.60048	40.2428	protein_coding	coding	level1	Basic	not_lncRNA
OK	chr12:52948871-52952900	ENSG00000111057.11	14120.4	5068.03	-1.47828	1.96935e-42	7.46659e-41	KRT18	-1.47828	40.1269	protein_coding	coding	level2	Basic	not_lncRNA
OK	chr8:144355431-144359376	ENSG00000182325.11	2178.74	701.517	-1.63494	2.30217e-42	8.71138e-41	FBXL6	-1.63494	40.0599	protein_coding	coding	level2	Basic	not_lncRNA
OK	chr8:81280536-81284775	ENSG00000164687.11	3328.4	1108.66	-1.58601	3.92036e-42	1.48056e-40	FABP5	-1.58601	39.8296	protein_coding	coding	level1	Basic	not_lncRNA
OK	chrX:23334849-23404374	ENSG00000165186.12	245.797	30.7872	-2.99707	4.61934e-42	1.74115e-40	PTCHD1	-2.99707	39.7592	protein_coding	coding	level2	Basic	not_lncRNA
OK	chr18:58862600-58986480	ENSG00000074657.14	1172.82	344.989	-1.76536	5.35742e-42	2.01543e-40	ZNF532	-1.76536	39.6956	protein_coding	coding	level1	Basic	not_lncRNA
OK	chr2:172427586-172506459	ENSG00000091409.15	4117.44	1396.06	-1.56039	5.59107e-42	2.09925e-40	ITGA6	-1.56039	39.6779	protein_coding	coding	level2	Basic	not_lncRNA
OK	chr11:68008578-68028696	ENSG00000006534.16	307.18	50.7324	-2.5981	5.65981e-42	2.12095e-40	ALDH3B1	-2.5981	39.6735	protein_coding	coding	level2	Basic	not_lncRNA
OK	chr4:37453988-37623495	ENSG00000154274.15	322.011	52.87	-2.60659	5.96103e-42	2.22952e-40	C4orf19	-2.60659	39.6518	protein_coding	coding	level2	Basic	not_lncRNA
OK	chr6:112107931-112254567	ENSG00000112769.20	2044.5	659.847	-1.63154	6.08913e-42	2.27304e-40	LAMA4	-1.63154	39.6434	protein_coding	coding	level1	Basic	not_lncRNA
OK	chr3:196049284-196082094	ENSG00000072274.13	16284.6	5767.29	-1.49754	6.88469e-42	2.56508e-40	TFRC	-1.49754	39.5909	protein_coding	coding	level2	Basic	not_lncRNA
OK	chr1:31790424-31816051	ENSG00000134668.12	488.08	108.452	-2.17006	7.34569e-42	2.72635e-40	SPOCD1	-2.17006	39.5644	protein_coding	coding	level1	Basic	not_lncRNA
OK	chr8:144262045-144291438	ENSG00000261236.8	26702.6	9798.06	-1.44641	1.4481e-41	5.35411e-40	BOP1	-1.44641	39.2713	protein_coding	coding	level2	Basic	not_lncRNA
OK	chr4:94451857-94668227	ENSG00000163110.15	4259.49	1474.31	-1.53064	3.72281e-41	1.36861e-39	PDLIM5	-1.53064	38.8637	protein_coding	coding	level1	Basic	not_lncRNA
OK	chr1:12567910-12618210	ENSG00000162496.9	2792.74	954.37	-1.54906	4.94604e-41	1.81486e-39	DHRS3	-1.54906	38.7412	protein_coding	coding	level2	Basic	not_lncRNA
OK	chr22:50481543-50486437	ENSG00000128165.9	198.136	18.8369	-3.39486	5.1313e-41	1.87928e-39	ADM2	-3.39486	38.726	protein_coding	coding	level2	Basic	not_lncRNA
OK	chrX:143622790-143636101	ENSG00000179542.16	235.295	28.3279	-3.05418	5.59128e-41	2.04388e-39	SLITRK4	-3.05418	38.6895	protein_coding	coding	level2	Basic	not_lncRNA
OK	chr14:105009573-105021083	ENSG00000170779.11	6958.33	2503.89	-1.47457	8.61727e-41	3.14408e-39	CDCA4	-1.47457	38.5025	protein_coding	coding	level2	Basic	not_lncRNA
OK	chr1:7915894-7943165	ENSG00000049249.9	351.372	69.6657	-2.33448	3.51966e-40	1.27458e-38	TNFRSF9	-2.33448	37.8946	protein_coding	coding	level1	Basic	not_lncRNA
OK	chr1:218345336-218444619	ENSG00000092969.12	230.335	30.6218	-2.9111	3.56136e-40	1.28727e-38	TGFB2	-2.9111	37.8903	protein_coding	coding	level2	Basic	not_lncRNA
OK	chr17:44004622-44009068	ENSG00000161653.11	389.805	80.3408	-2.27855	3.94836e-40	1.4245e-38	NAGS	-2.27855	37.8463	protein_coding	coding	level2	Basic	not_lncRNA
OK	chr17:28573115-28576948	ENSG00000109107.14	1242.41	400.151	-1.63452	4.05339e-40	1.45967e-38	ALDOC	-1.63452	37.8357	protein_coding	coding	level1	Basic	not_lncRNA
OK	chr1:93561791-93847150	ENSG00000137936.18	1719.13	565.518	-1.60403	4.84936e-40	1.74307e-38	BCAR3	-1.60403	37.7587	protein_coding	coding	level2	Basic	not_lncRNA
OK	chr19:43646095-43670166	ENSG00000011422.12	1206.33	325.116	-1.8916	4.98097e-40	1.78706e-38	PLAUR	-1.8916	37.7479	protein_coding	coding	level1	Basic	not_lncRNA
OK	chr21:34887046-36004667	ENSG00000159216.19	582.62	148.795	-1.96923	5.52377e-40	1.97814e-38	RUNX1	-1.96923	37.7037	protein_coding	coding	level1	Basic	not_lncRNA
<=200	chr10:89327941-89377473	ENSG00000119917.15	224.816	28.3587	-2.98688	6.22957e-40	2.22679e-38	IFIT3	-2.98688	37.6523	protein_coding	coding	level2	Basic	not_lncRNA
OK	chr19:13150411-13154911	ENSG00000160888.7	5213.84	1855.8	-1.49031	7.05622e-40	2.51763e-38	IER2	-1.49031	37.599	protein_coding	coding	level2	Basic	not_lncRNA
OK	chr1:150282543-150287093	ENSG00000159208.16	240.329	33.3311	-2.85007	1.0006e-39	3.56352e-38	CIART	-2.85007	37.4481	protein_coding	coding	level2	Basic	not_lncRNA
<=200	chr17:42780610-42797066	ENSG00000126562.17	424.98	92.3501	-2.20221	1.2539e-39	4.45745e-38	WNK4	-2.20221	37.3509	protein_coding	coding	level2	Basic	not_lncRNA
OK	chr21:26466216-26573286	ENSG00000166265.13	196.012	19.4682	-3.33175	1.32237e-39	4.69224e-38	CYYR1	-3.33175	37.3286	protein_coding	coding	level1	Basic	not_lncRNA
OK	chr2:113215997-113278921	ENSG00000125618.18	149.58	9.52432	-3.97316	1.4456e-39	5.12012e-38	PAX8	-3.97316	37.2907	protein_coding	coding	level1	Basic	not_lncRNA
OK	chr15:23565674-23629841	ENSG00000179455.10	213.793	26.3277	-3.02156	1.89761e-39	6.70881e-38	MKRN3	-3.02156	37.1734	protein_coding	coding	level1	Basic	not_lncRNA
OK	chr10:131966455-131982013	ENSG00000176171.11	4348.31	1561.88	-1.47717	2.41986e-39	8.53958e-38	BNIP3	-1.47717	37.0686	protein_coding	coding	level2	Basic	not_lncRNA
OK	chr10:63133247-63155031	ENSG00000148572.16	1143.32	351.92	-1.69992	2.82124e-39	9.91992e-38	NRBF2	-1.69992	37.0035	protein_coding	coding	level2	Basic	not_lncRNA
OK	chrX:15243989-15270467	ENSG00000102048.16	144.5	8.1696	-4.14465	3.12565e-39	1.09703e-37	ASB9	-4.14465	36.9598	protein_coding	coding	level2	Basic	not_lncRNA
OK	chr1:52896403-52927179	ENSG00000121310.17	235.808	32.4652	-2.86064	6.58113e-39	2.29735e-37	ECHDC2	-2.86064	36.6388	protein_coding	coding	level2	Basic	not_lncRNA
OK	chr11:130866250-130916479	ENSG00000120451.11	240.414	36.2639	-2.72891	9.86138e-39	3.43623e-37	SNX19	-2.72891	36.4639	protein_coding	coding	level2	Basic	not_lncRNA
OK	chr3:183178043-183428275	ENSG00000053524.12	250.536	39.3853	-2.66929	1.09456e-38	3.80719e-37	MCF2L2	-2.66929	36.4194	protein_coding	coding	level2	Basic	not_lncRNA
OK	chr4:152618628-152679997	ENSG00000170006.12	471.291	28.0881	-4.06859	1.18082e-38	4.09987e-37	TMEM154	-4.06859	36.3872	protein_coding	coding	level2	Basic	not_lncRNA
OK	chr2:181891730-181930738	ENSG00000138434.17	4121.97	1449.65	-1.50763	1.45499e-38	5.03373e-37	ITPRID2	-1.50763	36.2981	protein_coding	coding	level1	Basic	not_lncRNA
OK	chr19:14472466-14475354	ENSG00000160951.4	189.407	15.5809	-3.60364	1.4909e-38	5.14878e-37	PTGER1	-3.60364	36.2883	protein_coding	coding	level2	Basic	not_lncRNA
OK	chr3:13816258-13880071	ENSG00000154764.6	155.442	10.9318	-3.82977	2.14064e-38	7.37949e-37	WNT7A	-3.82977	36.132	protein_coding	coding	level1	Basic	not_lncRNA
OK	chrX:119399336-119454478	ENSG00000077713.19	642.887	170.99	-1.91065	2.58639e-38	8.90031e-37	SLC25A43	-1.91065	36.0506	protein_coding	coding	level2	Basic	not_lncRNA
OK	chr10:110497907-110511533	ENSG00000138166.6	876.334	263.475	-1.73382	3.62736e-38	1.24604e-36	DUSP5	-1.73382	35.9045	protein_coding	coding	level2	Basic	not_lncRNA
OK	chr11:88265069-88337725	ENSG00000109861.17	4135.31	1498.93	-1.46406	4.07022e-38	1.39569e-36	CTSC	-1.46406	35.8552	protein_coding	coding	level2	Basic	not_lncRNA
OK	chr1:247857187-247880138	ENSG00000162722.9	967.033	294.6	-1.71481	4.19792e-38	1.43694e-36	TRIM58	-1.71481	35.8426	protein_coding	coding	level2	Basic	not_lncRNA
OK	chr2:20200799-20225433	ENSG00000115884.11	4842.3	1783.13	-1.44128	4.47943e-38	1.53059e-36	SDC1	-1.44128	35.8151	protein_coding	coding	level2	Basic	not_lncRNA
<=200	chr16:692500-705801	ENSG00000127585.12	555.991	145.878	-1.9303	4.79235e-38	1.63463e-36	FBXL16	-1.9303	35.7866	protein_coding	coding	level2	Basic	not_lncRNA
OK	chr3:122055362-122121136	ENSG00000114013.16	186.304	20.5944	-3.17734	5.80383e-38	1.97616e-36	CD86	-3.17734	35.7042	protein_coding	coding	level2	Basic	not_lncRNA
OK	chr18:31623169-31684723	ENSG00000118276.11	754.922	215.919	-1.80584	6.677e-38	2.26948e-36	B4GALT6	-1.80584	35.6441	protein_coding	coding	level1	Basic	not_lncRNA
OK	chr12:104215779-104350307	ENSG00000198431.16	20191.9	7607.67	-1.40825	9.38158e-38	3.18317e-36	TXNRD1	-1.40825	35.4971	protein_coding	coding	level1	Basic	not_lncRNA
OK	chr6:47231532-47309905	ENSG00000146072.6	2126.04	746.963	-1.50906	1.19917e-37	4.05459e-36	TNFRSF21	-1.50906	35.3921	protein_coding	coding	level2	Basic	not_lncRNA
OK	chr17:2755705-3034207	ENSG00000132359.15	2866.25	1021.69	-1.4882	1.2387e-37	4.18095e-36	RAP1GAP2	-1.4882	35.3787	protein_coding	coding	level1	Basic	not_lncRNA
OK	chr3:183122215-183162734	ENSG00000078081.8	468.177	115.143	-2.02362	1.34071e-37	4.51738e-36	LAMP3	-2.02362	35.3451	protein_coding	coding	level1	Basic	not_lncRNA
OK	chr9:89005771-89178818	ENSG00000148082.10	231.938	32.908	-2.81723	2.0593e-37	6.92655e-36	SHC3	-2.81723	35.1595	protein_coding	coding	level2	Basic	not_lncRNA
OK	chr7:130486336-130506465	ENSG00000106484.16	245.961	35.489	-2.79299	3.75697e-37	1.2593e-35	MEST	-2.79299	34.8999	protein_coding	coding	level2	Basic	not_lncRNA
OK	chr20:760080-776015	ENSG00000101276.18	115.035	3.57419	-5.00831	5.69547e-37	1.90248e-35	SLC52A3	-5.00831	34.7207	protein_coding	coding	level1	Basic	not_lncRNA
OK	chr10:79382325-79445624	ENSG00000165424.7	4055.29	1507.85	-1.42731	8.79999e-37	2.93444e-35	ZCCHC24	-1.42731	34.5325	protein_coding	coding	level2	Basic	not_lncRNA
OK	chr5:76819030-76835315	ENSG00000164251.5	2886.45	1050.48	-1.45824	1.33314e-36	4.4151e-35	F2RL1	-1.45824	34.3551	protein_coding	coding	level2	Basic	not_lncRNA
OK	chr2:84821650-84881245	ENSG00000186854.11	321.949	62.8395	-2.35709	1.37938e-36	4.56042e-35	TRABD2A	-2.35709	34.341	protein_coding	coding	level1	Basic	not_lncRNA
OK	chr4:8199290-8241103	ENSG00000125089.17	154.64	11.627	-3.73336	1.58529e-36	5.23227e-35	SH3TC1	-3.73336	34.2813	protein_coding	coding	level1	Basic	not_lncRNA
OK	chr16:89575758-89597246	ENSG00000178773.15	388.143	84.4796	-2.19992	1.59776e-36	5.26444e-35	CPNE7	-2.19992	34.2786	protein_coding	coding	level1	Basic	not_lncRNA
OK	chr1:89006680-89022866	ENSG00000117226.12	300.052	11.2884	-4.7323	1.65229e-36	5.43487e-35	GBP3	-4.7323	34.2648	protein_coding	coding	level1	Basic	not_lncRNA
OK	chr11:69641156-69654474	ENSG00000110092.4	6835.98	2591.46	-1.39938	1.68424e-36	5.53058e-35	CCND1	-1.39938	34.2572	protein_coding	coding	level1	Basic	not_lncRNA
OK	chr22:30488913-30505711	ENSG00000133488.15	144.859	9.30491	-3.96051	1.99233e-36	6.5312e-35	SEC14L4	-3.96051	34.185	protein_coding	coding	level1	Basic	not_lncRNA
OK	chr12:25959029-26079892	ENSG00000123094.15	1673.68	340.753	-2.29623	2.05865e-36	6.7372e-35	RASSF8	-2.29623	34.1715	protein_coding	coding	level2	Basic	not_lncRNA
OK	chr10:129467241-129770983	ENSG00000170430.10	150.517	12.1568	-3.63009	2.51479e-36	8.2161e-35	MGMT	-3.63009	34.0853	protein_coding	coding	level2	Basic	not_lncRNA
OK	chr5:34656328-34832612	ENSG00000039560.14	5054.52	1880.48	-1.42648	2.70128e-36	8.81052e-35	RAI14	-1.42648	34.055	protein_coding	coding	level2	Basic	not_lncRNA
OK	chr3:116019515-117139389	ENSG00000185565.12	243.135	40.0548	-2.60171	2.76991e-36	9.01919e-35	LSAMP	-2.60171	34.0448	protein_coding	coding	level2	Basic	not_lncRNA
OK	chr16:19113964-19121629	ENSG00000205730.7	3197.89	1164.87	-1.45695	3.28886e-36	1.0691e-34	ITPRIPL2	-1.45695	33.971	protein_coding	coding	level2	Basic	not_lncRNA
OK	chr19:53520948-53580202	ENSG00000130844.19	166.763	15.6901	-3.40988	3.59968e-36	1.16818e-34	ZNF331	-3.40988	33.9325	protein_coding	coding	level2	Basic	not_lncRNA
OK	chr17:3672199-3696096	ENSG00000083454.22	249.383	38.7504	-2.68608	3.70498e-36	1.20034e-34	P2RX5	-2.68608	33.9207	protein_coding	coding	level2	Basic	not_lncRNA
OK	chr6:30676391-30687895	ENSG00000146112.12	2239.66	813.697	-1.46072	4.09981e-36	1.32604e-34	PPP1R18	-1.46072	33.8774	protein_coding	coding	level2	Basic	not_lncRNA
OK	chr7:149764182-149773588	ENSG00000181444.13	1196.79	405.278	-1.56219	6.21786e-36	2.00775e-34	ZNF467	-1.56219	33.6973	protein_coding	coding	level2	Basic	not_lncRNA
OK	chr19:53066614-53103434	ENSG00000170949.17	396.284	90.1128	-2.13673	6.50891e-36	2.09823e-34	ZNF160	-2.13673	33.6781	protein_coding	coding	level1	Basic	not_lncRNA
OK	chr9:22002903-22009305	ENSG00000147883.12	700.893	202.269	-1.79292	6.85094e-36	2.20482e-34	CDKN2B	-1.79292	33.6566	protein_coding	coding	level2	Basic	not_lncRNA
OK	chr5:40841308-40860175	ENSG00000132357.14	308.727	62.3005	-2.30902	7.51133e-36	2.41334e-34	CARD6	-2.30902	33.6174	protein_coding	coding	level1	Basic	not_lncRNA
OK	chr10:54378816-55627942	ENSG00000150275.19	160.667	14.8959	-3.43109	1.29474e-35	4.15302e-34	PCDH15	-3.43109	33.3816	protein_coding	coding	level2	Basic	not_lncRNA
OK	chr1:160995211-161021343	ENSG00000158769.18	1783.88	631.6	-1.49793	1.47469e-35	4.72241e-34	F11R	-1.49793	33.3258	protein_coding	coding	level1	Basic	not_lncRNA
OK	chr11:32829927-32858120	ENSG00000135378.4	751.166	229.268	-1.7121	1.47792e-35	4.72496e-34	PRRG4	-1.7121	33.3256	protein_coding	coding	level2	Basic	not_lncRNA
OK	chr10:38010686-38065088	ENSG00000189180.16	156.1	13.5565	-3.52542	1.79906e-35	5.74217e-34	ZNF33A	-3.52542	33.2409	protein_coding	coding	level1	Basic	not_lncRNA
<=200	chr5:141094615-141098703	ENSG00000112852.7	177.394	20.5882	-3.10706	1.85009e-35	5.89533e-34	PCDHB2	-3.10706	33.2295	protein_coding	coding	level2	Basic	not_lncRNA
OK	chr11:110093392-110171841	ENSG00000149289.11	1077.19	293.183	-1.87739	2.10055e-35	6.68243e-34	ZC3H12C	-1.87739	33.1751	protein_coding	coding	level1	Basic	not_lncRNA
OK	chr5:95751319-95822726	ENSG00000173221.14	1111.5	364.468	-1.60864	2.23285e-35	7.09168e-34	GLRX	-1.60864	33.1493	protein_coding	coding	level2	Basic	not_lncRNA
OK	chr8:489803-545781	ENSG00000180190.13	171.914	18.4983	-3.21622	2.25369e-35	7.14614e-34	TDRP	-3.21622	33.1459	protein_coding	coding	level2	Basic	not_lncRNA
OK	chr16:15434588-15588259	ENSG00000166780.11	351.949	80.4356	-2.12946	2.36177e-35	7.47662e-34	BMERB1	-2.12946	33.1263	protein_coding	coding	level1	Basic	not_lncRNA
OK	chr22:37367960-37427479	ENSG00000166897.16	750.639	229.375	-1.71041	2.69642e-35	8.5221e-34	ELFN2	-1.71041	33.0695	protein_coding	coding	level2	Basic	not_lncRNA
OK	chr2:237574322-237591071	ENSG00000124839.13	191.341	23.2565	-3.04044	3.41328e-35	1.07702e-33	RAB17	-3.04044	32.9678	protein_coding	coding	level1	Basic	not_lncRNA
OK	chr13:20187470-20192938	ENSG00000165474.8	563.239	157.943	-1.83435	3.93246e-35	1.23882e-33	GJB2	-1.83435	32.907	protein_coding	coding	level2	Basic	not_lncRNA
OK	chr1:6467122-6520009	ENSG00000171680.23	1897.74	691.676	-1.45611	4.25464e-35	1.33814e-33	PLEKHG5	-1.45611	32.8735	protein_coding	coding	level2	Basic	not_lncRNA
OK	chr22:38982347-38992779	ENSG00000179750.16	841.911	266.732	-1.65828	6.16683e-35	1.93327e-33	APOBEC3B	-1.65828	32.7137	protein_coding	coding	level1	Basic	not_lncRNA
OK	chr5:94705100-95284575	ENSG00000175471.19	460.755	119.486	-1.94715	1.40611e-34	4.39387e-33	MCTP1	-1.94715	32.3572	protein_coding	coding	level1	Basic	not_lncRNA
OK	chr1:966482-975865	ENSG00000187583.11	179.788	22.4547	-3.00121	1.671e-34	5.21319e-33	PLEKHN1	-3.00121	32.2829	protein_coding	coding	level2	Basic	not_lncRNA
OK	chr19:10333776-10339661	ENSG00000076662.10	709.587	214.494	-1.72604	1.76097e-34	5.48506e-33	ICAM3	-1.72604	32.2608	protein_coding	coding	level1	Basic	not_lncRNA
OK	chr9:72521608-72838297	ENSG00000165091.18	105.644	3.60494	-4.87309	1.77189e-34	5.51019e-33	TMC1	-4.87309	32.2588	protein_coding	coding	level2	Basic	not_lncRNA
OK	chr12:6328757-6342114	ENSG00000067182.8	4824.47	1900.93	-1.34367	2.19139e-34	6.80386e-33	TNFRSF1A	-1.34367	32.1672	protein_coding	coding	level1	Basic	not_lncRNA
OK	chr15:69298912-69407780	ENSG00000137819.14	2936.74	1110.94	-1.40244	2.21269e-34	6.85897e-33	PAQR5	-1.40244	32.1637	protein_coding	coding	level2	Basic	not_lncRNA
OK	chr20:36306336-36528637	ENSG00000080845.18	4180.04	1620.91	-1.36671	2.30513e-34	7.1341e-33	DLGAP4	-1.36671	32.1467	protein_coding	coding	level2	Basic	not_lncRNA
OK	chr19:14381435-14408725	ENSG00000123146.20	4007.32	1549.68	-1.37066	3.6404e-34	1.12486e-32	ADGRE5	-1.37066	31.9489	protein_coding	coding	level1	Basic	not_lncRNA
OK	chr4:105895451-105971670	ENSG00000168743.13	1200.75	409.332	-1.5526	4.66049e-34	1.43778e-32	NPNT	-1.5526	31.8423	protein_coding	coding	level1	Basic	not_lncRNA
OK	chr6:142751478-142946365	ENSG00000010818.10	2472.18	916.975	-1.43083	5.26829e-34	1.6227e-32	HIVEP2	-1.43083	31.7898	protein_coding	coding	level2	Basic	not_lncRNA
<=200	chr19:42117266-42196585	ENSG00000028277.21	205.768	30.6447	-2.74731	5.73358e-34	1.76321e-32	POU2F2	-2.74731	31.7537	protein_coding	coding	level2	Basic	not_lncRNA
OK	chr22:36140330-36166177	ENSG00000128284.19	92.8623	1.79992	-5.68909	6.83678e-34	2.09914e-32	APOL3	-5.68909	31.678	protein_coding	coding	level1	Basic	not_lncRNA
OK	chr19:43766533-43781257	ENSG00000104783.14	405.964	99.4175	-2.02978	6.88087e-34	2.10933e-32	KCNN4	-2.02978	31.6759	protein_coding	coding	level2	Basic	not_lncRNA
OK	chr6:25962802-25991231	ENSG00000112343.11	1185.3	400.106	-1.5668	7.90134e-34	2.41833e-32	TRIM38	-1.5668	31.6165	protein_coding	coding	level2	Basic	not_lncRNA
OK	chr20:362835-391386	ENSG00000101255.11	5099.04	2022.88	-1.33382	1.1694e-33	3.56788e-32	TRIB3	-1.33382	31.4476	protein_coding	coding	level2	Basic	not_lncRNA
OK	chr7:73699210-73719669	ENSG00000106089.12	825.025	265.086	-1.63798	1.31352e-33	4.00127e-32	STX1A	-1.63798	31.3978	protein_coding	coding	level1	Basic	not_lncRNA
OK	chr3:57293699-57544344	ENSG00000174844.14	151.464	14.5649	-3.3784	1.33291e-33	4.05398e-32	DNAH12	-3.3784	31.3921	protein_coding	coding	level1	Basic	not_lncRNA
OK	chr1:161721563-161728143	ENSG00000162746.14	297.028	63.8925	-2.21688	1.78977e-33	5.43496e-32	FCRLB	-2.21688	31.2648	protein_coding	coding	level2	Basic	not_lncRNA
OK	chr4:83292461-83335153	ENSG00000173083.16	726.174	232.39	-1.64377	2.12239e-33	6.43491e-32	HPSE	-1.64377	31.1915	protein_coding	coding	level1	Basic	not_lncRNA
OK	chr11:124883691-124897865	ENSG00000154133.15	391.511	26.9872	-3.8587	2.68032e-33	8.10117e-32	ROBO4	-3.8587	31.0915	protein_coding	coding	level2	Basic	not_lncRNA
OK	chr8:144291604-144314720	ENSG00000185122.11	15772.7	6476.59	-1.28413	2.83047e-33	8.54168e-32	HSF1	-1.28413	31.0685	protein_coding	coding	level1	Basic	not_lncRNA
OK	chr8:35235475-35796540	ENSG00000156687.11	190.935	25.53	-2.90282	2.96832e-33	8.94374e-32	UNC5D	-2.90282	31.0485	protein_coding	coding	level1	Basic	not_lncRNA
OK	chr6:121435595-121449715	ENSG00000152661.9	3656.49	1412.38	-1.37233	3.10714e-33	9.34748e-32	GJA1	-1.37233	31.0293	protein_coding	coding	level2	Basic	not_lncRNA
OK	chr12:121132876-121188032	ENSG00000089041.17	160.749	19.0486	-3.07705	3.45745e-33	1.03691e-31	P2RX7	-3.07705	30.9843	protein_coding	coding	level2	Basic	not_lncRNA
OK	chr20:37346140-37406050	ENSG00000197122.12	7434.67	3001.21	-1.30872	3.52087e-33	1.0543e-31	SRC	-1.30872	30.977	protein_coding	coding	level2	Basic	not_lncRNA
OK	chr20:58309715-58367507	ENSG00000124209.4	1516.25	545.534	-1.47477	3.97897e-33	1.18964e-31	RAB22A	-1.47477	30.9246	protein_coding	coding	level2	Basic	not_lncRNA
OK	chr7:74289407-74405935	ENSG00000106665.16	2387.23	906.051	-1.39767	4.16252e-33	1.2426e-31	CLIP2	-1.39767	30.9057	protein_coding	coding	level1	Basic	not_lncRNA
OK	chrX:65588377-65729589	ENSG00000147065.17	31274.2	12903.3	-1.27723	4.32377e-33	1.28875e-31	MSN	-1.27723	30.8898	protein_coding	coding	level2	Basic	not_lncRNA
OK	chr7:75769533-75789896	ENSG00000006606.9	105.364	5.09447	-4.37031	8.22075e-33	2.43903e-31	CCL26	-4.37031	30.6128	protein_coding	coding	level2	Basic	not_lncRNA
OK	chr7:18086949-18666923	ENSG00000048052.23	258.486	52.5298	-2.29888	1.00211e-32	2.96412e-31	HDAC9	-2.29888	30.5281	protein_coding	coding	level1	Basic	not_lncRNA
OK	chr14:50872053-50904970	ENSG00000131969.15	401.137	31.1465	-3.68695	1.09733e-32	3.24079e-31	ABHD12B	-3.68695	30.4893	protein_coding	coding	level2	Basic	not_lncRNA
OK	chr11:77066971-77126155	ENSG00000149260.18	1044.11	368.348	-1.50314	1.41482e-32	4.17209e-31	CAPN5	-1.50314	30.3796	protein_coding	coding	level1	Basic	not_lncRNA
OK	chr11:61513714-61581076	ENSG00000011347.10	1294.16	469.716	-1.46216	3.51485e-32	1.03177e-30	SYT7	-1.46216	29.9864	protein_coding	coding	level1	Basic	not_lncRNA
OK	chr2:207711640-207756174	ENSG00000163249.13	1462.98	540.015	-1.43784	4.2377e-32	1.2402e-30	CCNYL1	-1.43784	29.9065	protein_coding	coding	level1	Basic	not_lncRNA
OK	chr19:6752160-6767435	ENSG00000125731.13	733.331	241.897	-1.60007	6.26161e-32	1.82975e-30	SH2D3A	-1.60007	29.7376	protein_coding	coding	level2	Basic	not_lncRNA
OK	chr6:131948176-131951372	ENSG00000118523.6	508.257	146.444	-1.79521	6.28513e-32	1.83386e-30	CCN2	-1.79521	29.7366	protein_coding	coding	level2	Basic	not_lncRNA
OK	chr10:62804720-62808479	ENSG00000181915.5	2419.98	931.485	-1.37739	8.45514e-32	2.45592e-30	ADO	-1.37739	29.6098	protein_coding	coding	level2	Basic	not_lncRNA
OK	chr11:102789919-102798160	ENSG00000196611.6	97.7856	3.5973	-4.76464	1.2814e-31	3.71646e-30	MMP1	-4.76464	29.4299	protein_coding	coding	level2	Basic	not_lncRNA
OK	chr18:12446512-12658134	ENSG00000134278.15	3230.98	1264.58	-1.35331	1.29136e-31	3.73972e-30	SPIRE1	-1.35331	29.4272	protein_coding	coding	level2	Basic	not_lncRNA
OK	chr1:242082986-242524697	ENSG00000180287.17	103.757	4.89816	-4.40482	1.40519e-31	4.05724e-30	PLD5	-4.40482	29.3918	protein_coding	coding	level2	Basic	not_lncRNA
OK	chr19:38990714-39026960	ENSG00000161243.9	1078.37	390.996	-1.46362	1.75444e-31	5.0506e-30	FBXO27	-1.46362	29.2967	protein_coding	coding	level2	Basic	not_lncRNA
<=200	chr18:12825804-12929643	ENSG00000175354.20	1040.96	357.312	-1.54266	1.76415e-31	5.07101e-30	PTPN2	-1.54266	29.2949	protein_coding	coding	level1	Basic	not_lncRNA
OK	chrX:30653423-30731462	ENSG00000198814.13	1388.23	511.463	-1.44054	2.26052e-31	6.48819e-30	GK	-1.44054	29.1879	protein_coding	coding	level1	Basic	not_lncRNA
OK	chr5:10277595-10307902	ENSG00000164237.9	6470.76	2655.07	-1.28519	2.27685e-31	6.52539e-30	CMBL	-1.28519	29.1854	protein_coding	coding	level2	Basic	not_lncRNA
OK	chr8:143915153-143976734	ENSG00000178209.16	17232.8	7025.41	-1.2945	3.16708e-31	9.06336e-30	PLEC	-1.2945	29.0427	protein_coding	coding	level2	Basic	not_lncRNA
OK	chr3:9902848-9916402	ENSG00000163701.19	281.055	62.5608	-2.16752	3.3285e-31	9.51125e-30	IL17RE	-2.16752	29.0218	protein_coding	coding	level2	Basic	not_lncRNA
OK	chr19:18374731-18386208	ENSG00000130513.6	773.384	260.502	-1.56989	3.35522e-31	9.55941e-30	GDF15	-1.56989	29.0196	protein_coding	coding	level2	Basic	not_lncRNA
OK	chr14:95407266-95475836	ENSG00000176438.12	1024.15	360.682	-1.50563	3.81707e-31	1.08593e-29	SYNE3	-1.50563	28.9642	protein_coding	coding	level2	Basic	not_lncRNA
OK	chr11:68039025-68050895	ENSG00000110719.10	863.77	296.359	-1.5433	4.87313e-31	1.38434e-29	TCIRG1	-1.5433	28.8588	protein_coding	coding	level1	Basic	not_lncRNA
OK	chr1:152032506-152047907	ENSG00000163191.6	5908.95	2443.32	-1.27406	5.58142e-31	1.58323e-29	S100A11	-1.27406	28.8005	protein_coding	coding	level2	Basic	not_lncRNA
OK	chr2:14635091-14650814	ENSG00000162981.14	277.832	36.2239	-2.9392	5.97647e-31	1.69281e-29	LRATD1	-2.9392	28.7714	protein_coding	coding	level2	Basic	not_lncRNA
OK	chr11:85694224-85811159	ENSG00000137501.17	283.127	63.5631	-2.15519	7.38531e-31	2.0888e-29	SYTL2	-2.15519	28.6801	protein_coding	coding	level2	Basic	not_lncRNA
OK	chr5:43376645-43412375	ENSG00000151882.11	116.325	8.19016	-3.82813	7.58103e-31	2.14103e-29	CCL28	-3.82813	28.6694	protein_coding	coding	level1	Basic	not_lncRNA
OK	chr14:75013769-75051532	ENSG00000119684.16	388.103	98.1079	-1.984	8.12929e-31	2.29253e-29	MLH3	-1.984	28.6397	protein_coding	coding	level1	Basic	not_lncRNA
OK	chr11:86441110-86672636	ENSG00000151376.18	137.316	14.3235	-3.26105	8.86186e-31	2.49549e-29	ME3	-3.26105	28.6028	protein_coding	coding	level2	Basic	not_lncRNA
OK	chr2:229357629-229714555	ENSG00000187957.8	176.806	25.7338	-2.78043	9.14997e-31	2.57288e-29	DNER	-2.78043	28.5896	protein_coding	coding	level2	Basic	not_lncRNA
OK	chr4:168216291-168318883	ENSG00000137628.18	291.729	48.6312	-2.58467	1.03867e-30	2.9164e-29	DDX60	-2.58467	28.5352	protein_coding	coding	level2	Basic	not_lncRNA
OK	chr14:88180103-88326907	ENSG00000100433.16	302.772	68.7189	-2.13945	1.09163e-30	3.05625e-29	KCNK10	-2.13945	28.5148	protein_coding	coding	level2	Basic	not_lncRNA
OK	chr8:38728186-38850793	ENSG00000147526.20	3909.06	1574.38	-1.31204	1.11056e-30	3.10475e-29	TACC1	-1.31204	28.508	protein_coding	coding	level1	Basic	not_lncRNA
OK	chr2:101697703-101894689	ENSG00000071054.16	12842.9	5372.79	-1.25723	1.34099e-30	3.74355e-29	MAP4K4	-1.25723	28.4267	protein_coding	coding	level2	Basic	not_lncRNA
OK	chr2:102311563-102352037	ENSG00000115602.17	81.3481	1.64982	-5.62373	1.47289e-30	4.10587e-29	IL1RL1	-5.62373	28.3866	protein_coding	coding	level2	Basic	not_lncRNA
OK	chr19:13208046-13599946	ENSG00000141837.22	170.833	22.8897	-2.89982	1.484e-30	4.1309e-29	CACNA1A	-2.89982	28.384	protein_coding	coding	level1	Basic	not_lncRNA
OK	chr3:12287368-12434344	ENSG00000132170.23	2248.96	892.873	-1.33273	1.58339e-30	4.40125e-29	PPARG	-1.33273	28.3564	protein_coding	coding	level1	Basic	not_lncRNA
OK	chr14:37589552-37595249	ENSG00000129514.8	1852.52	710.82	-1.38193	1.75106e-30	4.85337e-29	FOXA1	-1.38193	28.314	protein_coding	coding	level2	Basic	not_lncRNA
OK	chr1:149928651-149936879	ENSG00000014914.21	395.563	109.423	-1.85399	1.89489e-30	5.24452e-29	MTMR11	-1.85399	28.2803	protein_coding	coding	level2	Basic	not_lncRNA
OK	chrX:153764196-153779346	ENSG00000198753.12	248.194	52.2502	-2.24796	1.89763e-30	5.2446e-29	PLXNB3	-2.24796	28.2803	protein_coding	coding	level2	Basic	not_lncRNA
OK	chr4:81030708-81057627	ENSG00000152785.8	260.999	55.8949	-2.22326	2.15939e-30	5.95955e-29	BMP3	-2.22326	28.2248	protein_coding	coding	level2	Basic	not_lncRNA
OK	chr18:5954717-6414911	ENSG00000154655.16	453.678	126.173	-1.84627	2.17922e-30	6.00572e-29	L3MBTL4	-1.84627	28.2214	protein_coding	coding	level2	Basic	not_lncRNA
OK	chr22:37282508-37315341	ENSG00000100055.21	138.144	13.7553	-3.32812	2.42282e-30	6.66757e-29	CYTH4	-3.32812	28.176	protein_coding	coding	level1	Basic	not_lncRNA
OK	chr19:53866153-53874756	ENSG00000179820.16	4833.24	2004.27	-1.26991	2.45673e-30	6.7513e-29	MYADM	-1.26991	28.1706	protein_coding	coding	level1	Basic	not_lncRNA
OK	chr4:74097040-74099195	ENSG00000081041.9	131.797	13.3101	-3.30772	2.68944e-30	7.38034e-29	CXCL2	-3.30772	28.1319	protein_coding	coding	level2	Basic	not_lncRNA
OK	chr10:88819896-88851844	ENSG00000152766.6	172.381	23.7429	-2.86003	2.81391e-30	7.711e-29	ANKRD22	-2.86003	28.1129	protein_coding	coding	level2	Basic	not_lncRNA
OK	chr10:119651380-119677819	ENSG00000151929.10	6531.91	2735.44	-1.25573	3.34793e-30	9.1614e-29	BAG3	-1.25573	28.038	protein_coding	coding	level2	Basic	not_lncRNA
OK	chr9:109780309-110172512	ENSG00000157654.19	4122.01	1674.63	-1.29951	3.54658e-30	9.69133e-29	PALM2AKAP2	-1.29951	28.0136	protein_coding	coding	level2	Basic	not_lncRNA
OK	chr5:96760810-96808100	ENSG00000164307.13	960.302	339.411	-1.50046	4.51391e-30	1.22999e-28	ERAP1	-1.50046	27.9101	protein_coding	coding	level1	Basic	not_lncRNA
OK	chr6:151239967-151358559	ENSG00000131016.17	16688.2	7079.84	-1.23704	4.52818e-30	1.23215e-28	AKAP12	-1.23704	27.9093	protein_coding	coding	level2	Basic	not_lncRNA
OK	chr8:11842524-11869448	ENSG00000164733.22	8653.31	3683.23	-1.23228	4.55311e-30	1.23719e-28	CTSB	-1.23228	27.9076	protein_coding	coding	level1	Basic	not_lncRNA
OK	chr21:34073578-34106260	ENSG00000198743.7	2840.98	968.575	-1.55245	4.78762e-30	1.29909e-28	SLC5A3	-1.55245	27.8864	protein_coding	coding	level2	Basic	not_lncRNA
OK	chr12:50504985-50748657	ENSG00000066084.13	6073.17	2529.18	-1.26378	6.08004e-30	1.64748e-28	DIP2B	-1.26378	27.7832	protein_coding	coding	level2	Basic	not_lncRNA
OK	chr2:74834127-74893359	ENSG00000159399.10	6541.75	2741.21	-1.25486	6.40364e-30	1.73274e-28	HK2	-1.25486	27.7613	protein_coding	coding	level1	Basic	not_lncRNA
OK	chr19:917333-921005	ENSG00000116014.10	269.234	59.5921	-2.17566	6.95105e-30	1.87824e-28	KISS1R	-2.17566	27.7262	protein_coding	coding	level2	Basic	not_lncRNA
OK	chr5:141653402-141682230	ENSG00000120318.16	1186.94	448.869	-1.40289	7.26641e-30	1.96072e-28	ARAP3	-1.40289	27.7076	protein_coding	coding	level1	Basic	not_lncRNA
OK	chr3:172630249-172711067	ENSG00000144959.11	1054.2	386.507	-1.44758	7.8829e-30	2.12411e-28	NCEH1	-1.44758	27.6728	protein_coding	coding	level1	Basic	not_lncRNA
OK	chr7:98211439-98215457	ENSG00000180535.4	140.155	15.4333	-3.18291	7.995e-30	2.15132e-28	BHLHA15	-3.18291	27.6673	protein_coding	coding	level2	Basic	not_lncRNA
OK	chr11:61950370-61965515	ENSG00000167995.17	805.217	278.443	-1.53199	8.40639e-30	2.25888e-28	BEST1	-1.53199	27.6461	protein_coding	coding	level1	Basic	not_lncRNA
OK	chr10:73995193-74120160	ENSG00000035403.18	19342.8	8302.02	-1.22026	1.00946e-29	2.70877e-28	VCL	-1.22026	27.5672	protein_coding	coding	level2	Basic	not_lncRNA
OK	chr11:66848417-66958383	ENSG00000173599.15	3783.04	1578.78	-1.26073	1.01397e-29	2.71712e-28	PC	-1.26073	27.5659	protein_coding	coding	level2	Basic	not_lncRNA
OK	chr20:4686350-4701590	ENSG00000171867.18	2819.69	1133.27	-1.31504	1.16265e-29	3.10691e-28	PRNP	-1.31504	27.5077	protein_coding	coding	level2	Basic	not_lncRNA
OK	chr3:123610049-123884332	ENSG00000065534.19	608.376	201.275	-1.59579	1.37057e-29	3.65247e-28	MYLK	-1.59579	27.4374	protein_coding	coding	level1	Basic	not_lncRNA
OK	chr11:86945679-86955395	ENSG00000174804.4	1344.82	503.504	-1.41734	1.43659e-29	3.82314e-28	FZD4	-1.41734	27.4176	protein_coding	coding	level2	Basic	not_lncRNA
OK	chr10:126012381-126388455	ENSG00000148848.14	134.386	14.7842	-3.18425	1.48693e-29	3.95169e-28	ADAM12	-3.18425	27.4032	protein_coding	coding	level2	Basic	not_lncRNA
OK	chr19:18001132-18014102	ENSG00000105643.10	1704.94	668.68	-1.35034	1.49028e-29	3.95518e-28	ARRDC2	-1.35034	27.4028	protein_coding	coding	level2	Basic	not_lncRNA
OK	chr11:57406956-57427580	ENSG00000134802.18	420.556	40.3064	-3.38322	1.87495e-29	4.96246e-28	SLC43A3	-3.38322	27.3043	protein_coding	coding	level2	Basic	not_lncRNA
OK	chr19:52650447-52690533	ENSG00000269825.2	110.697	6.98809	-3.98557	2.0227e-29	5.34622e-28	AC022150.4	-3.98557	27.272	protein_coding	coding	level2	Basic	not_lncRNA
OK	chr19:58229468-58277495	ENSG00000198131.14	144.592	17.5975	-3.03854	2.3629e-29	6.23691e-28	ZNF544	-3.03854	27.205	protein_coding	coding	level1	Basic	not_lncRNA
OK	chr6:147204425-147390476	ENSG00000164506.14	1524.26	582.945	-1.38668	2.84165e-29	7.48017e-28	STXBP5	-1.38668	27.1261	protein_coding	coding	level1	Basic	not_lncRNA
OK	chr6:10492223-10627222	ENSG00000111846.19	529.634	166.407	-1.67028	2.85439e-29	7.50353e-28	GCNT2	-1.67028	27.1247	protein_coding	coding	level2	Basic	not_lncRNA
OK	chr19:49635292-49640143	ENSG00000126458.4	1375.63	502.608	-1.45259	3.77781e-29	9.9041e-28	RRAS	-1.45259	27.0042	protein_coding	coding	level2	Basic	not_lncRNA
OK	chr11:65919426-65921563	ENSG00000175550.8	6799.98	2932.54	-1.21338	4.12489e-29	1.07994e-27	DRAP1	-1.21338	26.9666	protein_coding	coding	level2	Basic	not_lncRNA
OK	chr20:51388626-51562831	ENSG00000101096.20	256.88	59.319	-2.11453	4.97182e-29	1.29817e-27	NFATC2	-2.11453	26.8867	protein_coding	coding	level2	Basic	not_lncRNA
OK	chr3:46409514-46412997	ENSG00000121797.10	147.009	14.3737	-3.3544	5.82535e-29	1.51898e-27	CCRL2	-3.3544	26.8184	protein_coding	coding	level1	Basic	not_lncRNA
OK	chr14:102592649-102730561	ENSG00000089902.10	3909.6	1620.77	-1.27034	6.38928e-29	1.66379e-27	RCOR1	-1.27034	26.7789	protein_coding	coding	level2	Basic	not_lncRNA
OK	chr15:40331452-40338976	ENSG00000188549.12	708.966	244.147	-1.53796	6.41661e-29	1.66866e-27	CCDC9B	-1.53796	26.7776	protein_coding	coding	level2	Basic	not_lncRNA
OK	chr19:17075781-17213295	ENSG00000099331.13	9971.6	4312.77	-1.20921	7.09802e-29	1.84339e-27	MYO9B	-1.20921	26.7344	protein_coding	coding	level2	Basic	not_lncRNA
OK	chr4:38867806-38945739	ENSG00000197712.12	860.109	311.602	-1.46482	7.84373e-29	2.03433e-27	FAM114A1	-1.46482	26.6916	protein_coding	coding	level2	Basic	not_lncRNA
OK	chr7:5592816-5606655	ENSG00000075618.18	11770	5166.07	-1.18798	1.00667e-28	2.60739e-27	FSCN1	-1.18798	26.5838	protein_coding	coding	level1	Basic	not_lncRNA
OK	chr10:73744372-73772161	ENSG00000176986.16	10998.1	4785.54	-1.2005	1.11743e-28	2.89041e-27	SEC24C	-1.2005	26.539	protein_coding	coding	level2	Basic	not_lncRNA
OK	chr1:154697455-154870281	ENSG00000143603.19	295.975	76.0493	-1.96047	1.16168e-28	2.99685e-27	KCNN3	-1.96047	26.5233	protein_coding	coding	level2	Basic	not_lncRNA
OK	chr3:10164919-10243745	ENSG00000134070.5	1237.16	482.919	-1.35718	1.47225e-28	3.79301e-27	IRAK2	-1.35718	26.421	protein_coding	coding	level2	Basic	not_lncRNA
<=200	chr18:63949357-63981774	ENSG00000221887.6	94.6622	4.2259	-4.48546	1.69752e-28	4.35599e-27	HMSD	-4.48546	26.3609	protein_coding	coding	level1	Basic	not_lncRNA
<=200	chr2:11677595-11824887	ENSG00000134324.12	2351.66	955.13	-1.29991	1.94967e-28	4.99642e-27	LPIN1	-1.29991	26.3013	protein_coding	coding	level1	Basic	not_lncRNA
OK	chr12:47075707-47079865	ENSG00000139211.7	312.708	81.2773	-1.94389	1.98616e-28	5.08321e-27	AMIGO2	-1.94389	26.2939	protein_coding	coding	level2	Basic	not_lncRNA
OK	chr1:161524540-161526894	ENSG00000173110.8	196.135	36.2819	-2.43453	2.15371e-28	5.50474e-27	HSPA6	-2.43453	26.2593	protein_coding	coding	level2	Basic	not_lncRNA
OK	chr12:48921518-48926474	ENSG00000134285.11	768.314	273.159	-1.49195	2.48508e-28	6.34335e-27	FKBP11	-1.49195	26.1977	protein_coding	coding	level1	Basic	not_lncRNA
OK	chr17:17042457-17192643	ENSG00000133030.22	29725.4	13123.9	-1.1795	2.81017e-28	7.1449e-27	MPRIP	-1.1795	26.146	protein_coding	coding	level1	Basic	not_lncRNA
OK	chr1:9292894-9369532	ENSG00000171621.14	937.256	348.821	-1.42596	2.98128e-28	7.57003e-27	SPSB1	-1.42596	26.1209	protein_coding	coding	level2	Basic	not_lncRNA
OK	chr16:19168240-19268332	ENSG00000103528.17	475.728	155.852	-1.60996	3.13735e-28	7.9559e-27	SYT17	-1.60996	26.0993	protein_coding	coding	level1	Basic	not_lncRNA
OK	chr16:57619998-57665580	ENSG00000205336.14	137.368	17.0473	-3.01043	3.20953e-28	8.12828e-27	ADGRG1	-3.01043	26.09	protein_coding	coding	level1	Basic	not_lncRNA
OK	chr16:74999024-75110994	ENSG00000186187.12	1830.03	740.675	-1.30496	3.53054e-28	8.9296e-27	ZNRF1	-1.30496	26.0492	protein_coding	coding	level1	Basic	not_lncRNA
OK	chr8:54616067-54871720	ENSG00000104237.11	96.517	5.21892	-4.20896	4.10551e-28	1.03568e-26	RP1	-4.20896	25.9848	protein_coding	coding	level2	Basic	not_lncRNA
OK	chr14:52857273-52951050	ENSG00000073712.15	2605.78	1072.49	-1.28076	4.6144e-28	1.16254e-26	FERMT2	-1.28076	25.9346	protein_coding	coding	level1	Basic	not_lncRNA
OK	chr15:47184101-47774221	ENSG00000137872.17	531.685	171.093	-1.6358	5.23801e-28	1.31794e-26	SEMA6D	-1.6358	25.8801	protein_coding	coding	level2	Basic	not_lncRNA
OK	chr1:154962298-154974376	ENSG00000160691.19	4972.41	2166.05	-1.19888	6.52303e-28	1.63913e-26	SHC1	-1.19888	25.7854	protein_coding	coding	level2	Basic	not_lncRNA
OK	chr9:73151865-73170393	ENSG00000135046.14	2947.35	197.197	-3.90171	7.62368e-28	1.91323e-26	ANXA1	-3.90171	25.7182	protein_coding	coding	level2	Basic	not_lncRNA
OK	chr20:35615829-35621094	ENSG00000061656.11	413.469	124.12	-1.73604	9.58515e-28	2.40236e-26	SPAG4	-1.73604	25.6194	protein_coding	coding	level2	Basic	not_lncRNA
OK	chr2:226731312-226799820	ENSG00000169047.6	1028.45	388.045	-1.40618	9.82453e-28	2.45918e-26	IRS1	-1.40618	25.6092	protein_coding	coding	level2	Basic	not_lncRNA
OK	chr20:54153446-54173986	ENSG00000019186.10	92.0597	4.72241	-4.28497	1.11457e-27	2.78627e-26	CYP24A1	-4.28497	25.555	protein_coding	coding	level1	Basic	not_lncRNA
OK	chr1:94529173-94541759	ENSG00000117525.14	226.995	51.5291	-2.1392	1.18797e-27	2.96593e-26	F3	-2.1392	25.5278	protein_coding	coding	level2	Basic	not_lncRNA
OK	chr19:7534004-7561764	ENSG00000032444.17	4944.84	2155.86	-1.19766	1.37895e-27	3.4339e-26	PNPLA6	-1.19766	25.4642	protein_coding	coding	level1	Basic	not_lncRNA
OK	chr20:6767686-6780246	ENSG00000125845.7	327.099	93.0134	-1.81422	1.58255e-27	3.93587e-26	BMP2	-1.81422	25.405	protein_coding	coding	level2	Basic	not_lncRNA
OK	chr4:74036589-74038689	ENSG00000163734.4	143.076	19.8299	-2.85104	3.03573e-27	7.54029e-26	CXCL3	-2.85104	25.1226	protein_coding	coding	level2	Basic	not_lncRNA
OK	chr9:100427143-100451734	ENSG00000066697.15	1189.47	459.033	-1.37365	3.15977e-27	7.83832e-26	MSANTD3	-1.37365	25.1058	protein_coding	coding	level2	Basic	not_lncRNA
OK	chr6:33299694-33314078	ENSG00000231925.12	2399.86	1017.63	-1.23774	3.37012e-27	8.3388e-26	TAPBP	-1.23774	25.0789	protein_coding	coding	level1	Basic	not_lncRNA
OK	chr20:63528001-63537376	ENSG00000101213.7	135.852	17.0524	-2.99398	3.69253e-27	9.11325e-26	PTK6	-2.99398	25.0403	protein_coding	coding	level2	Basic	not_lncRNA
OK	chr12:29149278-29335616	ENSG00000064763.11	2034.17	843.934	-1.26924	5.01327e-27	1.23414e-25	FAR2	-1.26924	24.9086	protein_coding	coding	level1	Basic	not_lncRNA
OK	chr17:76527586-76553578	ENSG00000214140.11	96.2104	5.86808	-4.03523	5.23729e-27	1.28766e-25	PRCD	-4.03523	24.8902	protein_coding	coding	level2	Basic	not_lncRNA
OK	chr9:104781006-104928155	ENSG00000165029.17	361.751	103.881	-1.80006	6.42153e-27	1.57682e-25	ABCA1	-1.80006	24.8022	protein_coding	coding	level2	Basic	not_lncRNA
<=200	chr1:71395943-72282539	ENSG00000172260.15	155.936	16.7111	-3.22208	6.82894e-27	1.67473e-25	NEGR1	-3.22208	24.7761	protein_coding	coding	level2	Basic	not_lncRNA
OK	chr21:32412437-32515389	ENSG00000166979.13	307.404	45.0801	-2.76957	7.4563e-27	1.82627e-25	EVA1C	-2.76957	24.7384	protein_coding	coding	level2	Basic	not_lncRNA
OK	chr11:129375848-129452279	ENSG00000043039.7	352.182	104.25	-1.75627	8.20987e-27	2.00578e-25	BARX2	-1.75627	24.6977	protein_coding	coding	level2	Basic	not_lncRNA
OK	chr20:25248085-25298012	ENSG00000100994.12	12525.5	5667.98	-1.14396	9.48019e-27	2.3103e-25	PYGB	-1.14396	24.6363	protein_coding	coding	level2	Basic	not_lncRNA
OK	chr8:19313693-19396218	ENSG00000104611.12	737.054	266.192	-1.4693	9.61865e-27	2.33874e-25	SH2D4A	-1.4693	24.631	protein_coding	coding	level1	Basic	not_lncRNA
OK	chr1:233614106-233672514	ENSG00000135750.15	849.198	325.458	-1.38363	1.15386e-26	2.79786e-25	KCNK1	-1.38363	24.5532	protein_coding	coding	level2	Basic	not_lncRNA
OK	chr3:122384182-122412334	ENSG00000114023.15	4053.92	1777.72	-1.18929	1.39657e-26	3.37793e-25	FAM162A	-1.18929	24.4713	protein_coding	coding	level1	Basic	not_lncRNA
OK	chr2:101345550-101387503	ENSG00000175874.10	349.755	101.67	-1.78245	1.49633e-26	3.6147e-25	CREG2	-1.78245	24.4419	protein_coding	coding	level2	Basic	not_lncRNA
OK	chr10:69801906-69959144	ENSG00000197467.16	544.101	189.808	-1.51933	1.52785e-26	3.68625e-25	COL13A1	-1.51933	24.4334	protein_coding	coding	level2	Basic	not_lncRNA
OK	chr1:1352692-1361777	ENSG00000162576.17	275.129	71.1458	-1.95126	1.75671e-26	4.22789e-25	MXRA8	-1.95126	24.3739	protein_coding	coding	level2	Basic	not_lncRNA
OK	chr3:5187707-5219958	ENSG00000134109.11	6747.69	2951.32	-1.19303	1.9213e-26	4.60685e-25	EDEM1	-1.19303	24.3366	protein_coding	coding	level2	Basic	not_lncRNA
OK	chr6:33620365-33696574	ENSG00000096433.11	7149.55	3210.73	-1.15495	1.96311e-26	4.70127e-25	ITPR3	-1.15495	24.3278	protein_coding	coding	level2	Basic	not_lncRNA
OK	chr11:2129117-2139389	ENSG00000167244.21	260.225	62.9369	-2.04778	2.07364e-26	4.95373e-25	IGF2	-2.04778	24.3051	protein_coding	coding	level2	Basic	not_lncRNA
OK	chr1:206470476-206496889	ENSG00000263528.8	787.405	297.608	-1.40369	2.20037e-26	5.25e-25	IKBKE	-1.40369	24.2798	protein_coding	coding	level2	Basic	not_lncRNA
OK	chr8:94641074-94707466	ENSG00000104413.18	147.605	21.2707	-2.7948	2.55079e-26	6.07112e-25	ESRP1	-2.7948	24.2167	protein_coding	coding	level1	Basic	not_lncRNA
OK	chr5:147880726-147906490	ENSG00000178776.5	124.848	14.425	-3.11352	2.68836e-26	6.3907e-25	C5orf46	-3.11352	24.1945	protein_coding	coding	level2	Basic	not_lncRNA
OK	chr20:34874963-34927962	ENSG00000131069.20	2910	1280.82	-1.18395	2.88639e-26	6.85305e-25	ACSS2	-1.18395	24.1641	protein_coding	coding	level2	Basic	not_lncRNA
OK	chr1:156082578-156137865	ENSG00000160789.23	14134.4	6494.69	-1.12188	3.30267e-26	7.83182e-25	LMNA	-1.12188	24.1061	protein_coding	coding	level1	Basic	not_lncRNA
OK	chr7:43583074-43650713	ENSG00000164543.7	1053.78	399.084	-1.40081	3.42101e-26	8.10252e-25	STK17A	-1.40081	24.0914	protein_coding	coding	level2	Basic	not_lncRNA
OK	chr11:63624087-63671376	ENSG00000184743.13	2881.25	1238.43	-1.21818	3.45526e-26	8.17365e-25	ATL3	-1.21818	24.0876	protein_coding	coding	level1	Basic	not_lncRNA
OK	chr17:37686431-37745059	ENSG00000275410.5	124.561	13.7016	-3.18443	3.56654e-26	8.42659e-25	HNF1B	-3.18443	24.0743	protein_coding	coding	level2	Basic	not_lncRNA
OK	chr9:127505339-127578989	ENSG00000136830.12	11586.5	5290.28	-1.13103	3.63045e-26	8.56717e-25	NIBAN2	-1.13103	24.0672	protein_coding	coding	level2	Basic	not_lncRNA
OK	chr4:98470367-98658611	ENSG00000168785.8	1676.02	702.698	-1.25406	4.38817e-26	1.033e-24	TSPAN5	-1.25406	23.9859	protein_coding	coding	level2	Basic	not_lncRNA
OK	chr10:77790791-77926755	ENSG00000151208.17	7904.52	3525.08	-1.16502	4.74036e-26	1.11186e-24	DLG5	-1.16502	23.9539	protein_coding	coding	level2	Basic	not_lncRNA
OK	chr1:223701593-223776016	ENSG00000162909.18	12527.1	5663.31	-1.14533	6.00165e-26	1.406e-24	CAPN2	-1.14533	23.852	protein_coding	coding	level2	Basic	not_lncRNA
OK	chr5:157142933-157222963	ENSG00000113263.13	122.636	14.7842	-3.05225	1.09384e-25	2.55325e-24	ITK	-3.05225	23.5929	protein_coding	coding	level2	Basic	not_lncRNA
OK	chr6:147509226-147737547	ENSG00000203727.4	755.471	251.809	-1.58504	1.12328e-25	2.61882e-24	SAMD5	-1.58504	23.5819	protein_coding	coding	level2	Basic	not_lncRNA
OK	chr8:123497889-123541206	ENSG00000156804.7	886.738	342.108	-1.37406	1.24403e-25	2.89685e-24	FBXO32	-1.37406	23.5381	protein_coding	coding	level2	Basic	not_lncRNA
OK	chr5:126360132-126493608	ENSG00000155324.10	191.273	41.0349	-2.22071	1.29346e-25	3.00835e-24	GRAMD2B	-2.22071	23.5217	protein_coding	coding	level2	Basic	not_lncRNA
OK	chr7:47275154-47582111	ENSG00000136205.17	1394.96	583.381	-1.25772	1.50195e-25	3.48906e-24	TNS3	-1.25772	23.4573	protein_coding	coding	level1	Basic	not_lncRNA
OK	chr8:39902375-39928426	ENSG00000131203.13	139.691	19.3001	-2.85556	1.84318e-25	4.2715e-24	IDO1	-2.85556	23.3694	protein_coding	coding	level2	Basic	not_lncRNA
OK	chr20:53582925-53609907	ENSG00000171940.14	2305	992.052	-1.21628	2.0309e-25	4.70092e-24	ZNF217	-1.21628	23.3278	protein_coding	coding	level1	Basic	not_lncRNA
OK	chr5:43192225-43280850	ENSG00000177453.7	293.907	80.704	-1.86465	2.21368e-25	5.11788e-24	NIM1K	-1.86465	23.2909	protein_coding	coding	level2	Basic	not_lncRNA
OK	chr2:159932006-160062615	ENSG00000153246.13	102.959	9.00216	-3.51565	2.23511e-25	5.16126e-24	PLA2R1	-3.51565	23.2872	protein_coding	coding	level2	Basic	not_lncRNA
<=200	chr14:24143407-24147258	ENSG00000100911.16	3305.11	1485.07	-1.15417	2.25611e-25	5.20357e-24	PSME2	-1.15417	23.2837	protein_coding	coding	level2	Basic	not_lncRNA
OK	chr19:11377207-11384314	ENSG00000187266.14	1367.63	568.718	-1.26589	2.27317e-25	5.23667e-24	EPOR	-1.26589	23.2809	protein_coding	coding	level2	Basic	not_lncRNA
OK	chr3:36380504-36548007	ENSG00000144681.11	215.611	54.0515	-1.99603	2.65915e-25	6.10407e-24	STAC	-1.99603	23.2144	protein_coding	coding	level2	Basic	not_lncRNA
OK	chr10:63219877-63521850	ENSG00000171988.19	2693.26	459.28	-2.55191	3.16382e-25	7.24537e-24	JMJD1C	-2.55191	23.1399	protein_coding	coding	level1	Basic	not_lncRNA
OK	chr5:132073789-132076170	ENSG00000164400.6	80.9327	4.45296	-4.18389	3.27808e-25	7.49817e-24	CSF2	-4.18389	23.125	protein_coding	coding	level2	Basic	not_lncRNA
OK	chr2:101090253-101252866	ENSG00000204634.13	1146.47	460.032	-1.31739	3.47802e-25	7.94612e-24	TBC1D8	-1.31739	23.0998	protein_coding	coding	level2	Basic	not_lncRNA
OK	chr15:67065602-67195169	ENSG00000166949.17	4595.83	2060.22	-1.15753	3.87159e-25	8.83488e-24	SMAD3	-1.15753	23.0538	protein_coding	coding	level1	Basic	not_lncRNA
OK	chr12:57516588-57521737	ENSG00000175197.12	525.874	181.493	-1.53481	5.09862e-25	1.16076e-23	DDIT3	-1.53481	22.9353	protein_coding	coding	level2	Basic	not_lncRNA
OK	chr15:24823647-24978582	ENSG00000128739.23	91.9373	6.55053	-3.81097	5.11739e-25	1.16367e-23	SNRPN	-3.81097	22.9342	protein_coding	coding	level1	Basic	not_lncRNA
<=200	chr14:22598237-22613215	ENSG00000100439.10	1651.55	713.891	-1.21005	5.74936e-25	1.30278e-23	ABHD4	-1.21005	22.8851	protein_coding	coding	level1	Basic	not_lncRNA
OK	chr7:129830732-129952960	ENSG00000186591.13	4141.37	1864.53	-1.15129	5.97953e-25	1.35336e-23	UBE2H	-1.15129	22.8686	protein_coding	coding	level1	Basic	not_lncRNA
OK	chr20:17570075-17609919	ENSG00000125868.16	3131.65	1377.89	-1.18447	6.66132e-25	1.50591e-23	DSTN	-1.18447	22.8222	protein_coding	coding	level2	Basic	not_lncRNA
OK	chr6:136999971-137045180	ENSG00000016402.13	124.187	15.5501	-2.99751	7.99012e-25	1.8021e-23	IL20RA	-2.99751	22.7442	protein_coding	coding	level2	Basic	not_lncRNA
OK	chr12:57762334-57767095	ENSG00000111012.10	335.512	100.897	-1.73349	1.23213e-24	2.76929e-23	CYP27B1	-1.73349	22.5576	protein_coding	coding	level2	Basic	not_lncRNA
OK	chr14:67447084-67515485	ENSG00000198133.8	449.985	154.811	-1.53937	1.69645e-24	3.80845e-23	TMEM229B	-1.53937	22.4193	protein_coding	coding	level2	Basic	not_lncRNA
OK	chr14:102777449-102911500	ENSG00000131323.16	5773.91	2646.13	-1.12567	1.75538e-24	3.9362e-23	TRAF3	-1.12567	22.4049	protein_coding	coding	level1	Basic	not_lncRNA
OK	chr16:2830253-2839585	ENSG00000162078.11	138.97	20.9858	-2.72729	2.12673e-24	4.76338e-23	ZG16B	-2.72729	22.3221	protein_coding	coding	level1	Basic	not_lncRNA
OK	chr6:73241314-73310215	ENSG00000135314.12	215.623	52.3592	-2.042	2.1326e-24	4.77101e-23	KHDC1	-2.042	22.3214	protein_coding	coding	level2	Basic	not_lncRNA
OK	chr3:112596797-112641143	ENSG00000091986.16	967.831	395.806	-1.28996	2.16314e-24	4.83377e-23	CCDC80	-1.28996	22.3157	protein_coding	coding	level1	Basic	not_lncRNA
OK	chr20:10637684-10673999	ENSG00000101384.12	883.959	357.006	-1.30803	2.84088e-24	6.33363e-23	JAG1	-1.30803	22.1983	protein_coding	coding	level2	Basic	not_lncRNA
OK	chr2:113706709-113756642	ENSG00000115084.15	776.431	285.445	-1.44365	3.11681e-24	6.93286e-23	SLC35F5	-1.44365	22.1591	protein_coding	coding	level1	Basic	not_lncRNA
OK	chr11:33703010-33736423	ENSG00000085063.17	2578	1139.37	-1.17802	3.25517e-24	7.21575e-23	CD59	-1.17802	22.1417	protein_coding	coding	level1	Basic	not_lncRNA
OK	chr1:173799550-173824322	ENSG00000120334.15	1230.33	516.301	-1.25276	3.68327e-24	8.13678e-23	CENPL	-1.25276	22.0895	protein_coding	coding	level2	Basic	not_lncRNA
OK	chr7:116210539-116258783	ENSG00000135269.18	2268.7	1002.63	-1.17808	3.75717e-24	8.2906e-23	TES	-1.17808	22.0814	protein_coding	coding	level2	Basic	not_lncRNA
OK	chr12:52233243-52248921	ENSG00000135480.16	106.306	12.3684	-3.10349	4.46518e-24	9.84169e-23	KRT7	-3.10349	22.0069	protein_coding	coding	level1	Basic	not_lncRNA
OK	chr1:15571699-15585051	ENSG00000116771.6	347.656	106.104	-1.71218	4.57607e-24	1.00746e-22	AGMAT	-1.71218	21.9968	protein_coding	coding	level2	Basic	not_lncRNA
OK	chr19:55132698-55149206	ENSG00000105048.17	3859.71	1782.93	-1.11424	5.66332e-24	1.244e-22	TNNT1	-1.11424	21.9052	protein_coding	coding	level2	Basic	not_lncRNA
OK	chr4:184387729-184474550	ENSG00000168310.11	668.163	254.851	-1.39055	5.77324e-24	1.26528e-22	IRF2	-1.39055	21.8978	protein_coding	coding	level1	Basic	not_lncRNA
OK	chr4:39498755-39527439	ENSG00000109814.12	1409.41	601.239	-1.22908	6.49916e-24	1.42116e-22	UGDH	-1.22908	21.8474	protein_coding	coding	level1	Basic	not_lncRNA
OK	chr14:51826195-51966843	ENSG00000186469.8	314.262	95.8346	-1.71335	6.58863e-24	1.4391e-22	GNG2	-1.71335	21.8419	protein_coding	coding	level2	Basic	not_lncRNA
OK	chr20:31664463-31723989	ENSG00000171552.14	3633.21	1683.62	-1.10968	8.71111e-24	1.89628e-22	BCL2L1	-1.10968	21.7221	protein_coding	coding	level2	Basic	not_lncRNA
OK	chr11:65538559-65558359	ENSG00000168056.17	4353.04	2015.24	-1.11107	9.33036e-24	2.02653e-22	LTBP3	-1.11107	21.6932	protein_coding	coding	level1	Basic	not_lncRNA
OK	chr9:14087860-14398983	ENSG00000147862.17	1186.32	494.911	-1.26126	9.4953e-24	2.06004e-22	NFIB	-1.26126	21.6861	protein_coding	coding	level1	Basic	not_lncRNA
OK	chr9:19121100-19149278	ENSG00000147872.10	3280.77	1496.93	-1.13203	1.03231e-23	2.23464e-22	PLIN2	-1.13203	21.6508	protein_coding	coding	level2	Basic	not_lncRNA
OK	chr10:44970981-44978790	ENSG00000165507.9	835.338	341.786	-1.28927	1.62667e-23	3.51339e-22	DEPP1	-1.28927	21.4543	protein_coding	coding	level2	Basic	not_lncRNA
OK	chr19:16067538-16103002	ENSG00000167460.17	16501.6	7865.42	-1.06901	1.75482e-23	3.77755e-22	TPM4	-1.06901	21.4228	protein_coding	coding	level1	Basic	not_lncRNA
OK	chr2:43637260-43767987	ENSG00000152527.14	700.202	268.545	-1.38261	1.78893e-23	3.8467e-22	PLEKHH2	-1.38261	21.4149	protein_coding	coding	level2	Basic	not_lncRNA
OK	chr6:82363206-82367417	ENSG00000146242.9	1670.75	735.157	-1.18437	1.8078e-23	3.88296e-22	TPBG	-1.18437	21.4108	protein_coding	coding	level2	Basic	not_lncRNA
OK	chr11:119638098-119728553	ENSG00000110400.11	4584.74	2133.15	-1.10385	1.89613e-23	4.06368e-22	NECTIN1	-1.10385	21.3911	protein_coding	coding	level1	Basic	not_lncRNA
OK	chrX:154886349-154888061	ENSG00000277203.1	372.936	124.701	-1.58045	1.9318e-23	4.13554e-22	F8A1	-1.58045	21.3835	protein_coding	coding	level2	Basic	not_lncRNA
OK	chr3:149162410-149221827	ENSG00000047457.14	170.669	33.3838	-2.35398	1.99051e-23	4.25654e-22	CP	-2.35398	21.3709	protein_coding	coding	level1	Basic	not_lncRNA
OK	chr14:36657568-36677804	ENSG00000198807.13	709.866	283.217	-1.32564	2.26432e-23	4.8367e-22	PAX9	-1.32564	21.3155	protein_coding	coding	level2	Basic	not_lncRNA
OK	chr7:143316111-143352083	ENSG00000188037.13	114.3	15.2832	-2.9028	2.86029e-23	6.09628e-22	CLCN1	-2.9028	21.2149	protein_coding	coding	level2	Basic	not_lncRNA
OK	chr10:79068966-79316519	ENSG00000108175.18	4275.65	1983.13	-1.10836	2.93087e-23	6.23985e-22	ZMIZ1	-1.10836	21.2048	protein_coding	coding	level2	Basic	not_lncRNA
OK	chr22:45920366-45977162	ENSG00000188064.10	327.243	102.847	-1.66987	3.29877e-23	7.00917e-22	WNT7B	-1.66987	21.1543	protein_coding	coding	level1	Basic	not_lncRNA
OK	chr15:59132434-59372871	ENSG00000157483.9	3677.15	1710.3	-1.10434	3.68377e-23	7.81702e-22	MYO1E	-1.10434	21.107	protein_coding	coding	level1	Basic	not_lncRNA
OK	chr10:80150889-80205572	ENSG00000122359.18	15390.7	7410.02	-1.05451	3.87601e-23	8.21596e-22	ANXA11	-1.05451	21.0853	protein_coding	coding	level2	Basic	not_lncRNA
OK	chr17:75874164-75878581	ENSG00000132481.7	2053.21	939.631	-1.12772	4.04603e-23	8.56696e-22	TRIM47	-1.12772	21.0672	protein_coding	coding	level2	Basic	not_lncRNA
OK	chr10:73812501-73874591	ENSG00000148660.21	4399.98	2064.88	-1.09144	4.55523e-23	9.63462e-22	CAMK2G	-1.09144	21.0162	protein_coding	coding	level2	Basic	not_lncRNA
OK	chr5:151029949-151087158	ENSG00000145901.16	9191.53	4420.26	-1.05618	4.86973e-23	1.02774e-21	TNIP1	-1.05618	20.9881	protein_coding	coding	level1	Basic	not_lncRNA
<=200	chr18:58044226-58401539	ENSG00000049759.20	2609.69	1201.93	-1.11853	5.6852e-23	1.19853e-21	NEDD4L	-1.11853	20.9214	protein_coding	coding	level1	Basic	not_lncRNA
OK	chr1:11664200-11674354	ENSG00000116663.11	112.717	14.8959	-2.91972	6.06356e-23	1.27691e-21	FBXO6	-2.91972	20.8938	protein_coding	coding	level2	Basic	not_lncRNA
OK	chr5:80111651-80256019	ENSG00000164300.17	1354.32	586.669	-1.20695	6.26499e-23	1.31789e-21	SERINC5	-1.20695	20.8801	protein_coding	coding	level1	Basic	not_lncRNA
OK	chr5:145937877-146081791	ENSG00000156463.18	331.929	109.055	-1.60582	7.46637e-23	1.56891e-21	SH3RF2	-1.60582	20.8044	protein_coding	coding	level2	Basic	not_lncRNA
OK	chr20:4120980-4175104	ENSG00000088826.18	1082.85	466.242	-1.21568	9.2157e-23	1.93022e-21	SMOX	-1.21568	20.7144	protein_coding	coding	level2	Basic	not_lncRNA
OK	chr7:77310751-77416349	ENSG00000186088.16	91.9365	7.8232	-3.55481	1.21798e-22	2.54553e-21	GSAP	-3.55481	20.5942	protein_coding	coding	level2	Basic	not_lncRNA
OK	chr1:241594212-241677376	ENSG00000054277.14	174.475	41.4803	-2.07252	1.71974e-22	3.57493e-21	OPN3	-2.07252	20.4467	protein_coding	coding	level2	Basic	not_lncRNA
OK	chr4:39045039-39122209	ENSG00000109790.17	1616.89	717.552	-1.17207	1.74955e-22	3.63299e-21	KLHL5	-1.17207	20.4397	protein_coding	coding	level1	Basic	not_lncRNA
OK	chr4:24807996-24980148	ENSG00000181982.19	98.4059	11.5409	-3.09198	1.86849e-22	3.86754e-21	CCDC149	-3.09198	20.4126	protein_coding	coding	level1	Basic	not_lncRNA
OK	chr11:118226690-118252365	ENSG00000160588.10	270.737	80.8413	-1.74373	2.16842e-22	4.47879e-21	MPZL3	-1.74373	20.3488	protein_coding	coding	level1	Basic	not_lncRNA
OK	chr15:26971181-27541984	ENSG00000182256.13	96.157	9.81688	-3.29206	2.17355e-22	4.48459e-21	GABRG3	-3.29206	20.3483	protein_coding	coding	level1	Basic	not_lncRNA
OK	chr1:99703970-99766635	ENSG00000156869.14	971.3	410.518	-1.24247	2.7026e-22	5.5643e-21	FRRS1	-1.24247	20.2546	protein_coding	coding	level2	Basic	not_lncRNA
OK	chr3:151294086-151316820	ENSG00000138271.6	67.1351	3.12644	-4.42447	3.49442e-22	7.18694e-21	GPR87	-4.42447	20.1435	protein_coding	coding	level2	Basic	not_lncRNA
OK	chr1:155127876-155134899	ENSG00000169242.12	575.667	222.167	-1.37359	3.60775e-22	7.41214e-21	EFNA1	-1.37359	20.1301	protein_coding	coding	level2	Basic	not_lncRNA
OK	chr12:15620181-15882292	ENSG00000151491.14	1910.49	863.216	-1.14615	3.6888e-22	7.57063e-21	EPS8	-1.14615	20.1209	protein_coding	coding	level1	Basic	not_lncRNA
OK	chr4:83535914-83605872	ENSG00000138678.11	775.772	317.952	-1.28682	3.81566e-22	7.82271e-21	GPAT3	-1.28682	20.1066	protein_coding	coding	level2	Basic	not_lncRNA
OK	chr4:145757627-145938823	ENSG00000151612.18	1378.74	603.171	-1.19271	3.90738e-22	7.99383e-21	ZNF827	-1.19271	20.0972	protein_coding	coding	level1	Basic	not_lncRNA
OK	chr19:8806170-8832304	ENSG00000167785.9	109.819	10.6674	-3.36384	4.35589e-22	8.89262e-21	ZNF558	-3.36384	20.051	protein_coding	coding	level2	Basic	not_lncRNA
OK	chr12:52897187-52949842	ENSG00000170421.12	5539.88	2688.05	-1.04329	4.43849e-22	9.05172e-21	KRT8	-1.04329	20.0433	protein_coding	coding	level1	Basic	not_lncRNA
OK	chr6:35213956-35253079	ENSG00000146197.9	208.428	55.4779	-1.90957	5.27074e-22	1.07377e-20	SCUBE3	-1.90957	19.9691	protein_coding	coding	level2	Basic	not_lncRNA
OK	chr12:6347684-6377359	ENSG00000111319.13	112.216	15.2037	-2.88378	6.11229e-22	1.2426e-20	SCNN1A	-2.88378	19.9057	protein_coding	coding	level1	Basic	not_lncRNA
OK	chr10:104031286-104085880	ENSG00000065618.21	67.4361	3.09824	-4.444	6.41023e-22	1.30044e-20	COL17A1	-4.444	19.8859	protein_coding	coding	level2	Basic	not_lncRNA
<=200	chr3:179562886-179588407	ENSG00000136518.17	2760.65	1294.02	-1.09315	7.35772e-22	1.48954e-20	ACTL6A	-1.09315	19.8269	protein_coding	coding	level2	Basic	not_lncRNA
OK	chr19:41219223-41261766	ENSG00000167601.12	175.749	40.849	-2.10515	7.90427e-22	1.59851e-20	AXL	-2.10515	19.7963	protein_coding	coding	level1	Basic	not_lncRNA
OK	chr10:74151240-74709926	ENSG00000156110.15	2328.9	1065.77	-1.12775	8.64015e-22	1.74551e-20	ADK	-1.12775	19.7581	protein_coding	coding	level2	Basic	not_lncRNA
OK	chr5:10679230-10761234	ENSG00000112977.16	6641.96	3233.98	-1.0383	8.98188e-22	1.81266e-20	DAP	-1.0383	19.7417	protein_coding	coding	level1	Basic	not_lncRNA
OK	chr12:27710832-27756295	ENSG00000061794.13	2871.94	1341.28	-1.09842	1.08723e-21	2.19189e-20	MRPS35	-1.09842	19.6592	protein_coding	coding	level2	Basic	not_lncRNA
OK	chr3:9917074-9933621	ENSG00000163702.20	1178.72	525.113	-1.16653	1.15431e-21	2.32471e-20	IL17RC	-1.16653	19.6336	protein_coding	coding	level2	Basic	not_lncRNA
OK	chr8:78516340-78605267	ENSG00000171033.13	836.655	287.803	-1.53955	1.15883e-21	2.33138e-20	PKIA	-1.53955	19.6324	protein_coding	coding	level2	Basic	not_lncRNA
OK	chr1:46607715-46616884	ENSG00000142961.15	337.904	113.378	-1.57547	1.25627e-21	2.52218e-20	MOB3C	-1.57547	19.5982	protein_coding	coding	level2	Basic	not_lncRNA
OK	chr7:151556127-151877115	ENSG00000106617.15	804.565	333.535	-1.27037	1.34478e-21	2.69707e-20	PRKAG2	-1.27037	19.5691	protein_coding	coding	level2	Basic	not_lncRNA
OK	chr19:7914830-7919097	ENSG00000260001.7	112.636	15.7155	-2.8414	1.35615e-21	2.71707e-20	TGFBR3L	-2.8414	19.5659	protein_coding	coding	level2	Basic	not_lncRNA
OK	chr1:207018522-207032756	ENSG00000182795.13	146.001	29.5069	-2.30685	1.5488e-21	3.09985e-20	C1orf116	-2.30685	19.5087	protein_coding	coding	level1	Basic	not_lncRNA
OK	chr19:38390200-38399587	ENSG00000188766.12	325.458	106.249	-1.61502	1.61622e-21	3.23144e-20	SPRED3	-1.61502	19.4906	protein_coding	coding	level2	Basic	not_lncRNA
OK	chr10:62374192-62480288	ENSG00000138311.18	132.107	24.3382	-2.44042	1.80948e-21	3.60668e-20	ZNF365	-2.44042	19.4429	protein_coding	coding	level2	Basic	not_lncRNA
OK	chr8:27311482-27459390	ENSG00000120899.18	504.056	193.679	-1.37992	1.82874e-21	3.64132e-20	PTK2B	-1.37992	19.4387	protein_coding	coding	level1	Basic	not_lncRNA
OK	chr12:68610899-68671901	ENSG00000127314.18	4267.4	1386.28	-1.62214	1.85398e-21	3.68778e-20	RAP1B	-1.62214	19.4332	protein_coding	coding	level2	Basic	not_lncRNA
OK	chr7:1082208-1092881	ENSG00000164850.15	262.976	77.7944	-1.75719	1.94671e-21	3.86429e-20	GPER1	-1.75719	19.4129	protein_coding	coding	level2	Basic	not_lncRNA
OK	chr10:5035354-5102210	ENSG00000196139.14	136.687	26.5895	-2.36195	2.07109e-21	4.10699e-20	AKR1C3	-2.36195	19.3865	protein_coding	coding	level2	Basic	not_lncRNA
OK	chr13:77535674-77645259	ENSG00000136155.17	49.879	0.325853	-7.25807	2.42141e-21	4.79187e-20	SCEL	-7.25807	19.3195	protein_coding	coding	level2	Basic	not_lncRNA
OK	chr6:32844136-32859585	ENSG00000240065.8	131.268	26.1801	-2.32597	2.60241e-21	5.12911e-20	PSMB9	-2.32597	19.29	protein_coding	coding	level2	Basic	not_lncRNA
OK	chr1:5992262-6101193	ENSG00000069424.15	1659.45	765.816	-1.11563	2.86908e-21	5.64321e-20	KCNAB2	-1.11563	19.2485	protein_coding	coding	level2	Basic	not_lncRNA
OK	chr11:75422396-75433203	ENSG00000149243.16	106.04	15.1331	-2.80882	2.91488e-21	5.72747e-20	KLHL35	-2.80882	19.242	protein_coding	coding	level2	Basic	not_lncRNA
OK	chr3:149966161-150050788	ENSG00000070087.14	8213.64	4009.24	-1.03469	3.08497e-21	6.05163e-20	PFN2	-1.03469	19.2181	protein_coding	coding	level1	Basic	not_lncRNA
<=200	chr16:29820394-29848039	ENSG00000013364.19	885.11	386.576	-1.19511	3.52626e-21	6.90776e-20	MVP	-1.19511	19.1607	protein_coding	coding	level2	Basic	not_lncRNA
OK	chr8:23528956-23575463	ENSG00000147454.14	1969.82	898.251	-1.13288	3.56892e-21	6.98426e-20	SLC25A37	-1.13288	19.1559	protein_coding	coding	level1	Basic	not_lncRNA
OK	chr5:55738017-55817146	ENSG00000152670.19	62.9864	2.44653	-4.68623	3.88828e-21	7.5939e-20	DDX4	-4.68623	19.1195	protein_coding	coding	level2	Basic	not_lncRNA
OK	chr19:55379244-55384292	ENSG00000233493.4	86.4334	7.99895	-3.43371	3.95756e-21	7.72142e-20	TMEM238	-3.43371	19.1123	protein_coding	coding	level2	Basic	not_lncRNA
OK	chr8:27869883-27992673	ENSG00000168079.17	192.21	49.2354	-1.96491	4.00757e-21	7.80329e-20	SCARA5	-1.96491	19.1077	protein_coding	coding	level2	Basic	not_lncRNA
OK	chr19:57769670-57819939	ENSG00000083828.16	372.644	129.695	-1.52268	4.53071e-21	8.80421e-20	ZNF586	-1.52268	19.0553	protein_coding	coding	level1	Basic	not_lncRNA
OK	chr12:51093656-51173135	ENSG00000135457.10	1990.79	928.936	-1.09969	4.99672e-21	9.69035e-20	TFCP2	-1.09969	19.0137	protein_coding	coding	level2	Basic	not_lncRNA
OK	chr1:85580915-85584589	ENSG00000142871.18	998.184	442.503	-1.17362	5.20943e-21	1.00927e-19	CCN1	-1.17362	18.996	protein_coding	coding	level2	Basic	not_lncRNA
OK	chrX:22032325-22251310	ENSG00000102174.9	77.3099	6.75449	-3.51673	5.24296e-21	1.01476e-19	PHEX	-3.51673	18.9936	protein_coding	coding	level2	Basic	not_lncRNA
OK	chr20:47656912-47786586	ENSG00000196562.14	5170.15	2539.94	-1.02541	6.68586e-21	1.29273e-19	SULF2	-1.02541	18.8885	protein_coding	coding	level2	Basic	not_lncRNA
OK	chr11:102110447-102233424	ENSG00000137693.14	2645.24	1222.38	-1.1137	6.72824e-21	1.29963e-19	YAP1	-1.1137	18.8862	protein_coding	coding	level1	Basic	not_lncRNA
OK	chr2:178525989-178807423	ENSG00000155657.28	414.522	24.9873	-4.05218	6.92346e-21	1.33601e-19	TTN	-4.05218	18.8742	protein_coding	coding	level1	Basic	not_lncRNA
OK	chr12:80792520-80937934	ENSG00000111052.8	781.093	326.767	-1.25723	7.70053e-21	1.48153e-19	LIN7A	-1.25723	18.8293	protein_coding	coding	level1	Basic	not_lncRNA
OK	chr1:15409888-15430339	ENSG00000142634.13	6608.34	3281.88	-1.00976	7.76224e-21	1.49192e-19	EFHD2	-1.00976	18.8263	protein_coding	coding	level2	Basic	not_lncRNA
OK	chr1:26177491-26189884	ENSG00000142675.18	212.328	58.3466	-1.86357	8.71357e-21	1.67145e-19	CNKSR1	-1.86357	18.7769	protein_coding	coding	level2	Basic	not_lncRNA
OK	chr15:68930525-69062743	ENSG00000255346.10	78.8047	7.05978	-3.48059	9.74241e-21	1.86696e-19	NOX5	-3.48059	18.7289	protein_coding	coding	level1	Basic	not_lncRNA
OK	chr19:17747718-17788568	ENSG00000130475.14	1691.85	796.757	-1.08639	1.14291e-20	2.18587e-19	FCHO1	-1.08639	18.6604	protein_coding	coding	level1	Basic	not_lncRNA
OK	chr8:27633868-27676776	ENSG00000168077.14	759.288	327.584	-1.21278	1.21314e-20	2.3156e-19	SCARA3	-1.21278	18.6353	protein_coding	coding	level2	Basic	not_lncRNA
<=200	chr10:29457361-29736959	ENSG00000197321.15	864.758	366.304	-1.23926	1.34334e-20	2.55407e-19	SVIL	-1.23926	18.5928	protein_coding	coding	level2	Basic	not_lncRNA
OK	chr16:20854925-20900358	ENSG00000188215.10	729.788	304.786	-1.25968	1.39411e-20	2.64798e-19	DCUN1D3	-1.25968	18.5771	protein_coding	coding	level2	Basic	not_lncRNA
OK	chr20:3927311-4015558	ENSG00000101236.17	1179.94	531.344	-1.15099	1.48986e-20	2.82709e-19	RNF24	-1.15099	18.5487	protein_coding	coding	level2	Basic	not_lncRNA
OK	chr7:48088644-48108733	ENSG00000183696.14	1232.03	567.423	-1.11854	1.61006e-20	3.04919e-19	UPP1	-1.11854	18.5158	protein_coding	coding	level2	Basic	not_lncRNA
OK	chr3:152268040-152465779	ENSG00000152601.17	3502.36	1201.7	-1.54325	1.62505e-20	3.07459e-19	MBNL1	-1.54325	18.5122	protein_coding	coding	level1	Basic	not_lncRNA
OK	chr7:144186083-144195833	ENSG00000213214.5	72.7147	4.90071	-3.89119	1.62942e-20	3.07984e-19	ARHGEF35	-3.89119	18.5115	protein_coding	coding	level2	Basic	not_lncRNA
OK	chr6:159679119-159762529	ENSG00000112096.19	6826.07	3350.36	-1.02674	1.6861e-20	3.18387e-19	SOD2	-1.02674	18.497	protein_coding	coding	level1	Basic	not_lncRNA
OK	chr2:137964473-138016364	ENSG00000150540.14	97.2633	4.60306	-4.40123	1.87897e-20	3.53429e-19	HNMT	-4.40123	18.4517	protein_coding	coding	level2	Basic	not_lncRNA
OK	chr10:74120255-74150828	ENSG00000185009.13	3347.98	1603	-1.06252	1.94118e-20	3.64776e-19	AP3M1	-1.06252	18.438	protein_coding	coding	level2	Basic	not_lncRNA
OK	chr16:28532708-28538974	ENSG00000176046.9	153.1	32.6963	-2.22728	2.14544e-20	4.01989e-19	NUPR1	-2.22728	18.3958	protein_coding	coding	level1	Basic	not_lncRNA
OK	chr19:44747705-44759486	ENSG00000069399.15	619.391	259.608	-1.25452	2.38821e-20	4.46613e-19	BCL3	-1.25452	18.3501	protein_coding	coding	level1	Basic	not_lncRNA
OK	chr5:140926299-141012347	ENSG00000248383.5	82.8303	8.36846	-3.30712	2.39239e-20	4.46964e-19	PCDHAC1	-3.30712	18.3497	protein_coding	coding	level2	Basic	not_lncRNA
OK	chr10:67921905-68075283	ENSG00000148634.16	949.184	415.232	-1.19277	2.53683e-20	4.73494e-19	HERC4	-1.19277	18.3247	protein_coding	coding	level1	Basic	not_lncRNA
OK	chr8:81732448-81759515	ENSG00000164695.5	318.974	109.011	-1.54896	2.84911e-20	5.30756e-19	CHMP4C	-1.54896	18.2751	protein_coding	coding	level2	Basic	not_lncRNA
OK	chr5:120464300-120687314	ENSG00000184838.15	288.757	97.5945	-1.56499	2.95704e-20	5.50334e-19	PRR16	-1.56499	18.2594	protein_coding	coding	level2	Basic	not_lncRNA
OK	chr1:201888898-201892587	ENSG00000198892.7	157.48	36.5334	-2.10788	3.28625e-20	6.10429e-19	SHISA4	-2.10788	18.2144	protein_coding	coding	level2	Basic	not_lncRNA
<=200	chr7:16797631-16833433	ENSG00000106541.12	144.071	29.1477	-2.30532	3.81139e-20	7.06621e-19	AGR2	-2.30532	18.1508	protein_coding	coding	level1	Basic	not_lncRNA
OK	chr3:160495007-160565571	ENSG00000186432.10	3869.84	1884.72	-1.03793	4.38812e-20	8.11216e-19	KPNA4	-1.03793	18.0909	protein_coding	coding	level1	Basic	not_lncRNA
OK	chr3:113532555-113629575	ENSG00000072858.11	214.993	59.718	-1.84805	4.49118e-20	8.29476e-19	SIDT1	-1.84805	18.0812	protein_coding	coding	level2	Basic	not_lncRNA
OK	chr7:111726110-112206399	ENSG00000128512.23	1334.29	618.595	-1.10901	5.10246e-20	9.39686e-19	DOCK4	-1.10901	18.027	protein_coding	coding	level1	Basic	not_lncRNA
OK	chr18:12947995-12987536	ENSG00000085415.16	2939.5	1436.19	-1.03332	5.50773e-20	1.0124e-18	SEH1L	-1.03332	17.9946	protein_coding	coding	level2	Basic	not_lncRNA
OK	chrX:108044970-108079184	ENSG00000101842.14	83.0925	10.0669	-3.0451	6.27065e-20	1.14936e-18	VSIG1	-3.0451	17.9395	protein_coding	coding	level2	Basic	not_lncRNA
<=200	chr3:184372485-184381968	ENSG00000090534.20	94.9881	19.3923	-2.29226	6.53519e-20	1.19672e-18	THPO	-2.29226	17.922	protein_coding	coding	level2	Basic	not_lncRNA
<=200	chr3:124905442-124934751	ENSG00000173702.7	210.967	58.3646	-1.85385	7.08217e-20	1.29443e-18	MUC13	-1.85385	17.8879	protein_coding	coding	level2	Basic	not_lncRNA
OK	chr11:105610073-105982092	ENSG00000152578.13	67.539	4.249	-3.99052	8.17718e-20	1.49176e-18	GRIA4	-3.99052	17.8263	protein_coding	coding	level2	Basic	not_lncRNA
OK	chr15:32765544-33194714	ENSG00000248905.10	173.36	41.9704	-2.04633	8.91722e-20	1.62523e-18	FMN1	-2.04633	17.7891	protein_coding	coding	level1	Basic	not_lncRNA
OK	chr17:17811356-17837011	ENSG00000072310.17	4804.66	2398.54	-1.00228	9.9667e-20	1.8148e-18	SREBF1	-1.00228	17.7412	protein_coding	coding	level2	Basic	not_lncRNA
OK	chr2:142877664-143055833	ENSG00000115919.15	296.928	31.0013	-3.25971	1.05051e-19	1.90925e-18	KYNU	-3.25971	17.7191	protein_coding	coding	level1	Basic	not_lncRNA
OK	chr12:6199715-6238271	ENSG00000010278.15	2887.58	1415.52	-1.02853	1.18986e-19	2.15846e-18	CD9	-1.02853	17.6659	protein_coding	coding	level1	Basic	not_lncRNA
OK	chr19:43460787-43465608	ENSG00000124466.9	162.488	39.6189	-2.03607	1.2084e-19	2.19004e-18	LYPD3	-2.03607	17.6595	protein_coding	coding	level2	Basic	not_lncRNA
OK	chr3:35640964-35794457	ENSG00000172995.16	76.6024	6.52998	-3.55224	1.53337e-19	2.7738e-18	ARPP21	-3.55224	17.5569	protein_coding	coding	level2	Basic	not_lncRNA
OK	chr10:101031234-101041244	ENSG00000107819.13	1923.23	925.024	-1.05597	1.57013e-19	2.83765e-18	SFXN3	-1.05597	17.547	protein_coding	coding	level2	Basic	not_lncRNA
OK	chr17:7260821-7263983	ENSG00000181885.18	223.401	64.92	-1.7829	1.60417e-19	2.89647e-18	CLDN7	-1.7829	17.5381	protein_coding	coding	level1	Basic	not_lncRNA
OK	chr16:18983934-19063942	ENSG00000170537.13	566.276	234.38	-1.27266	1.66724e-19	3.00756e-18	TMC7	-1.27266	17.5218	protein_coding	coding	level2	Basic	not_lncRNA
OK	chr5:139846779-140043299	ENSG00000158458.21	665.586	289.93	-1.19892	1.71139e-19	3.07859e-18	NRG2	-1.19892	17.5116	protein_coding	coding	level2	Basic	not_lncRNA
OK	chr10:121989163-122254542	ENSG00000138162.19	1637.76	787.493	-1.05638	1.86086e-19	3.34436e-18	TACC2	-1.05638	17.4757	protein_coding	coding	level1	Basic	not_lncRNA
OK	chr4:11393150-11428894	ENSG00000002587.10	92.2004	11.9579	-2.9468	2.02566e-19	3.63381e-18	HS3ST1	-2.9468	17.4396	protein_coding	coding	level2	Basic	not_lncRNA
OK	chr2:167868948-167874041	ENSG00000172318.5	287.925	99.3151	-1.53561	2.16759e-19	3.88481e-18	B3GALT1	-1.53561	17.4106	protein_coding	coding	level2	Basic	not_lncRNA
OK	chr18:12658738-12725740	ENSG00000128789.21	1386.72	650.787	-1.09141	2.93071e-19	5.22832e-18	PSMG2	-1.09141	17.2816	protein_coding	coding	level1	Basic	not_lncRNA
OK	chr11:59107185-59127410	ENSG00000189057.11	220.604	12.7317	-4.11496	3.11504e-19	5.54185e-18	FAM111B	-4.11496	17.2563	protein_coding	coding	level2	Basic	not_lncRNA
OK	chr18:58671465-58754477	ENSG00000172175.15	910.594	403.254	-1.17512	3.19903e-19	5.68605e-18	MALT1	-1.17512	17.2452	protein_coding	coding	level2	Basic	not_lncRNA
<=200	chr19:49929205-49933935	ENSG00000169136.12	1190.7	530.2	-1.16721	3.58012e-19	6.35176e-18	ATF5	-1.16721	17.1971	protein_coding	coding	level2	Basic	not_lncRNA
OK	chr15:34229784-34337781	ENSG00000140199.13	2288.34	1118.53	-1.0327	3.60271e-19	6.38599e-18	SLC12A6	-1.0327	17.1948	protein_coding	coding	level1	Basic	not_lncRNA
OK	chr21:39556442-39673137	ENSG00000183778.17	65.8141	0.649158	-6.66368	3.82965e-19	6.77585e-18	B3GALT5	-6.66368	17.169	protein_coding	coding	level2	Basic	not_lncRNA
OK	chr12:101908314-102012130	ENSG00000136048.14	706.262	308.733	-1.19384	3.93451e-19	6.94869e-18	DRAM1	-1.19384	17.1581	protein_coding	coding	level1	Basic	not_lncRNA
OK	chr12:27244286-27325959	ENSG00000211455.8	1381.49	591.583	-1.22358	3.93182e-19	6.94869e-18	STK38L	-1.22358	17.1581	protein_coding	coding	level2	Basic	not_lncRNA
OK	chr22:29306582-29312785	ENSG00000185340.15	815.839	366.619	-1.154	4.11749e-19	7.26522e-18	GAS2L1	-1.154	17.1388	protein_coding	coding	level1	Basic	not_lncRNA
OK	chr17:7558292-7561608	ENSG00000161955.16	101.077	15.4102	-2.71349	4.25279e-19	7.49714e-18	TNFSF13	-2.71349	17.1251	protein_coding	coding	level2	Basic	not_lncRNA
OK	chr21:18269116-18403785	ENSG00000154646.9	46.7584	0.824911	-5.82484	4.3339e-19	7.63317e-18	TMPRSS15	-5.82484	17.1173	protein_coding	coding	level2	Basic	not_lncRNA
OK	chr10:65912523-67696195	ENSG00000183230.17	70.7986	6.22723	-3.50706	4.51066e-19	7.93009e-18	CTNNA3	-3.50706	17.1007	protein_coding	coding	level2	Basic	not_lncRNA
OK	chr4:41359607-41699003	ENSG00000064042.18	884.619	399.574	-1.14659	4.62764e-19	8.12101e-18	LIMCH1	-1.14659	17.0904	protein_coding	coding	level1	Basic	not_lncRNA
OK	chr12:52168996-52192014	ENSG00000167767.14	67.4672	5.07901	-3.73157	4.94364e-19	8.66769e-18	KRT80	-3.73157	17.0621	protein_coding	coding	level2	Basic	not_lncRNA
OK	chr7:116288073-116506108	ENSG00000105971.15	525.399	220.021	-1.25577	4.95137e-19	8.67341e-18	CAV2	-1.25577	17.0618	protein_coding	coding	level1	Basic	not_lncRNA
OK	chr21:36699115-36749917	ENSG00000159263.16	2089.74	1026.23	-1.02597	5.78388e-19	1.01134e-17	SIM2	-1.02597	16.9951	protein_coding	coding	level2	Basic	not_lncRNA
OK	chr1:24119771-24143140	ENSG00000142677.4	65.6908	4.74551	-3.79106	5.96984e-19	1.04198e-17	IL22RA1	-3.79106	16.9821	protein_coding	coding	level2	Basic	not_lncRNA
OK	chr20:46499632-46513554	ENSG00000198185.11	49.2306	1.15331	-5.4157	6.02174e-19	1.05009e-17	ZNF334	-5.4157	16.9788	protein_coding	coding	level2	Basic	not_lncRNA
OK	chr11:32387784-32435564	ENSG00000184937.16	447.058	180.682	-1.30701	6.48206e-19	1.12833e-17	WT1	-1.30701	16.9476	protein_coding	coding	level1	Basic	not_lncRNA
OK	chr1:150646230-150697154	ENSG00000143457.11	2354.69	1165.07	-1.01512	7.92314e-19	1.37671e-17	GOLPH3L	-1.01512	16.8612	protein_coding	coding	level2	Basic	not_lncRNA
OK	chr11:107591147-107666779	ENSG00000110675.13	656.576	284.943	-1.20429	8.99359e-19	1.55712e-17	ELMOD1	-1.20429	16.8077	protein_coding	coding	level1	Basic	not_lncRNA
OK	chr6:105157900-105180014	ENSG00000132429.10	436.8	172.911	-1.33695	9.63249e-19	1.66476e-17	POPDC3	-1.33695	16.7786	protein_coding	coding	level2	Basic	not_lncRNA
OK	chr1:46175087-46185962	ENSG00000117472.10	111.462	8.14905	-3.77378	9.88221e-19	1.7064e-17	TSPAN1	-3.77378	16.7679	protein_coding	coding	level2	Basic	not_lncRNA
OK	chr9:127087348-127122635	ENSG00000136859.10	56.2565	2.95069	-4.2529	1.01827e-18	1.75671e-17	ANGPTL2	-4.2529	16.7553	protein_coding	coding	level2	Basic	not_lncRNA
OK	chr10:74824936-75032284	ENSG00000156650.14	2085.4	1021.58	-1.02952	1.11219e-18	1.91193e-17	KAT6B	-1.02952	16.7185	protein_coding	coding	level2	Basic	not_lncRNA
OK	chr11:61752636-61788518	ENSG00000124920.14	1189	552.632	-1.10536	1.14319e-18	1.96349e-17	MYRF	-1.10536	16.707	protein_coding	coding	level2	Basic	not_lncRNA
OK	chr2:230327193-230403732	ENSG00000185404.17	310.14	114.978	-1.43156	1.1491e-18	1.97189e-17	SP140L	-1.43156	16.7051	protein_coding	coding	level2	Basic	not_lncRNA
OK	chr4:40810027-41214618	ENSG00000163697.17	1345.27	638.272	-1.07565	1.37104e-18	2.34445e-17	APBB2	-1.07565	16.63	protein_coding	coding	level2	Basic	not_lncRNA
OK	chr3:100401539-100456319	ENSG00000206535.8	494.45	202.026	-1.29128	1.39809e-18	2.38648e-17	LNP1	-1.29128	16.6222	protein_coding	coding	level1	Basic	not_lncRNA
OK	chr4:102501359-102617302	ENSG00000109320.13	2549.55	1274.03	-1.00085	1.60032e-18	2.7221e-17	NFKB1	-1.00085	16.5651	protein_coding	coding	level1	Basic	not_lncRNA
OK	chr17:8120592-8124106	ENSG00000179111.9	371.774	144.755	-1.36081	1.81e-18	3.07066e-17	HES7	-1.36081	16.5128	protein_coding	coding	level2	Basic	not_lncRNA
OK	chr10:90740823-90858039	ENSG00000148680.16	174.945	45.7282	-1.93575	2.07845e-18	3.51992e-17	HTR7	-1.93575	16.4535	protein_coding	coding	level2	Basic	not_lncRNA
OK	chr20:50190830-50192668	ENSG00000172216.6	2042.21	1017.18	-1.00556	2.08592e-18	3.52949e-17	CEBPB	-1.00556	16.4523	protein_coding	coding	level2	Basic	not_lncRNA
OK	chr3:196568660-196589059	ENSG00000174013.8	1825.34	894.488	-1.02903	2.50783e-18	4.23598e-17	FBXO45	-1.02903	16.373	protein_coding	coding	level2	Basic	not_lncRNA
OK	chr2:200305986-200482263	ENSG00000196141.14	2063.12	1015.08	-1.02323	2.60026e-18	4.38447e-17	SPATS2L	-1.02323	16.3581	protein_coding	coding	level1	Basic	not_lncRNA
OK	chr10:73782048-73783652	ENSG00000172586.8	1813.87	895.04	-1.01904	2.62263e-18	4.41833e-17	CHCHD1	-1.01904	16.3547	protein_coding	coding	level2	Basic	not_lncRNA
OK	chr14:54567128-54793312	ENSG00000020577.14	1509.64	734.553	-1.03926	2.6571e-18	4.46476e-17	SAMD4A	-1.03926	16.3502	protein_coding	coding	level1	Basic	not_lncRNA
<=200	chr12:51591233-51812864	ENSG00000196876.18	469.696	189.94	-1.30619	2.75341e-18	4.62257e-17	SCN8A	-1.30619	16.3351	protein_coding	coding	level1	Basic	not_lncRNA
OK	chr21:36460621-36576569	ENSG00000159261.12	70.8481	7.08544	-3.3218	2.86253e-18	4.80161e-17	CLDN14	-3.3218	16.3186	protein_coding	coding	level2	Basic	not_lncRNA
OK	chr10:101061989-101067059	ENSG00000107821.15	1251.87	601.848	-1.05661	2.91381e-18	4.8834e-17	KAZALD1	-1.05661	16.3113	protein_coding	coding	level2	Basic	not_lncRNA
OK	chr1:162395268-162412136	ENSG00000198574.6	53.3601	2.12578	-4.6497	2.94021e-18	4.92339e-17	SH2D1B	-4.6497	16.3077	protein_coding	coding	level2	Basic	not_lncRNA
OK	chr10:63521401-63625128	ENSG00000165476.14	1384.56	368.202	-1.91086	3.25754e-18	5.44066e-17	REEP3	-1.91086	16.2643	protein_coding	coding	level2	Basic	not_lncRNA
OK	chr19:19629476-19643657	ENSG00000089639.11	1364.9	671.142	-1.0241	3.6693e-18	6.12309e-17	GMIP	-1.0241	16.213	protein_coding	coding	level2	Basic	not_lncRNA
OK	chr11:100687288-100993941	ENSG00000165895.19	465.14	194.13	-1.26065	4.32993e-18	7.19452e-17	ARHGAP42	-1.26065	16.143	protein_coding	coding	level2	Basic	not_lncRNA
OK	chr14:61695513-61748258	ENSG00000100644.17	4396.36	1929.32	-1.18822	4.45218e-18	7.38498e-17	HIF1A	-1.18822	16.1317	protein_coding	coding	level1	Basic	not_lncRNA
OK	chr3:185506262-185552588	ENSG00000163898.10	116.652	24.2623	-2.26542	4.97479e-18	8.24479e-17	LIPH	-2.26542	16.0838	protein_coding	coding	level1	Basic	not_lncRNA
OK	chr7:150685706-150693641	ENSG00000106560.11	46.7592	0.972463	-5.58746	4.9955e-18	8.27203e-17	GIMAP2	-5.58746	16.0824	protein_coding	coding	level2	Basic	not_lncRNA
OK	chr11:120236640-120319944	ENSG00000137709.10	76.8762	8.50056	-3.17691	6.38955e-18	1.05265e-16	POU2F3	-3.17691	15.9777	protein_coding	coding	level2	Basic	not_lncRNA
OK	chr19:49528626-49546962	ENSG00000142552.8	343.855	130.739	-1.39511	7.09741e-18	1.16728e-16	RCN3	-1.39511	15.9328	protein_coding	coding	level1	Basic	not_lncRNA
OK	chr4:168356735-168480514	ENSG00000181381.14	64.4881	4.71986	-3.77222	7.5548e-18	1.2404e-16	DDX60L	-3.77222	15.9064	protein_coding	coding	level1	Basic	not_lncRNA
OK	chr7:150991017-151014588	ENSG00000164867.11	57.0071	3.7807	-3.91442	9.53531e-18	1.55765e-16	NOS3	-3.91442	15.8075	protein_coding	coding	level1	Basic	not_lncRNA
OK	chr4:74744759-74794523	ENSG00000174808.12	73.2942	7.53064	-3.28285	1.06167e-17	1.72993e-16	BTC	-3.28285	15.762	protein_coding	coding	level2	Basic	not_lncRNA
OK	chr1:153618808-153631360	ENSG00000189171.14	619.679	274.823	-1.17302	1.19049e-17	1.93656e-16	S100A13	-1.17302	15.713	protein_coding	coding	level2	Basic	not_lncRNA
OK	chr10:93591687-93601663	ENSG00000138207.14	85.4405	12.1543	-2.81346	1.4391e-17	2.33511e-16	RBP4	-2.81346	15.6317	protein_coding	coding	level2	Basic	not_lncRNA
OK	chr5:73626158-73941992	ENSG00000214944.9	368.64	146.989	-1.3265	1.94831e-17	3.14554e-16	ARHGEF28	-1.3265	15.5023	protein_coding	coding	level1	Basic	not_lncRNA
OK	chr1:78303884-78539749	ENSG00000122420.10	118.042	28.0277	-2.07438	2.23261e-17	3.59855e-16	PTGFR	-2.07438	15.4439	protein_coding	coding	level2	Basic	not_lncRNA
OK	chr11:10305073-10307397	ENSG00000148926.10	420.336	175.642	-1.25891	2.23126e-17	3.59855e-16	ADM	-1.25891	15.4439	protein_coding	coding	level2	Basic	not_lncRNA
OK	chr8:22114419-22133384	ENSG00000168453.16	169.042	47.7945	-1.82246	2.26779e-17	3.65222e-16	HR	-1.82246	15.4374	protein_coding	coding	level2	Basic	not_lncRNA
OK	chr8:143734139-143790645	ENSG00000203499.12	317.863	118.722	-1.42082	2.47694e-17	3.97913e-16	IQANK1	-1.42082	15.4002	protein_coding	coding	level2	Basic	not_lncRNA
OK	chr18:9334773-9402420	ENSG00000128791.12	1131.22	510.285	-1.1485	2.52443e-17	4.05205e-16	TWSG1	-1.1485	15.3923	protein_coding	coding	level2	Basic	not_lncRNA
OK	chr1:180154869-180204030	ENSG00000116260.17	4797.89	2397.1	-1.00111	2.90497e-17	4.64363e-16	QSOX1	-1.00111	15.3331	protein_coding	coding	level1	Basic	not_lncRNA
OK	chr4:153684280-153706260	ENSG00000137462.9	70.5812	7.55629	-3.22353	3.06372e-17	4.88933e-16	TLR2	-3.22353	15.3108	protein_coding	coding	level2	Basic	not_lncRNA
OK	chr3:179148357-179240093	ENSG00000121879.6	1055.34	285.31	-1.8871	4.13004e-17	6.5106e-16	PIK3CA	-1.8871	15.1864	protein_coding	coding	level1	Basic	not_lncRNA
OK	chr3:143265222-143848468	ENSG00000181804.15	357.921	141.764	-1.33615	4.12954e-17	6.5106e-16	SLC9A9	-1.33615	15.1864	protein_coding	coding	level2	Basic	not_lncRNA
OK	chr3:69287751-69542583	ENSG00000114541.15	842.383	391.669	-1.10484	4.60689e-17	7.25052e-16	FRMD4B	-1.10484	15.1396	protein_coding	coding	level2	Basic	not_lncRNA
OK	chr10:127907103-128085855	ENSG00000132334.17	108.13	22.7806	-2.2469	4.68967e-17	7.37481e-16	PTPRE	-2.2469	15.1322	protein_coding	coding	level2	Basic	not_lncRNA
OK	chr9:6413151-6507054	ENSG00000147854.17	1250.68	532.173	-1.23274	4.74759e-17	7.45984e-16	UHRF2	-1.23274	15.1273	protein_coding	coding	level2	Basic	not_lncRNA
<=200	chr19:38867830-38878275	ENSG00000187994.14	143.807	38.028	-1.919	5.19487e-17	8.14284e-16	RINL	-1.919	15.0892	protein_coding	coding	level2	Basic	not_lncRNA
OK	chr21:14961235-15065000	ENSG00000180530.11	1672.69	645.098	-1.37458	5.5027e-17	8.61142e-16	NRIP1	-1.37458	15.0649	protein_coding	coding	level2	Basic	not_lncRNA
OK	chr14:23302296-23311735	ENSG00000129473.11	1199.28	583.245	-1.03999	5.6539e-17	8.82664e-16	BCL2L2	-1.03999	15.0542	protein_coding	coding	level1	Basic	not_lncRNA
OK	chr3:122739999-122793831	ENSG00000169087.11	451.486	196.659	-1.19898	6.29336e-17	9.77767e-16	HSPBAP1	-1.19898	15.0098	protein_coding	coding	level2	Basic	not_lncRNA
OK	chr3:180868141-180949326	ENSG00000114416.18	4262.04	1919.04	-1.15116	6.54601e-17	1.01377e-15	FXR1	-1.15116	14.9941	protein_coding	coding	level2	Basic	not_lncRNA
OK	chr10:112374018-112428376	ENSG00000197142.10	35.4487	0	#NAME?	6.88851e-17	1.06543e-15	ACSL5	-10	14.9725	protein_coding	coding	level2	Basic	not_lncRNA
OK	chr4:72280969-72569221	ENSG00000156140.10	608.756	271.593	-1.16442	7.90725e-17	1.21874e-15	ADAMTS3	-1.16442	14.9141	protein_coding	coding	level2	Basic	not_lncRNA
OK	chr16:85690170-85751129	ENSG00000154102.11	662.529	304.183	-1.12305	8.78139e-17	1.35239e-15	C16orf74	-1.12305	14.8689	protein_coding	coding	level1	Basic	not_lncRNA
OK	chr9:16409503-16870670	ENSG00000173068.18	465.716	204.153	-1.1898	1.16171e-16	1.7764e-15	BNC2	-1.1898	14.7505	protein_coding	coding	level2	Basic	not_lncRNA
OK	chr1:222557902-222589933	ENSG00000143498.18	452.891	195.901	-1.20904	1.23804e-16	1.89013e-15	TAF1A	-1.20904	14.7235	protein_coding	coding	level2	Basic	not_lncRNA
OK	chr17:75721459-75757818	ENSG00000132470.14	892.151	326.934	-1.44829	1.24436e-16	1.89829e-15	ITGB4	-1.44829	14.7216	protein_coding	coding	level1	Basic	not_lncRNA
OK	chr11:102942995-102955732	ENSG00000137745.12	67.901	8.07846	-3.07128	1.25048e-16	1.90612e-15	MMP13	-3.07128	14.7198	protein_coding	coding	level1	Basic	not_lncRNA
<=200	chr12:53479669-53499615	ENSG00000139625.13	685.565	324.229	-1.08028	1.50914e-16	2.2878e-15	MAP3K12	-1.08028	14.6406	protein_coding	coding	level1	Basic	not_lncRNA
OK	chr19:17281645-17287646	ENSG00000160117.16	165.614	47.1495	-1.81251	1.622e-16	2.45506e-15	ANKLE1	-1.81251	14.6099	protein_coding	coding	level1	Basic	not_lncRNA
OK	chr11:417938-442011	ENSG00000185101.13	64.0601	6.40298	-3.32261	1.68201e-16	2.54389e-15	ANO9	-3.32261	14.5945	protein_coding	coding	level2	Basic	not_lncRNA
OK	chr8:8317736-8386439	ENSG00000275342.5	510.595	228.164	-1.16211	1.94746e-16	2.93619e-15	PRAG1	-1.16211	14.5322	protein_coding	coding	level2	Basic	not_lncRNA
OK	chr9:120952335-121050275	ENSG00000106804.8	177.375	54.3852	-1.70552	2.06795e-16	3.11301e-15	C5	-1.70552	14.5068	protein_coding	coding	level2	Basic	not_lncRNA
OK	chr15:21405401-21440499	ENSG00000278522.5	35.1935	0	#NAME?	2.28625e-16	3.43363e-15	POTEB3	-10	14.4642	protein_coding	coding	level2	Basic	not_lncRNA
OK	chr9:41890314-42129250	ENSG00000154529.15	336.568	113.942	-1.5626	2.86262e-16	4.28266e-15	CNTNAP3B	-1.5626	14.3683	protein_coding	coding	level2	Basic	not_lncRNA
OK	chr11:108505435-108593768	ENSG00000110723.12	1166.76	335.696	-1.79728	3.00762e-16	4.48919e-15	EXPH5	-1.79728	14.3478	protein_coding	coding	level1	Basic	not_lncRNA
OK	chr18:8609437-8639381	ENSG00000206418.4	1269.41	629.961	-1.01082	3.34279e-16	4.96269e-15	RAB12	-1.01082	14.3043	protein_coding	coding	level2	Basic	not_lncRNA
OK	chr3:179588285-179604638	ENSG00000136522.14	1372.75	680.277	-1.01288	3.485e-16	5.1659e-15	MRPL47	-1.01288	14.2869	protein_coding	coding	level2	Basic	not_lncRNA
<=200	chr12:11649674-11895377	ENSG00000139083.11	754.671	360.822	-1.06456	4.07469e-16	6.02159e-15	ETV6	-1.06456	14.2203	protein_coding	coding	level1	Basic	not_lncRNA
OK	chr16:83931311-83957650	ENSG00000140961.14	221.204	76.5729	-1.53047	4.41667e-16	6.52199e-15	OSGIN1	-1.53047	14.1856	protein_coding	coding	level2	Basic	not_lncRNA
OK	chr8:120535745-120813273	ENSG00000172164.15	552.381	249.134	-1.14874	4.74552e-16	6.99693e-15	SNTB1	-1.14874	14.1551	protein_coding	coding	level2	Basic	not_lncRNA
OK	chr1:233904676-234324511	ENSG00000183780.13	106.486	22.8999	-2.21725	4.96824e-16	7.31418e-15	SLC35F3	-2.21725	14.1358	protein_coding	coding	level2	Basic	not_lncRNA
OK	chr16:19410723-19499113	ENSG00000103534.17	252.961	92.7876	-1.44691	5.266e-16	7.72905e-15	TMC5	-1.44691	14.1119	protein_coding	coding	level1	Basic	not_lncRNA
OK	chr5:147235026-147387855	ENSG00000169302.16	54.2851	3.7474	-3.8566	5.8385e-16	8.53054e-15	STK32A	-3.8566	14.069	protein_coding	coding	level1	Basic	not_lncRNA
OK	chr3:136862208-136951606	ENSG00000158092.7	772.01	367.166	-1.07219	5.87942e-16	8.58386e-15	NCK1	-1.07219	14.0663	protein_coding	coding	level1	Basic	not_lncRNA
OK	chr1:36307110-36324977	ENSG00000214193.11	480.153	212.673	-1.17486	7.76853e-16	1.1274e-14	SH3D21	-1.17486	13.9479	protein_coding	coding	level2	Basic	not_lncRNA
OK	chr3:100492619-100577444	ENSG00000181458.10	802.853	385.504	-1.05839	7.93266e-16	1.14949e-14	TMEM45A	-1.05839	13.9395	protein_coding	coding	level1	Basic	not_lncRNA
OK	chr5:141489081-141512975	ENSG00000240764.4	52.4632	3.60749	-3.86224	8.00004e-16	1.15839e-14	PCDHGC5	-3.86224	13.9361	protein_coding	coding	level2	Basic	not_lncRNA
OK	chr19:42313309-42325064	ENSG00000167619.13	798.159	308.06	-1.37346	8.444e-16	1.21994e-14	TMEM145	-1.37346	13.9137	protein_coding	coding	level1	Basic	not_lncRNA
OK	chr2:162267074-162318684	ENSG00000115267.9	257.435	97.133	-1.40618	1.07999e-15	1.54876e-14	IFIH1	-1.40618	13.81	protein_coding	coding	level2	Basic	not_lncRNA
OK	chr8:139600838-139703041	ENSG00000169427.8	128.934	28.5626	-2.17443	1.11947e-15	1.603e-14	KCNK9	-2.17443	13.7951	protein_coding	coding	level1	Basic	not_lncRNA
OK	chr14:36677921-37172606	ENSG00000183032.12	200.463	70.3791	-1.51012	1.25989e-15	1.79876e-14	SLC25A21	-1.51012	13.745	protein_coding	coding	level2	Basic	not_lncRNA
OK	chr1:107141039-107484923	ENSG00000162631.20	124.067	34.627	-1.84115	1.38521e-15	1.97331e-14	NTNG1	-1.84115	13.7048	protein_coding	coding	level2	Basic	not_lncRNA
OK	chr6:146543833-146554953	ENSG00000118508.5	935.957	466.696	-1.00396	1.50723e-15	2.14241e-14	RAB32	-1.00396	13.6691	protein_coding	coding	level2	Basic	not_lncRNA
OK	chr12:55681678-55684608	ENSG00000170439.7	599.512	285.589	-1.06985	1.96492e-15	2.7666e-14	METTL7B	-1.06985	13.5581	protein_coding	coding	level2	Basic	not_lncRNA
OK	chr1:78649833-78664078	ENSG00000137965.11	143.899	6.58893	-4.44887	2.05926e-15	2.89732e-14	IFI44	-4.44887	13.538	protein_coding	coding	level2	Basic	not_lncRNA
OK	chr20:58689131-58715633	ENSG00000215440.12	150.116	43.5931	-1.7839	2.11483e-15	2.97119e-14	NPEPL1	-1.7839	13.5271	protein_coding	coding	level2	Basic	not_lncRNA
OK	chr19:6887566-6940459	ENSG00000174837.15	85.1697	14.552	-2.54912	2.58197e-15	3.60657e-14	ADGRE1	-2.54912	13.4429	protein_coding	coding	level1	Basic	not_lncRNA
<=200	chr12:106302733-106347003	ENSG00000166046.11	543.715	252.625	-1.10585	3.01378e-15	4.18259e-14	TCP11L2	-1.10585	13.3786	protein_coding	coding	level1	Basic	not_lncRNA
OK	chr4:40423280-40629864	ENSG00000163694.15	426.182	185.953	-1.19654	3.29522e-15	4.56011e-14	RBM47	-1.19654	13.341	protein_coding	coding	level2	Basic	not_lncRNA
OK	chr19:55785404-55836762	ENSG00000179873.14	43.3998	1.80247	-4.58964	3.34599e-15	4.62707e-14	NLRP11	-4.58964	13.3347	protein_coding	coding	level2	Basic	not_lncRNA
OK	chr3:194402672-194498364	ENSG00000133657.16	3247.09	1278.93	-1.34422	3.84647e-15	5.30025e-14	ATP13A3	-1.34422	13.2757	protein_coding	coding	level2	Basic	not_lncRNA
OK	chr15:59372693-59492302	ENSG00000157470.12	453.892	201.62	-1.17071	4.13575e-15	5.68269e-14	FAM81A	-1.17071	13.2454	protein_coding	coding	level1	Basic	not_lncRNA
OK	chr14:102228836-102305189	ENSG00000080823.23	769.633	380.566	-1.01603	4.36777e-15	5.99724e-14	MOK	-1.01603	13.222	protein_coding	coding	level1	Basic	not_lncRNA
OK	chr8:75408036-75564327	ENSG00000164749.13	172.353	55.3651	-1.63832	4.58208e-15	6.27373e-14	HNF4G	-1.63832	13.2025	protein_coding	coding	level2	Basic	not_lncRNA
OK	chr18:72742314-72867575	ENSG00000166342.19	70.6112	9.32292	-2.92104	4.71346e-15	6.44449e-14	NETO1	-2.92104	13.1908	protein_coding	coding	level2	Basic	not_lncRNA
OK	chr10:93993931-94332823	ENSG00000138193.16	859.092	418.771	-1.03665	4.91308e-15	6.70325e-14	PLCE1	-1.03665	13.1737	protein_coding	coding	level2	Basic	not_lncRNA
OK	chr12:55931162-55954023	ENSG00000065357.20	749.93	370.542	-1.01712	5.15084e-15	7.02269e-14	DGKA	-1.01712	13.1535	protein_coding	coding	level2	Basic	not_lncRNA
OK	chr8:90001477-90053633	ENSG00000104325.7	664.565	325.388	-1.03025	5.16886e-15	7.04231e-14	DECR1	-1.03025	13.1523	protein_coding	coding	level1	Basic	not_lncRNA
OK	chr5:140966476-141012347	ENSG00000243232.6	74.3281	2.94559	-4.65728	6.40271e-15	8.68212e-14	PCDHAC2	-4.65728	13.0614	protein_coding	coding	level2	Basic	not_lncRNA
OK	chr3:40387184-40428744	ENSG00000168032.10	31.4718	0	#NAME?	6.40381e-15	8.68212e-14	ENTPD3	-10	13.0614	protein_coding	coding	level1	Basic	not_lncRNA
OK	chr2:217799588-218010421	ENSG00000079308.19	297.544	122.22	-1.28362	6.64187e-15	8.986e-14	TNS1	-1.28362	13.0464	protein_coding	coding	level1	Basic	not_lncRNA
OK	chr3:57060664-57075432	ENSG00000186451.2	48.5678	2.92503	-4.05347	8.68175e-15	1.16968e-13	SPATA12	-4.05347	12.9319	protein_coding	coding	level2	Basic	not_lncRNA
OK	chr5:140332843-140346603	ENSG00000113070.8	439.255	205.165	-1.09827	9.48887e-15	1.27576e-13	HBEGF	-1.09827	12.8942	protein_coding	coding	level2	Basic	not_lncRNA
OK	chr6:137867259-137883312	ENSG00000118503.15	394.089	179.471	-1.13477	9.95678e-15	1.33497e-13	TNFAIP3	-1.13477	12.8745	protein_coding	coding	level2	Basic	not_lncRNA
OK	chr8:38386476-38409527	ENSG00000165046.13	320.234	136.926	-1.22573	1.03999e-14	1.39149e-13	LETM2	-1.22573	12.8565	protein_coding	coding	level2	Basic	not_lncRNA
OK	chr5:160251653-160339650	ENSG00000135083.16	347.065	156.962	-1.14479	1.14116e-14	1.52265e-13	CCNJL	-1.14479	12.8174	protein_coding	coding	level1	Basic	not_lncRNA
OK	chr14:103571756-103607523	ENSG00000256053.9	696.762	343.173	-1.02173	1.26611e-14	1.68588e-13	COA8	-1.02173	12.7732	protein_coding	coding	level1	Basic	not_lncRNA
OK	chr21:36135079-36146562	ENSG00000159231.6	635.011	307.789	-1.04484	1.38273e-14	1.83738e-13	CBR3	-1.04484	12.7358	protein_coding	coding	level2	Basic	not_lncRNA
<=200	chr12:51391317-51515763	ENSG00000050438.17	377.796	166.868	-1.1789	1.54845e-14	2.04497e-13	SLC4A8	-1.1789	12.6893	protein_coding	coding	level2	Basic	not_lncRNA
OK	chr9:117704403-117724735	ENSG00000136869.16	44.9974	2.45163	-4.19803	1.56367e-14	2.06226e-13	TLR4	-4.19803	12.6857	protein_coding	coding	level2	Basic	not_lncRNA
OK	chr19:14732392-14778560	ENSG00000127507.18	73.7912	11.4103	-2.69311	1.77461e-14	2.3262e-13	ADGRE2	-2.69311	12.6334	protein_coding	coding	level1	Basic	not_lncRNA
OK	chr7:137227364-137343774	ENSG00000105894.12	77.3468	14.0131	-2.46456	1.86343e-14	2.44098e-13	PTN	-2.46456	12.6124	protein_coding	coding	level1	Basic	not_lncRNA
OK	chr8:10054292-10428891	ENSG00000175806.15	398.191	178.446	-1.15797	2.03001e-14	2.65381e-13	MSRA	-1.15797	12.5761	protein_coding	coding	level1	Basic	not_lncRNA
OK	chr7:20782279-20786886	ENSG00000164651.17	332.55	146.29	-1.18474	2.047e-14	2.67241e-13	SP8	-1.18474	12.5731	protein_coding	coding	level2	Basic	not_lncRNA
OK	chr15:59616531-59640239	ENSG00000140297.13	57.6475	6.57619	-3.13194	2.19494e-14	2.86169e-13	GCNT3	-3.13194	12.5434	protein_coding	coding	level1	Basic	not_lncRNA
OK	chr3:196319342-196338388	ENSG00000145107.16	49.6909	4.27721	-3.53824	2.28097e-14	2.96986e-13	TM4SF19	-3.53824	12.5273	protein_coding	coding	level1	Basic	not_lncRNA
OK	chr9:86287733-86354454	ENSG00000083223.18	1210.96	586.185	-1.04672	2.41337e-14	3.13802e-13	TUT7	-1.04672	12.5033	protein_coding	coding	level2	Basic	not_lncRNA
OK	chr18:721588-812546	ENSG00000176105.14	2380.28	1084.44	-1.13418	2.68025e-14	3.47804e-13	YES1	-1.13418	12.4587	protein_coding	coding	level2	Basic	not_lncRNA
OK	chr11:101915010-102001062	ENSG00000110318.15	176.39	50.513	-1.80404	2.93689e-14	3.79835e-13	CEP126	-1.80404	12.4204	protein_coding	coding	level2	Basic	not_lncRNA
OK	chr8:104489236-104589258	ENSG00000147650.12	667.31	318.091	-1.06892	2.95955e-14	3.82511e-13	LRP12	-1.06892	12.4174	protein_coding	coding	level2	Basic	not_lncRNA
OK	chr19:16134028-16158570	ENSG00000196684.12	60.2956	6.73393	-3.16253	3.04509e-14	3.93041e-13	HSH2D	-3.16253	12.4056	protein_coding	coding	level2	Basic	not_lncRNA
OK	chr6:96015974-96215612	ENSG00000172461.11	62.965	9.17537	-2.77871	3.49483e-14	4.49512e-13	FUT9	-2.77871	12.3473	protein_coding	coding	level2	Basic	not_lncRNA
OK	chr16:68737292-68835537	ENSG00000039068.20	431.267	196.947	-1.13078	3.71812e-14	4.76106e-13	CDH1	-1.13078	12.3223	protein_coding	coding	level2	Basic	not_lncRNA
OK	chr11:67351548-67356972	ENSG00000175482.9	149.959	48.7466	-1.62119	3.79318e-14	4.85397e-13	POLD4	-1.62119	12.3139	protein_coding	coding	level1	Basic	not_lncRNA
OK	chr5:159916482-159973012	ENSG00000170214.5	82.6597	17.0166	-2.28024	3.83995e-14	4.90734e-13	ADRA1B	-2.28024	12.3092	protein_coding	coding	level2	Basic	not_lncRNA
OK	chr16:31472152-31477958	ENSG00000140682.19	621.395	263.781	-1.23617	3.85261e-14	4.92027e-13	TGFB1I1	-1.23617	12.308	protein_coding	coding	level2	Basic	not_lncRNA
OK	chr2:46490750-46542178	ENSG00000250565.7	418.475	189.935	-1.13964	3.87646e-14	4.94096e-13	ATP6V1E2	-1.13964	12.3062	protein_coding	coding	level2	Basic	not_lncRNA
OK	chr1:58575433-58577252	ENSG00000184292.7	50.6421	4.06815	-3.63789	4.04333e-14	5.14687e-13	TACSTD2	-3.63789	12.2885	protein_coding	coding	level2	Basic	not_lncRNA
OK	chr1:153547329-153549258	ENSG00000188015.10	68.008	10.0003	-2.76566	4.10283e-14	5.21918e-13	S100A3	-2.76566	12.2824	protein_coding	coding	level2	Basic	not_lncRNA
OK	chr16:20610243-20775920	ENSG00000005187.12	236.729	71.5544	-1.72613	4.52188e-14	5.72594e-13	ACSM3	-1.72613	12.2422	protein_coding	coding	level1	Basic	not_lncRNA
OK	chr14:64504574-64533690	ENSG00000126804.13	690.58	338.477	-1.02875	5.97396e-14	7.5058e-13	ZBTB1	-1.02875	12.1246	protein_coding	coding	level2	Basic	not_lncRNA
OK	chrX:2903972-2929339	ENSG00000006756.16	38.4298	1.30086	-4.88468	6.02064e-14	7.55955e-13	ARSD	-4.88468	12.1215	protein_coding	coding	level1	Basic	not_lncRNA
OK	chr9:22446824-22455740	ENSG00000176399.4	93.1506	20.9294	-2.15404	6.72955e-14	8.43872e-13	DMRTA1	-2.15404	12.0737	protein_coding	coding	level2	Basic	not_lncRNA
OK	chr11:60971680-61020377	ENSG00000013725.14	73.21	12.1235	-2.59423	6.74143e-14	8.44815e-13	CD6	-2.59423	12.0732	protein_coding	coding	level2	Basic	not_lncRNA
OK	chr1:159927041-159945613	ENSG00000085552.17	305.06	94.5514	-1.68992	7.17825e-14	8.97234e-13	IGSF9	-1.68992	12.0471	protein_coding	coding	level2	Basic	not_lncRNA
OK	chr3:184259213-184261553	ENSG00000163888.4	317.772	140.262	-1.17987	9.23522e-14	1.14547e-12	CAMK2N2	-1.17987	11.941	protein_coding	coding	level2	Basic	not_lncRNA
OK	chr19:1782075-1812276	ENSG00000130270.16	204.215	76.6458	-1.41381	9.99061e-14	1.23679e-12	ATP8B3	-1.41381	11.9077	protein_coding	coding	level2	Basic	not_lncRNA
OK	chr11:78016593-78046191	ENSG00000151364.17	53.3872	5.90137	-3.17737	1.05982e-13	1.30867e-12	KCTD14	-3.17737	11.8832	protein_coding	coding	level1	Basic	not_lncRNA
OK	chr7:143620952-143725082	ENSG00000170379.20	143.409	44.9622	-1.67335	1.10153e-13	1.35757e-12	TCAF2	-1.67335	11.8672	protein_coding	coding	level2	Basic	not_lncRNA
OK	chr6:150018334-150025532	ENSG00000155918.8	52.5668	5.92448	-3.14939	1.17861e-13	1.44888e-12	RAET1L	-3.14939	11.839	protein_coding	coding	level2	Basic	not_lncRNA
OK	chr19:51331818-51342124	ENSG00000186806.5	296.503	128.048	-1.21136	1.23455e-13	1.51381e-12	VSIG10L	-1.21136	11.8199	protein_coding	coding	level1	Basic	not_lncRNA
OK	chr11:2899721-2925246	ENSG00000110628.16	459.919	219.755	-1.06548	1.24455e-13	1.5251e-12	SLC22A18	-1.06548	11.8167	protein_coding	coding	level2	Basic	not_lncRNA
OK	chr10:68477998-68527523	ENSG00000122912.15	346.338	154.807	-1.16171	1.45507e-13	1.76965e-12	SLC25A16	-1.16171	11.7521	protein_coding	coding	level2	Basic	not_lncRNA
OK	chr12:49064702-49070025	ENSG00000167550.11	166.896	59.3882	-1.4907	1.66501e-13	2.01865e-12	RHEBL1	-1.4907	11.6949	protein_coding	coding	level2	Basic	not_lncRNA
OK	chr10:59650765-59736002	ENSG00000165449.12	272.412	114.724	-1.24762	1.75364e-13	2.12343e-12	SLC16A9	-1.24762	11.673	protein_coding	coding	level2	Basic	not_lncRNA
OK	chr1:7784429-7845176	ENSG00000049246.14	215.02	83.2147	-1.36956	2.04679e-13	2.46915e-12	PER3	-1.36956	11.6075	protein_coding	coding	level1	Basic	not_lncRNA
OK	chr1:150549369-150560932	ENSG00000143382.16	103.138	27.3709	-1.91386	2.17291e-13	2.61478e-12	ADAMTSL4	-1.91386	11.5826	protein_coding	coding	level2	Basic	not_lncRNA
OK	chr6:132722787-132736935	ENSG00000093134.15	33.022	0.824911	-5.32304	2.63574e-13	3.15214e-12	VNN3	-5.32304	11.5014	protein_coding	coding	level1	Basic	not_lncRNA
OK	chr19:52527652-52564464	ENSG00000198482.14	38.5579	1.80247	-4.41898	2.79273e-13	3.33373e-12	ZNF808	-4.41898	11.4771	protein_coding	coding	level2	Basic	not_lncRNA
OK	chr11:125883614-125900644	ENSG00000198331.11	514.549	253.942	-1.01881	2.90313e-13	3.45911e-12	HYLS1	-1.01881	11.461	protein_coding	coding	level2	Basic	not_lncRNA
OK	chr15:48823741-48963919	ENSG00000185634.12	80.9034	18.2954	-2.14472	3.1738e-13	3.76541e-12	SHC4	-2.14472	11.4242	protein_coding	coding	level2	Basic	not_lncRNA
OK	chr18:63871692-63897143	ENSG00000197632.9	36.3698	1.47152	-4.62736	3.36286e-13	3.97997e-12	SERPINB2	-4.62736	11.4001	protein_coding	coding	level2	Basic	not_lncRNA
OK	chr5:31639131-32110932	ENSG00000133401.16	336.343	152.625	-1.13994	3.91937e-13	4.6273e-12	PDZD2	-1.13994	11.3347	protein_coding	coding	level2	Basic	not_lncRNA
OK	chr1:247895587-247896531	ENSG00000238243.3	96.7538	23.9441	-2.01465	4.57054e-13	5.3634e-12	OR2W3	-2.01465	11.2706	protein_coding	coding	level2	Basic	not_lncRNA
OK	chr10:69220332-69267552	ENSG00000156510.13	37.2029	2.15143	-4.11205	4.67626e-13	5.48081e-12	HKDC1	-4.11205	11.2612	protein_coding	coding	level2	Basic	not_lncRNA
OK	chr1:43933320-43937239	ENSG00000117407.17	117.203	35.0979	-1.73955	4.96042e-13	5.80684e-12	ARTN	-1.73955	11.2361	protein_coding	coding	level2	Basic	not_lncRNA
OK	chr4:165873237-166104457	ENSG00000038295.8	243.24	100.106	-1.28086	6.14002e-13	7.13598e-12	TLL1	-1.28086	11.1465	protein_coding	coding	level2	Basic	not_lncRNA
OK	chr17:69148007-69244846	ENSG00000154263.17	62.4457	7.19969	-3.1166	6.30838e-13	7.32286e-12	ABCA10	-3.1166	11.1353	protein_coding	coding	level2	Basic	not_lncRNA
OK	chr10:75111511-75182123	ENSG00000156671.15	1737.38	805.276	-1.10936	6.43468e-13	7.46053e-12	SAMD8	-1.10936	11.1272	protein_coding	coding	level2	Basic	not_lncRNA
OK	chr5:90474864-90514557	ENSG00000113356.13	991.905	316.362	-1.64862	6.81564e-13	7.88336e-12	POLR3G	-1.64862	11.1033	protein_coding	coding	level1	Basic	not_lncRNA
OK	chr9:96320710-96383711	ENSG00000130958.13	54.9647	7.23044	-2.92635	7.16952e-13	8.27442e-12	SLC35D2	-2.92635	11.0823	protein_coding	coding	level2	Basic	not_lncRNA
OK	chr17:212502-353097	ENSG00000181031.16	431.797	213.233	-1.01792	7.70781e-13	8.87291e-12	RPH3AL	-1.01792	11.0519	protein_coding	coding	level1	Basic	not_lncRNA
OK	chr1:176463175-176845601	ENSG00000116183.11	63.4979	11.1536	-2.5092	9.14279e-13	1.04565e-11	PAPPA2	-2.5092	10.9806	protein_coding	coding	level2	Basic	not_lncRNA
OK	chr17:43006740-43014456	ENSG00000068079.8	357.033	167.102	-1.09532	9.49253e-13	1.08436e-11	IFI35	-1.09532	10.9648	protein_coding	coding	level2	Basic	not_lncRNA
OK	chr2:47086991-47155308	ENSG00000239605.11	46.7321	4.42221	-3.40157	1.01905e-12	1.16136e-11	STPG4	-3.40157	10.935	protein_coding	coding	level2	Basic	not_lncRNA
OK	chr18:13663351-13726592	ENSG00000177150.13	875.955	412.453	-1.08663	1.0516e-12	1.19564e-11	FAM210A	-1.08663	10.9224	protein_coding	coding	level2	Basic	not_lncRNA
OK	chr12:104802553-104928655	ENSG00000136052.9	524.246	261.486	-1.00351	1.32317e-12	1.49738e-11	SLC41A2	-1.00351	10.8247	protein_coding	coding	level2	Basic	not_lncRNA
OK	chr17:40475834-40501623	ENSG00000131746.13	53.4212	6.90968	-2.95072	1.33548e-12	1.51042e-11	TNS4	-2.95072	10.8209	protein_coding	coding	level2	Basic	not_lncRNA
OK	chr4:38823715-38856817	ENSG00000174130.12	138.353	44.1015	-1.64946	1.35328e-12	1.52967e-11	TLR6	-1.64946	10.8154	protein_coding	coding	level2	Basic	not_lncRNA
OK	chr8:38263130-38269224	ENSG00000147535.17	347.863	164.217	-1.08291	1.62244e-12	1.82433e-11	PLPP5	-1.08291	10.7389	protein_coding	coding	level1	Basic	not_lncRNA
OK	chr12:109783088-109833406	ENSG00000111199.12	227.135	96.3695	-1.2369	1.84154e-12	2.0671e-11	TRPV4	-1.2369	10.6846	protein_coding	coding	level2	Basic	not_lncRNA
OK	chr3:105366909-105576900	ENSG00000170017.12	3052.47	1511.43	-1.01406	1.89557e-12	2.12282e-11	ALCAM	-1.01406	10.6731	protein_coding	coding	level1	Basic	not_lncRNA
OK	chr7:122304331-122310691	ENSG00000128610.12	37.2572	2.47983	-3.90921	1.94623e-12	2.17829e-11	FEZF1	-3.90921	10.6619	protein_coding	coding	level2	Basic	not_lncRNA
OK	chr1:6460786-6466173	ENSG00000215788.11	234.482	95.8693	-1.29034	1.98625e-12	2.21923e-11	TNFRSF25	-1.29034	10.6538	protein_coding	coding	level2	Basic	not_lncRNA
OK	chr16:22008209-22087534	ENSG00000185716.12	513.02	229.915	-1.15791	2.00589e-12	2.23989e-11	MOSMO	-1.15791	10.6498	protein_coding	coding	level2	Basic	not_lncRNA
OK	chr13:48488970-48533256	ENSG00000136161.13	135.193	47.7998	-1.49995	2.51656e-12	2.78924e-11	RCBTB2	-1.49995	10.5545	protein_coding	coding	level2	Basic	not_lncRNA
OK	chr12:20810705-20916911	ENSG00000111700.13	26.3456	0	#NAME?	2.99824e-12	3.30045e-11	SLCO1B3	-10	10.4814	protein_coding	coding	level2	Basic	not_lncRNA
OK	chr1:27392622-27395814	ENSG00000181773.7	161.909	59.0769	-1.45452	3.18707e-12	3.49639e-11	GPR3	-1.45452	10.4564	protein_coding	coding	level2	Basic	not_lncRNA
OK	chr1:222668013-222712737	ENSG00000186063.13	2649.87	1315.1	-1.01075	3.24213e-12	3.55277e-11	AIDA	-1.01075	10.4494	protein_coding	coding	level2	Basic	not_lncRNA
OK	chr17:56791913-56833920	ENSG00000214226.9	318.719	147.827	-1.10838	3.30892e-12	3.61982e-11	C17orf67	-1.10838	10.4413	protein_coding	coding	level2	Basic	not_lncRNA
OK	chr8:23678697-23682938	ENSG00000167034.10	240.104	106.814	-1.16857	4.67839e-12	5.04391e-11	NKX3-1	-1.16857	10.2972	protein_coding	coding	level2	Basic	not_lncRNA
OK	chr10:50739952-50816495	ENSG00000204147.11	142.114	50.6171	-1.48935	4.95986e-12	5.33846e-11	ASAH2B	-1.48935	10.2726	protein_coding	coding	level2	Basic	not_lncRNA
OK	chr7:93921735-93928610	ENSG00000127920.6	267.071	120.863	-1.14385	5.32095e-12	5.70178e-11	GNG11	-1.14385	10.244	protein_coding	coding	level2	Basic	not_lncRNA
OK	chr12:57772614-57782541	ENSG00000123427.17	381.414	187.143	-1.02721	5.59177e-12	5.97216e-11	EEF1AKMT3	-1.02721	10.2239	protein_coding	coding	level1	Basic	not_lncRNA
OK	chr3:159069264-159897358	ENSG00000283154.2	353.424	170.33	-1.05306	5.93503e-12	6.31787e-11	IQCJ-SCHIP1	-1.05306	10.1994	protein_coding	coding	level1	Basic	not_lncRNA
OK	chr11:124766498-124800706	ENSG00000120458.13	384.313	182.904	-1.07119	6.07755e-12	6.45186e-11	MSANTD2	-1.07119	10.1903	protein_coding	coding	level1	Basic	not_lncRNA
OK	chr19:52397849-52418403	ENSG00000167555.14	64.06	12.661	-2.33904	6.81494e-12	7.20702e-11	ZNF528	-2.33904	10.1422	protein_coding	coding	level1	Basic	not_lncRNA
OK	chr5:141223343-141227759	ENSG00000120327.7	58.329	9.50122	-2.61803	7.01182e-12	7.39908e-11	PCDHB14	-2.61803	10.1308	protein_coding	coding	level2	Basic	not_lncRNA
OK	chr7:43112647-43566001	ENSG00000002746.15	108.428	36.5114	-1.57031	7.18506e-12	7.56952e-11	HECW1	-1.57031	10.1209	protein_coding	coding	level1	Basic	not_lncRNA
OK	chr17:38428464-38512385	ENSG00000275832.5	177.406	70.977	-1.32163	8.15597e-12	8.55516e-11	ARHGAP23	-1.32163	10.0678	protein_coding	coding	level2	Basic	not_lncRNA
OK	chr1:74705490-74733408	ENSG00000116791.14	680.29	331.144	-1.03869	8.26755e-12	8.66751e-11	CRYZ	-1.03869	10.0621	protein_coding	coding	level2	Basic	not_lncRNA
OK	chr9:23690104-23826240	ENSG00000107105.15	543.681	253.718	-1.09954	9.26261e-12	9.67927e-11	ELAVL2	-1.09954	10.0142	protein_coding	coding	level1	Basic	not_lncRNA
OK	chr20:49982980-49988886	ENSG00000124216.4	200.898	64.8085	-1.63221	9.52841e-12	9.95166e-11	SNAI1	-1.63221	10.0021	protein_coding	coding	level2	Basic	not_lncRNA
OK	chr7:106248313-106285966	ENSG00000105835.13	3331.28	1480.15	-1.17034	9.65999e-12	1.00728e-10	NAMPT	-1.17034	9.99685	protein_coding	coding	level2	Basic	not_lncRNA
OK	chr1:150508109-150513789	ENSG00000143369.15	111.591	34.3948	-1.69796	9.7362e-12	1.01468e-10	ECM1	-1.69796	9.99367	protein_coding	coding	level2	Basic	not_lncRNA
OK	chr8:121612116-121641440	ENSG00000170961.7	43.4182	4.90071	-3.14724	9.83684e-12	1.02462e-10	HAS2	-3.14724	9.98944	protein_coding	coding	level2	Basic	not_lncRNA
<=200	chr14:50335993-50416461	ENSG00000100490.10	415.458	203.19	-1.03188	1.03083e-11	1.07314e-10	CDKL1	-1.03188	9.96934	protein_coding	coding	level1	Basic	not_lncRNA
OK	chr1:16197854-16212652	ENSG00000142632.17	211.684	91.7726	-1.20578	1.04595e-11	1.0883e-10	ARHGEF19	-1.20578	9.96325	protein_coding	coding	level2	Basic	not_lncRNA
<=200	chr3:177019344-177197482	ENSG00000177565.18	2698.86	1014.82	-1.41113	1.10288e-11	1.14631e-10	TBL1XR1	-1.41113	9.9407	protein_coding	coding	level2	Basic	not_lncRNA
OK	chr10:44959802-44995891	ENSG00000107551.21	253.903	114.552	-1.14828	1.15096e-11	1.19564e-10	RASSF4	-1.14828	9.9224	protein_coding	coding	level2	Basic	not_lncRNA
OK	chr14:37197950-37552361	ENSG00000151338.18	474.543	179.901	-1.39934	1.18028e-11	1.22217e-10	MIPOL1	-1.39934	9.91287	protein_coding	coding	level1	Basic	not_lncRNA
OK	chr2:169064789-169096167	ENSG00000073737.17	47.6708	5.73072	-3.05632	1.25921e-11	1.30111e-10	DHRS9	-3.05632	9.88568	protein_coding	coding	level2	Basic	not_lncRNA
OK	chr17:55882301-56449186	ENSG00000153930.12	67.1944	13.5668	-2.30826	1.26008e-11	1.30132e-10	ANKFN1	-2.30826	9.88562	protein_coding	coding	level1	Basic	not_lncRNA
OK	chr3:119597885-119629811	ENSG00000144837.9	40.0246	3.09824	-3.69137	1.26119e-11	1.30178e-10	PLA1A	-3.69137	9.88546	protein_coding	coding	level1	Basic	not_lncRNA
OK	chr4:155666848-155737059	ENSG00000164116.17	399.68	194.972	-1.03558	1.30332e-11	1.34454e-10	GUCY1A1	-1.03558	9.87142	protein_coding	coding	level2	Basic	not_lncRNA
OK	chr13:48389567-48444667	ENSG00000139679.16	56.5342	8.14395	-2.79532	1.31655e-11	1.35747e-10	LPAR6	-2.79532	9.86727	protein_coding	coding	level1	Basic	not_lncRNA
<=200	chr7:77537295-77640069	ENSG00000127947.16	1261.67	613.127	-1.04107	1.31789e-11	1.35812e-10	PTPN12	-1.04107	9.86706	protein_coding	coding	level1	Basic	not_lncRNA
OK	chr1:27342022-27353932	ENSG00000142765.18	302.746	141.62	-1.09608	1.38477e-11	1.42326e-10	SYTL1	-1.09608	9.84672	protein_coding	coding	level2	Basic	not_lncRNA
OK	chr2:219627394-219641971	ENSG00000114923.17	375.85	187.818	-1.00082	1.5603e-11	1.59859e-10	SLC4A3	-1.00082	9.79626	protein_coding	coding	level1	Basic	not_lncRNA
OK	chr6:26215159-26216692	ENSG00000273802.2	57.4049	9.32037	-2.62271	1.71506e-11	1.75344e-10	H2BC8	-2.62271	9.75611	protein_coding	coding	level2	Basic	not_lncRNA
OK	chr14:94174322-94279734	ENSG00000119698.12	377.873	106.25	-1.83043	1.73076e-11	1.76856e-10	PPP4R4	-1.83043	9.75238	protein_coding	coding	level1	Basic	not_lncRNA
OK	chr9:12775020-12823060	ENSG00000153714.6	154.375	59.954	-1.36451	1.74567e-11	1.7819e-10	LURAP1L	-1.36451	9.74912	protein_coding	coding	level2	Basic	not_lncRNA
OK	chr2:75469302-75560936	ENSG00000115363.14	165.415	64.8742	-1.35037	1.84478e-11	1.88011e-10	EVA1A	-1.35037	9.72582	protein_coding	coding	level1	Basic	not_lncRNA
OK	chr19:52749942-52786742	ENSG00000189190.10	36.3661	2.44908	-3.89228	2.1365e-11	2.15923e-10	ZNF600	-3.89228	9.6657	protein_coding	coding	level2	Basic	not_lncRNA
OK	chr9:129738349-129753042	ENSG00000148344.11	187.264	78.7805	-1.24916	2.14114e-11	2.1628e-10	PTGES	-1.24916	9.66498	protein_coding	coding	level2	Basic	not_lncRNA
OK	chr15:57591908-57714745	ENSG00000137878.17	56.4895	10.9753	-2.36372	2.36844e-11	2.38742e-10	GCOM1	-2.36372	9.62207	protein_coding	coding	level2	Basic	not_lncRNA
OK	chr4:174490177-174522898	ENSG00000164120.14	163.32	57.8759	-1.49667	2.61571e-11	2.62303e-10	HPGD	-1.49667	9.5812	protein_coding	coding	level1	Basic	not_lncRNA
OK	chr3:122359591-122383231	ENSG00000160124.9	882.575	413.148	-1.09506	2.7443e-11	2.74345e-10	CCDC58	-1.09506	9.5617	protein_coding	coding	level2	Basic	not_lncRNA
OK	chr8:56300005-56320175	ENSG00000170786.13	58.6873	11.006	-2.41475	2.90678e-11	2.89989e-10	SDR16C5	-2.41475	9.53762	protein_coding	coding	level1	Basic	not_lncRNA
OK	chrX:124375903-124963817	ENSG00000009694.13	522.941	218.298	-1.26035	3.00185e-11	2.99166e-10	TENM1	-1.26035	9.52409	protein_coding	coding	level2	Basic	not_lncRNA
OK	chr1:108648295-108661526	ENSG00000162639.16	45.479	5.57807	-3.02736	3.3394e-11	3.31103e-10	HENMT1	-3.02736	9.48004	protein_coding	coding	level2	Basic	not_lncRNA
OK	chr18:45825675-45844094	ENSG00000197046.12	32.9337	1.98077	-4.05543	3.48859e-11	3.45541e-10	SIGLEC15	-4.05543	9.4615	protein_coding	coding	level2	Basic	not_lncRNA
OK	chr21:44497893-44711572	ENSG00000175894.18	45.2528	6.25033	-2.856	4.106e-11	4.04421e-10	TSPEAR	-2.856	9.39317	protein_coding	coding	level1	Basic	not_lncRNA
OK	chr13:110523066-110561722	ENSG00000139832.5	271.5	129.74	-1.06533	4.17955e-11	4.11456e-10	RAB20	-1.06533	9.38568	protein_coding	coding	level2	Basic	not_lncRNA
OK	chr5:140882124-141012347	ENSG00000239389.8	38.2113	3.09824	-3.62448	4.36635e-11	4.29409e-10	PCDHA13	-3.62448	9.36713	protein_coding	coding	level1	Basic	not_lncRNA
OK	chr1:53506242-53738106	ENSG00000174332.5	152.515	60.3787	-1.33684	5.05213e-11	4.94094e-10	GLIS1	-1.33684	9.30619	protein_coding	coding	level2	Basic	not_lncRNA
OK	chr17:40015440-40017813	ENSG00000108342.13	25.0643	0.323305	-6.2766	5.95155e-11	5.77682e-10	CSF3	-6.2766	9.23831	protein_coding	coding	level2	Basic	not_lncRNA
OK	chr10:71747556-71773520	ENSG00000107738.20	102.209	33.4839	-1.60999	6.06922e-11	5.88219e-10	VSIR	-1.60999	9.23046	protein_coding	coding	level2	Basic	not_lncRNA
OK	chr1:98890245-99005032	ENSG00000117598.13	72.4488	17.1923	-2.0752	6.55436e-11	6.33337e-10	PLPPR5	-2.0752	9.19836	protein_coding	coding	level2	Basic	not_lncRNA
<=200	chr1:155185824-155192915	ENSG00000185499.16	155.751	42.5029	-1.87361	7.31174e-11	7.04064e-10	MUC1	-1.87361	9.15239	protein_coding	coding	level1	Basic	not_lncRNA
OK	chr2:102619553-102711355	ENSG00000115616.3	175.864	73.5812	-1.25705	7.34432e-11	7.0685e-10	SLC9A2	-1.25705	9.15067	protein_coding	coding	level2	Basic	not_lncRNA
OK	chr7:93099513-93118023	ENSG00000205413.8	343.898	57.482	-2.5808	9.30927e-11	8.889e-10	SAMD9	-2.5808	9.05115	protein_coding	coding	level2	Basic	not_lncRNA
OK	chr6:47685864-47722021	ENSG00000153294.12	37.1757	3.09314	-3.58722	9.45301e-11	9.01736e-10	ADGRF4	-3.58722	9.04492	protein_coding	coding	level2	Basic	not_lncRNA
OK	chr19:19623669-19628930	ENSG00000064547.14	214.033	93.7741	-1.19057	1.06362e-10	1.01112e-09	LPAR2	-1.19057	8.9952	protein_coding	coding	level2	Basic	not_lncRNA
OK	chr5:148826611-148828623	ENSG00000169252.6	220.618	74.2458	-1.57117	1.30587e-10	1.23354e-09	ADRB2	-1.57117	8.90885	protein_coding	coding	level2	Basic	not_lncRNA
OK	chr1:116111755-116135240	ENSG00000173212.4	72.0528	16.5277	-2.12417	1.40568e-10	1.3233e-09	MAB21L3	-2.12417	8.87834	protein_coding	coding	level2	Basic	not_lncRNA
OK	chr9:39072767-39288303	ENSG00000106714.17	260.817	121.662	-1.10016	1.45068e-10	1.365e-09	CNTNAP3	-1.10016	8.86487	protein_coding	coding	level2	Basic	not_lncRNA
OK	chr7:29563835-29567293	ENSG00000176532.4	193.818	86.2986	-1.1673	1.46059e-10	1.37367e-09	PRR15	-1.1673	8.86212	protein_coding	coding	level2	Basic	not_lncRNA
OK	chr6:158650014-158764876	ENSG00000164674.17	175.538	75.0911	-1.22506	1.62627e-10	1.5249e-09	SYTL3	-1.22506	8.81676	protein_coding	coding	level2	Basic	not_lncRNA
OK	chr5:169861303-169980495	ENSG00000204767.4	56.7487	10.9522	-2.37337	1.62691e-10	1.5249e-09	INSYN2B	-2.37337	8.81676	protein_coding	coding	level2	Basic	not_lncRNA
OK	chr3:125082644-125212748	ENSG00000221955.11	210.185	94.6922	-1.15034	1.78566e-10	1.66805e-09	SLC12A8	-1.15034	8.77779	protein_coding	coding	level1	Basic	not_lncRNA
OK	chr6:113857345-113863475	ENSG00000277443.3	6559.4	2839.84	-1.20776	1.93766e-10	1.80482e-09	MARCKS	-1.20776	8.74357	protein_coding	coding	level2	Basic	not_lncRNA
OK	chr15:51723069-51751585	ENSG00000140280.14	249.318	119.023	-1.06675	2.17231e-10	2.00602e-09	LYSMD2	-1.06675	8.69766	protein_coding	coding	level1	Basic	not_lncRNA
OK	chr8:10723768-10730511	ENSG00000171056.8	226.297	105.996	-1.09421	2.27572e-10	2.09552e-09	SOX7	-1.09421	8.67871	protein_coding	coding	level2	Basic	not_lncRNA
OK	chr13:113759226-113816995	ENSG00000184497.13	66.2392	15.6116	-2.08506	2.29633e-10	2.11349e-09	TMEM255B	-2.08506	8.675	protein_coding	coding	level1	Basic	not_lncRNA
OK	chr18:54901509-54959461	ENSG00000166510.14	70.6315	14.7252	-2.26202	2.58393e-10	2.36919e-09	CCDC68	-2.26202	8.6254	protein_coding	coding	level2	Basic	not_lncRNA
OK	chr8:119416446-119424434	ENSG00000136999.5	173.569	74.1945	-1.22612	2.61339e-10	2.39508e-09	CCN3	-1.22612	8.62068	protein_coding	coding	level2	Basic	not_lncRNA
OK	chr6:85505496-85593913	ENSG00000135317.13	926.317	383.404	-1.27264	2.93261e-10	2.67749e-09	SNX14	-1.27264	8.57227	protein_coding	coding	level2	Basic	not_lncRNA
OK	chr6:24544107-24646191	ENSG00000137261.15	98.6965	32.628	-1.59689	3.098e-10	2.81787e-09	KIAA0319	-1.59689	8.55008	protein_coding	coding	level2	Basic	not_lncRNA
OK	chr17:41619442-41624575	ENSG00000128422.17	174.443	80.1391	-1.12218	3.35382e-10	3.04626e-09	KRT17	-1.12218	8.51623	protein_coding	coding	level2	Basic	not_lncRNA
OK	chr5:87267883-87391916	ENSG00000145715.15	886.076	403.797	-1.1338	3.45744e-10	3.13304e-09	RASA1	-1.1338	8.50403	protein_coding	coding	level2	Basic	not_lncRNA
OK	chr2:127183832-127220299	ENSG00000186684.14	174.951	76.0765	-1.20143	3.88651e-10	3.50872e-09	CYP27C1	-1.20143	8.45485	protein_coding	coding	level2	Basic	not_lncRNA
OK	chr4:6693878-6697170	ENSG00000163993.7	62.3214	13.2563	-2.23305	4.06036e-10	3.65886e-09	S100P	-2.23305	8.43665	protein_coding	coding	level2	Basic	not_lncRNA
OK	chr16:11254408-11256204	ENSG00000185338.6	77.6204	21.8158	-1.83106	4.31166e-10	3.87449e-09	SOCS1	-1.83106	8.41178	protein_coding	coding	level2	Basic	not_lncRNA
OK	chr21:41426201-41470071	ENSG00000157601.15	49.7695	8.67121	-2.52096	4.3741e-10	3.92878e-09	MX1	-2.52096	8.40574	protein_coding	coding	level2	Basic	not_lncRNA
OK	chr2:170715337-170718078	ENSG00000204335.4	64.7665	15.7259	-2.04211	4.83623e-10	4.33181e-09	SP5	-2.04211	8.36333	protein_coding	coding	level2	Basic	not_lncRNA
OK	chr13:101452667-101720856	ENSG00000198542.14	31.4535	2.12832	-3.88543	4.88975e-10	4.37773e-09	ITGBL1	-3.88543	8.35875	protein_coding	coding	level2	Basic	not_lncRNA
OK	chr11:72576141-72674422	ENSG00000186642.16	76.3452	23.3719	-1.70776	5.06285e-10	4.52643e-09	PDE2A	-1.70776	8.34424	protein_coding	coding	level2	Basic	not_lncRNA
OK	chr17:41459513-41467386	ENSG00000108759.4	25.5633	0.325853	-6.29371	5.67544e-10	5.0508e-09	KRT32	-6.29371	8.29664	protein_coding	coding	level2	Basic	not_lncRNA
OK	chr5:43039233-43043170	ENSG00000177721.5	52.5902	11.3499	-2.21212	6.61872e-10	5.84463e-09	ANXA2R	-2.21212	8.23324	protein_coding	coding	level2	Basic	not_lncRNA
OK	chr7:93130056-93148385	ENSG00000177409.12	43.6736	7.23809	-2.59308	7.26687e-10	6.39076e-09	SAMD9L	-2.59308	8.19445	protein_coding	coding	level2	Basic	not_lncRNA
OK	chr1:150730079-150765957	ENSG00000163131.12	47.3292	7.8514	-2.59171	7.42161e-10	6.52092e-09	CTSS	-2.59171	8.18569	protein_coding	coding	level2	Basic	not_lncRNA
OK	chr1:170532166-170553834	ENSG00000120370.13	258.167	111.209	-1.21503	7.77969e-10	6.83244e-09	GORAB	-1.21503	8.16542	protein_coding	coding	level2	Basic	not_lncRNA
OK	chr5:150297214-150339307	ENSG00000183876.9	26.5542	1.15331	-4.52508	8.39153e-10	7.3498e-09	ARSI	-4.52508	8.13372	protein_coding	coding	level2	Basic	not_lncRNA
OK	chr14:96363452-96387286	ENSG00000100744.15	668.218	275.155	-1.28008	8.53822e-10	7.46815e-09	GSKIP	-1.28008	8.12679	protein_coding	coding	level2	Basic	not_lncRNA
OK	chr19:17435509-17448668	ENSG00000188051.7	246.759	118.447	-1.05887	8.7244e-10	7.62411e-09	TMEM221	-1.05887	8.11781	protein_coding	coding	level2	Basic	not_lncRNA
OK	chrX:18690913-18827921	ENSG00000086717.18	56.1625	11.7745	-2.25394	8.9236e-10	7.79116e-09	PPEF1	-2.25394	8.1084	protein_coding	coding	level2	Basic	not_lncRNA
OK	chr22:50263715-50270393	ENSG00000185386.15	239.993	113.943	-1.07468	9.00881e-10	7.85847e-09	MAPK11	-1.07468	8.10466	protein_coding	coding	level2	Basic	not_lncRNA
OK	chr16:30989256-31010638	ENSG00000099365.11	82.9614	25.3823	-1.70862	9.02423e-10	7.86838e-09	STX1B	-1.70862	8.10411	protein_coding	coding	level2	Basic	not_lncRNA
OK	chrX:129645259-129654956	ENSG00000171388.12	234.981	113.541	-1.04933	9.84468e-10	8.5545e-09	APLN	-1.04933	8.06781	protein_coding	coding	level2	Basic	not_lncRNA
OK	chr9:69121470-69248898	ENSG00000119139.21	119.717	44.5733	-1.42538	9.90135e-10	8.59833e-09	TJP2	-1.42538	8.06559	protein_coding	coding	level2	Basic	not_lncRNA
OK	chr1:29119429-29123903	ENSG00000253304.2	105.604	37.8419	-1.48061	1.1354e-09	9.78958e-09	TMEM200B	-1.48061	8.00924	protein_coding	coding	level2	Basic	not_lncRNA
OK	chr1:205597556-205631893	ENSG00000158711.14	1371.27	615.134	-1.15654	1.14049e-09	9.8291e-09	ELK4	-1.15654	8.00749	protein_coding	coding	level2	Basic	not_lncRNA
OK	chrX:138632678-139205023	ENSG00000129682.16	248.348	90.3027	-1.45952	1.14879e-09	9.88523e-09	FGF13	-1.45952	8.00501	protein_coding	coding	level2	Basic	not_lncRNA
OK	chr12:98735422-99984237	ENSG00000185046.18	129.473	51.4498	-1.33142	1.18953e-09	1.02245e-08	ANKS1B	-1.33142	7.99036	protein_coding	coding	level1	Basic	not_lncRNA
OK	chr3:183635623-183684519	ENSG00000114796.16	910.053	413.591	-1.13775	1.2205e-09	1.04721e-08	KLHL24	-1.13775	7.97997	protein_coding	coding	level2	Basic	not_lncRNA
OK	chr1:120723949-120840619	ENSG00000273136.7	117.504	41.8025	-1.49104	1.3449e-09	1.14684e-08	NBPF26	-1.49104	7.9405	protein_coding	coding	level2	Basic	not_lncRNA
OK	chr3:114314500-115147288	ENSG00000181722.17	143.838	59.1047	-1.2831	1.38063e-09	1.17575e-08	ZBTB20	-1.2831	7.92968	protein_coding	coding	level1	Basic	not_lncRNA
OK	chr5:137617500-137736089	ENSG00000146021.15	191.406	87.8151	-1.12409	1.3878e-09	1.18134e-08	KLHL3	-1.12409	7.92763	protein_coding	coding	level1	Basic	not_lncRNA
OK	chrX:16123565-16153518	ENSG00000126010.6	54.7851	5.40232	-3.34213	1.49404e-09	1.2701e-08	GRPR	-3.34213	7.89616	protein_coding	coding	level2	Basic	not_lncRNA
OK	chr4:74365145-74388749	ENSG00000124882.4	21.6707	0.501607	-5.43305	1.5931e-09	1.35016e-08	EREG	-5.43305	7.86961	protein_coding	coding	level2	Basic	not_lncRNA
OK	chr5:31193686-31329146	ENSG00000113361.13	40.9139	5.72817	-2.83644	1.61319e-09	1.36659e-08	CDH6	-2.83644	7.86436	protein_coding	coding	level2	Basic	not_lncRNA
OK	chr1:209785623-209806175	ENSG00000117595.12	55.8897	12.9177	-2.11324	1.61812e-09	1.37017e-08	IRF6	-2.11324	7.86322	protein_coding	coding	level2	Basic	not_lncRNA
OK	chr3:119642059-119665324	ENSG00000121577.14	31.5232	2.59663	-3.6017	2.06245e-09	1.73203e-08	POPDC2	-3.6017	7.76144	protein_coding	coding	level1	Basic	not_lncRNA
OK	chr22:36253071-36267530	ENSG00000100342.21	34.5004	4.0989	-3.0733	2.10979e-09	1.76795e-08	APOL1	-3.0733	7.75253	protein_coding	coding	level2	Basic	not_lncRNA
OK	chr12:6618835-6635959	ENSG00000184574.10	43.0571	7.3729	-2.54595	2.53529e-09	2.10719e-08	LPAR5	-2.54595	7.6763	protein_coding	coding	level2	Basic	not_lncRNA
OK	chr7:2512529-2528427	ENSG00000106003.13	117.602	45.3854	-1.37362	2.61341e-09	2.16654e-08	LFNG	-1.37362	7.66423	protein_coding	coding	level1	Basic	not_lncRNA
OK	chr6:132744196-132763447	ENSG00000112303.14	50.6945	10.3594	-2.29088	2.63059e-09	2.17892e-08	VNN2	-2.29088	7.66176	protein_coding	coding	level2	Basic	not_lncRNA
OK	chr2:209424058-209730518	ENSG00000078018.20	100.799	39.7162	-1.34368	2.8171e-09	2.33042e-08	MAP2	-1.34368	7.63257	protein_coding	coding	level1	Basic	not_lncRNA
OK	chr2:187464230-187554435	ENSG00000003436.16	612.91	180.201	-1.76607	3.0429e-09	2.51292e-08	TFPI	-1.76607	7.59982	protein_coding	coding	level2	Basic	not_lncRNA
OK	chr2:31334321-31414742	ENSG00000158125.10	36.0468	4.0809	-3.14292	3.50392e-09	2.87404e-08	XDH	-3.14292	7.54151	protein_coding	coding	level2	Basic	not_lncRNA
OK	chr6:5085341-5089487	ENSG00000219607.4	155.732	68.8204	-1.17816	3.60498e-09	2.95069e-08	PPP1R3G	-1.17816	7.53008	protein_coding	coding	level2	Basic	not_lncRNA
OK	chr4:73571550-73620436	ENSG00000169435.14	94.7399	32.9361	-1.5243	4.13595e-09	3.36822e-08	RASSF6	-1.5243	7.4726	protein_coding	coding	level2	Basic	not_lncRNA
OK	chr1:47183971-47191044	ENSG00000162366.8	43.9724	7.20479	-2.60957	4.42263e-09	3.59413e-08	PDZK1IP1	-2.60957	7.44441	protein_coding	coding	level2	Basic	not_lncRNA
OK	chr3:152835131-152841439	ENSG00000169860.7	483.851	238.181	-1.02251	4.6213e-09	3.75086e-08	P2RY1	-1.02251	7.42587	protein_coding	coding	level2	Basic	not_lncRNA
OK	chr12:47079603-47236662	ENSG00000179715.13	57.1147	14.9625	-1.93251	4.7097e-09	3.81941e-08	PCED1B	-1.93251	7.418	protein_coding	coding	level2	Basic	not_lncRNA
OK	chr8:22275316-22357568	ENSG00000197181.12	50.9362	10.8303	-2.23362	5.07686e-09	4.09829e-08	PIWIL2	-2.23362	7.3874	protein_coding	coding	level1	Basic	not_lncRNA
OK	chr3:142596393-142713664	ENSG00000120756.13	1499.09	740.077	-1.01834	5.18498e-09	4.18035e-08	PLS1	-1.01834	7.37879	protein_coding	coding	level2	Basic	not_lncRNA
OK	chr3:138434616-138479925	ENSG00000158220.14	35.4497	4.06815	-3.12333	5.78123e-09	4.63983e-08	ESYT3	-3.12333	7.3335	protein_coding	coding	level2	Basic	not_lncRNA
OK	chr16:4371848-4383538	ENSG00000168140.5	125.338	53.2457	-1.23509	7.48457e-09	5.92103e-08	VASN	-1.23509	7.2276	protein_coding	coding	level2	Basic	not_lncRNA
OK	chr1:201190824-201228952	ENSG00000163395.17	30.2071	2.94304	-3.35951	7.74634e-09	6.11065e-08	IGFN1	-3.35951	7.21391	protein_coding	coding	level2	Basic	not_lncRNA
OK	chr1:77282019-77559966	ENSG00000154027.19	147.765	67.1921	-1.13694	7.88167e-09	6.21234e-08	AK5	-1.13694	7.20674	protein_coding	coding	level1	Basic	not_lncRNA
OK	chr5:146589511-147081491	ENSG00000156475.19	27.8677	0.501607	-5.79589	8.11851e-09	6.38863e-08	PPP2R2B	-5.79589	7.19459	protein_coding	coding	level1	Basic	not_lncRNA
OK	chr2:19351485-19358623	ENSG00000143867.7	98.3778	36.0394	-1.44876	8.18307e-09	6.43681e-08	OSR1	-1.44876	7.19133	protein_coding	coding	level2	Basic	not_lncRNA
OK	chr19:10092341-10102796	ENSG00000130812.10	65.6762	19.912	-1.72174	8.82846e-09	6.90523e-08	ANGPTL6	-1.72174	7.16082	protein_coding	coding	level2	Basic	not_lncRNA
OK	chr16:67934506-67936850	ENSG00000205220.12	66.5624	19.3847	-1.77979	8.94225e-09	6.98859e-08	PSMB10	-1.77979	7.15561	protein_coding	coding	level2	Basic	not_lncRNA
OK	chr14:24427605-24430954	ENSG00000139899.11	98.3216	37.5444	-1.38891	1.01353e-08	7.86389e-08	CBLN3	-1.38891	7.10436	protein_coding	coding	level1	Basic	not_lncRNA
OK	chr19:57719751-57727624	ENSG00000083814.13	23.5258	1.32907	-4.14576	1.12173e-08	8.65491e-08	ZNF671	-4.14576	7.06274	protein_coding	coding	level2	Basic	not_lncRNA
OK	chr4:80266942-80336680	ENSG00000138675.16	103.423	40.7798	-1.34263	1.15217e-08	8.87203e-08	FGF5	-1.34263	7.05198	protein_coding	coding	level2	Basic	not_lncRNA
OK	chr3:193241128-193270854	ENSG00000127252.7	198.166	96.8661	-1.03265	1.20811e-08	9.27335e-08	PLAAT1	-1.03265	7.03276	protein_coding	coding	level2	Basic	not_lncRNA
OK	chr11:24497053-25082638	ENSG00000187398.12	23.2161	1.15076	-4.33446	1.30001e-08	9.94727e-08	LUZP2	-4.33446	7.0023	protein_coding	coding	level2	Basic	not_lncRNA
OK	chr12:52285913-52291534	ENSG00000205426.10	19.5324	0.323305	-5.91683	1.41457e-08	1.0777e-07	KRT81	-5.91683	6.9675	protein_coding	coding	level2	Basic	not_lncRNA
OK	chr9:92947523-93036233	ENSG00000127084.19	121.447	47.8536	-1.34363	1.45029e-08	1.10145e-07	FGD3	-1.34363	6.95804	protein_coding	coding	level2	Basic	not_lncRNA
OK	chr11:65866441-65872811	ENSG00000172638.13	64.1396	18.61	-1.78514	1.52876e-08	1.15606e-07	EFEMP2	-1.78514	6.93702	protein_coding	coding	level1	Basic	not_lncRNA
OK	chr4:154627072-154748320	ENSG00000121207.12	31.735	3.59985	-3.14007	1.703e-08	1.27983e-07	LRAT	-3.14007	6.89285	protein_coding	coding	level2	Basic	not_lncRNA
OK	chr14:96256210-96268967	ENSG00000100739.11	35.7516	4.90326	-2.86619	2.00181e-08	1.49108e-07	BDKRB1	-2.86619	6.8265	protein_coding	coding	level2	Basic	not_lncRNA
OK	chr1:156893720-156916429	ENSG00000187800.13	39.6849	7.41129	-2.42079	2.02326e-08	1.50648e-07	PEAR1	-2.42079	6.82204	protein_coding	coding	level2	Basic	not_lncRNA
OK	chr9:35791591-35809731	ENSG00000159899.15	30.8748	3.59985	-3.10043	2.06371e-08	1.53542e-07	NPR2	-3.10043	6.81377	protein_coding	coding	level1	Basic	not_lncRNA
OK	chr11:66016752-66026479	ENSG00000175294.6	23.7917	1.47662	-4.01009	2.09844e-08	1.55946e-07	CATSPER1	-4.01009	6.80703	protein_coding	coding	level2	Basic	not_lncRNA
OK	chr5:142592179-142698070	ENSG00000113578.18	37.8553	1.47407	-4.68262	2.36432e-08	1.75034e-07	FGF1	-4.68262	6.75688	protein_coding	coding	level1	Basic	not_lncRNA
OK	chr20:57561110-57568121	ENSG00000124253.11	96.1503	41.058	-1.22763	2.55137e-08	1.88449e-07	PCK1	-1.22763	6.72481	protein_coding	coding	level2	Basic	not_lncRNA
OK	chr3:146192339-146251179	ENSG00000114698.15	116.123	32.79	-1.82433	2.61402e-08	1.92783e-07	PLSCR4	-1.82433	6.71493	protein_coding	coding	level2	Basic	not_lncRNA
OK	chr2:96143169-96145440	ENSG00000158050.5	140.607	61.1346	-1.20161	2.67572e-08	1.96809e-07	DUSP2	-1.20161	6.70596	protein_coding	coding	level2	Basic	not_lncRNA
OK	chr19:38319845-38332076	ENSG00000099337.5	57.435	15.4026	-1.89876	2.68967e-08	1.97751e-07	KCNK6	-1.89876	6.70388	protein_coding	coding	level2	Basic	not_lncRNA
<=200	chr5:55935095-55994963	ENSG00000134352.20	2356.5	876.756	-1.4264	3.01339e-08	2.19975e-07	IL6ST	-1.4264	6.65763	protein_coding	coding	level1	Basic	not_lncRNA
OK	chr19:52594151-52690496	ENSG00000167766.19	67.0217	9.68207	-2.79124	3.28162e-08	2.38567e-07	ZNF83	-2.79124	6.62239	protein_coding	coding	level1	Basic	not_lncRNA
OK	chr8:62248854-63014000	ENSG00000185942.13	36.0496	6.51468	-2.46822	3.35373e-08	2.43626e-07	NKAIN3	-2.46822	6.61328	protein_coding	coding	level2	Basic	not_lncRNA
OK	chr5:140875308-141012347	ENSG00000251664.5	31.7893	3.7474	-3.08458	3.54937e-08	2.57452e-07	PCDHA12	-3.08458	6.5893	protein_coding	coding	level2	Basic	not_lncRNA
OK	chr5:141943581-141958202	ENSG00000113555.6	15.8805	0	#NAME?	3.80191e-08	2.74947e-07	PCDH12	-10	6.56075	protein_coding	coding	level2	Basic	not_lncRNA
OK	chr7:120988711-121297442	ENSG00000106034.18	27.7891	3.10079	-3.16381	3.89756e-08	2.81549e-07	CPED1	-3.16381	6.55045	protein_coding	coding	level1	Basic	not_lncRNA
OK	chr17:41420547-41424585	ENSG00000108417.4	26.4914	0.501607	-5.72282	3.94309e-08	2.84519e-07	KRT37	-5.72282	6.54589	protein_coding	coding	level2	Basic	not_lncRNA
OK	chr12:21797389-21941426	ENSG00000069431.12	119.791	51.0393	-1.23084	4.25003e-08	3.05756e-07	ABCC9	-1.23084	6.51462	protein_coding	coding	level2	Basic	not_lncRNA
OK	chr18:3066807-3219968	ENSG00000101605.13	76.9586	25.7209	-1.58114	4.40556e-08	3.16123e-07	MYOM1	-1.58114	6.50014	protein_coding	coding	level2	Basic	not_lncRNA
OK	chr12:7093707-7109197	ENSG00000139178.11	170.113	84.1341	-1.01573	4.47848e-08	3.20643e-07	C1RL	-1.01573	6.49398	protein_coding	coding	level1	Basic	not_lncRNA
OK	chr8:40153482-40155310	ENSG00000176907.5	22.921	2.12578	-3.43061	4.79134e-08	3.40901e-07	TCIM	-3.43061	6.46737	protein_coding	coding	level2	Basic	not_lncRNA
OK	chr15:39581079-39599466	ENSG00000137801.11	100.995	41.9972	-1.26592	5.15469e-08	3.65412e-07	THBS1	-1.26592	6.43722	protein_coding	coding	level2	Basic	not_lncRNA
OK	chr2:184598529-184939492	ENSG00000170396.9	203.581	73.0887	-1.47788	5.46024e-08	3.85942e-07	ZNF804A	-1.47788	6.41348	protein_coding	coding	level2	Basic	not_lncRNA
OK	chr11:537527-554912	ENSG00000161328.11	133.686	58.7816	-1.18541	5.47458e-08	3.86815e-07	LRRC56	-1.18541	6.4125	protein_coding	coding	level2	Basic	not_lncRNA
OK	chr1:34166883-34219131	ENSG00000142698.15	31.4485	4.0989	-2.93968	6.20426e-08	4.35039e-07	C1orf94	-2.93968	6.36147	protein_coding	coding	level2	Basic	not_lncRNA
OK	chr2:96497646-96508109	ENSG00000163121.10	34.7966	5.58062	-2.64045	6.60066e-08	4.61665e-07	NEURL3	-2.64045	6.33567	protein_coding	coding	level2	Basic	not_lncRNA
OK	chr1:222737216-222750805	ENSG00000197520.10	44.1706	7.49734	-2.55863	7.87094e-08	5.43449e-07	FAM177B	-2.55863	6.26484	protein_coding	coding	level2	Basic	not_lncRNA
OK	chr7:103099776-103149232	ENSG00000161048.12	308.931	140.03	-1.14155	8.56996e-08	5.89192e-07	NAPEPLD	-1.14155	6.22974	protein_coding	coding	level2	Basic	not_lncRNA
OK	chr6:153004459-153131282	ENSG00000091844.8	424.939	179.853	-1.24044	9.27808e-08	6.34723e-07	RGS17	-1.24044	6.19742	protein_coding	coding	level2	Basic	not_lncRNA
OK	chr5:35055702-35230487	ENSG00000113494.17	32.9833	5.60627	-2.55662	1.04151e-07	7.08502e-07	PRLR	-2.55662	6.14966	protein_coding	coding	level2	Basic	not_lncRNA
OK	chr16:11927259-11976638	ENSG00000234719.9	78.2378	27.3094	-1.51847	1.12942e-07	7.65082e-07	NPIPB2	-1.51847	6.11629	protein_coding	coding	level2	Basic	not_lncRNA
OK	chr15:89209869-89221579	ENSG00000140522.12	17.6987	0.323305	-5.77461	1.18915e-07	8.02456e-07	RLBP1	-5.77461	6.09558	protein_coding	coding	level2	Basic	not_lncRNA
OK	chr9:119166629-119369435	ENSG00000078725.13	17.6773	0.323305	-5.77286	1.19967e-07	8.09274e-07	BRINP1	-5.77286	6.0919	protein_coding	coding	level2	Basic	not_lncRNA
OK	chr8:90063299-90095475	ENSG00000104327.7	66.2829	22.2135	-1.5772	1.27291e-07	8.55407e-07	CALB1	-1.5772	6.06783	protein_coding	coding	level1	Basic	not_lncRNA
OK	chr4:8578325-8619749	ENSG00000155269.12	25.6739	2.62993	-3.2872	1.36833e-07	9.15717e-07	GPR78	-3.2872	6.03824	protein_coding	coding	level2	Basic	not_lncRNA
OK	chr6:33278688-33284832	ENSG00000235863.4	56.742	17.6683	-1.68326	1.37089e-07	9.17114e-07	B3GALT4	-1.68326	6.03758	protein_coding	coding	level2	Basic	not_lncRNA
OK	chr6:46704317-46735693	ENSG00000146070.17	84.8725	32.228	-1.39698	1.44512e-07	9.65109e-07	PLA2G7	-1.39698	6.01542	protein_coding	coding	level2	Basic	not_lncRNA
OK	chr4:185396811-185400628	ENSG00000186352.9	115.801	50.3876	-1.2005	1.48744e-07	9.92344e-07	ANKRD37	-1.2005	6.00334	protein_coding	coding	level2	Basic	not_lncRNA
OK	chr11:62665313-62668496	ENSG00000214756.8	135.294	62.7817	-1.10769	1.49513e-07	9.97129e-07	CSKMT	-1.10769	6.00125	protein_coding	coding	level1	Basic	not_lncRNA
OK	chr5:160563120-160852211	ENSG00000118322.14	30.8689	4.42476	-2.80249	1.51091e-07	1.00661e-06	ATP10B	-2.80249	5.99714	protein_coding	coding	level1	Basic	not_lncRNA
OK	chr3:188212933-188890671	ENSG00000145012.13	1313	653.898	-1.00573	1.52206e-07	1.01335e-06	LPP	-1.00573	5.99424	protein_coding	coding	level1	Basic	not_lncRNA
OK	chr1:171700160-171742065	ENSG00000117533.15	424.554	179.52	-1.2418	1.61564e-07	1.0716e-06	VAMP4	-1.2418	5.96997	protein_coding	coding	level2	Basic	not_lncRNA
OK	chr2:29192774-29921586	ENSG00000171094.18	35.0877	5.37157	-2.70755	1.63523e-07	1.08348e-06	ALK	-2.70755	5.96518	protein_coding	coding	level1	Basic	not_lncRNA
OK	chr3:27372721-27484420	ENSG00000033867.16	2034	984.209	-1.04728	1.66752e-07	1.10412e-06	SLC4A7	-1.04728	5.95698	protein_coding	coding	level2	Basic	not_lncRNA
OK	chr3:160677160-160678448	ENSG00000179674.4	20.205	1.32652	-3.92899	1.95699e-07	1.28047e-06	ARL14	-3.92899	5.89263	protein_coding	coding	level2	Basic	not_lncRNA
OK	chr6:31765590-31777328	ENSG00000204396.11	48.5309	14.1376	-1.77937	2.11036e-07	1.37664e-06	VWA7	-1.77937	5.86118	protein_coding	coding	level2	Basic	not_lncRNA
OK	chr20:45747944-45791932	ENSG00000124116.19	56.3022	17.5771	-1.67949	2.25608e-07	1.4643e-06	WFDC3	-1.67949	5.83437	protein_coding	coding	level1	Basic	not_lncRNA
OK	chr2:232857270-232870400	ENSG00000182600.9	118.712	53.1917	-1.15819	2.37592e-07	1.53847e-06	SNORC	-1.15819	5.81291	protein_coding	coding	level1	Basic	not_lncRNA
OK	chr6:42101119-42142620	ENSG00000188112.9	54.3122	15.0691	-1.84968	2.39729e-07	1.55076e-06	C6orf132	-1.84968	5.80946	protein_coding	coding	level1	Basic	not_lncRNA
OK	chr4:186069156-186088073	ENSG00000164342.13	46.3827	12.121	-1.93608	2.44049e-07	1.57625e-06	TLR3	-1.93608	5.80238	protein_coding	coding	level1	Basic	not_lncRNA
OK	chr5:140821613-141012347	ENSG00000204965.9	21.3542	1.29322	-4.04548	2.47931e-07	1.59954e-06	PCDHA5	-4.04548	5.79601	protein_coding	coding	level2	Basic	not_lncRNA
OK	chr8:81478419-81483233	ENSG00000170323.9	18.6256	0.82746	-4.49246	2.53347e-07	1.63285e-06	FABP4	-4.49246	5.78705	protein_coding	coding	level2	Basic	not_lncRNA
OK	chr3:182938074-182980538	ENSG00000043093.15	953.5	334.753	-1.51014	2.53552e-07	1.63363e-06	DCUN1D1	-1.51014	5.78685	protein_coding	coding	level1	Basic	not_lncRNA
OK	chr5:73120569-73131809	ENSG00000157111.13	146.826	71.6132	-1.03581	2.58022e-07	1.65967e-06	TMEM171	-1.03581	5.77998	protein_coding	coding	level2	Basic	not_lncRNA
OK	chr19:43785874-43820685	ENSG00000159871.15	27.2531	2.12323	-3.68209	2.62718e-07	1.68708e-06	LYPD5	-3.68209	5.77287	protein_coding	coding	level2	Basic	not_lncRNA
OK	chr1:150257251-150265049	ENSG00000118298.12	55.8383	17.5899	-1.66651	2.68386e-07	1.72062e-06	CA14	-1.66651	5.76431	protein_coding	coding	level2	Basic	not_lncRNA
OK	chr6:149963943-149973715	ENSG00000111981.5	95.7841	41.1825	-1.21776	2.72182e-07	1.7415e-06	ULBP1	-1.21776	5.75908	protein_coding	coding	level2	Basic	not_lncRNA
OK	chr1:2556371-2563829	ENSG00000157873.18	45.1577	10.7713	-2.06777	2.73402e-07	1.74873e-06	TNFRSF14	-2.06777	5.75728	protein_coding	coding	level2	Basic	not_lncRNA
OK	chr8:8701937-8704096	ENSG00000253958.2	30.5215	4.90326	-2.63801	3.36651e-07	2.13356e-06	CLDN23	-2.63801	5.6709	protein_coding	coding	level2	Basic	not_lncRNA
OK	chr19:11925068-11950773	ENSG00000196757.8	54.4335	15.5168	-1.81066	3.58458e-07	2.26288e-06	ZNF700	-1.81066	5.64534	protein_coding	coding	level2	Basic	not_lncRNA
OK	chr12:21437655-21471250	ENSG00000121350.16	235.018	92.7752	-1.34096	3.58586e-07	2.26294e-06	PYROXD1	-1.34096	5.64533	protein_coding	coding	level1	Basic	not_lncRNA
OK	chr5:40679915-40693735	ENSG00000171522.6	43.0688	10.4839	-2.03847	4.13208e-07	2.58171e-06	PTGER4	-2.03847	5.58809	protein_coding	coding	level2	Basic	not_lncRNA
OK	chr12:69643360-69699364	ENSG00000127325.19	36.6204	7.19204	-2.34817	4.8461e-07	2.99484e-06	BEST3	-2.34817	5.52363	protein_coding	coding	level1	Basic	not_lncRNA
OK	chr11:59852808-59866487	ENSG00000134827.8	52.2729	14.3865	-1.86135	4.89859e-07	3.02315e-06	TCN1	-1.86135	5.51954	protein_coding	coding	level2	Basic	not_lncRNA
OK	chr6:41637018-41654244	ENSG00000112559.15	24.0509	1.14822	-4.38862	4.97194e-07	3.06382e-06	MDFI	-4.38862	5.51374	protein_coding	coding	level2	Basic	not_lncRNA
OK	chr6:11735568-11807046	ENSG00000111863.13	25.3419	3.48304	-2.86311	5.13546e-07	3.15755e-06	ADTRP	-2.86311	5.50065	protein_coding	coding	level2	Basic	not_lncRNA
OK	chr6:32190766-32195523	ENSG00000213654.10	104.38	44.4	-1.23322	5.73744e-07	3.49441e-06	GPSM3	-1.23322	5.45663	protein_coding	coding	level2	Basic	not_lncRNA
OK	chr2:6840570-6865819	ENSG00000134326.12	34.5363	6.70318	-2.3652	5.86789e-07	3.56825e-06	CMPK2	-2.3652	5.44754	protein_coding	coding	level2	Basic	not_lncRNA
OK	chr5:140807068-141012347	ENSG00000204967.12	33.6472	6.23232	-2.43264	6.40613e-07	3.87488e-06	PCDHA4	-2.43264	5.41174	protein_coding	coding	level2	Basic	not_lncRNA
OK	chr12:71125085-71441898	ENSG00000127324.9	30.2467	5.07646	-2.57488	6.55188e-07	3.95686e-06	TSPAN8	-2.57488	5.40265	protein_coding	coding	level2	Basic	not_lncRNA
OK	chrX:11137544-11665920	ENSG00000047648.23	29.0626	4.42221	-2.71632	6.59172e-07	3.97844e-06	ARHGAP6	-2.71632	5.40029	protein_coding	coding	level2	Basic	not_lncRNA
OK	chr3:36985043-36993131	ENSG00000178567.8	22.9074	2.30408	-3.31355	6.75435e-07	4.06899e-06	EPM2AIP1	-3.31355	5.39051	protein_coding	coding	level2	Basic	not_lncRNA
OK	chr3:58564126-58627577	ENSG00000168309.18	23.5083	2.44653	-3.26436	7.07578e-07	4.24416e-06	FAM107A	-3.26436	5.37221	protein_coding	coding	level1	Basic	not_lncRNA
OK	chr6:31809619-31815283	ENSG00000204390.10	46.0217	12.5995	-1.86895	7.21036e-07	4.31819e-06	HSPA1L	-1.86895	5.3647	protein_coding	coding	level2	Basic	not_lncRNA
OK	chr8:132120861-132481095	ENSG00000184156.17	19.8109	1.29577	-3.93442	7.36957e-07	4.40945e-06	KCNQ3	-3.93442	5.35562	protein_coding	coding	level2	Basic	not_lncRNA
OK	chr1:8318114-8344165	ENSG00000162426.16	49.6986	16.1184	-1.6245	8.43825e-07	5.00517e-06	SLC45A1	-1.6245	5.30058	protein_coding	coding	level2	Basic	not_lncRNA
OK	chr18:6729716-6915716	ENSG00000088756.13	166.642	79.8891	-1.06068	8.94709e-07	5.29124e-06	ARHGAP28	-1.06068	5.27644	protein_coding	coding	level1	Basic	not_lncRNA
OK	chr1:161098361-161100346	ENSG00000162755.14	18.6159	0.975011	-4.25498	9.13136e-07	5.39034e-06	KLHDC9	-4.25498	5.26838	protein_coding	coding	level2	Basic	not_lncRNA
<=200	chr3:179604791-179627647	ENSG00000136521.13	511.015	221.305	-1.20733	1.21379e-06	7.04493e-06	NDUFB5	-1.20733	5.15212	protein_coding	coding	level2	Basic	not_lncRNA
OK	chr7:128937612-128950027	ENSG00000128604.20	24.1354	3.12899	-2.94738	1.36238e-06	7.83459e-06	IRF5	-2.94738	5.10598	protein_coding	coding	level2	Basic	not_lncRNA
<=200	chr11:22666615-22813055	ENSG00000148935.11	13.1626	0	#NAME?	1.37319e-06	7.89441e-06	GAS2	-10	5.10268	protein_coding	coding	level2	Basic	not_lncRNA
OK	chr1:11691710-11725857	ENSG00000162490.7	54.5569	18.4071	-1.5675	1.38516e-06	7.95849e-06	DRAXIN	-1.5675	5.09917	protein_coding	coding	level2	Basic	not_lncRNA
OK	chr1:146146521-146229026	ENSG00000264343.6	84.8909	33.6432	-1.33529	1.54896e-06	8.84194e-06	NOTCH2NLA	-1.33529	5.05345	protein_coding	coding	level2	Basic	not_lncRNA
OK	chr17:82735615-82751196	ENSG00000167363.14	75.983	29.7763	-1.35151	1.55513e-06	8.87456e-06	FN3K	-1.35151	5.05185	protein_coding	coding	level1	Basic	not_lncRNA
OK	chr14:37611251-38041442	ENSG00000139865.16	81.3674	34.301	-1.2462	1.70035e-06	9.64641e-06	TTC6	-1.2462	5.01563	protein_coding	coding	level1	Basic	not_lncRNA
OK	chr11:63536809-63546462	ENSG00000133321.11	27.8122	1.29832	-4.421	1.8239e-06	1.02811e-05	PLAAT4	-4.421	4.98796	protein_coding	coding	level2	Basic	not_lncRNA
OK	chr8:22219704-22232101	ENSG00000168490.14	27.1407	4.25155	-2.6744	1.93838e-06	1.08979e-05	PHYHIP	-2.6744	4.96266	protein_coding	coding	level1	Basic	not_lncRNA
OK	chr3:146069440-146161184	ENSG00000152952.12	2542.49	1228.11	-1.0498	2.24291e-06	1.25012e-05	PLOD2	-1.0498	4.90305	protein_coding	coding	level2	Basic	not_lncRNA
OK	chr2:231395710-231401164	ENSG00000156966.7	70.4717	27.0321	-1.38237	2.28425e-06	1.27097e-05	B3GNT7	-1.38237	4.89587	protein_coding	coding	level1	Basic	not_lncRNA
OK	chr8:123851987-124120061	ENSG00000214814.7	37.925	9.17537	-2.04731	2.37894e-06	1.32024e-05	FER1L6	-2.04731	4.87935	protein_coding	coding	level2	Basic	not_lncRNA
OK	chr19:55364382-55370463	ENSG00000095752.7	55.1149	19.8299	-1.47476	2.43592e-06	1.34954e-05	IL11	-1.47476	4.86981	protein_coding	coding	level2	Basic	not_lncRNA
OK	chr1:205434885-205456746	ENSG00000281406.2	28.0801	3.74995	-2.90461	2.71837e-06	1.49406e-05	BLACAT1	-2.90461	4.82563	protein_coding	coding	level2	Basic	not_lncRNA
OK	chr2:227805739-227813987	ENSG00000115009.13	31.5137	6.40298	-2.29916	2.73217e-06	1.50037e-05	CCL20	-2.29916	4.8238	protein_coding	coding	level2	Basic	not_lncRNA
OK	chr4:101419961-102074812	ENSG00000153064.12	23.2704	2.59408	-3.1652	2.95147e-06	1.61075e-05	BANK1	-3.1652	4.79297	protein_coding	coding	level2	Basic	not_lncRNA
OK	chr8:40530590-40897833	ENSG00000165061.15	19.8225	2.15143	-3.20377	3.05902e-06	1.66429e-05	ZMAT4	-3.20377	4.77877	protein_coding	coding	level2	Basic	not_lncRNA
OK	chr5:155870344-156758055	ENSG00000170624.14	15.8533	0.649158	-4.61007	3.24556e-06	1.75739e-05	SGCD	-4.61007	4.75513	protein_coding	coding	level2	Basic	not_lncRNA
OK	chr1:89260582-89270863	ENSG00000154451.14	15.5311	0.646609	-4.58612	3.25728e-06	1.76325e-05	GBP5	-4.58612	4.75369	protein_coding	coding	level2	Basic	not_lncRNA
OK	chr5:33986165-34008050	ENSG00000242110.8	77.3633	32.4396	-1.2539	3.31597e-06	1.79001e-05	AMACR	-1.2539	4.74714	protein_coding	coding	level1	Basic	not_lncRNA
OK	chr8:144330565-144336482	ENSG00000261678.3	45.1431	13.4577	-1.74608	3.54788e-06	1.90829e-05	SCRT1	-1.74608	4.71936	protein_coding	coding	level2	Basic	not_lncRNA
OK	chr10:75431624-76560168	ENSG00000148655.15	45.746	14.611	-1.64659	3.63896e-06	1.9524e-05	LRMDA	-1.64659	4.70943	protein_coding	coding	level1	Basic	not_lncRNA
OK	chrX:123184278-123490915	ENSG00000125675.19	30.1828	5.89883	-2.35523	3.81236e-06	2.03585e-05	GRIA3	-2.35523	4.69125	protein_coding	coding	level2	Basic	not_lncRNA
OK	chr7:143391129-143408856	ENSG00000146904.9	39.4063	10.8252	-1.86403	3.97636e-06	2.11701e-05	EPHA1	-1.86403	4.67428	protein_coding	coding	level1	Basic	not_lncRNA
OK	chr1:47023669-47050751	ENSG00000186377.8	82.2732	31.4196	-1.38876	3.97938e-06	2.11803e-05	CYP4X1	-1.38876	4.67407	protein_coding	coding	level2	Basic	not_lncRNA
OK	chr4:109912883-110013766	ENSG00000138798.13	69.2638	28.0881	-1.30214	4.30273e-06	2.28262e-05	EGF	-1.30214	4.64157	protein_coding	coding	level1	Basic	not_lncRNA
OK	chr19:52336243-52367778	ENSG00000167554.15	20.4603	2.29643	-3.15536	4.61584e-06	2.43538e-05	ZNF610	-3.15536	4.61343	protein_coding	coding	level2	Basic	not_lncRNA
OK	chr1:55039548-55064852	ENSG00000169174.11	79.3417	32.9592	-1.2674	4.97643e-06	2.61802e-05	PCSK9	-1.2674	4.58203	protein_coding	coding	level2	Basic	not_lncRNA
OK	chr4:185585444-185956368	ENSG00000154556.18	16.7697	0.97756	-4.10053	5.19073e-06	2.72166e-05	SORBS2	-4.10053	4.56517	protein_coding	coding	level1	Basic	not_lncRNA
OK	chr3:167683298-167734892	ENSG00000114209.15	757.042	355.005	-1.09253	6.42913e-06	3.32776e-05	PDCD10	-1.09253	4.47785	protein_coding	coding	level1	Basic	not_lncRNA
OK	chr1:155859567-155885199	ENSG00000132718.9	78.6611	37.4045	-1.07244	8.25177e-06	4.2071e-05	SYT11	-1.07244	4.37602	protein_coding	coding	level2	Basic	not_lncRNA
OK	chr1:200551500-200620751	ENSG00000118193.12	1352.51	665.68	-1.02274	8.4084e-06	4.27683e-05	KIF14	-1.02274	4.36888	protein_coding	coding	level2	Basic	not_lncRNA
OK	chr14:63204114-63293219	ENSG00000126785.13	30.2295	5.87317	-2.36374	8.48888e-06	4.3121e-05	RHOJ	-2.36374	4.36531	protein_coding	coding	level2	Basic	not_lncRNA
OK	chr3:195274745-195443020	ENSG00000114331.15	1581.26	755.36	-1.06584	8.52159e-06	4.32418e-05	ACAP2	-1.06584	4.3641	protein_coding	coding	level1	Basic	not_lncRNA
OK	chr12:12660890-12696183	ENSG00000183150.8	40.9293	13.8527	-1.56297	8.63717e-06	4.37595e-05	GPR19	-1.56297	4.35893	protein_coding	coding	level2	Basic	not_lncRNA
OK	chr5:38937920-39074399	ENSG00000164327.13	1103.31	465.123	-1.24616	9.92845e-06	4.97681e-05	RICTOR	-1.24616	4.30305	protein_coding	coding	level2	Basic	not_lncRNA
OK	chr3:132317407-132368298	ENSG00000014257.16	51.8546	19.1962	-1.43365	9.98349e-06	5.00311e-05	ACP3	-1.43365	4.30076	protein_coding	coding	level1	Basic	not_lncRNA
OK	chr2:44941702-44946071	ENSG00000138083.5	33.8588	9.51396	-1.83141	1.11807e-05	5.55706e-05	SIX3	-1.83141	4.25515	protein_coding	coding	level2	Basic	not_lncRNA
OK	chr9:35906202-35907136	ENSG00000196196.3	21.066	3.12134	-2.75468	1.1793e-05	5.8404e-05	HRCT1	-2.75468	4.23356	protein_coding	coding	level2	Basic	not_lncRNA
OK	chr5:160187367-160238735	ENSG00000170231.16	40.3633	12.3018	-1.71418	1.25512e-05	6.18273e-05	FABP6	-1.71418	4.20882	protein_coding	coding	level2	Basic	not_lncRNA
OK	chr3:21437012-22372632	ENSG00000151789.12	48.4475	15.7361	-1.62235	1.26914e-05	6.24229e-05	ZNF385D	-1.62235	4.20466	protein_coding	coding	level1	Basic	not_lncRNA
<=200	chr7:115941756-116159896	ENSG00000105967.16	16.8396	1.29832	-3.69714	1.3179e-05	6.46079e-05	TFEC	-3.69714	4.18971	protein_coding	coding	level2	Basic	not_lncRNA
OK	chr12:10618923-10674052	ENSG00000060140.9	66.7051	28.351	-1.2344	1.32261e-05	6.48222e-05	STYK1	-1.2344	4.18828	protein_coding	coding	level2	Basic	not_lncRNA
OK	chr6:114055586-114343045	ENSG00000249853.8	82.1711	38.219	-1.10434	1.40825e-05	6.86029e-05	HS3ST5	-1.10434	4.16366	protein_coding	coding	level1	Basic	not_lncRNA
OK	chr6:63719980-65707226	ENSG00000188107.15	14.9846	1.32907	-3.495	1.42252e-05	6.92632e-05	EYS	-3.495	4.1595	protein_coding	coding	level1	Basic	not_lncRNA
OK	chr17:7549058-7557890	ENSG00000239697.11	82.7886	38.5039	-1.10443	1.47381e-05	7.15627e-05	TNFSF12	-1.10443	4.14531	protein_coding	coding	level2	Basic	not_lncRNA
OK	chr1:38885807-38941830	ENSG00000158315.11	32.958	7.84885	-2.07007	1.49267e-05	7.24244e-05	RHBDL2	-2.07007	4.14012	protein_coding	coding	level2	Basic	not_lncRNA
OK	chr4:16501541-16898645	ENSG00000169744.13	26.3291	5.78967	-2.1851	1.49774e-05	7.26522e-05	LDB2	-2.1851	4.13875	protein_coding	coding	level1	Basic	not_lncRNA
OK	chr1:112720419-112727235	ENSG00000184599.13	43.3571	14.1017	-1.6204	1.58937e-05	7.677e-05	TAFA3	-1.6204	4.11481	protein_coding	coding	level2	Basic	not_lncRNA
OK	chr19:9759873-9793097	ENSG00000196605.7	71.5003	29.8649	-1.2595	1.60572e-05	7.75018e-05	ZNF846	-1.2595	4.11069	protein_coding	coding	level1	Basic	not_lncRNA
OK	chr7:157539056-158587823	ENSG00000155093.19	48.6892	3.95135	-3.62318	1.60685e-05	7.75178e-05	PTPRN2	-3.62318	4.1106	protein_coding	coding	level2	Basic	not_lncRNA
OK	chr6:25652201-25701774	ENSG00000079689.14	21.133	2.80314	-2.91438	1.6375e-05	7.88393e-05	SCGN	-2.91438	4.10326	protein_coding	coding	level2	Basic	not_lncRNA
OK	chr3:9866711-9880254	ENSG00000187288.12	55.2665	20.6548	-1.41993	1.92275e-05	9.16842e-05	CIDEC	-1.41993	4.03771	protein_coding	coding	level2	Basic	not_lncRNA
OK	chr4:40749955-40811184	ENSG00000179299.17	21.6698	3.6255	-2.57944	1.95517e-05	9.31615e-05	NSUN7	-2.57944	4.03076	protein_coding	coding	level1	Basic	not_lncRNA
OK	chr12:27696447-27697596	ENSG00000174236.4	30.6118	7.7013	-1.99091	1.95744e-05	9.32467e-05	REP15	-1.99091	4.03037	protein_coding	coding	level2	Basic	not_lncRNA
OK	chr8:26383197-26505636	ENSG00000104765.16	1540.74	755.973	-1.02721	2.07875e-05	9.85167e-05	BNIP3L	-1.02721	4.00649	protein_coding	coding	level1	Basic	not_lncRNA
OK	chr16:66988589-67009758	ENSG00000172824.16	23.2239	3.74995	-2.63067	2.08893e-05	9.89508e-05	CES4A	-2.63067	4.00458	protein_coding	coding	level2	Basic	not_lncRNA
OK	chr1:8945868-8975092	ENSG00000131686.15	10.367	0	#NAME?	2.20776e-05	0.00010397	CA6	-10	3.98309	protein_coding	coding	level1	Basic	not_lncRNA
OK	chr2:127535802-127637728	ENSG00000169994.18	12.1861	0.501607	-4.60254	2.25157e-05	0.000105878	MYO7B	-4.60254	3.97519	protein_coding	coding	level2	Basic	not_lncRNA
OK	chr14:32077074-32159728	ENSG00000100852.13	1994.74	821.753	-1.27942	2.25526e-05	0.000106026	ARHGAP5	-1.27942	3.97459	protein_coding	coding	level2	Basic	not_lncRNA
OK	chr1:24056041-24112135	ENSG00000142661.19	19.2362	2.62483	-2.87353	2.30982e-05	0.00010846	MYOM3	-2.87353	3.96473	protein_coding	coding	level2	Basic	not_lncRNA
OK	chr8:100133351-100145817	ENSG00000156509.14	29.9333	7.72185	-1.95473	2.45537e-05	0.00011467	FBXO43	-1.95473	3.94055	protein_coding	coding	level2	Basic	not_lncRNA
OK	chr13:36431520-36442869	ENSG00000133101.10	40.5964	13.45	-1.59374	2.50803e-05	0.000116861	CCNA1	-1.59374	3.93233	protein_coding	coding	level2	Basic	not_lncRNA
OK	chr1:153614255-153616986	ENSG00000189334.9	22.5882	3.92315	-2.52548	2.52372e-05	0.000117507	S100A14	-2.52548	3.92994	protein_coding	coding	level2	Basic	not_lncRNA
OK	chr15:41848146-41894053	ENSG00000137877.10	30.5322	7.84375	-1.96072	2.54278e-05	0.000118366	SPTBN5	-1.96072	3.92677	protein_coding	coding	level2	Basic	not_lncRNA
OK	chr2:26692722-26733420	ENSG00000171303.7	29.0015	7.7346	-1.90673	2.6113e-05	0.000121235	KCNK3	-1.90673	3.91637	protein_coding	coding	level2	Basic	not_lncRNA
OK	chr10:62814433-62919900	ENSG00000122877.16	44.0462	16.0723	-1.45444	2.63181e-05	0.000122158	EGR2	-1.45444	3.91308	protein_coding	coding	level2	Basic	not_lncRNA
OK	chr1:177170958-177282422	ENSG00000198797.7	21.0427	4.45551	-2.23966	2.78277e-05	0.000128579	BRINP2	-2.23966	3.89083	protein_coding	coding	level2	Basic	not_lncRNA
OK	chr12:52249300-52303159	ENSG00000170442.12	15.835	1.47662	-3.42274	2.81372e-05	0.000129917	KRT86	-3.42274	3.88634	protein_coding	coding	level2	Basic	not_lncRNA
OK	chr3:49805209-49813953	ENSG00000182179.13	58.9153	22.7164	-1.37491	2.83111e-05	0.000130626	UBA7	-1.37491	3.88397	protein_coding	coding	level2	Basic	not_lncRNA
OK	chr20:36541519-36551447	ENSG00000101335.10	18.2821	2.12578	-3.10437	2.9567e-05	0.000135935	MYL9	-3.10437	3.86667	protein_coding	coding	level2	Basic	not_lncRNA
OK	chr6:35118269-35148610	ENSG00000124678.20	25.3323	5.40232	-2.22933	3.06486e-05	0.000140408	TCP11	-2.22933	3.85261	protein_coding	coding	level1	Basic	not_lncRNA
OK	chr10:4786709-4839819	ENSG00000165568.18	11.9357	0.325853	-5.19491	3.18333e-05	0.00014532	AKR1E2	-5.19491	3.83767	protein_coding	coding	level1	Basic	not_lncRNA
OK	chr8:133191039-133231690	ENSG00000104415.14	13.1509	0.824911	-3.99478	3.23234e-05	0.000147453	CCN4	-3.99478	3.83135	protein_coding	coding	level1	Basic	not_lncRNA
OK	chr4:164754131-164803795	ENSG00000248771.5	15.601	1.29832	-3.58692	3.23471e-05	0.000147505	SMIM31	-3.58692	3.83119	protein_coding	coding	level2	Basic	not_lncRNA
OK	chr5:91368631-91383317	ENSG00000113369.9	255.837	110.679	-1.20884	3.43068e-05	0.00015584	ARRDC3	-1.20884	3.80732	protein_coding	coding	level1	Basic	not_lncRNA
OK	chr5:161288429-161547912	ENSG00000145864.14	20.1439	2.59408	-2.95705	3.52565e-05	0.000159892	GABRB2	-2.95705	3.79617	protein_coding	coding	level2	Basic	not_lncRNA
OK	chr11:8224314-8268716	ENSG00000166407.14	104.249	38.7705	-1.427	3.67154e-05	0.000166003	LMO1	-1.427	3.77988	protein_coding	coding	level2	Basic	not_lncRNA
OK	chr1:1203508-1206592	ENSG00000186891.14	21.7028	3.7756	-2.5231	3.75192e-05	0.000169479	TNFRSF18	-2.5231	3.77088	protein_coding	coding	level2	Basic	not_lncRNA
OK	chr7:1044546-1059261	ENSG00000164849.10	38.4803	12.253	-1.65098	3.79476e-05	0.000171215	GPR146	-1.65098	3.76646	protein_coding	coding	level1	Basic	not_lncRNA
OK	chr12:57234905-57240692	ENSG00000185633.10	52.201	20.6162	-1.3403	3.86883e-05	0.000174313	NDUFA4L2	-1.3403	3.75867	protein_coding	coding	level2	Basic	not_lncRNA
OK	chr3:31981750-31991723	ENSG00000197385.6	24.1519	4.89561	-2.30257	3.90526e-05	0.000175791	ZNF860	-2.30257	3.755	protein_coding	coding	level2	Basic	not_lncRNA
OK	chr9:5450503-5470566	ENSG00000120217.14	26.8592	7.4011	-1.8596	4.14021e-05	0.000185471	CD274	-1.8596	3.73172	protein_coding	coding	level2	Basic	not_lncRNA
OK	chr7:135148072-135166215	ENSG00000146859.6	53.4715	19.9467	-1.42262	4.34926e-05	0.000193841	TMEM140	-1.42262	3.71256	protein_coding	coding	level2	Basic	not_lncRNA
OK	chr5:150113839-150155845	ENSG00000113721.14	43.6947	16.0774	-1.44242	4.45877e-05	0.000198174	PDGFRB	-1.44242	3.70295	protein_coding	coding	level1	Basic	not_lncRNA
OK	chr7:73861159-73865890	ENSG00000175877.4	13.7877	0.969914	-3.82938	5.14315e-05	0.000226565	TMEM270	-3.82938	3.64481	protein_coding	coding	level2	Basic	not_lncRNA
OK	chr12:63558913-63668493	ENSG00000177990.12	38.4599	12.5764	-1.61264	5.29155e-05	0.000232415	DPY19L2	-1.61264	3.63374	protein_coding	coding	level2	Basic	not_lncRNA
<=200	chr19:42527048-42561234	ENSG00000079385.23	20.7438	3.7756	-2.4579	5.88719e-05	0.000256311	CEACAM1	-2.4579	3.59123	protein_coding	coding	level2	Basic	not_lncRNA
OK	chr6:101181257-102070083	ENSG00000164418.21	28.952	9.20357	-1.6534	6.14242e-05	0.000266108	GRIK2	-1.6534	3.57494	protein_coding	coding	level2	Basic	not_lncRNA
OK	chr4:48066393-48134250	ENSG00000074966.11	18.5918	2.77493	-2.74414	6.47622e-05	0.000279755	TXK	-2.74414	3.55322	protein_coding	coding	level1	Basic	not_lncRNA
OK	chr2:187341964-187448252	ENSG00000064989.13	52.3263	19.6157	-1.41552	6.51357e-05	0.000281055	CALCRL	-1.41552	3.55121	protein_coding	coding	level2	Basic	not_lncRNA
OK	chr12:59596029-59789841	ENSG00000118596.12	705.772	296.256	-1.25236	6.53602e-05	0.000281898	SLC16A7	-1.25236	3.54991	protein_coding	coding	level1	Basic	not_lncRNA
OK	chr19:11767000-11784078	ENSG00000197044.11	24.1529	6.08477	-1.98892	6.57496e-05	0.000283263	ZNF441	-1.98892	3.54781	protein_coding	coding	level2	Basic	not_lncRNA
OK	chr3:148697784-148743003	ENSG00000144891.19	69.623	32.6912	-1.09066	6.57658e-05	0.00028327	AGTR1	-1.09066	3.5478	protein_coding	coding	level2	Basic	not_lncRNA
OK	chr3:121987323-122022247	ENSG00000145103.15	13.7576	1.14822	-3.58277	7.3779e-05	0.000315261	ILDR1	-3.58277	3.50133	protein_coding	coding	level2	Basic	not_lncRNA
OK	chrX:44147872-44343672	ENSG00000183690.13	11.329	0.649158	-4.1253	7.39884e-05	0.000316017	EFHC2	-4.1253	3.50029	protein_coding	coding	level2	Basic	not_lncRNA
OK	chr19:1450121-1473244	ENSG00000115266.12	100.003	48.3683	-1.04791	7.4159e-05	0.000316676	APC2	-1.04791	3.49939	protein_coding	coding	level2	Basic	not_lncRNA
OK	chr2:151247940-151261863	ENSG00000184898.7	104.687	46.6453	-1.16627	8.01678e-05	0.000339862	RBM43	-1.16627	3.4687	protein_coding	coding	level2	Basic	not_lncRNA
OK	chr6:149446795-149485014	ENSG00000178199.14	22.8463	5.60372	-2.0275	8.1458e-05	0.000344804	ZC3H12D	-2.0275	3.46243	protein_coding	coding	level1	Basic	not_lncRNA
OK	chr7:130293134-130324180	ENSG00000128510.12	30.2731	9.55762	-1.66331	8.56811e-05	0.000361417	CPA4	-1.66331	3.44199	protein_coding	coding	level1	Basic	not_lncRNA
OK	chr13:113953705-113974076	ENSG00000283199.3	14.6624	1.64982	-3.15174	8.71116e-05	0.000366891	C13orf46	-3.15174	3.43546	protein_coding	coding	level2	Basic	not_lncRNA
OK	chr14:59429022-59465341	ENSG00000181619.11	68.7699	31.5455	-1.12434	8.91993e-05	0.00037495	GPR135	-1.12434	3.42603	protein_coding	coding	level2	Basic	not_lncRNA
OK	chr4:44682208-44711023	ENSG00000163281.12	328.257	142.214	-1.20676	8.99334e-05	0.00037779	GNPDA2	-1.20676	3.42275	protein_coding	coding	level1	Basic	not_lncRNA
OK	chr22:43110750-43129712	ENSG00000100290.3	51.8604	21.7799	-1.25163	9.07785e-05	0.000381165	BIK	-1.25163	3.41889	protein_coding	coding	level2	Basic	not_lncRNA
OK	chr11:105025508-105035250	ENSG00000137752.24	11.9115	0	#NAME?	9.28409e-05	0.000388992	CASP1	-10	3.41006	protein_coding	coding	level1	Basic	not_lncRNA
OK	chr3:194355249-194369743	ENSG00000172061.9	10.0661	0.501607	-4.3268	0.000101263	0.000420821	LRRC15	-4.3268	3.3759	protein_coding	coding	level2	Basic	not_lncRNA
OK	chr12:29337352-29381172	ENSG00000087502.18	912.299	400.965	-1.18603	0.00010242	0.000425265	ERGIC2	-1.18603	3.37134	protein_coding	coding	level2	Basic	not_lncRNA
OK	chr9:6215786-6257982	ENSG00000137033.11	13.115	0.972463	-3.75344	0.000102966	0.000426984	IL33	-3.75344	3.36959	protein_coding	coding	level2	Basic	not_lncRNA
OK	chr8:67422038-67746360	ENSG00000165078.13	12.189	0.646609	-4.23654	0.000108498	0.000447527	CPA6	-4.23654	3.34918	protein_coding	coding	level2	Basic	not_lncRNA
OK	chr6:28994785-29005316	ENSG00000197935.7	11.2786	0	#NAME?	0.000121181	0.000495936	ZNF311	-10	3.30457	protein_coding	coding	level2	Basic	not_lncRNA
OK	chr6:34537802-34556333	ENSG00000124664.11	21.3893	3.8924	-2.45815	0.000123516	0.000504534	SPDEF	-2.45815	3.29711	protein_coding	coding	level2	Basic	not_lncRNA
OK	chr3:138494344-138594260	ENSG00000114107.9	474.698	207.04	-1.1971	0.000127739	0.000520576	CEP70	-1.1971	3.28352	protein_coding	coding	level1	Basic	not_lncRNA
OK	chr11:5708208-5737089	ENSG00000132274.16	22.9006	4.86996	-2.2334	0.000139467	0.000563865	TRIM22	-2.2334	3.24883	protein_coding	coding	level1	Basic	not_lncRNA
OK	chr3:12153068-12158912	ENSG00000157150.5	27.195	8.55696	-1.66817	0.000142236	0.000573145	TIMP4	-1.66817	3.24174	protein_coding	coding	level2	Basic	not_lncRNA
<=200	chr8:132866958-133134899	ENSG00000042832.12	28.7159	8.04771	-1.8352	0.000150425	0.000603758	TG	-1.8352	3.21914	protein_coding	coding	level1	Basic	not_lncRNA
OK	chr5:96390333-96433248	ENSG00000175426.11	14.0528	1.29577	-3.43898	0.000150576	0.000604239	PCSK1	-3.43898	3.21879	protein_coding	coding	level2	Basic	not_lncRNA
OK	chr12:11265956-11269805	ENSG00000197870.12	19.5207	3.77305	-2.3712	0.000153999	0.000616316	PRB3	-2.3712	3.2102	protein_coding	coding	level2	Basic	not_lncRNA
OK	chr6:127519455-127578707	ENSG00000184530.9	33.0017	10.1273	-1.70429	0.000168354	0.000669339	C6orf58	-1.70429	3.17435	protein_coding	coding	level2	Basic	not_lncRNA
OK	chr2:88170295-88186636	ENSG00000144115.18	8.54986	0	#NAME?	0.000172448	0.000683931	THNSL2	-10	3.16499	protein_coding	coding	level1	Basic	not_lncRNA
OK	chr1:169690665-169711702	ENSG00000188404.10	40.9652	16.0749	-1.34959	0.00017583	0.000695919	SELL	-1.34959	3.15744	protein_coding	coding	level2	Basic	not_lncRNA
OK	chr6:165279664-165309605	ENSG00000112539.15	45.8003	18.1519	-1.33524	0.000182223	0.000718873	C6orf118	-1.33524	3.14335	protein_coding	coding	level2	Basic	not_lncRNA
OK	chr7:135728348-135748813	ENSG00000189320.9	10.1088	0.501607	-4.33291	0.000196577	0.000771572	FAM180A	-4.33291	3.11262	protein_coding	coding	level2	Basic	not_lncRNA
OK	chrX:110358816-110450881	ENSG00000243978.8	35.0916	13.6258	-1.36479	0.000200569	0.000786286	RTL9	-1.36479	3.10442	protein_coding	coding	level2	Basic	not_lncRNA
OK	chr2:134838616-134902034	ENSG00000153086.14	8.25482	0	#NAME?	0.000208414	0.000814076	ACMSD	-10	3.08934	protein_coding	coding	level2	Basic	not_lncRNA
OK	chr9:27109149-27230173	ENSG00000120156.22	13.4073	1.47662	-3.18265	0.000220117	0.000853935	TEK	-3.18265	3.06858	protein_coding	coding	level1	Basic	not_lncRNA
OK	chr11:1074875-1110511	ENSG00000198788.9	11.2737	0.649158	-4.11824	0.000226181	0.00087588	MUC2	-4.11824	3.05756	protein_coding	coding	level2	Basic	not_lncRNA
OK	chr5:169637275-170083382	ENSG00000134516.18	7.94607	0	#NAME?	0.000228578	0.000884455	DOCK2	-10	3.05332	protein_coding	coding	level1	Basic	not_lncRNA
OK	chr1:169792529-169794907	ENSG00000171806.12	107.868	47.6893	-1.17752	0.000236089	0.000910972	METTL18	-1.17752	3.0405	protein_coding	coding	level2	Basic	not_lncRNA
OK	chr19:55540656-55545543	ENSG00000231274.5	16.2145	3.15719	-2.36057	0.000241256	0.000928505	SBK3	-2.36057	3.03222	protein_coding	coding	level1	Basic	not_lncRNA
OK	chr9:14611071-14693432	ENSG00000175893.12	271.615	126.993	-1.09682	0.000260938	0.000997516	ZDHHC21	-1.09682	3.00108	protein_coding	coding	level2	Basic	not_lncRNA
OK	chr4:109740695-109801999	ENSG00000205403.14	18.2849	3.78324	-2.27296	0.000273535	0.00104172	CFI	-2.27296	2.98225	protein_coding	coding	level2	Basic	not_lncRNA
OK	chr6:117287353-117425942	ENSG00000047936.11	18.6403	3.23814	-2.52518	0.000282538	0.00107331	ROS1	-2.52518	2.96927	protein_coding	coding	level2	Basic	not_lncRNA
OK	chr7:41667168-41705335	ENSG00000122641.11	37.5736	15.8735	-1.24311	0.000287382	0.00109064	INHBA	-1.24311	2.96232	protein_coding	coding	level1	Basic	not_lncRNA
OK	chr15:57591904-57685364	ENSG00000263155.6	16.2048	2.91484	-2.47493	0.000296715	0.00112255	MYZAP	-2.47493	2.9498	protein_coding	coding	level2	Basic	not_lncRNA
OK	chr12:89519412-89524796	ENSG00000257594.4	40.2771	15.5654	-1.37161	0.000297585	0.0011253	GALNT4	-1.37161	2.94873	protein_coding	coding	level2	Basic	not_lncRNA
OK	chr1:96721783-96823738	ENSG00000117569.19	544.96	249.495	-1.12714	0.000302998	0.00114341	PTBP2	-1.12714	2.9418	protein_coding	coding	level2	Basic	not_lncRNA
OK	chr2:68679601-68816311	ENSG00000163219.12	14.7002	1.94493	-2.91804	0.000305369	0.00115169	ARHGAP25	-2.91804	2.93867	protein_coding	coding	level1	Basic	not_lncRNA
OK	chr19:53365729-53392217	ENSG00000203326.12	21.0592	5.04826	-2.06059	0.000313433	0.0011782	ZNF525	-2.06059	2.92878	protein_coding	coding	level1	Basic	not_lncRNA
OK	chr20:44106590-44187188	ENSG00000149596.7	12.8413	1.47407	-3.12291	0.000318942	0.00119589	JPH2	-3.12291	2.92231	protein_coding	coding	level2	Basic	not_lncRNA
OK	chr3:158962928-159262677	ENSG00000214216.11	9.4633	0.501607	-4.23771	0.000322319	0.00120785	IQCJ	-4.23771	2.91799	protein_coding	coding	level2	Basic	not_lncRNA
OK	chr2:32224453-32265732	ENSG00000091106.19	11.0028	0.649158	-4.08316	0.000326644	0.00122241	NLRC4	-4.08316	2.91278	protein_coding	coding	level2	Basic	not_lncRNA
OK	chr5:10971836-11904446	ENSG00000169862.19	15.9018	2.45163	-2.69738	0.000336339	0.00125505	CTNND2	-2.69738	2.90134	protein_coding	coding	level2	Basic	not_lncRNA
OK	chr2:55287842-55419888	ENSG00000115355.17	2398.7	1027.13	-1.22364	0.000348505	0.00129621	CCDC88A	-1.22364	2.88733	protein_coding	coding	level1	Basic	not_lncRNA
OK	chr11:124256376-124266218	ENSG00000255298.4	10.7204	0.649158	-4.04564	0.000355419	0.0013204	OR8G5	-4.04564	2.87929	protein_coding	coding	level2	Basic	not_lncRNA
<=200	chr3:174859334-175810548	ENSG00000177694.16	19.2692	4.07835	-2.24024	0.000358964	0.00133229	NAALADL2	-2.24024	2.8754	protein_coding	coding	level2	Basic	not_lncRNA
OK	chr17:48762241-48817214	ENSG00000170703.15	46.7244	20.3033	-1.20246	0.000384172	0.00141582	TTLL6	-1.20246	2.84899	protein_coding	coding	level2	Basic	not_lncRNA
OK	chr10:5393101-5404828	ENSG00000178462.12	11.6066	1.15076	-3.33428	0.000402463	0.00147677	TUBAL3	-3.33428	2.83069	protein_coding	coding	level2	Basic	not_lncRNA
OK	chr6:11183306-11382314	ENSG00000111859.17	58.5727	29.1912	-1.00469	0.000405888	0.00148877	NEDD9	-1.00469	2.82717	protein_coding	coding	level2	Basic	not_lncRNA
OK	chr8:17027238-17122642	ENSG00000155970.12	65.6636	32.6331	-1.00876	0.00041048	0.00150362	MICU3	-1.00876	2.82286	protein_coding	coding	level2	Basic	not_lncRNA
OK	chr6:26216975-26217483	ENSG00000277075.2	22.024	5.54732	-1.98922	0.00042926	0.0015656	H2AC8	-1.98922	2.80532	protein_coding	coding	level2	Basic	not_lncRNA
OK	chr8:78732774-78805523	ENSG00000104432.14	17.359	3.09314	-2.48854	0.000430681	0.00156993	IL7	-2.48854	2.80412	protein_coding	coding	level2	Basic	not_lncRNA
OK	chr11:125776113-125778828	ENSG00000196844.9	10.699	0.649158	-4.04276	0.000430691	0.00156993	PATE2	-4.04276	2.80412	protein_coding	coding	level2	Basic	not_lncRNA
OK	chr16:89923345-89938761	ENSG00000258947.8	42.4203	18.2006	-1.22076	0.000438798	0.00159529	TUBB3	-1.22076	2.79716	protein_coding	coding	level1	Basic	not_lncRNA
OK	chr7:99173585-99250075	ENSG00000185467.8	12.5036	1.65492	-2.91751	0.000455862	0.00165267	KPNA7	-2.91751	2.78181	protein_coding	coding	level2	Basic	not_lncRNA
OK	chr1:9997206-10016020	ENSG00000162444.12	7.33648	0	#NAME?	0.000488914	0.00175867	RBP7	-10	2.75481	protein_coding	coding	level2	Basic	not_lncRNA
OK	chr1:32247222-32248856	ENSG00000183615.6	27.1804	8.64301	-1.65296	0.000545282	0.00194054	FAM167B	-1.65296	2.71208	protein_coding	coding	level2	Basic	not_lncRNA
OK	chr14:73591873-73595766	ENSG00000177465.5	10.0428	0.82746	-3.60133	0.00054575	0.00194185	ACOT4	-3.60133	2.71178	protein_coding	coding	level2	Basic	not_lncRNA
OK	chr1:215622891-216423448	ENSG00000042781.14	10.102	1.14822	-3.13717	0.000625881	0.0021979	USH2A	-3.13717	2.65799	protein_coding	coding	level2	Basic	not_lncRNA
OK	chr9:68232003-68299644	ENSG00000196873.16	44.6199	19.7991	-1.17225	0.000671272	0.00234033	CBWD3	-1.17225	2.63072	protein_coding	coding	level2	Basic	not_lncRNA
OK	chr11:118883892-118897787	ENSG00000160683.5	13.3898	2.12578	-2.65507	0.000682132	0.00237478	CXCR5	-2.65507	2.62438	protein_coding	coding	level2	Basic	not_lncRNA
OK	chr12:70638079-70920738	ENSG00000153233.13	13.3976	2.30408	-2.53971	0.00074899	0.0025834	PTPRR	-2.53971	2.58781	protein_coding	coding	level1	Basic	not_lncRNA
OK	chr7:75811665-75823356	ENSG00000106178.7	9.75455	0.824911	-3.56376	0.00077545	0.00266612	CCL24	-3.56376	2.57412	protein_coding	coding	level2	Basic	not_lncRNA
OK	chr19:38384267-38388034	ENSG00000179168.15	34.2287	13.7733	-1.31333	0.000791509	0.00271795	GGN	-1.31333	2.56576	protein_coding	coding	level1	Basic	not_lncRNA
OK	chr7:100620420-100642721	ENSG00000106327.13	38.5538	13.1267	-1.55437	0.000822151	0.0028132	TFR2	-1.55437	2.5508	protein_coding	coding	level2	Basic	not_lncRNA
OK	chr19:3473986-3480525	ENSG00000095932.7	25.0798	8.87007	-1.49951	0.000835285	0.00285462	SMIM24	-1.49951	2.54445	protein_coding	coding	level2	Basic	not_lncRNA
OK	chr11:67415678-67425607	ENSG00000172508.10	20.4612	5.39977	-1.92192	0.000862694	0.00293844	CARNS1	-1.92192	2.53188	protein_coding	coding	level2	Basic	not_lncRNA
OK	chr19:46297042-46343433	ENSG00000124440.16	12.8491	2.27842	-2.49556	0.000891966	0.00303068	HIF3A	-2.49556	2.51846	protein_coding	coding	level2	Basic	not_lncRNA
OK	chr4:76306733-76311130	ENSG00000118804.9	39.3995	18.7279	-1.07299	0.00101452	0.00340173	STBD1	-1.07299	2.4683	protein_coding	coding	level2	Basic	not_lncRNA
OK	chr10:122849094-122879641	ENSG00000213185.7	31.4359	10.9214	-1.52525	0.00104809	0.00350521	FAM24B	-1.52525	2.45529	protein_coding	coding	level2	Basic	not_lncRNA
OK	chr11:787115-790090	ENSG00000184524.6	11.9037	1.79992	-2.7254	0.00107179	0.00357671	CEND1	-2.7254	2.44652	protein_coding	coding	level2	Basic	not_lncRNA
OK	chr13:101053776-101416508	ENSG00000102452.18	14.0586	2.44653	-2.52264	0.00110495	0.00368075	NALCN	-2.52264	2.43406	protein_coding	coding	level2	Basic	not_lncRNA
OK	chr6:30070266-30075887	ENSG00000204618.9	13.1626	2.30153	-2.51578	0.00113627	0.00377343	RNF39	-2.51578	2.42326	protein_coding	coding	level2	Basic	not_lncRNA
OK	chr4:56505209-56524448	ENSG00000196503.5	15.5815	2.44653	-2.67102	0.00114672	0.00380486	ARL9	-2.67102	2.41966	protein_coding	coding	level2	Basic	not_lncRNA
OK	chr8:123179047-123210079	ENSG00000147689.16	16.5338	3.9488	-2.06593	0.00114916	0.00381229	FAM83A	-2.06593	2.41881	protein_coding	coding	level2	Basic	not_lncRNA
OK	chrX:103075810-103093143	ENSG00000147206.17	11.5687	1.47152	-2.97485	0.00124335	0.00409601	NXF3	-2.97485	2.38764	protein_coding	coding	level2	Basic	not_lncRNA
OK	chr12:8056844-8066359	ENSG00000171860.5	18.8742	4.89306	-1.94761	0.00149927	0.00485166	C3AR1	-1.94761	2.31411	protein_coding	coding	level2	Basic	not_lncRNA
OK	chr9:77177534-77421537	ENSG00000197969.14	1533.94	753.8	-1.02499	0.00151888	0.00490549	VPS13A	-1.02499	2.30932	protein_coding	coding	level1	Basic	not_lncRNA
OK	chr11:69155478-69159752	ENSG00000284713.1	15.5728	3.7756	-2.04425	0.00153151	0.00494194	SMIM38	-2.04425	2.3061	protein_coding	coding	level2	Basic	not_lncRNA
OK	chr19:4229523-4237528	ENSG00000105246.6	16.46	4.27975	-1.94337	0.00154676	0.00498536	EBI3	-1.94337	2.3023	protein_coding	coding	level2	Basic	not_lncRNA
OK	chr1:204154938-204190324	ENSG00000143839.15	9.16046	0.824911	-3.47311	0.00160951	0.00516014	REN	-3.47311	2.28734	protein_coding	coding	level2	Basic	not_lncRNA
OK	chr5:39105252-39270649	ENSG00000082074.19	6.75119	0	#NAME?	0.00165505	0.00528861	FYB1	-10	2.27666	protein_coding	coding	level2	Basic	not_lncRNA
OK	chr19:4536402-4540036	ENSG00000171236.10	25.6903	8.96631	-1.51863	0.00165948	0.00530143	LRG1	-1.51863	2.27561	protein_coding	coding	level2	Basic	not_lncRNA
OK	chr3:186613060-186621318	ENSG00000145192.13	14.9458	3.44465	-2.11731	0.0017147	0.00546211	AHSG	-2.11731	2.26264	protein_coding	coding	level1	Basic	not_lncRNA
OK	chr1:248030070-248042305	ENSG00000203663.4	12.2637	2.30153	-2.41373	0.00175573	0.00557905	OR2L2	-2.41373	2.25344	protein_coding	coding	level2	Basic	not_lncRNA
OK	chr6:149883375-149896059	ENSG00000164520.11	16.8337	1.94747	-3.11167	0.00185864	0.0058714	RAET1E	-3.11167	2.23126	protein_coding	coding	level2	Basic	not_lncRNA
OK	chr6:85449584-85495791	ENSG00000135318.12	32.3154	14.0608	-1.20054	0.00190109	0.00598888	NT5E	-1.20054	2.22265	protein_coding	coding	level2	Basic	not_lncRNA
OK	chr21:5022493-5040666	ENSG00000277117.5	32.9541	14.1119	-1.22354	0.00196101	0.00615835	FP565260.3	-1.22354	2.21054	protein_coding	coding	level2	Basic	not_lncRNA
OK	chrX:134237047-134246207	ENSG00000203952.9	31.1244	13.6411	-1.19009	0.00197553	0.00619819	CCDC160	-1.19009	2.20774	protein_coding	coding	level2	Basic	not_lncRNA
OK	chr1:86424171-86456553	ENSG00000137975.8	22.6471	3.74485	-2.59635	0.00205069	0.00641117	CLCA2	-2.59635	2.19306	protein_coding	coding	level2	Basic	not_lncRNA
OK	chr1:215005775-215236020	ENSG00000082482.14	23.4656	8.34281	-1.49194	0.00209882	0.00654687	KCNK2	-1.49194	2.18397	protein_coding	coding	level1	Basic	not_lncRNA
OK	chr1:161706972-161714351	ENSG00000132185.18	8.8595	0.824911	-3.42491	0.00210933	0.00657647	FCRLA	-3.42491	2.18201	protein_coding	coding	level2	Basic	not_lncRNA
OK	chr22:50530409-50532579	ENSG00000177989.13	26.9028	10.4993	-1.35746	0.00213251	0.00664098	ODF3B	-1.35746	2.17777	protein_coding	coding	level1	Basic	not_lncRNA
OK	chr6:160121815-160158718	ENSG00000175003.15	15.5758	3.77815	-2.04356	0.00217591	0.00675795	SLC22A1	-2.04356	2.17018	protein_coding	coding	level1	Basic	not_lncRNA
OK	chr1:241628851-241640369	ENSG00000203668.3	1710	831.392	-1.04039	0.00225577	0.00697466	CHML	-1.04039	2.15648	protein_coding	coding	level2	Basic	not_lncRNA
OK	chr8:85987323-86099086	ENSG00000147614.4	10.9815	1.80247	-2.60703	0.00248565	0.0076246	ATP6V0D2	-2.60703	2.11778	protein_coding	coding	level2	Basic	not_lncRNA
OK	chr5:141187161-141191541	ENSG00000177839.7	13.7353	3.45229	-1.99226	0.00253653	0.0077647	PCDHB9	-1.99226	2.10988	protein_coding	coding	level2	Basic	not_lncRNA
OK	chr4:53459301-53591486	ENSG00000072201.14	33.2647	15.2576	-1.12447	0.00262172	0.00800648	LNX1	-1.12447	2.09656	protein_coding	coding	level2	Basic	not_lncRNA
OK	chr8:73991392-74029079	ENSG00000154589.7	7.30449	0.323305	-4.49782	0.00273815	0.00830765	LY96	-4.49782	2.08052	protein_coding	coding	level1	Basic	not_lncRNA
OK	chr11:112176400-112224699	ENSG00000197580.13	20.2147	7.936	-1.34892	0.00273823	0.00830765	BCO2	-1.34892	2.08052	protein_coding	coding	level1	Basic	not_lncRNA
OK	chr6:31114800-31140092	ENSG00000204540.11	19.8846	6.41572	-1.63197	0.00275245	0.0083439	PSORS1C1	-1.63197	2.07863	protein_coding	coding	level1	Basic	not_lncRNA
OK	chr3:19148510-19535642	ENSG00000183960.9	13.7547	3.48304	-1.98151	0.0027887	0.00844325	KCNH8	-1.98151	2.07349	protein_coding	coding	level2	Basic	not_lncRNA
OK	chr6:160348378-160452577	ENSG00000146477.6	37.3242	17.037	-1.13144	0.00302612	0.00908118	SLC22A3	-1.13144	2.04186	protein_coding	coding	level2	Basic	not_lncRNA
OK	chr3:187217282-187291737	ENSG00000127241.18	20.7545	7.55629	-1.45767	0.00316089	0.00943593	MASP1	-1.45767	2.02522	protein_coding	coding	level1	Basic	not_lncRNA
OK	chr6:18120440-18122677	ENSG00000187566.6	8.28001	0.646609	-3.67867	0.00319322	0.00952656	NHLRC1	-3.67867	2.02106	protein_coding	coding	level2	Basic	not_lncRNA
OK	chr10:95711779-95869695	ENSG00000138185.20	31.3836	13.223	-1.24696	0.00333585	0.0099139	ENTPD1	-1.24696	2.00376	protein_coding	coding	level2	Basic	not_lncRNA
OK	chr1:113980500-114035572	ENSG00000116774.12	24.7468	9.09076	-1.44477	0.00374294	0.0110056	OLFML3	-1.44477	1.95839	protein_coding	coding	level2	Basic	not_lncRNA
OK	chr5:141417677-141512975	ENSG00000254122.3	40.3283	18.3211	-1.13829	0.00394194	0.0115242	PCDHGB7	-1.13829	1.93839	protein_coding	coding	level2	Basic	not_lncRNA
OK	chr5:136028988-136063818	ENSG00000120708.17	10.9892	1.94238	-2.50019	0.00400147	0.0116807	TGFBI	-2.50019	1.93253	protein_coding	coding	level1	Basic	not_lncRNA
OK	chr9:36169388-36171334	ENSG00000185972.6	21.4223	8.05535	-1.41109	0.00417124	0.0121006	CCIN	-1.41109	1.91719	protein_coding	coding	level2	Basic	not_lncRNA
OK	chr6:26045384-26045869	ENSG00000287080.2	9.17305	0.972463	-3.23769	0.00421609	0.0122153	H3C3	-3.23769	1.9131	protein_coding	coding	level2	Basic	not_lncRNA
OK	chr4:8592660-8619759	ENSG00000109625.19	10.9698	1.61907	-2.7603	0.00426676	0.0123361	CPZ	-2.7603	1.90882	protein_coding	coding	level1	Basic	not_lncRNA
OK	chr5:158695920-159099916	ENSG00000164330.17	28.1114	13.4859	-1.0597	0.00440693	0.0127072	EBF1	-1.0597	1.89595	protein_coding	coding	level1	Basic	not_lncRNA
OK	chr7:112819147-112939875	ENSG00000164603.12	377.948	186.94	-1.01562	0.00454397	0.0130557	BMT2	-1.01562	1.8842	protein_coding	coding	level2	Basic	not_lncRNA
OK	chr12:51817899-51848718	ENSG00000261308.4	37.8405	16.0439	-1.2379	0.00469964	0.0134472	FIGNL2	-1.2379	1.87137	protein_coding	coding	level2	Basic	not_lncRNA
OK	chr8:80051544-80231232	ENSG00000076554.15	1069.78	441.504	-1.27681	0.00503192	0.0142527	TPD52	-1.27681	1.8461	protein_coding	coding	level1	Basic	not_lncRNA
OK	chr6:168053166-168101511	ENSG00000153303.17	25.6166	11.6654	-1.13484	0.00503788	0.0142675	FRMD1	-1.13484	1.84565	protein_coding	coding	level2	Basic	not_lncRNA
OK	chr1:156815656-156881850	ENSG00000198400.13	25.6254	10.4762	-1.29045	0.00512111	0.0144841	NTRK1	-1.29045	1.83911	protein_coding	coding	level2	Basic	not_lncRNA
OK	chr9:136994608-136996568	ENSG00000169583.13	7.63453	0.649158	-3.5559	0.00515309	0.0145547	CLIC3	-3.5559	1.837	protein_coding	coding	level2	Basic	not_lncRNA
OK	chr12:43793723-43806317	ENSG00000151239.14	1733.31	864.136	-1.0042	0.00531256	0.0149619	TWF1	-1.0042	1.82501	protein_coding	coding	level2	Basic	not_lncRNA
<=200	chr2:108288639-108309915	ENSG00000198203.10	19.2653	6.87639	-1.48628	0.00531321	0.0149619	SULT1C2	-1.48628	1.82501	protein_coding	coding	level1	Basic	not_lncRNA
OK	chr19:53162424-53193358	ENSG00000197497.11	28.0386	12.4903	-1.1666	0.00532166	0.0149814	ZNF665	-1.1666	1.82445	protein_coding	coding	level2	Basic	not_lncRNA
OK	chr16:61647242-62036835	ENSG00000150394.14	21.7318	8.55441	-1.34507	0.00559876	0.0156726	CDH8	-1.34507	1.80486	protein_coding	coding	level1	Basic	not_lncRNA
OK	chr15:78264086-78282196	ENSG00000140403.12	8.25772	0.972463	-3.08603	0.00598768	0.0166149	DNAJA4	-3.08603	1.7795	protein_coding	coding	level1	Basic	not_lncRNA
OK	chr3:179239806-179267002	ENSG00000171121.16	14.0401	4.104	-1.77445	0.00616896	0.0170593	KCNMB3	-1.77445	1.76804	protein_coding	coding	level2	Basic	not_lncRNA
OK	chr20:50586108-50691542	ENSG00000042062.13	8.59356	1.15331	-2.89747	0.00621056	0.0171645	RIPOR3	-2.89747	1.76537	protein_coding	coding	level2	Basic	not_lncRNA
OK	chr21:29077633-29175889	ENSG00000156265.16	19.5207	7.05724	-1.46783	0.00641065	0.0176496	MAP3K7CL	-1.46783	1.75327	protein_coding	coding	level2	Basic	not_lncRNA
OK	chr22:23957414-23961195	ENSG00000133433.11	8.56636	1.14822	-2.89929	0.00661848	0.0181393	GSTT2B	-2.89929	1.74138	protein_coding	coding	level2	Basic	not_lncRNA
OK	chr14:93934166-93976570	ENSG00000100628.12	11.264	2.44653	-2.20291	0.00675987	0.0184693	ASB2	-2.20291	1.73355	protein_coding	coding	level1	Basic	not_lncRNA
OK	chr14:102922663-102930842	ENSG00000166126.11	20.7892	8.20036	-1.34208	0.0069703	0.0189773	AMN	-1.34208	1.72177	protein_coding	coding	level2	Basic	not_lncRNA
OK	chr8:132570416-132675545	ENSG00000129295.9	22.6385	10.3902	-1.12356	0.006992	0.019031	LRRC6	-1.12356	1.72054	protein_coding	coding	level1	Basic	not_lncRNA
OK	chr3:195568705-195583940	ENSG00000189058.9	28.0551	13.8348	-1.01996	0.00735293	0.0199016	APOD	-1.01996	1.70111	protein_coding	coding	level2	Basic	not_lncRNA
OK	chr1:116514534-116571026	ENSG00000116815.16	118.176	58.4299	-1.01616	0.00759547	0.020478	CD58	-1.01616	1.68871	protein_coding	coding	level2	Basic	not_lncRNA
OK	chr4:337814-384868	ENSG00000131127.14	18.3597	6.90204	-1.41145	0.00768028	0.0206778	ZNF141	-1.41145	1.68449	protein_coding	coding	level2	Basic	not_lncRNA
OK	chrX:43948776-43973390	ENSG00000124479.11	10.0758	1.61907	-2.63765	0.00784441	0.0210466	NDP	-2.63765	1.67682	protein_coding	coding	level2	Basic	not_lncRNA
OK	chr1:201039512-201112451	ENSG00000081248.12	18.3529	7.08544	-1.37308	0.00793468	0.0212417	CACNA1S	-1.37308	1.67281	protein_coding	coding	level2	Basic	not_lncRNA
OK	chr19:55528611-55537133	ENSG00000187550.9	9.20894	1.79992	-2.3551	0.00852342	0.02264	SBK2	-2.3551	1.64512	protein_coding	coding	level2	Basic	not_lncRNA
OK	chr14:105049397-105065445	ENSG00000183484.12	6.0843	0.325853	-4.2228	0.00868533	0.0230285	GPR132	-4.2228	1.63773	protein_coding	coding	level1	Basic	not_lncRNA
OK	chr11:94021354-94114208	ENSG00000181333.12	8.55087	1.47662	-2.53377	0.00909273	0.0239254	HEPHL1	-2.53377	1.62114	protein_coding	coding	level2	Basic	not_lncRNA
OK	chr14:30559158-30620064	ENSG00000092140.16	591.816	281.228	-1.07341	0.00927547	0.0243302	G2E3	-1.07341	1.61385	protein_coding	coding	level2	Basic	not_lncRNA
OK	chr10:132036336-132184832	ENSG00000188385.12	18.3305	6.72883	-1.44582	0.00937048	0.0245395	JAKMIP3	-1.44582	1.61013	protein_coding	coding	level2	Basic	not_lncRNA
OK	chr10:125896564-126009592	ENSG00000203780.12	30.3205	14.3968	-1.07454	0.00953457	0.0249087	FANK1	-1.07454	1.60365	protein_coding	coding	level2	Basic	not_lncRNA
OK	chr12:53299695-53307177	ENSG00000139637.14	16.133	5.39722	-1.57973	0.00960979	0.0250613	MYG1	-1.57973	1.601	protein_coding	coding	level1	Basic	not_lncRNA
OK	chr1:201113953-201127184	ENSG00000232237.3	18.9218	7.5179	-1.33165	0.010373	0.0268242	ASCL5	-1.33165	1.57147	protein_coding	coding	level2	Basic	not_lncRNA
OK	chr4:163524718-164384050	ENSG00000145416.13	7.91017	1.15076	-2.78112	0.010976	0.0281823	MARCHF1	-2.78112	1.55002	protein_coding	coding	level2	Basic	not_lncRNA
OK	chr4:681829-689271	ENSG00000169026.13	10.0661	1.94493	-2.37172	0.0110009	0.0282367	SLC49A3	-2.37172	1.54919	protein_coding	coding	level1	Basic	not_lncRNA
OK	chr11:96349241-96389917	ENSG00000149231.16	307.459	143.645	-1.09789	0.0116267	0.0296285	CCDC82	-1.09789	1.52829	protein_coding	coding	level2	Basic	not_lncRNA
OK	chrX:155276211-155334614	ENSG00000155962.13	9.76224	2.30408	-2.08302	0.0118796	0.0301921	CLIC2	-2.08302	1.52011	protein_coding	coding	level1	Basic	not_lncRNA
OK	chr10:126513848-126798708	ENSG00000154493.19	11.0125	2.44653	-2.17033	0.0120541	0.0305762	C10orf90	-2.17033	1.51462	protein_coding	coding	level1	Basic	not_lncRNA
OK	chrX:37836757-37847514	ENSG00000165169.11	480.573	232.578	-1.04704	0.0125802	0.0317024	DYNLT3	-1.04704	1.49891	protein_coding	coding	level2	Basic	not_lncRNA
OK	chr11:32602246-32794641	ENSG00000186714.12	31.1884	15.382	-1.01976	0.0130367	0.0326828	CCDC73	-1.01976	1.48568	protein_coding	coding	level2	Basic	not_lncRNA
OK	chr20:1470741-1491518	ENSG00000196209.13	10.1049	1.94747	-2.37538	0.0131409	0.0329144	SIRPB2	-2.37538	1.48261	protein_coding	coding	level2	Basic	not_lncRNA
OK	chr16:25215731-25228932	ENSG00000103375.11	8.22662	1.29832	-2.66366	0.0132011	0.033048	AQP8	-2.66366	1.48085	protein_coding	coding	level2	Basic	not_lncRNA
OK	chr16:30573740-30582804	ENSG00000197162.10	15.8659	5.58062	-1.50744	0.0133104	0.0333	ZNF785	-1.50744	1.47756	protein_coding	coding	level2	Basic	not_lncRNA
OK	chr11:60378485-60395951	ENSG00000166927.13	5.47081	0.325853	-4.06946	0.0134826	0.0336571	MS4A7	-4.06946	1.47292	protein_coding	coding	level1	Basic	not_lncRNA
OK	chr3:186538441-186546702	ENSG00000213139.8	21.9659	9.67697	-1.18263	0.0135492	0.0337885	CRYGS	-1.18263	1.47123	protein_coding	coding	level2	Basic	not_lncRNA
OK	chr12:22066419-22250787	ENSG00000111728.11	15.8902	6.40043	-1.3119	0.0143176	0.0354275	ST8SIA1	-1.3119	1.45066	protein_coding	coding	level1	Basic	not_lncRNA
OK	chr7:74209396-74229834	ENSG00000086730.17	40.1641	12.1337	-1.72689	0.0144719	0.0357504	LAT2	-1.72689	1.44672	protein_coding	coding	level2	Basic	not_lncRNA
OK	chr2:238138668-238152947	ENSG00000168427.9	11.8988	4.63126	-1.36133	0.0146088	0.0360366	KLHL30	-1.36133	1.44326	protein_coding	coding	level2	Basic	not_lncRNA
OK	chr13:102729367-102759072	ENSG00000175820.4	10.4262	2.29898	-2.18115	0.0149138	0.0367152	CCDC168	-2.18115	1.43515	protein_coding	coding	level2	Basic	not_lncRNA
OK	chr1:7843083-7853512	ENSG00000049247.14	9.46129	1.79992	-2.3941	0.0150535	0.0370109	UTS2	-2.3941	1.43167	protein_coding	coding	level2	Basic	not_lncRNA
OK	chr21:42362282-42366535	ENSG00000160182.3	9.16335	1.62417	-2.49617	0.015255	0.0374446	TFF1	-2.49617	1.42661	protein_coding	coding	level2	Basic	not_lncRNA
OK	chr3:179794958-180036937	ENSG00000114757.19	9.80884	1.95257	-2.32871	0.0162141	0.0394737	PEX5L	-2.32871	1.40369	protein_coding	coding	level2	Basic	not_lncRNA
OK	chr11:73264505-73305103	ENSG00000171631.16	8.50817	1.80247	-2.23887	0.0167173	0.0405256	P2RY6	-2.23887	1.39227	protein_coding	coding	level2	Basic	not_lncRNA
OK	chr6:26251651-26253710	ENSG00000275713.2	21.4212	8.64301	-1.30944	0.0167327	0.040558	H2BC9	-1.30944	1.39192	protein_coding	coding	level2	Basic	not_lncRNA
OK	chr11:102520508-102530747	ENSG00000137673.9	8.87701	1.79992	-2.30214	0.0172891	0.0417497	MMP7	-2.30214	1.37935	protein_coding	coding	level2	Basic	not_lncRNA
OK	chr19:43575801-43582098	ENSG00000234465.11	21.6367	8.82386	-1.294	0.017747	0.0427106	PINLYP	-1.294	1.36946	protein_coding	coding	level1	Basic	not_lncRNA
OK	chr3:12734707-12769457	ENSG00000088726.16	10.6738	3.12644	-1.77148	0.017787	0.0427921	TMEM40	-1.77148	1.36864	protein_coding	coding	level2	Basic	not_lncRNA
OK	chrX:153776412-153785728	ENSG00000184343.11	12.49	4.42476	-1.4971	0.0178991	0.0430226	SRPK3	-1.4971	1.3663	protein_coding	coding	level1	Basic	not_lncRNA
OK	chr3:119703022-119767102	ENSG00000183833.16	20.9067	2.12578	-3.29791	0.018131	0.0434955	CFAP91	-3.29791	1.36156	protein_coding	coding	level2	Basic	not_lncRNA
OK	chr9:129665647-129722674	ENSG00000167157.11	19.2605	8.38375	-1.19998	0.018357	0.0439127	PRRX2	-1.19998	1.35741	protein_coding	coding	level2	Basic	not_lncRNA
OK	chr2:112912971-112918882	ENSG00000125571.9	8.20042	0.975011	-3.07221	0.0185234	0.0442561	IL37	-3.07221	1.35403	protein_coding	coding	level2	Basic	not_lncRNA
OK	chr5:76615482-76623403	ENSG00000164220.7	9.17305	2.12323	-2.11114	0.0186148	0.0444471	F2RL2	-2.11114	1.35216	protein_coding	coding	level1	Basic	not_lncRNA
OK	chr1:156642117-156659528	ENSG00000132692.19	20.1739	9.38442	-1.10415	0.0186525	0.0445262	BCAN	-1.10415	1.35138	protein_coding	coding	level2	Basic	not_lncRNA
OK	chr7:138706294-138798196	ENSG00000105929.16	8.83431	1.62162	-2.44568	0.0190618	0.0453746	ATP6V0A4	-2.44568	1.34319	protein_coding	coding	level2	Basic	not_lncRNA
OK	chr18:9136781-9285985	ENSG00000101745.17	330.724	152.375	-1.118	0.0193911	0.046001	ANKRD12	-1.118	1.33723	protein_coding	coding	level1	Basic	not_lncRNA
OK	chr11:102770502-102780628	ENSG00000166670.10	8.24412	1.62162	-2.34593	0.0197938	0.0468349	MMP10	-2.34593	1.32943	protein_coding	coding	level2	Basic	not_lncRNA
OK	chr19:17264107-17282786	ENSG00000130307.12	15.8649	5.43052	-1.54668	0.0199012	0.0470661	USHBP1	-1.54668	1.32729	protein_coding	coding	level2	Basic	not_lncRNA
OK	chr2:200526207-200584096	ENSG00000163535.18	304.184	124.305	-1.29106	0.0209783	0.0492527	SGO2	-1.29106	1.30757	protein_coding	coding	level2	Basic	not_lncRNA
<=200	chr18:78980275-78999974	ENSG00000256463.8	1.53953	310.238	7.65475	3.22816e-128	7.10709e-126	SALL3	7.65475	125.148	protein_coding	coding	level1	Basic	not_lncRNA
OK	chr17:80466834-80476607	ENSG00000171246.6	761.539	3637.31	2.25588	3.82968e-83	3.46712e-81	NPTX1	2.25588	80.46	protein_coding	coding	level2	Basic	not_lncRNA
OK	chr17:34579487-34639318	ENSG00000181291.8	99.7001	576.933	2.53274	5.95824e-63	3.68801e-61	TMEM132E	2.53274	60.4332	protein_coding	coding	level2	Basic	not_lncRNA
OK	chrX:133535745-133985594	ENSG00000147257.15	1990.46	7280.48	1.87093	3.022e-62	1.82393e-60	GPC3	1.87093	59.739	protein_coding	coding	level2	Basic	not_lncRNA
OK	chr10:99329356-99394330	ENSG00000119946.11	123.56	591.013	2.25798	5.17979e-53	2.55352e-51	CNNM1	2.25798	50.5929	protein_coding	coding	level2	Basic	not_lncRNA
OK	chr17:439978-445939	ENSG00000183688.4	743.079	2520.57	1.76216	8.43445e-51	3.98558e-49	RFLNB	1.76216	48.3995	protein_coding	coding	level2	Basic	not_lncRNA
OK	chr8:85464007-85481493	ENSG00000104267.10	2513.58	7544.22	1.58563	4.96573e-46	2.0869e-44	CA2	1.58563	43.6805	protein_coding	coding	level2	Basic	not_lncRNA
OK	chr14:76310712-76498475	ENSG00000119715.15	196.959	746.717	1.92267	4.41078e-44	1.74754e-42	ESRRB	1.92267	41.7576	protein_coding	coding	level2	Basic	not_lncRNA
OK	chrX:69616067-70039469	ENSG00000158813.18	213.383	754.678	1.82242	1.29269e-41	4.78864e-40	EDA	1.82242	39.3198	protein_coding	coding	level2	Basic	not_lncRNA
OK	chr19:39863323-39934626	ENSG00000275395.6	404.138	1329.39	1.71784	2.09342e-41	7.71063e-40	FCGBP	1.71784	39.1129	protein_coding	coding	level2	Basic	not_lncRNA
OK	chrX:74421493-74533916	ENSG00000147100.11	650.51	1914.48	1.55731	4.84299e-39	1.69671e-37	SLC16A2	1.55731	36.7704	protein_coding	coding	level1	Basic	not_lncRNA
OK	chr2:216672105-216695549	ENSG00000115461.5	803.618	2315.76	1.5269	5.11374e-39	1.78833e-37	IGFBP5	1.5269	36.7476	protein_coding	coding	level2	Basic	not_lncRNA
OK	chrX:103309346-103310990	ENSG00000133134.12	554.682	1647.69	1.57071	1.21361e-38	4.20616e-37	BEX2	1.57071	36.3761	protein_coding	coding	level2	Basic	not_lncRNA
OK	chrX:151176584-151181465	ENSG00000102195.10	79.7212	349.424	2.13195	2.77373e-37	9.3134e-36	GPR50	2.13195	35.0309	protein_coding	coding	level2	Basic	not_lncRNA
OK	chr7:192571-260772	ENSG00000177706.9	107.586	438.949	2.02857	4.02304e-37	1.34616e-35	FAM20C	2.02857	34.8709	protein_coding	coding	level1	Basic	not_lncRNA
<=200	chr2:240713761-240820372	ENSG00000130294.18	4000.22	12354.7	1.6269	1.13293e-36	3.7649e-35	KIF1A	1.6269	34.4242	protein_coding	coding	level2	Basic	not_lncRNA
OK	chr10:96998038-97185959	ENSG00000187122.17	100.276	403.47	2.00848	1.2129e-36	4.02376e-35	SLIT1	2.00848	34.3954	protein_coding	coding	level2	Basic	not_lncRNA
OK	chr15:93035273-93089204	ENSG00000182175.14	873.45	2439.84	1.48199	1.40115e-34	4.38545e-33	RGMA	1.48199	32.358	protein_coding	coding	level1	Basic	not_lncRNA
OK	chr7:98617285-98629869	ENSG00000106236.4	245.292	786.3	1.68058	9.53959e-34	2.91514e-32	NPTX2	1.68058	31.5353	protein_coding	coding	level2	Basic	not_lncRNA
OK	chr10:86943872-86969312	ENSG00000173269.14	44.8752	242.811	2.43584	2.39463e-33	7.24898e-32	MMRN2	2.43584	31.1397	protein_coding	coding	level1	Basic	not_lncRNA
OK	chr12:111034165-111350554	ENSG00000111249.14	86.3005	338.605	1.97217	3.1989e-33	9.60859e-32	CUX2	1.97217	31.0173	protein_coding	coding	level2	Basic	not_lncRNA
OK	chr19:3777975-3801812	ENSG00000007264.15	732.919	2354.31	1.68358	6.69107e-33	1.98823e-31	MATK	1.68358	30.7015	protein_coding	coding	level1	Basic	not_lncRNA
OK	chr20:63643756-63657682	ENSG00000197457.10	503.457	1404.84	1.48046	8.45275e-33	2.50403e-31	STMN3	1.48046	30.6014	protein_coding	coding	level2	Basic	not_lncRNA
OK	chrX:154784031-154821007	ENSG00000130830.15	957.488	2483.21	1.37488	2.42294e-32	7.12323e-31	MPP1	1.37488	30.1473	protein_coding	coding	level2	Basic	not_lncRNA
OK	chr12:4269771-4305350	ENSG00000118971.9	1055.16	2662.75	1.33546	6.39478e-32	1.86304e-30	CCND2	1.33546	29.7298	protein_coding	coding	level1	Basic	not_lncRNA
OK	chr17:799310-979776	ENSG00000167693.17	659.646	2105.88	1.67466	1.6754e-31	4.83023e-30	NXN	1.67466	29.316	protein_coding	coding	level2	Basic	not_lncRNA
OK	chr17:78971238-78979918	ENSG00000108679.13	5092.2	16726.1	1.71574	3.34446e-31	9.54279e-30	LGALS3BP	1.71574	29.0203	protein_coding	coding	level1	Basic	not_lncRNA
OK	chrX:118823824-118826968	ENSG00000174460.4	1351.91	3539.31	1.38847	1.08267e-29	2.89718e-28	ZCCHC12	1.38847	27.538	protein_coding	coding	level2	Basic	not_lncRNA
OK	chr17:42113111-42121367	ENSG00000108773.11	1668.61	4030.4	1.27228	1.26798e-29	3.38374e-28	KAT2A	1.27228	27.4706	protein_coding	coding	level2	Basic	not_lncRNA
OK	chr1:230314490-230426332	ENSG00000177614.11	283.719	796.1	1.48848	2.61069e-29	6.88158e-28	PGBD5	1.48848	27.1623	protein_coding	coding	level1	Basic	not_lncRNA
OK	chr12:44508603-44913928	ENSG00000184613.11	597.28	1508.76	1.33688	4.89533e-29	1.27992e-27	NELL2	1.33688	26.8928	protein_coding	coding	level2	Basic	not_lncRNA
OK	chr14:77131270-77141791	ENSG00000177108.5	113.575	387.465	1.77042	1.13926e-28	2.94294e-27	ZDHHC22	1.77042	26.5312	protein_coding	coding	level2	Basic	not_lncRNA
OK	chr16:23835983-24220611	ENSG00000166501.14	14.9497	117.092	2.96946	2.57543e-28	6.56531e-27	PRKCB	2.96946	26.1827	protein_coding	coding	level1	Basic	not_lncRNA
OK	chr11:92224818-92896473	ENSG00000165323.16	105.848	342.151	1.69263	2.73653e-28	6.96683e-27	FAT3	1.69263	26.157	protein_coding	coding	level2	Basic	not_lncRNA
<=200	chr20:63400210-63472677	ENSG00000075043.19	245.036	684.308	1.48165	1.22979e-27	3.06641e-26	KCNQ2	1.48165	25.5134	protein_coding	coding	level2	Basic	not_lncRNA
OK	chr7:155458129-155464831	ENSG00000164778.4	440.839	1115.47	1.33933	3.50216e-27	8.65443e-26	EN2	1.33933	25.0628	protein_coding	coding	level2	Basic	not_lncRNA
OK	chr2:70607618-70768198	ENSG00000075340.23	1890	4379.91	1.21252	4.2228e-27	1.04087e-25	ADD2	1.21252	24.9826	protein_coding	coding	level1	Basic	not_lncRNA
OK	chr20:57168753-57266641	ENSG00000101144.13	1026.07	2434.32	1.24639	9.44761e-27	2.30527e-25	BMP7	1.24639	24.6373	protein_coding	coding	level1	Basic	not_lncRNA
OK	chr19:2714567-2721372	ENSG00000176490.5	1049.52	2490.73	1.24684	9.62102e-27	2.33874e-25	DIRAS1	1.24684	24.631	protein_coding	coding	level2	Basic	not_lncRNA
OK	chr12:117038923-117099479	ENSG00000088992.18	213.669	599.913	1.48937	1.80811e-26	4.3462e-25	TESC	1.48937	24.3619	protein_coding	coding	level1	Basic	not_lncRNA
OK	chrX:69504326-69532508	ENSG00000130054.5	550.985	1351.02	1.29397	2.21313e-26	5.27394e-25	FAM155B	1.29397	24.2779	protein_coding	coding	level2	Basic	not_lncRNA
OK	chrX:76427710-76431342	ENSG00000198934.5	142.123	417.213	1.55365	4.2458e-26	1.00071e-24	MAGEE1	1.55365	23.9997	protein_coding	coding	level2	Basic	not_lncRNA
OK	chr2:216633420-216664436	ENSG00000115457.10	1634.26	4192.65	1.35922	4.53059e-26	1.06395e-24	IGFBP2	1.35922	23.9731	protein_coding	coding	level1	Basic	not_lncRNA
OK	chr8:24913761-24919093	ENSG00000104722.14	934.12	2171.66	1.21712	1.5967e-25	3.70473e-24	NEFM	1.21712	23.4312	protein_coding	coding	level1	Basic	not_lncRNA
OK	chr22:33273077-33922841	ENSG00000133424.22	511.865	1236.1	1.27197	2.41726e-25	5.56199e-24	LARGE1	1.27197	23.2548	protein_coding	coding	level1	Basic	not_lncRNA
OK	chrX:20006713-20116907	ENSG00000184368.16	395.655	973.576	1.29905	2.57998e-25	5.92935e-24	MAP7D2	1.29905	23.227	protein_coding	coding	level2	Basic	not_lncRNA
OK	chr18:23135763-23260467	ENSG00000134508.12	970.727	2238.36	1.20531	5.34848e-25	1.21479e-23	CABLES1	1.20531	22.9155	protein_coding	coding	level2	Basic	not_lncRNA
OK	chr1:29236522-29326800	ENSG00000060656.20	3195.98	8430.92	1.39943	6.94464e-25	1.56813e-23	PTPRU	1.39943	22.8046	protein_coding	coding	level2	Basic	not_lncRNA
OK	chr15:29120254-29570723	ENSG00000104059.4	201.479	544.748	1.43496	9.62785e-25	2.16895e-23	FAM189A1	1.43496	22.6637	protein_coding	coding	level2	Basic	not_lncRNA
OK	chrX:66595642-66639298	ENSG00000131080.15	171.99	466.92	1.44085	1.02269e-24	2.30123e-23	EDA2R	1.44085	22.638	protein_coding	coding	level2	Basic	not_lncRNA
OK	chrX:101615125-101618000	ENSG00000198960.11	101.041	310.373	1.61907	2.42882e-24	5.42119e-23	ARMCX6	1.61907	22.2659	protein_coding	coding	level2	Basic	not_lncRNA
OK	chr15:99971437-100341975	ENSG00000140470.15	299.688	747.368	1.31836	3.2436e-24	7.19834e-23	ADAMTS17	1.31836	22.1428	protein_coding	coding	level1	Basic	not_lncRNA
OK	chr1:46040142-46133036	ENSG00000117461.15	1149.02	2562.8	1.15732	3.56384e-24	7.88195e-23	PIK3R3	1.15732	22.1034	protein_coding	coding	level2	Basic	not_lncRNA
OK	chr11:44260440-44310139	ENSG00000052850.8	448.108	1071.97	1.25834	4.96383e-24	1.09159e-22	ALX4	1.25834	21.9619	protein_coding	coding	level2	Basic	not_lncRNA
OK	chr8:60185412-60281400	ENSG00000178538.10	588.412	1358.01	1.20659	5.7559e-24	1.26291e-22	CA8	1.20659	21.8986	protein_coding	coding	level2	Basic	not_lncRNA
OK	chr21:45405165-45513720	ENSG00000182871.16	2623.7	5793.26	1.14277	7.21628e-24	1.57265e-22	COL18A1	1.14277	21.8034	protein_coding	coding	level1	Basic	not_lncRNA
OK	chr11:1389899-1462685	ENSG00000174672.16	1302.98	2900.46	1.15447	8.91087e-24	1.93759e-22	BRSK2	1.15447	21.7127	protein_coding	coding	level2	Basic	not_lncRNA
<=200	chr22:23834503-23839128	ENSG00000099958.15	123.336	367.039	1.57334	9.69494e-24	2.101e-22	DERL3	1.57334	21.6776	protein_coding	coding	level1	Basic	not_lncRNA
OK	chr3:73382431-73624941	ENSG00000121440.15	132.07	379.214	1.52171	1.66529e-23	3.58881e-22	PDZRN3	1.52171	21.445	protein_coding	coding	level1	Basic	not_lncRNA
OK	chrX:137566518-137577691	ENSG00000156925.12	149.218	531.781	1.83341	1.66437e-23	3.58881e-22	ZIC3	1.83341	21.445	protein_coding	coding	level2	Basic	not_lncRNA
OK	chr17:35731639-35743521	ENSG00000270885.2	747.191	1696.97	1.18341	2.64094e-23	5.63497e-22	RASL10B	1.18341	21.2491	protein_coding	coding	level2	Basic	not_lncRNA
OK	chrX:153072454-153075019	ENSG00000235961.6	196.994	518.845	1.39715	4.63273e-23	9.78785e-22	PNMA6A	1.39715	21.0093	protein_coding	coding	level2	Basic	not_lncRNA
OK	chr17:9910606-10198606	ENSG00000007237.19	113.262	328.79	1.53751	8.33952e-23	1.74859e-21	GAS7	1.53751	20.7573	protein_coding	coding	level2	Basic	not_lncRNA
OK	chr3:141051347-141148611	ENSG00000175093.5	153.466	425.885	1.47255	9.34532e-23	1.95525e-21	SPSB4	1.47255	20.7088	protein_coding	coding	level1	Basic	not_lncRNA
OK	chr5:180601506-180649600	ENSG00000037280.16	1518.45	3296.76	1.11845	1.25711e-22	2.62448e-21	FLT4	1.11845	20.581	protein_coding	coding	level2	Basic	not_lncRNA
OK	chr1:235547687-235650754	ENSG00000168243.11	759.928	1698.78	1.16056	1.59145e-22	3.31536e-21	GNG4	1.16056	20.4795	protein_coding	coding	level2	Basic	not_lncRNA
OK	chrX:101393273-101407990	ENSG00000102393.14	4791.59	10042.1	1.06748	4.1685e-22	8.51905e-21	GLA	1.06748	20.0696	protein_coding	coding	level2	Basic	not_lncRNA
OK	chr18:6941742-7117797	ENSG00000101680.15	597.222	1326.99	1.15182	6.20702e-22	1.26053e-20	LAMA1	1.15182	19.8994	protein_coding	coding	level2	Basic	not_lncRNA
OK	chr10:102230189-102241512	ENSG00000107859.10	57.2954	206.335	1.8485	6.60462e-22	1.33847e-20	PITX3	1.8485	19.8734	protein_coding	coding	level2	Basic	not_lncRNA
OK	chr11:13962723-14268133	ENSG00000262655.4	150.322	403.178	1.42336	1.1695e-21	2.35041e-20	SPON1	1.42336	19.6289	protein_coding	coding	level2	Basic	not_lncRNA
OK	chr21:31873020-32004064	ENSG00000142149.9	228.863	565.84	1.30591	1.77355e-21	3.54234e-20	HUNK	1.30591	19.4507	protein_coding	coding	level2	Basic	not_lncRNA
OK	chr16:87601835-87697927	ENSG00000154118.13	771.117	1680.55	1.12391	1.79496e-21	3.58142e-20	JPH3	1.12391	19.4459	protein_coding	coding	level1	Basic	not_lncRNA
OK	chr18:11689264-11885685	ENSG00000141404.17	580.103	1284.32	1.14662	1.89536e-21	3.76622e-20	GNAL	1.14662	19.4241	protein_coding	coding	level1	Basic	not_lncRNA
OK	chr1:998962-1000172	ENSG00000188290.11	1538.55	3302.38	1.10193	2.07773e-21	4.11594e-20	HES4	1.10193	19.3855	protein_coding	coding	level2	Basic	not_lncRNA
OK	chr15:77615833-77820900	ENSG00000169783.13	915.539	1971.53	1.10662	2.54231e-21	5.02599e-20	LINGO1	1.10662	19.2988	protein_coding	coding	level1	Basic	not_lncRNA
OK	chr9:90801787-90898549	ENSG00000165025.15	627.123	1382.24	1.14019	2.54977e-21	5.0356e-20	SYK	1.14019	19.2979	protein_coding	coding	level2	Basic	not_lncRNA
OK	chr5:138439057-138446965	ENSG00000132563.16	2863.23	5988.01	1.06443	2.73539e-21	5.38571e-20	REEP2	1.06443	19.2688	protein_coding	coding	level1	Basic	not_lncRNA
OK	chr17:48621156-48626358	ENSG00000170689.10	2588.53	5370.3	1.05287	3.0861e-21	6.05163e-20	HOXB9	1.05287	19.2181	protein_coding	coding	level2	Basic	not_lncRNA
OK	chr2:8678845-8684453	ENSG00000115738.10	972.445	2079.57	1.0966	3.97678e-21	7.75111e-20	ID2	1.0966	19.1106	protein_coding	coding	level2	Basic	not_lncRNA
OK	chr2:238238267-238240038	ENSG00000144485.11	635.692	1406.71	1.14593	4.06315e-21	7.90357e-20	HES6	1.14593	19.1022	protein_coding	coding	level2	Basic	not_lncRNA
OK	chr10:12896627-13099652	ENSG00000151468.11	394.379	905.552	1.19922	7.114e-21	1.37141e-19	CCDC3	1.19922	18.8628	protein_coding	coding	level2	Basic	not_lncRNA
OK	chr12:113422380-113438276	ENSG00000139410.15	284.673	726.963	1.35258	8.14015e-21	1.56301e-19	SDSL	1.35258	18.806	protein_coding	coding	level2	Basic	not_lncRNA
OK	chr19:33621953-33773506	ENSG00000124302.13	64.9298	273.952	2.07697	1.10213e-20	2.10995e-19	CHST8	2.07697	18.6757	protein_coding	coding	level2	Basic	not_lncRNA
OK	chr14:69259964-69357033	ENSG00000100626.17	595.569	1297.91	1.12385	1.30206e-20	2.48288e-19	GALNT16	1.12385	18.605	protein_coding	coding	level2	Basic	not_lncRNA
OK	chr9:128920982-128942038	ENSG00000175287.19	682.017	1643.03	1.26848	1.33783e-20	2.54859e-19	PHYHD1	1.26848	18.5937	protein_coding	coding	level2	Basic	not_lncRNA
OK	chr4:5748084-5888471	ENSG00000072832.15	55.2278	287.458	2.37988	1.34022e-20	2.55064e-19	CRMP1	2.37988	18.5934	protein_coding	coding	level1	Basic	not_lncRNA
OK	chr11:88113251-88175443	ENSG00000123892.12	13.1016	82.7308	2.65869	1.54645e-20	2.93159e-19	RAB38	2.65869	18.5329	protein_coding	coding	level1	Basic	not_lncRNA
OK	chrX:71254814-71301168	ENSG00000147140.17	15978.6	32207.6	1.01126	1.84292e-20	3.46985e-19	NONO	1.01126	18.4597	protein_coding	coding	level2	Basic	not_lncRNA
OK	chr11:8019244-8101780	ENSG00000166402.9	1767.75	3602.51	1.02709	2.01532e-20	3.77976e-19	TUB	1.02709	18.4225	protein_coding	coding	level2	Basic	not_lncRNA
<=200	chr19:58084482-58118426	ENSG00000121413.13	76.4286	230.581	1.59309	2.35073e-20	4.4003e-19	ZSCAN18	1.59309	18.3565	protein_coding	coding	level2	Basic	not_lncRNA
OK	chr2:72916260-72934328	ENSG00000135638.14	134.328	356.488	1.40809	2.69337e-20	5.02227e-19	EMX1	1.40809	18.2991	protein_coding	coding	level2	Basic	not_lncRNA
OK	chr9:101473171-101533448	ENSG00000165152.9	592.48	1281.86	1.1134	3.21864e-20	5.98444e-19	PGAP4	1.1134	18.223	protein_coding	coding	level2	Basic	not_lncRNA
OK	chrX:103376395-103378077	ENSG00000166681.14	2790.95	5608.67	1.0069	3.4824e-20	6.46246e-19	BEX3	1.0069	18.1896	protein_coding	coding	level2	Basic	not_lncRNA
OK	chr19:17871945-17895174	ENSG00000105641.4	104.661	293.632	1.48828	5.2595e-20	9.67688e-19	SLC5A5	1.48828	18.0143	protein_coding	coding	level2	Basic	not_lncRNA
OK	chr17:16342537-16353469	ENSG00000166582.10	1870.94	3804.96	1.02412	5.89754e-20	1.082e-18	CENPV	1.02412	17.9658	protein_coding	coding	level2	Basic	not_lncRNA
<=200	chr9:98288109-98708935	ENSG00000136928.7	28.3909	124.655	2.13444	1.32478e-19	2.39871e-18	GABBR2	2.13444	17.62	protein_coding	coding	level2	Basic	not_lncRNA
OK	chr1:228456979-228457873	ENSG00000181218.5	575.763	1458.34	1.34078	1.66996e-19	3.00965e-18	H2AW	1.34078	17.5215	protein_coding	coding	level2	Basic	not_lncRNA
OK	chr14:104139040-104180894	ENSG00000066735.14	1026.92	2307.5	1.16802	1.93619e-19	3.47653e-18	KIF26A	1.16802	17.4589	protein_coding	coding	level2	Basic	not_lncRNA
OK	chr7:141074064-141480380	ENSG00000261115.6	378.506	823.565	1.12157	2.22033e-19	3.97566e-18	TMEM178B	1.12157	17.4006	protein_coding	coding	level2	Basic	not_lncRNA
OK	chr2:153477338-153478762	ENSG00000177519.4	285.944	657.916	1.20217	2.40272e-19	4.29827e-18	RPRM	1.20217	17.3667	protein_coding	coding	level2	Basic	not_lncRNA
OK	chr3:128479427-128493201	ENSG00000179348.12	650.895	1391.69	1.09634	2.5149e-19	4.49481e-18	GATA2	1.09634	17.3473	protein_coding	coding	level2	Basic	not_lncRNA
OK	chr4:3766348-3768491	ENSG00000184160.8	342.522	769.588	1.16789	2.63421e-19	4.70371e-18	ADRA2C	1.16789	17.3276	protein_coding	coding	level2	Basic	not_lncRNA
OK	chr8:120125102-120373573	ENSG00000187955.12	214.507	506.134	1.2385	3.55986e-19	6.3216e-18	COL14A1	1.2385	17.1992	protein_coding	coding	level1	Basic	not_lncRNA
OK	chr10:102461395-102477045	ENSG00000138111.14	739.086	1588.5	1.10385	4.44977e-19	7.83014e-18	MFSD13A	1.10385	17.1062	protein_coding	coding	level2	Basic	not_lncRNA
OK	chr13:27960918-27969315	ENSG00000165556.10	767.618	1589.26	1.0499	4.56115e-19	8.01158e-18	CDX2	1.0499	17.0963	protein_coding	coding	level2	Basic	not_lncRNA
OK	chr3:12004388-12192032	ENSG00000157152.17	262.107	631.008	1.2675	5.29797e-19	9.27217e-18	SYN2	1.2675	17.0328	protein_coding	coding	level2	Basic	not_lncRNA
OK	chr15:82659287-82710112	ENSG00000103723.17	126.215	335.507	1.41046	8.17965e-19	1.42e-17	AP3B2	1.41046	16.8477	protein_coding	coding	level1	Basic	not_lncRNA
OK	chr18:5392445-5630663	ENSG00000082397.18	998.707	2021.57	1.01735	1.1029e-18	1.89934e-17	EPB41L3	1.01735	16.7214	protein_coding	coding	level2	Basic	not_lncRNA
OK	chrX:49187815-49200193	ENSG00000102003.11	224.441	640.831	1.51361	1.10429e-18	1.90004e-17	SYP	1.51361	16.7212	protein_coding	coding	level1	Basic	not_lncRNA
OK	chr16:78099654-79212667	ENSG00000186153.17	404.52	878.516	1.11886	1.26663e-18	2.16782e-17	WWOX	1.11886	16.664	protein_coding	coding	level1	Basic	not_lncRNA
OK	chr1:24899511-24965010	ENSG00000020633.19	367.848	798.739	1.11861	1.46342e-18	2.49581e-17	RUNX3	1.11861	16.6028	protein_coding	coding	level2	Basic	not_lncRNA
OK	chr3:50362802-50504244	ENSG00000007402.12	432.405	930.573	1.10573	1.54174e-18	2.62706e-17	CACNA2D2	1.10573	16.5805	protein_coding	coding	level2	Basic	not_lncRNA
OK	chr2:30910467-31138440	ENSG00000158089.15	45.1431	150.367	1.73591	1.64893e-18	2.79985e-17	GALNT14	1.73591	16.5529	protein_coding	coding	level2	Basic	not_lncRNA
OK	chr1:13892792-15118043	ENSG00000189337.17	298.109	659.044	1.14454	2.31551e-18	3.91455e-17	KAZN	1.14454	16.4073	protein_coding	coding	level2	Basic	not_lncRNA
<=200	chr15:26543552-26939539	ENSG00000166206.15	170.797	406.019	1.24926	2.58502e-18	4.36256e-17	GABRB3	1.24926	16.3603	protein_coding	coding	level2	Basic	not_lncRNA
OK	chr10:11823356-11872277	ENSG00000148426.13	616.445	1332.2	1.11177	2.64234e-18	4.4438e-17	PROSER2	1.11177	16.3522	protein_coding	coding	level2	Basic	not_lncRNA
OK	chr16:79585843-79599902	ENSG00000178573.7	616.256	1297.52	1.07416	2.64083e-18	4.4438e-17	MAF	1.07416	16.3522	protein_coding	coding	level2	Basic	not_lncRNA
OK	chr5:179110853-179345461	ENSG00000087116.16	217.495	509.261	1.22742	3.12578e-18	5.2296e-17	ADAMTS2	1.22742	16.2815	protein_coding	coding	level2	Basic	not_lncRNA
OK	chr10:116056933-116273284	ENSG00000151892.15	202.423	470.286	1.21617	3.1868e-18	5.3271e-17	GFRA1	1.21617	16.2735	protein_coding	coding	level2	Basic	not_lncRNA
OK	chrX:100674494-100731534	ENSG00000102362.15	201.341	472.593	1.23096	3.82008e-18	6.36374e-17	SYTL4	1.23096	16.1963	protein_coding	coding	level2	Basic	not_lncRNA
OK	chr4:8846076-8871622	ENSG00000215612.8	369.748	868.636	1.23221	4.37226e-18	7.25863e-17	HMX1	1.23221	16.1391	protein_coding	coding	level2	Basic	not_lncRNA
OK	chr17:1934677-2025334	ENSG00000185924.7	92.7595	273.883	1.56199	6.04514e-18	9.97602e-17	RTN4RL1	1.56199	16.001	protein_coding	coding	level2	Basic	not_lncRNA
OK	chr15:92619302-92809798	ENSG00000185442.13	62.5866	193.812	1.63073	8.09037e-18	1.32608e-16	FAM174B	1.63073	15.8774	protein_coding	coding	level2	Basic	not_lncRNA
OK	chr5:80960363-81230162	ENSG00000113319.13	97.1625	255.253	1.39346	9.48581e-18	1.55087e-16	RASGRF2	1.39346	15.8094	protein_coding	coding	level2	Basic	not_lncRNA
OK	chr10:84194650-84219621	ENSG00000148600.15	368.035	784.672	1.09225	1.11725e-17	1.81896e-16	CDHR1	1.09225	15.7402	protein_coding	coding	level2	Basic	not_lncRNA
<=200	chr20:46894624-47188844	ENSG00000064655.19	122.045	308.941	1.33991	1.38462e-17	2.24859e-16	EYA2	1.33991	15.6481	protein_coding	coding	level2	Basic	not_lncRNA
OK	chr1:180230264-180278984	ENSG00000121454.6	278.41	615.214	1.14388	1.70771e-17	2.75939e-16	LHX4	1.14388	15.5592	protein_coding	coding	level2	Basic	not_lncRNA
OK	chr12:105019806-105107643	ENSG00000136010.14	943.849	1919.27	1.02393	2.5272e-17	4.05315e-16	ALDH1L2	1.02393	15.3922	protein_coding	coding	level2	Basic	not_lncRNA
OK	chr16:66961266-66975149	ENSG00000172828.13	345.993	739.239	1.0953	2.86816e-17	4.59237e-16	CES3	1.0953	15.338	protein_coding	coding	level1	Basic	not_lncRNA
OK	chr3:37861880-37984469	ENSG00000144677.15	567.046	1154.42	1.02563	3.09196e-17	4.93034e-16	CTDSPL	1.02563	15.3071	protein_coding	coding	level1	Basic	not_lncRNA
OK	chrX:103215108-103217246	ENSG00000102409.10	622.416	1666.22	1.42063	3.15652e-17	5.02088e-16	BEX4	1.42063	15.2992	protein_coding	coding	level2	Basic	not_lncRNA
OK	chr4:1793293-1808872	ENSG00000068078.20	663.531	1336.12	1.00981	3.2648e-17	5.18887e-16	FGFR3	1.00981	15.2849	protein_coding	coding	level1	Basic	not_lncRNA
OK	chr17:48595751-48604992	ENSG00000108511.10	553.251	1126.9	1.02635	3.55817e-17	5.64586e-16	HOXB6	1.02635	15.2483	protein_coding	coding	level2	Basic	not_lncRNA
OK	chr9:137220247-137221581	ENSG00000212864.3	369.722	840.271	1.18441	3.69547e-17	5.85286e-16	RNF208	1.18441	15.2326	protein_coding	coding	level2	Basic	not_lncRNA
OK	chr19:589881-617159	ENSG00000099822.3	252.176	725.867	1.52528	5.58728e-17	8.73672e-16	HCN2	1.52528	15.0587	protein_coding	coding	level2	Basic	not_lncRNA
OK	chr19:43607224-43619629	ENSG00000131116.12	822.961	1652.08	1.00539	5.62216e-17	8.78418e-16	ZNF428	1.00539	15.0563	protein_coding	coding	level2	Basic	not_lncRNA
<=200	chr4:4348140-4419058	ENSG00000168824.14	103.678	268.433	1.37245	6.39778e-17	9.92399e-16	NSG1	1.37245	15.0033	protein_coding	coding	level1	Basic	not_lncRNA
OK	chr1:90711539-90717302	ENSG00000143032.8	86.6849	238.523	1.46028	6.44894e-17	9.99533e-16	BARHL2	1.46028	15.0002	protein_coding	coding	level2	Basic	not_lncRNA
OK	chr3:38548062-38649687	ENSG00000183873.18	233.244	536.244	1.20105	7.64203e-17	1.1788e-15	SCN5A	1.20105	14.9286	protein_coding	coding	level1	Basic	not_lncRNA
OK	chr6:1389576-1395603	ENSG00000137273.6	416.1	853.825	1.03701	8.83307e-17	1.35927e-15	FOXF2	1.03701	14.8667	protein_coding	coding	level2	Basic	not_lncRNA
OK	chr3:54122552-55074557	ENSG00000157445.15	78.9476	217.443	1.46167	1.11063e-16	1.70097e-15	CACNA2D3	1.46167	14.7693	protein_coding	coding	level2	Basic	not_lncRNA
<=200	chr9:89360787-89498038	ENSG00000187764.12	503.66	1016.3	1.0128	1.31443e-16	2.00045e-15	SEMA4D	1.0128	14.6989	protein_coding	coding	level2	Basic	not_lncRNA
OK	chr9:86944362-86947506	ENSG00000180447.7	452.923	922.142	1.02572	1.56431e-16	2.36958e-15	GAS1	1.02572	14.6253	protein_coding	coding	level2	Basic	not_lncRNA
OK	chr19:8209313-8262421	ENSG00000090661.12	424.684	875.731	1.0441	1.89669e-16	2.86411e-15	CERS4	1.0441	14.543	protein_coding	coding	level1	Basic	not_lncRNA
OK	chr7:134442356-134459100	ENSG00000085662.14	3753.44	8032.54	1.09764	3.0786e-16	4.59159e-15	AKR1B1	1.09764	14.338	protein_coding	coding	level2	Basic	not_lncRNA
OK	chr14:103519667-103522830	ENSG00000166165.13	19944	45559.7	1.1918	3.1254e-16	4.6578e-15	CKB	1.1918	14.3318	protein_coding	coding	level2	Basic	not_lncRNA
OK	chr22:44881162-45010005	ENSG00000056487.16	112.942	279.682	1.3082	3.13007e-16	4.66118e-15	PHF21B	1.3082	14.3315	protein_coding	coding	level2	Basic	not_lncRNA
OK	chr7:31052308-31111474	ENSG00000078549.15	108.161	287.36	1.40969	3.96177e-16	5.86366e-15	ADCYAP1R1	1.40969	14.2318	protein_coding	coding	level2	Basic	not_lncRNA
OK	chr16:180459-181179	ENSG00000086506.3	88.572	237.324	1.42193	5.5254e-16	8.08527e-15	HBQ1	1.42193	14.0923	protein_coding	coding	level2	Basic	not_lncRNA
OK	chrX:70925588-70931125	ENSG00000165349.12	56.2672	210.195	1.90136	8.30742e-16	1.202e-14	SLC7A3	1.90136	13.9201	protein_coding	coding	level2	Basic	not_lncRNA
OK	chr9:91563091-91948880	ENSG00000169071.15	308.672	662.07	1.10091	8.37473e-16	1.21084e-14	ROR2	1.10091	13.9169	protein_coding	coding	level2	Basic	not_lncRNA
OK	chr19:50621977-50639881	ENSG00000213023.11	161.089	421.96	1.38925	9.04747e-16	1.30615e-14	SYT3	1.38925	13.884	protein_coding	coding	level2	Basic	not_lncRNA
OK	chr17:19495385-19555309	ENSG00000142494.13	461.181	926.274	1.00611	1.01868e-15	1.46518e-14	SLC47A1	1.00611	13.8341	protein_coding	coding	level1	Basic	not_lncRNA
OK	chr8:143419182-143429898	ENSG00000182759.4	62.4663	182.659	1.548	1.13382e-15	1.62235e-14	MAFA	1.548	13.7899	protein_coding	coding	level1	Basic	not_lncRNA
OK	chr19:50723364-50725708	ENSG00000105472.13	325.802	840.32	1.36694	1.14888e-15	1.64269e-14	CLEC11A	1.36694	13.7844	protein_coding	coding	level2	Basic	not_lncRNA
OK	chr20:40685848-40689236	ENSG00000204103.4	140.531	330.433	1.23347	1.51905e-15	2.15606e-14	MAFB	1.23347	13.6663	protein_coding	coding	level2	Basic	not_lncRNA
OK	chr15:73319859-73368958	ENSG00000138622.4	56.6925	224.986	1.98861	1.77217e-15	2.5043e-14	HCN4	1.98861	13.6013	protein_coding	coding	level2	Basic	not_lncRNA
OK	chr2:238100340-238133287	ENSG00000144488.15	200.497	447.746	1.1591	1.84085e-15	2.59757e-14	ESPNL	1.1591	13.5854	protein_coding	coding	level2	Basic	not_lncRNA
OK	chr3:42979267-43060211	ENSG00000144649.9	90.6065	233.624	1.3665	1.8447e-15	2.60111e-14	GASK1A	1.3665	13.5848	protein_coding	coding	level2	Basic	not_lncRNA
OK	chr21:42653621-42775509	ENSG00000160191.18	642.042	1284.85	1.00086	2.20455e-15	3.095e-14	PDE9A	1.00086	13.5093	protein_coding	coding	level2	Basic	not_lncRNA
OK	chr17:1762060-1777565	ENSG00000132386.11	3127.44	6445.78	1.04337	2.34702e-15	3.29263e-14	SERPINF1	1.04337	13.4825	protein_coding	coding	level1	Basic	not_lncRNA
OK	chrX:150363284-150514178	ENSG00000013619.14	337.433	680.541	1.01208	2.37556e-15	3.33025e-14	MAMLD1	1.01208	13.4775	protein_coding	coding	level2	Basic	not_lncRNA
OK	chr10:85599552-86366795	ENSG00000182771.19	185.781	413.386	1.15389	2.51953e-15	3.52443e-14	GRID1	1.15389	13.4529	protein_coding	coding	level2	Basic	not_lncRNA
OK	chr10:71396920-71815947	ENSG00000107736.22	185.464	414.717	1.16099	2.68163e-15	3.73769e-14	CDH23	1.16099	13.4274	protein_coding	coding	level1	Basic	not_lncRNA
OK	chr16:30382752-30395991	ENSG00000180096.12	132.227	315.196	1.25323	2.7643e-15	3.84739e-14	SEPTIN1	1.25323	13.4148	protein_coding	coding	level2	Basic	not_lncRNA
OK	chr12:53973126-53977643	ENSG00000123388.4	254.768	532.956	1.06483	2.86558e-15	3.98262e-14	HOXC11	1.06483	13.3998	protein_coding	coding	level1	Basic	not_lncRNA
OK	chr10:100735396-100829944	ENSG00000075891.23	74.5581	199.128	1.41726	4.39674e-15	6.03275e-14	PAX2	1.41726	13.2195	protein_coding	coding	level2	Basic	not_lncRNA
<=200	chr7:146116801-148420998	ENSG00000174469.23	91.9362	225.045	1.29151	4.52607e-15	6.20142e-14	CNTNAP2	1.29151	13.2075	protein_coding	coding	level1	Basic	not_lncRNA
OK	chr2:222424543-222562621	ENSG00000163082.10	194.741	425.351	1.1271	5.39707e-15	7.34805e-14	SGPP2	1.1271	13.1338	protein_coding	coding	level2	Basic	not_lncRNA
OK	chrX:153802168-153830548	ENSG00000067840.12	296.594	625.533	1.0766	5.69665e-15	7.75048e-14	PDZD4	1.0766	13.1107	protein_coding	coding	level2	Basic	not_lncRNA
OK	chr20:44751808-44810546	ENSG00000101098.13	1208.1	2729.36	1.17582	8.24832e-15	1.11283e-13	RIMS4	1.17582	12.9536	protein_coding	coding	level2	Basic	not_lncRNA
OK	chr2:227002714-227164205	ENSG00000081052.13	135.542	312.613	1.20564	8.28688e-15	1.11726e-13	COL4A4	1.20564	12.9518	protein_coding	coding	level2	Basic	not_lncRNA
OK	chrX:93670930-93673578	ENSG00000186310.10	178.176	408.869	1.19834	9.05676e-15	1.21936e-13	NAP1L3	1.19834	12.9139	protein_coding	coding	level2	Basic	not_lncRNA
OK	chr17:7023050-7029644	ENSG00000161940.11	273.417	570.745	1.06175	9.54148e-15	1.28195e-13	BCL6B	1.06175	12.8921	protein_coding	coding	level2	Basic	not_lncRNA
OK	chr17:45221885-45247318	ENSG00000184922.14	166.314	372.376	1.16285	9.8487e-15	1.32231e-13	FMNL1	1.16285	12.8787	protein_coding	coding	level2	Basic	not_lncRNA
OK	chr4:54657957-54740715	ENSG00000157404.16	210.589	448.216	1.08976	1.00841e-14	1.35017e-13	KIT	1.08976	12.8696	protein_coding	coding	level1	Basic	not_lncRNA
OK	chr11:111540508-111561745	ENSG00000204381.12	292.229	599.35	1.0363	1.08528e-14	1.45108e-13	LAYN	1.0363	12.8383	protein_coding	coding	level2	Basic	not_lncRNA
OK	chr16:88643289-88651053	ENSG00000051523.11	2513.86	5609	1.15784	1.4412e-14	1.91115e-13	CYBA	1.15784	12.7187	protein_coding	coding	level1	Basic	not_lncRNA
OK	chr6:3849373-3851317	ENSG00000145945.7	260.312	544.011	1.06339	2.21071e-14	2.88032e-13	FAM50B	1.06339	12.5406	protein_coding	coding	level2	Basic	not_lncRNA
OK	chr1:20552573-20555020	ENSG00000183114.8	56.4176	159.905	1.503	2.43483e-14	3.16207e-13	FAM43B	1.503	12.5	protein_coding	coding	level2	Basic	not_lncRNA
OK	chr19:2249323-2252073	ENSG00000104899.8	146.509	325.628	1.15224	2.89429e-14	3.74576e-13	AMH	1.15224	12.4265	protein_coding	coding	level1	Basic	not_lncRNA
OK	chr10:6427143-6580301	ENSG00000065675.15	258.127	527.144	1.03011	3.66377e-14	4.69457e-13	PRKCQ	1.03011	12.3284	protein_coding	coding	level2	Basic	not_lncRNA
OK	chr12:3615328-3753109	ENSG00000130038.10	157.539	343.683	1.12537	3.83461e-14	4.90375e-13	CRACR2A	1.12537	12.3095	protein_coding	coding	level2	Basic	not_lncRNA
<=200	chrX:131273511-131578899	ENSG00000147255.19	65.0211	169.418	1.38161	3.87635e-14	4.94096e-13	IGSF1	1.38161	12.3062	protein_coding	coding	level2	Basic	not_lncRNA
OK	chr16:67666814-67668755	ENSG00000159761.15	114.704	273.135	1.25169	4.24227e-14	5.38596e-13	C16orf86	1.25169	12.2687	protein_coding	coding	level2	Basic	not_lncRNA
OK	chr19:57940833-57947706	ENSG00000152454.4	62.2643	169.485	1.44468	4.49205e-14	5.69189e-13	ZNF256	1.44468	12.2447	protein_coding	coding	level2	Basic	not_lncRNA
OK	chr16:67662945-67666750	ENSG00000124074.12	621.523	1325.09	1.09221	6.88812e-14	8.6264e-13	ENKD1	1.09221	12.0642	protein_coding	coding	level1	Basic	not_lncRNA
OK	chrX:155456914-155458620	ENSG00000277150.2	35.973	124.039	1.78581	7.62496e-14	9.51229e-13	F8A3	1.78581	12.0217	protein_coding	coding	level2	Basic	not_lncRNA
OK	chr1:245154985-245709432	ENSG00000162849.16	109.705	245.781	1.16374	1.03049e-13	1.27407e-12	KIF26B	1.16374	11.8948	protein_coding	coding	level2	Basic	not_lncRNA
OK	chr19:33177603-33205291	ENSG00000130881.14	1233.47	2785.19	1.17506	1.27651e-13	1.56033e-12	LRP3	1.17506	11.8068	protein_coding	coding	level2	Basic	not_lncRNA
OK	chr2:238848085-238910534	ENSG00000233608.4	74.1554	186.536	1.33083	1.33844e-13	1.63395e-12	TWIST2	1.33083	11.7868	protein_coding	coding	level2	Basic	not_lncRNA
OK	chr19:301444-344782	ENSG00000105556.11	289.738	689.156	1.25008	1.48966e-13	1.81059e-12	MIER2	1.25008	11.7422	protein_coding	coding	level2	Basic	not_lncRNA
OK	chr7:128350326-128361685	ENSG00000224940.9	194.677	409.799	1.07384	2.05174e-13	2.47205e-12	PRRT4	1.07384	11.6069	protein_coding	coding	level2	Basic	not_lncRNA
OK	chr1:41361922-41383590	ENSG00000204060.7	127.736	285.28	1.15921	2.53625e-13	3.0388e-12	FOXO6	1.15921	11.5173	protein_coding	coding	level2	Basic	not_lncRNA
OK	chr10:133230217-133231558	ENSG00000171794.4	31.7844	107.651	1.75997	2.80749e-13	3.34928e-12	UTF1	1.75997	11.475	protein_coding	coding	level2	Basic	not_lncRNA
OK	chrX:155258235-155264491	ENSG00000155961.5	131.966	291.209	1.14189	3.06e-13	3.63485e-12	RAB39B	1.14189	11.4395	protein_coding	coding	level2	Basic	not_lncRNA
OK	chr19:37312837-37364445	ENSG00000181666.18	209.473	427.954	1.03069	3.15437e-13	3.74466e-12	ZNF875	1.03069	11.4266	protein_coding	coding	level1	Basic	not_lncRNA
OK	chr2:219543663-219550579	ENSG00000188760.11	138.633	308.698	1.15493	4.37325e-13	5.14122e-12	TMEM198	1.15493	11.2889	protein_coding	coding	level1	Basic	not_lncRNA
OK	chr3:14493206-14556075	ENSG00000144596.13	78.9194	193.171	1.29143	6.97595e-13	8.06397e-12	GRIP2	1.29143	11.0935	protein_coding	coding	level2	Basic	not_lncRNA
OK	chr11:65170154-65173244	ENSG00000204710.2	184.266	387.666	1.07302	7.7718e-13	8.94127e-12	SPDYC	1.07302	11.0486	protein_coding	coding	level2	Basic	not_lncRNA
OK	chr3:10816228-10940714	ENSG00000132164.10	136.252	330.864	1.27997	7.91226e-13	9.09206e-12	SLC6A11	1.27997	11.0413	protein_coding	coding	level2	Basic	not_lncRNA
OK	chrX:103822327-103832257	ENSG00000123570.4	46.4323	126.304	1.4437	9.82096e-13	1.12056e-11	RAB9B	1.4437	10.9506	protein_coding	coding	level2	Basic	not_lncRNA
OK	chr1:22563489-22603595	ENSG00000070886.12	45.7819	130.654	1.5129	1.24286e-12	1.40731e-11	EPHA8	1.5129	10.8516	protein_coding	coding	level2	Basic	not_lncRNA
OK	chr11:110577054-110713189	ENSG00000137727.12	147.611	307.01	1.05649	1.38244e-12	1.56081e-11	ARHGAP20	1.05649	10.8067	protein_coding	coding	level1	Basic	not_lncRNA
OK	chr1:31179745-31239887	ENSG00000084628.10	62.0107	156.163	1.33247	1.51226e-12	1.70539e-11	NKAIN1	1.33247	10.7682	protein_coding	coding	level2	Basic	not_lncRNA
<=200	chrX:79360388-79367552	ENSG00000078596.11	7.32778	47.6367	2.70063	1.95414e-12	2.18588e-11	ITM2A	2.70063	10.6604	protein_coding	coding	level2	Basic	not_lncRNA
OK	chr21:6444869-6468040	ENSG00000274276.4	154.769	322.809	1.06056	1.9796e-12	2.21309e-11	CBSL	1.06056	10.655	protein_coding	coding	level2	Basic	not_lncRNA
OK	chr19:40466241-40576464	ENSG00000160460.16	171.991	359.552	1.06387	2.1043e-12	2.34572e-11	SPTBN4	1.06387	10.6297	protein_coding	coding	level2	Basic	not_lncRNA
OK	chr19:23914877-23945159	ENSG00000213967.11	69.0524	168.417	1.28627	2.32923e-12	2.58901e-11	ZNF726	1.28627	10.5869	protein_coding	coding	level1	Basic	not_lncRNA
OK	chr16:58025754-58046901	ENSG00000102996.5	653.182	1422.3	1.12267	3.53219e-12	3.85753e-11	MMP15	1.12267	10.4137	protein_coding	coding	level2	Basic	not_lncRNA
OK	chrX:102513682-102516739	ENSG00000158164.7	91.0715	204.479	1.16688	4.01714e-12	4.35524e-11	TMSB15A	1.16688	10.361	protein_coding	coding	level2	Basic	not_lncRNA
OK	chr19:48720585-48740610	ENSG00000105538.10	140.994	300.731	1.09284	4.37326e-12	4.7281e-11	RASIP1	1.09284	10.3253	protein_coding	coding	level1	Basic	not_lncRNA
OK	chr3:134795260-135260467	ENSG00000154928.18	106.905	237.089	1.1491	5.33333e-12	5.71189e-11	EPHB1	1.1491	10.2432	protein_coding	coding	level1	Basic	not_lncRNA
OK	chr17:42188799-42194459	ENSG00000167925.16	712.317	1577.37	1.14693	5.68397e-12	6.05727e-11	GHDC	1.14693	10.2177	protein_coding	coding	level1	Basic	not_lncRNA
OK	chr2:120346136-120351803	ENSG00000163083.6	18.9344	71.4196	1.91531	6.61986e-12	7.00454e-11	INHBB	1.91531	10.1546	protein_coding	coding	level2	Basic	not_lncRNA
OK	chr6:19837370-19842197	ENSG00000172201.12	510.421	1165.12	1.19072	7.07007e-12	7.45648e-11	ID4	1.19072	10.1275	protein_coding	coding	level2	Basic	not_lncRNA
OK	chr1:2528745-2530263	ENSG00000197921.6	105.035	233.32	1.15144	9.25209e-12	9.6735e-11	HES5	1.15144	10.0144	protein_coding	coding	level2	Basic	not_lncRNA
OK	chrX:107522450-107605244	ENSG00000147234.10	150.764	307.359	1.02763	1.21716e-11	1.25969e-10	FRMPD3	1.02763	9.89974	protein_coding	coding	level2	Basic	not_lncRNA
OK	chr16:86510527-86515422	ENSG00000103241.7	68.0224	163.891	1.26866	1.25492e-11	1.29738e-10	FOXF1	1.26866	9.88693	protein_coding	coding	level1	Basic	not_lncRNA
OK	chr3:52433035-52445103	ENSG00000010319.7	115.371	247.958	1.10382	1.32327e-11	1.36295e-10	SEMA3G	1.10382	9.86552	protein_coding	coding	level2	Basic	not_lncRNA
OK	chr17:81952507-81961187	ENSG00000185269.12	54.6531	141.925	1.37676	1.37945e-11	1.41855e-10	NOTUM	1.37676	9.84815	protein_coding	coding	level2	Basic	not_lncRNA
OK	chr2:119429901-119437599	ENSG00000171227.7	81.2006	200.933	1.30715	1.95725e-11	1.99054e-10	TMEM37	1.30715	9.70103	protein_coding	coding	level1	Basic	not_lncRNA
OK	chr7:150944961-150978321	ENSG00000055118.16	105.012	265.847	1.34005	2.12247e-11	2.1473e-10	KCNH2	1.34005	9.66811	protein_coding	coding	level2	Basic	not_lncRNA
OK	chr9:14737200-14910995	ENSG00000164946.20	11.9018	58.8662	2.30626	2.49198e-11	2.50673e-10	FREM1	2.30626	9.60089	protein_coding	coding	level2	Basic	not_lncRNA
OK	chrX:67544021-67730619	ENSG00000169083.18	94.8768	196.929	1.05355	2.51325e-11	2.5242e-10	AR	1.05355	9.59788	protein_coding	coding	level1	Basic	not_lncRNA
OK	chrX:153672101-153689010	ENSG00000130822.16	38.4181	107.423	1.48345	2.56034e-11	2.57015e-10	PNCK	1.48345	9.59004	protein_coding	coding	level1	Basic	not_lncRNA
OK	chr7:101362875-101559024	ENSG00000160963.14	162.668	329.058	1.01641	2.63092e-11	2.6369e-10	COL26A1	1.01641	9.57891	protein_coding	coding	level2	Basic	not_lncRNA
OK	chr1:39623435-39639643	ENSG00000163909.8	305.718	640.528	1.06706	2.87288e-11	2.86903e-10	HEYL	1.06706	9.54226	protein_coding	coding	level2	Basic	not_lncRNA
OK	chrX:152637895-152657542	ENSG00000268089.3	48.7715	127.988	1.3919	3.09549e-11	3.07865e-10	GABRQ	1.3919	9.51164	protein_coding	coding	level2	Basic	not_lncRNA
OK	chr1:40783787-40840452	ENSG00000117013.17	145.388	299.894	1.04455	3.16366e-11	3.1416e-10	KCNQ4	1.04455	9.50285	protein_coding	coding	level2	Basic	not_lncRNA
OK	chr7:97020396-97024831	ENSG00000105880.7	60.7432	149.271	1.29714	3.76285e-11	3.71568e-10	DLX5	1.29714	9.42996	protein_coding	coding	level2	Basic	not_lncRNA
OK	chr11:17734781-17856804	ENSG00000129159.9	110.191	233.891	1.08583	4.0086e-11	3.9523e-10	KCNC1	1.08583	9.40315	protein_coding	coding	level1	Basic	not_lncRNA
OK	chr17:42552923-42555214	ENSG00000108786.11	77.0576	231.495	1.58697	4.38487e-11	4.31012e-10	HSD17B1	1.58697	9.36551	protein_coding	coding	level2	Basic	not_lncRNA
OK	chr1:202590596-202710454	ENSG00000143858.12	51.8467	130.265	1.32913	4.41827e-11	4.34075e-10	SYT2	1.32913	9.36244	protein_coding	coding	level2	Basic	not_lncRNA
OK	chr17:4583999-4608319	ENSG00000188176.12	156.196	324.704	1.05576	4.7666e-11	4.67586e-10	SMTNL2	1.05576	9.33014	protein_coding	coding	level2	Basic	not_lncRNA
OK	chr10:124445243-124450035	ENSG00000229544.9	104.169	226.21	1.11874	5.24122e-11	5.11554e-10	NKX1-2	1.11874	9.29111	protein_coding	coding	level2	Basic	not_lncRNA
OK	chr1:19664875-19680966	ENSG00000158748.4	149.167	345.868	1.21329	5.60014e-11	5.46035e-10	HTR6	1.21329	9.26278	protein_coding	coding	level2	Basic	not_lncRNA
OK	chr10:101226195-101229794	ENSG00000138136.6	78.6524	181.563	1.20691	7.03993e-11	6.78565e-10	LBX1	1.20691	9.16841	protein_coding	coding	level2	Basic	not_lncRNA
OK	chr11:130404923-130428609	ENSG00000134917.10	15.5525	78.3712	2.33318	7.49621e-11	7.20752e-10	ADAMTS8	2.33318	9.14221	protein_coding	coding	level2	Basic	not_lncRNA
OK	chr6:99606774-99615578	ENSG00000112238.12	120.327	251.436	1.06323	8.58439e-11	8.23294e-10	PRDM13	1.06323	9.08445	protein_coding	coding	level2	Basic	not_lncRNA
OK	chr5:135579202-135889770	ENSG00000145832.14	45.1752	142.358	1.65592	8.93724e-11	8.55062e-10	SLC25A48	1.65592	9.068	protein_coding	coding	level1	Basic	not_lncRNA
OK	chr16:280591-283010	ENSG00000242173.10	143.827	292.315	1.02319	1.03632e-10	9.85652e-10	ARHGDIG	1.02319	9.00628	protein_coding	coding	level2	Basic	not_lncRNA
OK	chrX:101418287-101533459	ENSG00000196440.11	13.1791	52.7609	2.00121	1.08353e-10	1.02903e-09	ARMCX4	2.00121	8.98757	protein_coding	coding	level2	Basic	not_lncRNA
OK	chrX:134990991-134992473	ENSG00000184785.6	129.845	264.664	1.02737	1.19475e-10	1.13244e-09	SMIM10	1.02737	8.94598	protein_coding	coding	level2	Basic	not_lncRNA
OK	chr7:100889994-100896129	ENSG00000087085.16	99.3068	216.763	1.12616	1.32361e-10	1.24908e-09	ACHE	1.12616	8.90341	protein_coding	coding	level2	Basic	not_lncRNA
OK	chr8:66946501-66962591	ENSG00000261787.2	80.393	178.74	1.15272	1.57575e-10	1.47838e-09	TCF24	1.15272	8.83021	protein_coding	coding	level2	Basic	not_lncRNA
OK	chr14:24052009-24069729	ENSG00000186648.15	99.8921	215.477	1.10909	2.12012e-10	1.9625e-09	CARMIL3	1.10909	8.70719	protein_coding	coding	level2	Basic	not_lncRNA
OK	chr17:4498881-4539035	ENSG00000183018.9	33.3083	94.005	1.49686	2.76802e-10	2.532e-09	SPNS2	1.49686	8.59654	protein_coding	coding	level2	Basic	not_lncRNA
OK	chr21:33070141-33072413	ENSG00000184221.13	24.7091	76.8772	1.63752	2.84647e-10	2.60253e-09	OLIG1	1.63752	8.5846	protein_coding	coding	level2	Basic	not_lncRNA
OK	chr1:3454665-3481113	ENSG00000130762.15	138.403	304.477	1.13745	2.86769e-10	2.62069e-09	ARHGEF16	1.13745	8.58158	protein_coding	coding	level2	Basic	not_lncRNA
OK	chr9:132725578-132878777	ENSG00000165695.10	43.8687	118.107	1.42883	2.9661e-10	2.70425e-09	AK8	1.42883	8.56795	protein_coding	coding	level2	Basic	not_lncRNA
OK	chr2:17878694-18361616	ENSG00000170745.12	76.0848	173.293	1.18753	3.19677e-10	2.90634e-09	KCNS3	1.18753	8.53665	protein_coding	coding	level2	Basic	not_lncRNA
OK	chr10:91906584-91909486	ENSG00000174721.10	90.4077	197.375	1.12642	3.74093e-10	3.38045e-09	FGFBP3	1.12642	8.47103	protein_coding	coding	level2	Basic	not_lncRNA
OK	chr5:133196455-133612541	ENSG00000053108.17	31.3399	93.0427	1.56989	4.14491e-10	3.73158e-09	FSTL4	1.56989	8.42811	protein_coding	coding	level2	Basic	not_lncRNA
OK	chr18:48026672-48409383	ENSG00000184828.10	56.8118	134.364	1.24189	5.04223e-10	4.51216e-09	ZBTB7C	1.24189	8.34562	protein_coding	coding	level2	Basic	not_lncRNA
OK	chrX:64268081-64395452	ENSG00000102043.16	72.544	163.866	1.17559	5.66423e-10	5.04314e-09	MTMR8	1.17559	8.2973	protein_coding	coding	level2	Basic	not_lncRNA
OK	chrX:110673856-110795817	ENSG00000101938.15	73.2962	155.577	1.08582	5.72578e-10	5.08865e-09	CHRDL1	1.08582	8.2934	protein_coding	coding	level2	Basic	not_lncRNA
OK	chr19:18572220-18594435	ENSG00000006016.11	93.4882	212.098	1.18187	6.10205e-10	5.40563e-09	CRLF1	1.18187	8.26715	protein_coding	coding	level2	Basic	not_lncRNA
OK	chr7:497258-519409	ENSG00000197461.13	87.6817	183.969	1.06911	9.16359e-10	7.98629e-09	PDGFA	1.06911	8.09765	protein_coding	coding	level1	Basic	not_lncRNA
OK	chr16:88874858-88977207	ENSG00000129993.15	36.9971	100.253	1.43816	9.27915e-10	8.07974e-09	CBFA2T3	1.43816	8.0926	protein_coding	coding	level2	Basic	not_lncRNA
OK	chr14:93718298-93788485	ENSG00000175785.13	32.0805	89.9599	1.48758	1.03163e-09	8.9386e-09	PRIMA1	1.48758	8.04873	protein_coding	coding	level2	Basic	not_lncRNA
OK	chr22:41909554-41914667	ENSG00000234965.2	158.097	331.986	1.07031	1.03628e-09	8.9749e-09	SHISA8	1.07031	8.04697	protein_coding	coding	level2	Basic	not_lncRNA
OK	chr10:97584343-97612802	ENSG00000241935.9	53.098	127.048	1.25864	1.08531e-09	9.39467e-09	HOGA1	1.25864	8.02712	protein_coding	coding	level2	Basic	not_lncRNA
OK	chr12:109277978-109309284	ENSG00000139445.18	110.576	224.145	1.01939	1.31118e-09	1.12105e-08	FOXN4	1.01939	7.95038	protein_coding	coding	level2	Basic	not_lncRNA
OK	chr16:981770-986979	ENSG00000005513.10	124.49	249.846	1.00501	1.46149e-09	1.24352e-08	SOX8	1.00501	7.90535	protein_coding	coding	level2	Basic	not_lncRNA
OK	chrX:148500617-149000663	ENSG00000155966.14	11.3048	41.098	1.86214	1.52799e-09	1.29725e-08	AFF2	1.86214	7.88698	protein_coding	coding	level2	Basic	not_lncRNA
OK	chr9:34551434-34590140	ENSG00000122756.15	89.4485	185.094	1.04913	2.07121e-09	1.73638e-08	CNTFR	1.04913	7.76036	protein_coding	coding	level2	Basic	not_lncRNA
OK	chr7:128027071-128031437	ENSG00000128594.8	15.9416	57.5011	1.85079	2.16918e-09	1.81531e-08	LRRC4	1.85079	7.74105	protein_coding	coding	level1	Basic	not_lncRNA
OK	chr14:46840092-47675605	ENSG00000139915.21	75.3161	161.068	1.09664	2.27099e-09	1.89566e-08	MDGA2	1.09664	7.72224	protein_coding	coding	level2	Basic	not_lncRNA
OK	chrX:101622797-101627843	ENSG00000102401.20	308.302	699.853	1.18271	2.53233e-09	2.10564e-08	ARMCX3	1.18271	7.67662	protein_coding	coding	level2	Basic	not_lncRNA
OK	chrX:153935283-153944687	ENSG00000102032.13	73.8852	160.34	1.11778	2.94596e-09	2.43494e-08	RENBP	1.11778	7.61351	protein_coding	coding	level2	Basic	not_lncRNA
OK	chr16:89195761-89201651	ENSG00000259803.7	29.3556	83.3017	1.50471	2.96571e-09	2.45022e-08	SLC22A31	1.50471	7.6108	protein_coding	coding	level2	Basic	not_lncRNA
OK	chr19:34758073-34773215	ENSG00000153896.19	89.167	188.359	1.0789	3.05693e-09	2.52236e-08	ZNF599	1.0789	7.59819	protein_coding	coding	level2	Basic	not_lncRNA
OK	chr15:65895079-66253747	ENSG00000157890.17	204.153	433.49	1.08635	3.10961e-09	2.56146e-08	MEGF11	1.08635	7.59151	protein_coding	coding	level2	Basic	not_lncRNA
OK	chr21:26917922-26967088	ENSG00000154736.6	21.9281	65.9121	1.58777	3.53231e-09	2.8961e-08	ADAMTS5	1.58777	7.53819	protein_coding	coding	level2	Basic	not_lncRNA
OK	chr4:121328642-121381018	ENSG00000186867.11	33.5394	111.141	1.72846	3.72573e-09	3.04438e-08	QRFPR	1.72846	7.5165	protein_coding	coding	level1	Basic	not_lncRNA
OK	chr8:142449430-142545009	ENSG00000181790.11	21.6358	66.5622	1.62128	4.60294e-09	3.73752e-08	ADGRB1	1.62128	7.42742	protein_coding	coding	level2	Basic	not_lncRNA
OK	chrX:65366638-65499310	ENSG00000102053.12	45.8603	107.922	1.23467	4.80698e-09	3.89341e-08	ZC3H12B	1.23467	7.40967	protein_coding	coding	level2	Basic	not_lncRNA
<=200	chr17:79090816-79516148	ENSG00000167281.19	7.64133	39.5122	2.3704	5.28833e-09	4.2619e-08	RBFOX3	2.3704	7.3704	protein_coding	coding	level2	Basic	not_lncRNA
OK	chrX:86148451-86832602	ENSG00000126733.21	33.3267	88.3587	1.40669	5.379e-09	4.32957e-08	DACH2	1.40669	7.36356	protein_coding	coding	level2	Basic	not_lncRNA
OK	chr10:96364608-96513926	ENSG00000095587.9	54.6831	128.276	1.23008	6.07943e-09	4.86505e-08	TLL2	1.23008	7.31291	protein_coding	coding	level2	Basic	not_lncRNA
OK	chr10:104269184-104304950	ENSG00000065621.15	87.6545	178.703	1.02766	7.41374e-09	5.86739e-08	GSTO2	1.02766	7.23155	protein_coding	coding	level2	Basic	not_lncRNA
<=200	chrX:104112523-104115842	ENSG00000166707.12	33.8898	89.2917	1.39767	8.76406e-09	6.85763e-08	ZCCHC18	1.39767	7.16383	protein_coding	coding	level2	Basic	not_lncRNA
OK	chr12:54549601-54579239	ENSG00000123360.12	41.27	121.764	1.56092	1.22823e-08	9.41659e-08	PDE1B	1.56092	7.02611	protein_coding	coding	level1	Basic	not_lncRNA
OK	chr1:228006998-228061271	ENSG00000154342.6	33.9413	88.2077	1.37786	1.35117e-08	1.03102e-07	WNT3A	1.37786	6.98673	protein_coding	coding	level2	Basic	not_lncRNA
OK	chr19:489176-505342	ENSG00000099866.16	24.411	72.7845	1.5761	1.4153e-08	1.07783e-07	MADCAM1	1.5761	6.96745	protein_coding	coding	level2	Basic	not_lncRNA
OK	chr22:17116299-17121367	ENSG00000183307.4	73.201	154.624	1.07883	1.41854e-08	1.07945e-07	TMEM121B	1.07883	6.9668	protein_coding	coding	level1	Basic	not_lncRNA
OK	chr12:100717526-101128287	ENSG00000151572.18	61.4827	131.805	1.10015	1.45536e-08	1.104e-07	ANO4	1.10015	6.95703	protein_coding	coding	level2	Basic	not_lncRNA
OK	chr19:45733439-45764541	ENSG00000237452.3	8.83822	42.0408	2.24996	1.51671e-08	1.14739e-07	MEIOSIN	2.24996	6.94029	protein_coding	coding	level1	Basic	not_lncRNA
OK	chr9:69427532-69672371	ENSG00000107282.8	67.4524	143.823	1.09235	1.58817e-08	1.19864e-07	APBA1	1.09235	6.92131	protein_coding	coding	level2	Basic	not_lncRNA
OK	chr10:97865000-98030621	ENSG00000095713.14	23.5219	70.4943	1.5835	1.59255e-08	1.20101e-07	CRTAC1	1.5835	6.92045	protein_coding	coding	level1	Basic	not_lncRNA
OK	chr5:176810519-176880898	ENSG00000113763.12	56.1761	128.977	1.19908	1.65646e-08	1.24727e-07	UNC5A	1.19908	6.90404	protein_coding	coding	level1	Basic	not_lncRNA
OK	chr21:17901263-18267373	ENSG00000154645.14	27.2115	75.1668	1.46588	1.81799e-08	1.36149e-07	CHODL	1.46588	6.86599	protein_coding	coding	level2	Basic	not_lncRNA
OK	chr18:13218787-13652755	ENSG00000168675.19	63.229	137.017	1.1157	2.16132e-08	1.60435e-07	LDLRAD4	1.1157	6.7947	protein_coding	coding	level1	Basic	not_lncRNA
OK	chr2:208121607-208124524	ENSG00000118231.5	122.118	256.239	1.06921	2.62545e-08	1.93552e-07	CRYGD	1.06921	6.7132	protein_coding	coding	level2	Basic	not_lncRNA
OK	chr11:82729940-82733864	ENSG00000182103.5	46.6283	106.003	1.18482	3.24301e-08	2.35937e-07	FAM181B	1.18482	6.6272	protein_coding	coding	level2	Basic	not_lncRNA
OK	chr19:49453225-49471050	ENSG00000161618.10	788.304	1606.35	1.02697	3.6082e-08	2.61621e-07	ALDH16A1	1.02697	6.58233	protein_coding	coding	level1	Basic	not_lncRNA
OK	chr16:55324203-55330756	ENSG00000159387.8	28.7364	76.8911	1.41993	3.62335e-08	2.62523e-07	IRX6	1.41993	6.58083	protein_coding	coding	level2	Basic	not_lncRNA
OK	chr14:92323165-92501481	ENSG00000140090.18	18.9528	58.3568	1.62249	4.4012e-08	3.15927e-07	SLC24A4	1.62249	6.50041	protein_coding	coding	level1	Basic	not_lncRNA
OK	chr12:2052987-2697950	ENSG00000151067.22	30.3012	79.376	1.38933	4.42869e-08	3.17548e-07	CACNA1C	1.38933	6.49819	protein_coding	coding	level2	Basic	not_lncRNA
OK	chr2:222317242-222320208	ENSG00000288658.1	47.0339	107.381	1.19096	4.75382e-08	3.3848e-07	AC010980.1	1.19096	6.47047	protein_coding	coding	level2	Basic	not_lncRNA
OK	chr2:231921809-231926396	ENSG00000163273.4	61.8011	136.362	1.14174	7.06074e-08	4.91008e-07	NPPC	1.14174	6.30891	protein_coding	coding	level2	Basic	not_lncRNA
OK	chr20:38805697-38923024	ENSG00000101445.10	339.143	737.396	1.12055	7.44493e-08	5.15689e-07	PPP1R16B	1.12055	6.28761	protein_coding	coding	level2	Basic	not_lncRNA
OK	chr1:228458107-228460470	ENSG00000196890.4	71.9509	148.474	1.04512	7.45157e-08	5.15964e-07	H2BU1	1.04512	6.28738	protein_coding	coding	level2	Basic	not_lncRNA
OK	chrX:140091415-140092911	ENSG00000230707.2	17.3425	52.7634	1.60523	7.60104e-08	5.25562e-07	AL589987.1	1.60523	6.27938	protein_coding	coding	level2	Basic	not_lncRNA
OK	chrX:140502985-140505069	ENSG00000134595.9	14.0489	53.0136	1.91591	7.63951e-08	5.28034e-07	SOX3	1.91591	6.27734	protein_coding	coding	level2	Basic	not_lncRNA
OK	chrX:74732856-74925472	ENSG00000050030.16	45.844	109.226	1.25251	8.85452e-08	6.07893e-07	NEXMIF	1.25251	6.21617	protein_coding	coding	level2	Basic	not_lncRNA
OK	chr1:38043829-38046793	ENSG00000185668.8	71.6781	148.689	1.05269	1.02171e-07	6.95526e-07	POU3F1	1.05269	6.15769	protein_coding	coding	level2	Basic	not_lncRNA
OK	chr14:23630115-23644543	ENSG00000100867.15	80.9121	201.938	1.31949	1.11353e-07	7.54847e-07	DHRS2	1.31949	6.12214	protein_coding	coding	level2	Basic	not_lncRNA
OK	chr14:104474678-104604759	ENSG00000258986.7	14.4002	47.0787	1.70899	1.33557e-07	8.95651e-07	TMEM179	1.70899	6.04786	protein_coding	coding	level1	Basic	not_lncRNA
OK	chr12:30926748-30996599	ENSG00000110900.16	53.2085	113.43	1.09207	1.60465e-07	1.06541e-06	TSPAN11	1.09207	5.97248	protein_coding	coding	level2	Basic	not_lncRNA
OK	chr2:227164624-227314792	ENSG00000169031.20	48.9095	106.499	1.12266	1.68646e-07	1.11475e-06	COL4A3	1.12266	5.95282	protein_coding	coding	level1	Basic	not_lncRNA
OK	chr4:784957-826129	ENSG00000168993.15	92.3694	191.413	1.0512	1.69856e-07	1.12237e-06	CPLX1	1.0512	5.94986	protein_coding	coding	level1	Basic	not_lncRNA
OK	chrX:72301647-72307187	ENSG00000125931.11	35.6411	84.8005	1.25053	1.83549e-07	1.20667e-06	CITED1	1.25053	5.91841	protein_coding	coding	level2	Basic	not_lncRNA
OK	chr18:25061924-25352166	ENSG00000198795.11	56.1159	120.37	1.10099	1.84435e-07	1.21209e-06	ZNF521	1.10099	5.91646	protein_coding	coding	level2	Basic	not_lncRNA
OK	chr20:46173739-46308498	ENSG00000149654.11	12.4764	45.406	1.86369	1.89629e-07	1.24454e-06	CDH22	1.86369	5.90499	protein_coding	coding	level2	Basic	not_lncRNA
OK	chr7:139452690-139483673	ENSG00000188883.5	166.115	418.614	1.33344	1.93303e-07	1.26565e-06	KLRG2	1.33344	5.89769	protein_coding	coding	level2	Basic	not_lncRNA
OK	chr19:57578456-57588625	ENSG00000171649.12	9.16335	38.2037	2.05977	2.15584e-07	1.40347e-06	ZIK1	2.05977	5.8528	protein_coding	coding	level1	Basic	not_lncRNA
OK	chr9:68705240-69009176	ENSG00000107242.20	50.745	109.261	1.10645	3.29398e-07	2.09092e-06	PIP5K1B	1.10645	5.67966	protein_coding	coding	level2	Basic	not_lncRNA
OK	chr9:137877782-138124619	ENSG00000148408.13	35.0596	85.0412	1.27835	3.73037e-07	2.34802e-06	CACNA1B	1.27835	5.6293	protein_coding	coding	level2	Basic	not_lncRNA
OK	chr7:50304716-50405101	ENSG00000185811.19	22.223	60.9265	1.45502	4.00289e-07	2.50734e-06	IKZF1	1.45502	5.60079	protein_coding	coding	level2	Basic	not_lncRNA
OK	chr11:134378508-134412242	ENSG00000109956.13	6.38815	29.8993	2.22664	4.52465e-07	2.80963e-06	B3GAT1	2.22664	5.55135	protein_coding	coding	level2	Basic	not_lncRNA
OK	chrX:9786429-9949443	ENSG00000146950.13	10.334	39.7675	1.94419	4.75593e-07	2.94569e-06	SHROOM2	1.94419	5.53081	protein_coding	coding	level2	Basic	not_lncRNA
OK	chr12:15121065-15348598	ENSG00000134533.6	58.0932	120.202	1.04902	5.31728e-07	3.25694e-06	RERG	1.04902	5.48719	protein_coding	coding	level1	Basic	not_lncRNA
OK	chr14:77474394-77498816	ENSG00000100593.18	54.0453	110.934	1.03746	7.38107e-07	4.41497e-06	ISM2	1.03746	5.35507	protein_coding	coding	level2	Basic	not_lncRNA
OK	chr1:202193799-202319761	ENSG00000133067.18	9.4604	37.158	1.9737	9.92135e-07	5.83358e-06	LGR6	1.9737	5.23407	protein_coding	coding	level1	Basic	not_lncRNA
OK	chr11:85683848-85686195	ENSG00000179071.5	31.4359	74.075	1.23657	1.16144e-06	6.76337e-06	CCDC89	1.23657	5.16984	protein_coding	coding	level2	Basic	not_lncRNA
OK	chr16:67806765-67828014	ENSG00000102904.15	50.3295	105.901	1.07324	1.21692e-06	7.05888e-06	TSNAXIP1	1.07324	5.15126	protein_coding	coding	level1	Basic	not_lncRNA
OK	chr1:110150494-110202202	ENSG00000197106.7	23.8257	63.2895	1.40945	1.24286e-06	7.19643e-06	SLC6A17	1.40945	5.14288	protein_coding	coding	level2	Basic	not_lncRNA
OK	chrX:17800051-17861337	ENSG00000131831.18	52.2923	107.572	1.04063	1.257e-06	7.27174e-06	RAI2	1.04063	5.13836	protein_coding	coding	level2	Basic	not_lncRNA
OK	chrX:135094985-135098712	ENSG00000196972.9	142.64	303.766	1.09059	1.74965e-06	9.89713e-06	SMIM10L2B	1.09059	5.00449	protein_coding	coding	level2	Basic	not_lncRNA
OK	chr20:46118316-46129863	ENSG00000101017.14	103.215	227.908	1.1428	2.14189e-06	1.19864e-05	CD40	1.1428	4.92131	protein_coding	coding	level2	Basic	not_lncRNA
OK	chr16:87083562-87302762	ENSG00000260456.7	35.0431	82.0085	1.22664	2.21804e-06	1.23732e-05	C16orf95	1.22664	4.90752	protein_coding	coding	level2	Basic	not_lncRNA
OK	chr15:87859751-88256747	ENSG00000140538.16	0.61639	13.473	4.45008	2.27892e-06	1.26873e-05	NTRK3	4.45008	4.89663	protein_coding	coding	level1	Basic	not_lncRNA
OK	chr14:99169287-99272197	ENSG00000127152.18	44.79	93.5008	1.0618	2.34138e-06	1.30051e-05	BCL11B	1.0618	4.88589	protein_coding	coding	level2	Basic	not_lncRNA
OK	chr9:69324567-69392558	ENSG00000135063.19	41.2361	86.5285	1.06927	2.43735e-06	1.34956e-05	FAM189A2	1.06927	4.86981	protein_coding	coding	level2	Basic	not_lncRNA
OK	chr10:81875194-82987178	ENSG00000185737.13	1.52592	15.2499	3.32105	3.01988e-06	1.64485e-05	NRG3	3.32105	4.78387	protein_coding	coding	level2	Basic	not_lncRNA
OK	chr6:34021854-34155622	ENSG00000124493.14	13.0461	41.5571	1.67147	3.65584e-06	1.95983e-05	GRM4	1.67147	4.70778	protein_coding	coding	level2	Basic	not_lncRNA
OK	chr20:59577509-59847711	ENSG00000087495.17	36.9523	79.938	1.11322	4.84672e-06	2.55511e-05	PHACTR3	1.11322	4.59259	protein_coding	coding	level2	Basic	not_lncRNA
OK	chr1:34865436-34929650	ENSG00000116544.12	39.6578	85.6494	1.11084	5.61182e-06	2.93134e-05	DLGAP3	1.11084	4.53293	protein_coding	coding	level2	Basic	not_lncRNA
OK	chr20:35226690-35276998	ENSG00000125966.10	10.6854	35.7239	1.74125	5.82459e-06	3.03453e-05	MMP24	1.74125	4.51791	protein_coding	coding	level2	Basic	not_lncRNA
OK	chrX:103252995-103255185	ENSG00000180964.17	441.768	1048.81	1.24739	7.08926e-06	3.65284e-05	TCEAL8	1.24739	4.43737	protein_coding	coding	level2	Basic	not_lncRNA
OK	chrX:153444720-153470587	ENSG00000183479.12	23.7083	56.6533	1.25676	7.33607e-06	3.767e-05	TREX2	1.25676	4.424	protein_coding	coding	level2	Basic	not_lncRNA
OK	chr1:22117313-22143097	ENSG00000162552.15	12.5094	39.5994	1.66247	7.89926e-06	4.03374e-05	WNT4	1.66247	4.39429	protein_coding	coding	level2	Basic	not_lncRNA
OK	chr16:3432414-3443504	ENSG00000167981.7	41.7524	86.7744	1.05541	8.97152e-06	4.53468e-05	ZNF597	1.05541	4.34345	protein_coding	coding	level2	Basic	not_lncRNA
OK	chr10:93073475-93077884	ENSG00000095596.12	31.7068	71.3077	1.16927	1.05575e-05	5.27168e-05	CYP26A1	1.16927	4.27805	protein_coding	coding	level2	Basic	not_lncRNA
OK	chr16:675671-678268	ENSG00000103269.14	36.9369	77.7302	1.07341	1.22652e-05	6.05419e-05	RHBDL1	1.07341	4.21794	protein_coding	coding	level1	Basic	not_lncRNA
OK	chr10:23192312-23194245	ENSG00000168267.7	17.688	47.6522	1.42977	1.33867e-05	6.55433e-05	PTF1A	1.42977	4.18347	protein_coding	coding	level2	Basic	not_lncRNA
OK	chr11:118162806-118176639	ENSG00000149575.9	19.2119	48.2373	1.32815	1.58704e-05	7.66959e-05	SCN2B	1.32815	4.11523	protein_coding	coding	level2	Basic	not_lncRNA
OK	chrX:154675249-154751583	ENSG00000160219.12	25.2846	58.0991	1.20025	1.61402e-05	7.78249e-05	GAB3	1.20025	4.10888	protein_coding	coding	level1	Basic	not_lncRNA
OK	chr9:34621379-34628086	ENSG00000205143.3	12.2094	37.2287	1.60842	1.75296e-05	8.39808e-05	ARID3C	1.60842	4.07582	protein_coding	coding	level2	Basic	not_lncRNA
OK	chr11:90134663-90192894	ENSG00000077616.11	10.3845	29.9162	1.52649	1.75672e-05	8.41404e-05	NAALAD2	1.52649	4.075	protein_coding	coding	level1	Basic	not_lncRNA
OK	chr17:27756766-27800529	ENSG00000007171.18	72.0633	152.093	1.07761	1.97851e-05	9.41808e-05	NOS2	1.07761	4.02604	protein_coding	coding	level2	Basic	not_lncRNA
OK	chr13:21671073-21704498	ENSG00000102678.7	32.9493	75.9672	1.20513	1.98083e-05	9.42685e-05	FGF9	1.20513	4.02563	protein_coding	coding	level2	Basic	not_lncRNA
OK	chr19:51367098-51369003	ENSG00000160318.6	18.2937	48.966	1.42043	2.16054e-05	0.000102019	CLDND2	1.42043	3.99132	protein_coding	coding	level2	Basic	not_lncRNA
OK	chr1:240775515-241357230	ENSG00000182901.17	29.0276	62.198	1.09945	2.18191e-05	0.000102867	RGS7	1.09945	3.98772	protein_coding	coding	level2	Basic	not_lncRNA
OK	chr17:42026897-42098479	ENSG00000187595.16	42.1009	85.8328	1.02768	2.46657e-05	0.000115083	ZNF385C	1.02768	3.93899	protein_coding	coding	level1	Basic	not_lncRNA
OK	chr19:10836575-10869470	ENSG00000214212.9	31.4506	69.5617	1.14521	2.79925e-05	0.00012931	C19orf38	1.14521	3.88837	protein_coding	coding	level2	Basic	not_lncRNA
OK	chr16:52436417-52547143	ENSG00000103460.17	1.82297	12.8034	2.81216	3.48784e-05	0.000158252	TOX3	2.81216	3.80065	protein_coding	coding	level2	Basic	not_lncRNA
OK	chr5:168529305-168530634	ENSG00000188573.8	32.6105	71.001	1.1225	3.97681e-05	0.000178845	FBLL1	1.1225	3.74752	protein_coding	coding	level2	Basic	not_lncRNA
OK	chr11:2445008-2849105	ENSG00000053918.18	51.9048	125.856	1.27783	4.01891e-05	0.000180487	KCNQ1	1.27783	3.74355	protein_coding	coding	level2	Basic	not_lncRNA
OK	chr16:77199408-77213215	ENSG00000205078.6	19.2333	47.9524	1.31799	4.03891e-05	0.000181344	SYCE1L	1.31799	3.7415	protein_coding	coding	level2	Basic	not_lncRNA
OK	chrX:71144831-71171199	ENSG00000196338.14	26.8106	60.0477	1.16331	4.09411e-05	0.000183609	NLGN3	1.16331	3.7361	protein_coding	coding	level2	Basic	not_lncRNA
OK	chr1:23191895-23194729	ENSG00000179546.4	25.5885	57.6719	1.17237	4.18078e-05	0.000187106	HTR1D	1.17237	3.72791	protein_coding	coding	level2	Basic	not_lncRNA
OK	chr5:6448859-6496723	ENSG00000215218.4	8.21692	28.5652	1.79759	4.84533e-05	0.000214078	UBE2QL1	1.79759	3.66943	protein_coding	coding	level2	Basic	not_lncRNA
OK	chr1:28812170-28871267	ENSG00000116329.11	21.1029	48.1169	1.1891	4.95716e-05	0.00021882	OPRD1	1.1891	3.65991	protein_coding	coding	level2	Basic	not_lncRNA
OK	chr1:110519837-110606354	ENSG00000177301.16	31.8359	64.2352	1.01271	7.04998e-05	0.000301982	KCNA2	1.01271	3.52002	protein_coding	coding	level1	Basic	not_lncRNA
OK	chr9:136759636-136766255	ENSG00000177984.7	26.8319	58.2647	1.11867	7.43855e-05	0.000317433	LCN15	1.11867	3.49835	protein_coding	coding	level2	Basic	not_lncRNA
OK	chr5:114056069-114496500	ENSG00000080709.16	19.1993	44.6093	1.21629	8.50364e-05	0.000358931	KCNN2	1.21629	3.44499	protein_coding	coding	level2	Basic	not_lncRNA
OK	chr9:84668551-85027054	ENSG00000148053.17	36.3836	87.2119	1.26124	9.22865e-05	0.00038692	NTRK2	1.26124	3.41238	protein_coding	coding	level2	Basic	not_lncRNA
OK	chr19:44417519-44448472	ENSG00000278318.5	1.82688	13.1267	2.84506	9.98772e-05	0.000415508	ZNF229	2.84506	3.38142	protein_coding	coding	level2	Basic	not_lncRNA
OK	chr1:111770662-111989668	ENSG00000171385.10	14.0324	36.5308	1.38035	0.000100606	0.00041836	KCND3	1.38035	3.37845	protein_coding	coding	level2	Basic	not_lncRNA
OK	chr1:156619415-156625725	ENSG00000132702.13	31.9952	76.5831	1.25917	0.000106927	0.000441895	HAPLN2	1.25917	3.35468	protein_coding	coding	level2	Basic	not_lncRNA
OK	chr1:56997899-58546734	ENSG00000173406.16	15.2089	37.3301	1.29543	0.00011532	0.000474054	DAB1	1.29543	3.32417	protein_coding	coding	level2	Basic	not_lncRNA
OK	chr2:95207711-95259144	ENSG00000233757.6	25.9194	55.3679	1.09501	0.000119169	0.000488216	AC092835.1	1.09501	3.31139	protein_coding	coding	level1	Basic	not_lncRNA
OK	chr2:28956611-29033520	ENSG00000189350.13	15.2449	38.8323	1.34893	0.000131142	0.000533209	TOGARAM2	1.34893	3.2731	protein_coding	coding	level2	Basic	not_lncRNA
OK	chr9:135075520-135121178	ENSG00000130558.20	6.71039	23.9545	1.83583	0.00014073	0.000568023	OLFM1	1.83583	3.24563	protein_coding	coding	level1	Basic	not_lncRNA
OK	chrX:55452127-55453566	ENSG00000187601.5	4.88162	19.1833	1.97442	0.000150908	0.000605445	MAGEH1	1.97442	3.21793	protein_coding	coding	level2	Basic	not_lncRNA
OK	chr11:61508749-61511018	ENSG00000204950.4	28.091	59.1316	1.07382	0.000173674	0.00068837	LRRC10B	1.07382	3.16218	protein_coding	coding	level2	Basic	not_lncRNA
OK	chr1:6101787-6180321	ENSG00000116254.18	24.6557	54.6315	1.14782	0.000183447	0.000723407	CHD5	1.14782	3.14062	protein_coding	coding	level2	Basic	not_lncRNA
OK	chr19:7492976-7504213	ENSG00000198723.11	24.4896	53.5125	1.12771	0.000194804	0.000765234	TEX45	1.12771	3.11621	protein_coding	coding	level2	Basic	not_lncRNA
OK	chrX:24558087-24672677	ENSG00000102230.14	26.4931	53.0663	1.00218	0.000208158	0.000813239	PCYT1B	1.00218	3.08978	protein_coding	coding	level2	Basic	not_lncRNA
OK	chr15:90884504-90895776	ENSG00000182511.12	28.6966	58.3184	1.02307	0.000213742	0.000831867	FES	1.02307	3.07995	protein_coding	coding	level2	Basic	not_lncRNA
OK	chr4:112513516-112516180	ENSG00000178403.4	27.129	56.4479	1.05708	0.000214695	0.000835241	NEUROG2	1.05708	3.07819	protein_coding	coding	level2	Basic	not_lncRNA
OK	chr16:11372015-11527245	ENSG00000188897.9	56.2574	113.524	1.01289	0.000257881	0.00098661	AC099489.1	1.01289	3.00585	protein_coding	coding	level1	Basic	not_lncRNA
OK	chrX:104250038-104254933	ENSG00000123576.5	14.3614	35.2352	1.29482	0.00027405	0.00104311	ESX1	1.29482	2.98167	protein_coding	coding	level2	Basic	not_lncRNA
OK	chr16:560394-565529	ENSG00000161992.6	10.368	29.6621	1.51648	0.000299244	0.00113035	PRR35	1.51648	2.94679	protein_coding	coding	level1	Basic	not_lncRNA
OK	chr14:92923150-92935285	ENSG00000100604.13	17.423	41.5392	1.25348	0.000304829	0.00114988	CHGA	1.25348	2.93935	protein_coding	coding	level1	Basic	not_lncRNA
OK	chrX:119758588-119760202	ENSG00000187808.5	19.216	43.3442	1.17354	0.000333968	0.00124692	SOWAHD	1.17354	2.90416	protein_coding	coding	level2	Basic	not_lncRNA
OK	chr19:42302098-42310813	ENSG00000188368.11	38.4317	77.3313	1.00876	0.000365408	0.00135362	PRR19	1.00876	2.8685	protein_coding	coding	level2	Basic	not_lncRNA
OK	chr16:89613308-89638430	ENSG00000015413.9	19.7681	49.0904	1.31227	0.000399102	0.00146526	DPEP1	1.31227	2.83408	protein_coding	coding	level2	Basic	not_lncRNA
OK	chr19:48296462-48321971	ENSG00000105479.16	13.7741	35.1772	1.35268	0.000447066	0.00162291	CCDC114	1.35268	2.78971	protein_coding	coding	level2	Basic	not_lncRNA
<=200	chr14:21098811-21103722	ENSG00000232070.9	10.4068	28.5421	1.45556	0.000533702	0.00190282	TMEM253	1.45556	2.7206	protein_coding	coding	level1	Basic	not_lncRNA
OK	chr1:69567922-70144364	ENSG00000033122.21	19.5071	42.9245	1.1378	0.000612691	0.00215576	LRRC7	1.1378	2.6664	protein_coding	coding	level1	Basic	not_lncRNA
<=200	chr11:120511748-120988906	ENSG00000149403.13	44.686	95.3122	1.09284	0.000636071	0.00222964	GRIK4	1.09284	2.65176	protein_coding	coding	level2	Basic	not_lncRNA
OK	chr13:46342967-46438190	ENSG00000102445.20	24.41	49.3777	1.01639	0.000644385	0.00225593	RUBCNL	1.01639	2.64667	protein_coding	coding	level1	Basic	not_lncRNA
OK	chr10:46892-74163	ENSG00000261456.6	0.906638	8.84442	3.28617	0.00067156	0.00234091	TUBB8	3.28617	2.63061	protein_coding	coding	level2	Basic	not_lncRNA
OK	chr20:61252261-61940617	ENSG00000179242.16	3.96629	19.227	2.27727	0.000677005	0.00235777	CDH4	2.27727	2.6275	protein_coding	coding	level2	Basic	not_lncRNA
OK	chr4:171813404-173041559	ENSG00000174473.16	25.3147	51.247	1.01749	0.0007348	0.00253988	GALNTL6	1.01749	2.59519	protein_coding	coding	level2	Basic	not_lncRNA
OK	chrX:152133310-152138577	ENSG00000124260.12	0.606692	8.70961	3.84357	0.000769542	0.00264815	MAGEA10	3.84357	2.57706	protein_coding	coding	level2	Basic	not_lncRNA
OK	chr17:55719918-55732121	ENSG00000166292.12	22.6443	45.7471	1.01453	0.000834914	0.00285385	TMEM100	1.01453	2.54457	protein_coding	coding	level2	Basic	not_lncRNA
OK	chr19:2360238-2426239	ENSG00000178297.14	8.24412	23.8851	1.53468	0.000942743	0.00318812	TMPRSS9	1.53468	2.49647	protein_coding	coding	level2	Basic	not_lncRNA
OK	chr1:117001812-117036417	ENSG00000134256.12	22.2736	45.2635	1.02301	0.000964765	0.00325237	CD101	1.02301	2.4878	protein_coding	coding	level2	Basic	not_lncRNA
OK	chr17:40360652-40364737	ENSG00000183153.7	18.25	39.1172	1.09991	0.00105591	0.00352649	GJD3	1.09991	2.45266	protein_coding	coding	level2	Basic	not_lncRNA
OK	chr22:39097224-39104067	ENSG00000100298.16	13.1043	31.6659	1.27289	0.00107773	0.00359502	APOBEC3H	1.27289	2.4443	protein_coding	coding	level1	Basic	not_lncRNA
OK	chr3:44712643-44723829	ENSG00000196653.12	13.7712	30.2266	1.13416	0.00111707	0.00371539	ZNF502	1.13416	2.43	protein_coding	coding	level2	Basic	not_lncRNA
OK	chr19:44025363-44033110	ENSG00000159885.14	18.5926	39.1505	1.0743	0.0011519	0.00382074	ZNF222	1.0743	2.41785	protein_coding	coding	level1	Basic	not_lncRNA
OK	chr11:101029624-101129813	ENSG00000082175.15	9.49529	22.905	1.27038	0.00126688	0.00416504	PGR	1.27038	2.38038	protein_coding	coding	level2	Basic	not_lncRNA
OK	chrX:7898247-7927413	ENSG00000006757.12	2.7354	14.3328	2.38949	0.00128838	0.00422927	PNPLA4	2.38949	2.37373	protein_coding	coding	level2	Basic	not_lncRNA
OK	chr17:49990005-49995224	ENSG00000064195.7	12.885	32.6386	1.34089	0.00133789	0.00437916	DLX3	1.34089	2.35861	protein_coding	coding	level2	Basic	not_lncRNA
OK	chr8:41261962-41309473	ENSG00000104332.12	2.44906	11.994	2.29201	0.00151145	0.00488537	SFRP1	2.29201	2.3111	protein_coding	coding	level1	Basic	not_lncRNA
OK	chr5:1877413-1887236	ENSG00000113430.10	0.923136	8.36846	3.18035	0.00152123	0.00491204	IRX4	3.18035	2.30874	protein_coding	coding	level1	Basic	not_lncRNA
OK	chr6:27808199-27808701	ENSG00000196747.4	15.3427	33.5468	1.12862	0.00153999	0.00496682	H2AC13	1.12862	2.30392	protein_coding	coding	level2	Basic	not_lncRNA
OK	chr7:124030921-124033067	ENSG00000234224.3	13.7314	30.0792	1.13129	0.00173644	0.0055241	TMEM229A	1.13129	2.25774	protein_coding	coding	level2	Basic	not_lncRNA
OK	chr16:1943974-1954689	ENSG00000140986.8	4.27103	16.4058	1.94155	0.00195034	0.00612811	RPL3L	1.94155	2.21267	protein_coding	coding	level2	Basic	not_lncRNA
OK	chr17:6684719-6713369	ENSG00000141485.17	4.28664	14.7585	1.78363	0.00196617	0.00617084	SLC13A5	1.78363	2.20966	protein_coding	coding	level1	Basic	not_lncRNA
OK	chr19:2289784-2292024	ENSG00000220008.3	21.7009	43.6752	1.00906	0.00198885	0.00623797	LINGO3	1.00906	2.20496	protein_coding	coding	level2	Basic	not_lncRNA
OK	chr4:69485208-69526014	ENSG00000156096.14	7.36847	20.2957	1.46173	0.00200023	0.00626799	UGT2B4	1.46173	2.20287	protein_coding	coding	level2	Basic	not_lncRNA
OK	chr16:71525233-71538746	ENSG00000140835.10	4.25553	17.5464	2.04376	0.00205857	0.00643373	CHST4	2.04376	2.19154	protein_coding	coding	level2	Basic	not_lncRNA
OK	chr19:463361-474983	ENSG00000181781.10	25.0197	54.7709	1.13035	0.00208625	0.00651078	ODF3L2	1.13035	2.18637	protein_coding	coding	level2	Basic	not_lncRNA
OK	chr11:103907189-104164379	ENSG00000170962.13	3.3858	12.6533	1.90195	0.00212015	0.00660703	PDGFD	1.90195	2.17999	protein_coding	coding	level2	Basic	not_lncRNA
OK	chr13:52842889-52848640	ENSG00000136099.13	18.912	38.7155	1.03361	0.00215604	0.00670377	PCDH8	1.03361	2.17368	protein_coding	coding	level2	Basic	not_lncRNA
OK	chrX:21855987-21858740	ENSG00000230797.3	8.84691	22.1083	1.32134	0.00223471	0.00692061	YY2	1.32134	2.15986	protein_coding	coding	level2	Basic	not_lncRNA
OK	chr6:27957241-27958182	ENSG00000124657.1	1.22308	8.83151	2.85214	0.00223579	0.00692285	OR2B6	2.85214	2.15972	protein_coding	coding	level2	Basic	not_lncRNA
OK	chr7:140404058-140427974	ENSG00000146955.11	4.58558	15.568	1.76341	0.00240278	0.00739382	RAB19	1.76341	2.13113	protein_coding	coding	level2	Basic	not_lncRNA
OK	chr10:97766751-97771999	ENSG00000120057.5	4.55938	15.3949	1.75555	0.00278234	0.00842528	SFRP5	1.75555	2.07442	protein_coding	coding	level2	Basic	not_lncRNA
OK	chr19:50358477-50365639	ENSG00000131400.8	15.5224	33.4622	1.10818	0.00287903	0.00868956	NAPSA	1.10818	2.061	protein_coding	coding	level2	Basic	not_lncRNA
OK	chr20:24469629-24666616	ENSG00000101463.6	0.926033	6.69554	2.85406	0.00292047	0.00879544	SYNDIG1	2.85406	2.05574	protein_coding	coding	level2	Basic	not_lncRNA
OK	chr19:23308903-23395471	ENSG00000167232.14	44.6239	121.444	1.4444	0.00294032	0.00884972	ZNF91	1.4444	2.05307	protein_coding	coding	level1	Basic	not_lncRNA
OK	chr1:158178030-158186427	ENSG00000158473.8	7.62383	19.4707	1.35272	0.00300245	0.00901573	CD1D	1.35272	2.045	protein_coding	coding	level2	Basic	not_lncRNA
OK	chr4:92303966-93774566	ENSG00000152208.13	10.7039	24.7281	1.20801	0.00315769	0.00942927	GRID2	1.20801	2.02552	protein_coding	coding	level2	Basic	not_lncRNA
OK	chr1:18107798-18378483	ENSG00000117154.12	6.39205	18.0427	1.49707	0.00368119	0.010847	IGSF21	1.49707	1.96469	protein_coding	coding	level2	Basic	not_lncRNA
OK	chr5:141245395-141249365	ENSG00000113248.6	3.37799	13.6181	2.01129	0.00385906	0.011299	PCDHB15	2.01129	1.94696	protein_coding	coding	level2	Basic	not_lncRNA
OK	chr9:133577081-133609389	ENSG00000196990.9	1.22888	8.23365	2.74419	0.00413548	0.0120121	FAM163B	2.74419	1.92038	protein_coding	coding	level2	Basic	not_lncRNA
OK	chr9:17906563-18908548	ENSG00000178031.18	5.81055	16.5636	1.51127	0.00443414	0.0127705	ADAMTSL1	1.51127	1.89379	protein_coding	coding	level1	Basic	not_lncRNA
[truncated: 43 more rows]

## Sheet: sgCtrl vs sgASH1L#3
Supplementary Data 1. RNA-sequencing was performed in sgASH1L (#2 and #3) vs sgCtrl PC-3M cells. n=3 biological replicates per group. Differentially expressed genes were identified in sgASH1L (#3) vs sgCtrl PC-3M (FDR<0.05 and FC>2) using DESeq, which applies a two-sided test based on the negative binomial distribution.
too_short	locus	gene	sgCtrl Average	sgASH1L #3 Average	log2ratio (sgASH1L #3 vs sgCtrl)	pvalue	FDR	gene_name	log2ratio	Log10FDR	gene_type	is_coding	level	is_basic	is_lncRNA
OK	chr4:11393150-11428894	ENSG00000002587.10	92.2004	4.9536	-4.21822	7.60118e-31	1.72048e-29	HS3ST1	-4.21822	28.7644	protein_coding	coding	level2	Basic	not_lncRNA
OK	chr2:187464230-187554435	ENSG00000003436.16	612.91	283.927	-1.11015	6.72206e-05	0.000286116	TFPI	-1.11015	3.54346	protein_coding	coding	level2	Basic	not_lncRNA
OK	chr16:20610243-20775920	ENSG00000005187.12	236.729	73.4668	-1.68807	3.61389e-14	3.9988e-13	ACSM3	-1.68807	12.3981	protein_coding	coding	level1	Basic	not_lncRNA
OK	chr17:50056068-50090480	ENSG00000005884.18	6741.35	807.552	-3.06141	4.51165e-147	5.23433e-145	ITGA3	-3.06141	144.281	protein_coding	coding	level2	Basic	not_lncRNA
OK	chr11:60924460-60937159	ENSG00000006118.15	8824.49	2736.73	-1.68906	6.28842e-53	2.30318e-51	TMEM132A	-1.68906	50.6377	protein_coding	coding	level1	Basic	not_lncRNA
<=200	chr16:3018445-3022086	ENSG00000006327.14	2473.69	826.382	-1.58179	3.24295e-42	9.77171e-41	TNFRSF12A	-1.58179	40.01	protein_coding	coding	level2	Basic	not_lncRNA
OK	chr7:13891233-13991425	ENSG00000006468.14	620.549	41.9086	-3.88823	4.33656e-109	3.41548e-107	ETV1	-3.88823	106.467	protein_coding	coding	level1	Basic	not_lncRNA
OK	chr11:68008578-68028696	ENSG00000006534.16	307.18	35.2473	-3.1235	1.01587e-55	3.93648e-54	ALDH3B1	-3.1235	53.4049	protein_coding	coding	level2	Basic	not_lncRNA
OK	chr7:75769533-75789896	ENSG00000006606.9	105.364	5.43441	-4.27711	1.18391e-33	2.85302e-32	CCL26	-4.27711	31.5447	protein_coding	coding	level2	Basic	not_lncRNA
OK	chr7:12570720-12660182	ENSG00000006747.15	402.531	60.6067	-2.73155	2.58986e-55	9.95605e-54	SCIN	-2.73155	53.0019	protein_coding	coding	level1	Basic	not_lncRNA
OK	chrX:2903972-2929339	ENSG00000006756.16	38.4298	0.60365	-5.99237	4.23929e-17	5.64123e-16	ARSD	-5.99237	15.2486	protein_coding	coding	level1	Basic	not_lncRNA
OK	chr12:16347652-16609259	ENSG00000008394.13	3188.39	927.662	-1.78116	3.62225e-54	1.3601e-52	MGST1	-1.78116	51.8664	protein_coding	coding	level1	Basic	not_lncRNA
OK	chr19:12995475-13098796	ENSG00000008441.18	10116.6	2586.55	-1.96762	2.39042e-70	1.14356e-68	NFIX	-1.96762	67.9417	protein_coding	coding	level1	Basic	not_lncRNA
OK	chr8:133454848-133571940	ENSG00000008513.16	8270.35	1055.3	-2.9703	5.43354e-142	6.12063e-140	ST3GAL1	-2.9703	139.213	protein_coding	coding	level2	Basic	not_lncRNA
OK	chr16:3065641-3082192	ENSG00000008517.18	556.378	82.1414	-2.75988	8.09177e-67	3.6976e-65	IL32	-2.75988	64.4321	protein_coding	coding	level2	Basic	not_lncRNA
OK	chr12:6199715-6238271	ENSG00000010278.15	2887.58	1305.63	-1.14511	2.97191e-24	5.48389e-23	CD9	-1.14511	22.2609	protein_coding	coding	level1	Basic	not_lncRNA
OK	chr6:142751478-142946365	ENSG00000010818.10	2472.18	1070.79	-1.20711	3.32323e-26	6.62425e-25	HIVEP2	-1.20711	24.1789	protein_coding	coding	level2	Basic	not_lncRNA
OK	chr11:61513714-61581076	ENSG00000011347.10	1294.16	404.458	-1.67796	1.57196e-41	4.64279e-40	SYT7	-1.67796	39.3332	protein_coding	coding	level1	Basic	not_lncRNA
OK	chr19:43646095-43670166	ENSG00000011422.12	1206.33	282.283	-2.09541	9.4732e-49	3.18652e-47	PLAUR	-2.09541	46.4967	protein_coding	coding	level1	Basic	not_lncRNA
<=200	chr16:29820394-29848039	ENSG00000013364.19	885.11	400.198	-1.14514	1.46269e-19	2.2175e-18	MVP	-1.14514	17.6541	protein_coding	coding	level2	Basic	not_lncRNA
OK	chr12:12891562-12917937	ENSG00000013588.9	4407.45	400.284	-3.46085	2.39344e-170	3.33618e-168	GPRC5A	-3.46085	167.477	protein_coding	coding	level2	Basic	not_lncRNA
OK	chr11:60971680-61020377	ENSG00000013725.14	73.21	1.68967	-5.43723	1.00124e-30	2.25834e-29	CD6	-5.43723	28.6462	protein_coding	coding	level2	Basic	not_lncRNA
OK	chr3:132317407-132368298	ENSG00000014257.16	51.8546	15.3342	-1.75772	1.06434e-07	6.63498e-07	ACP3	-1.75772	6.17816	protein_coding	coding	level1	Basic	not_lncRNA
OK	chr1:149928651-149936879	ENSG00000014914.21	395.563	94.589	-2.06416	4.16571e-37	1.11172e-35	MTMR11	-2.06416	34.954	protein_coding	coding	level2	Basic	not_lncRNA
OK	chr6:136999971-137045180	ENSG00000016402.13	124.187	2.27789	-5.76867	3.1856e-49	1.08664e-47	IL20RA	-5.76867	46.9639	protein_coding	coding	level2	Basic	not_lncRNA
OK	chrX:48458544-48470260	ENSG00000017483.15	12.2317	3.887	-1.6539	0.0129126	0.0328582	SLC38A5	-1.6539	1.48336	protein_coding	coding	level2	Basic	not_lncRNA
OK	chr18:9475009-9538114	ENSG00000017797.13	4558.24	1787.27	-1.35072	2.78352e-34	6.86142e-33	RALBP1	-1.35072	32.1636	protein_coding	coding	level2	Basic	not_lncRNA
OK	chr3:149517235-149703273	ENSG00000018408.15	6421.74	1162.95	-2.46518	4.06519e-102	2.96037e-100	WWTR1	-2.46518	99.5287	protein_coding	coding	level1	Basic	not_lncRNA
OK	chr20:54153446-54173986	ENSG00000019186.10	92.0597	6.39359	-3.84787	2.82194e-27	5.83512e-26	CYP24A1	-3.84787	25.234	protein_coding	coding	level1	Basic	not_lncRNA
OK	chr14:54567128-54793312	ENSG00000020577.14	1509.64	733.438	-1.04146	7.67552e-19	1.11917e-17	SAMD4A	-1.04146	16.9511	protein_coding	coding	level1	Basic	not_lncRNA
OK	chr6:2832332-2841863	ENSG00000021355.13	1270.5	630.685	-1.01041	3.14077e-17	4.22293e-16	SERPINB1	-1.01041	15.3744	protein_coding	coding	level2	Basic	not_lncRNA
OK	chr11:123358428-123627767	ENSG00000023171.18	2787.56	858.322	-1.69941	9.26865e-49	3.12313e-47	GRAMD1B	-1.69941	46.5054	protein_coding	coding	level1	Basic	not_lncRNA
OK	chr11:102317450-102339394	ENSG00000023445.16	491.038	22.7835	-4.42978	1.67202e-109	1.32226e-107	BIRC3	-4.42978	106.879	protein_coding	coding	level1	Basic	not_lncRNA
OK	chr20:44942130-44960397	ENSG00000025772.8	5972.09	2399.97	-1.31522	5.67977e-33	1.34695e-31	TOMM34	-1.31522	30.8706	protein_coding	coding	level2	Basic	not_lncRNA
OK	chr1:12166991-12209220	ENSG00000028137.19	24.4042	11.9703	-1.02768	0.0124225	0.0317444	TNFRSF1B	-1.02768	1.49833	protein_coding	coding	level2	Basic	not_lncRNA
<=200	chr19:42117266-42196585	ENSG00000028277.21	205.768	28.1791	-2.86832	2.80811e-38	7.6955e-37	POU2F2	-2.86832	36.1138	protein_coding	coding	level2	Basic	not_lncRNA
OK	chr12:27332854-27425289	ENSG00000029153.14	4506.89	1269.91	-1.82741	1.23036e-58	5.07196e-57	ARNTL2	-1.82741	56.2948	protein_coding	coding	level1	Basic	not_lncRNA
OK	chr3:119294383-119420714	ENSG00000031081.11	3073.43	657.746	-2.22424	7.40938e-79	3.97664e-77	ARHGAP31	-2.22424	76.4005	protein_coding	coding	level2	Basic	not_lncRNA
OK	chr19:7534004-7561764	ENSG00000032444.17	4944.84	1558.06	-1.66617	6.48176e-50	2.22667e-48	PNPLA6	-1.66617	47.6523	protein_coding	coding	level1	Basic	not_lncRNA
OK	chr14:65410592-65744121	ENSG00000033170.17	2750.99	699.882	-1.97477	3.9119e-63	1.73439e-61	FUT8	-1.97477	60.7609	protein_coding	coding	level1	Basic	not_lncRNA
OK	chr2:84905656-84906671	ENSG00000034510.6	21780.2	10762.9	-1.01695	1.30605e-21	2.18521e-20	TMSB10	-1.01695	19.6605	protein_coding	coding	level2	Basic	not_lncRNA
OK	chr10:73995193-74120160	ENSG00000035403.18	19342.8	7736.06	-1.32212	1.00329e-34	2.50178e-33	VCL	-1.32212	32.6018	protein_coding	coding	level2	Basic	not_lncRNA
OK	chr4:165873237-166104457	ENSG00000038295.8	243.24	120.975	-1.00768	1.23339e-09	9.40087e-09	TLL1	-1.00768	8.02683	protein_coding	coding	level2	Basic	not_lncRNA
OK	chr16:68737292-68835537	ENSG00000039068.20	431.267	135.91	-1.66593	2.81385e-28	5.98445e-27	CDH1	-1.66593	26.223	protein_coding	coding	level2	Basic	not_lncRNA
OK	chr5:34656328-34832612	ENSG00000039560.14	5054.52	1759.41	-1.52248	1.16458e-42	3.53662e-41	RAI14	-1.52248	40.4514	protein_coding	coding	level2	Basic	not_lncRNA
OK	chr18:54717860-54884355	ENSG00000041353.10	235.602	20.3077	-3.53625	2.41016e-53	8.87772e-52	RAB27B	-3.53625	51.0517	protein_coding	coding	level1	Basic	not_lncRNA
OK	chr3:51942345-51948862	ENSG00000041880.15	635.821	311.986	-1.02714	5.44472e-15	6.38181e-14	PARP3	-1.02714	13.1951	protein_coding	coding	level2	Basic	not_lncRNA
<=200	chr9:115019578-115118257	ENSG00000041982.16	8615.48	1012.47	-3.08905	9.48486e-152	1.1705e-149	TNC	-3.08905	148.932	protein_coding	coding	level1	Basic	not_lncRNA
OK	chr20:50586108-50691542	ENSG00000042062.13	8.59356	1.33413	-2.68735	0.00701863	0.019203	RIPOR3	-2.68735	1.71663	protein_coding	coding	level2	Basic	not_lncRNA
OK	chr10:70098223-70124102	ENSG00000042286.15	895.628	38.7734	-4.52976	1.95067e-155	2.53652e-153	AIFM2	-4.52976	152.596	protein_coding	coding	level2	Basic	not_lncRNA
<=200	chr8:132866958-133134899	ENSG00000042832.12	28.7159	3.5389	-3.02048	3.92208e-08	2.56724e-07	TG	-3.02048	6.59053	protein_coding	coding	level1	Basic	not_lncRNA
OK	chr11:129375848-129452279	ENSG00000043039.7	352.182	96.7302	-1.86428	5.14582e-30	1.13554e-28	BARX2	-1.86428	27.9448	protein_coding	coding	level2	Basic	not_lncRNA
OK	chr3:182938074-182980538	ENSG00000043093.15	953.5	456.061	-1.06401	0.000112228	0.000455091	DCUN1D1	-1.06401	3.3419	protein_coding	coding	level1	Basic	not_lncRNA
OK	chr5:134526108-134583230	ENSG00000043143.21	2620.54	712.686	-1.87853	7.68572e-58	3.12838e-56	JADE2	-1.87853	55.5047	protein_coding	coding	level1	Basic	not_lncRNA
OK	chr3:149162410-149221827	ENSG00000047457.14	170.669	10.7978	-3.98239	4.94315e-49	1.67144e-47	CP	-3.98239	46.7769	protein_coding	coding	level1	Basic	not_lncRNA
OK	chrX:11137544-11665920	ENSG00000047648.23	29.0626	0.959185	-4.92121	1.57883e-12	1.55358e-11	ARHGAP6	-4.92121	10.8087	protein_coding	coding	level2	Basic	not_lncRNA
OK	chr6:117287353-117425942	ENSG00000047936.11	18.6403	1.81095	-3.3636	2.60329e-06	1.3815e-05	ROS1	-3.3636	4.85965	protein_coding	coding	level2	Basic	not_lncRNA
OK	chr7:18086949-18666923	ENSG00000048052.23	258.486	62.5156	-2.0478	2.38668e-28	5.09272e-27	HDAC9	-2.0478	26.293	protein_coding	coding	level1	Basic	not_lncRNA
OK	chr1:7784429-7845176	ENSG00000049246.14	215.02	64.0922	-1.74625	1.46014e-20	2.31507e-19	PER3	-1.74625	18.6354	protein_coding	coding	level1	Basic	not_lncRNA
OK	chr1:7915894-7943165	ENSG00000049249.9	351.372	112.758	-1.63977	4.74312e-24	8.66144e-23	TNFRSF9	-1.63977	22.0624	protein_coding	coding	level1	Basic	not_lncRNA
OK	chr7:144355402-144380632	ENSG00000050327.15	319.162	2.28933	-7.12322	5.45389e-113	4.51578e-111	ARHGEF5	-7.12322	110.345	protein_coding	coding	level2	Basic	not_lncRNA
<=200	chr12:51391317-51515763	ENSG00000050438.17	377.796	154.79	-1.28729	1.91692e-17	2.60268e-16	SLC4A8	-1.28729	15.5846	protein_coding	coding	level2	Basic	not_lncRNA
OK	chr19:18929203-18941217	ENSG00000051128.19	789.162	154.598	-2.3518	1.00192e-61	4.31383e-60	HOMER3	-2.3518	59.3651	protein_coding	coding	level2	Basic	not_lncRNA
OK	chr3:183178043-183428275	ENSG00000053524.12	250.536	46.8104	-2.42012	7.77919e-35	1.95489e-33	MCF2L2	-2.42012	32.7089	protein_coding	coding	level2	Basic	not_lncRNA
OK	chr1:241594212-241677376	ENSG00000054277.14	174.475	78.2337	-1.15716	1.20407e-09	9.19547e-09	OPN3	-1.15716	8.03643	protein_coding	coding	level2	Basic	not_lncRNA
OK	chr3:98795941-98901695	ENSG00000057019.16	6101.24	1381.56	-2.14281	9.27303e-80	5.07528e-78	DCBLD2	-2.14281	77.2945	protein_coding	coding	level1	Basic	not_lncRNA
OK	chr1:183186264-183245127	ENSG00000058085.15	1365.57	42.4043	-5.00915	1.14479e-205	2.09249e-203	LAMC2	-5.00915	202.679	protein_coding	coding	level2	Basic	not_lncRNA
OK	chr7:44219351-44334577	ENSG00000058404.20	412.882	200.153	-1.04463	1.31587e-13	1.39241e-12	CAMK2B	-1.04463	11.8562	protein_coding	coding	level1	Basic	not_lncRNA
OK	chr3:186147201-186362234	ENSG00000058866.15	514.155	14.8518	-5.11349	3.78741e-127	3.70611e-125	DGKG	-5.11349	124.431	protein_coding	coding	level2	Basic	not_lncRNA
OK	chr7:139778248-140020323	ENSG00000059377.18	1354.36	45.6239	-4.89168	2.12738e-201	3.78146e-199	TBXAS1	-4.89168	198.422	protein_coding	coding	level1	Basic	not_lncRNA
OK	chr7:140023749-140062951	ENSG00000059378.13	601.961	3.25649	-7.53021	1.63153e-178	2.4316e-176	PARP12	-7.53021	175.614	protein_coding	coding	level1	Basic	not_lncRNA
OK	chr12:10618923-10674052	ENSG00000060140.9	66.7051	30.2378	-1.14145	2.26019e-05	0.000104389	STYK1	-1.14145	3.98134	protein_coding	coding	level2	Basic	not_lncRNA
OK	chr19:4153631-4173054	ENSG00000060566.14	8.8624	1.64739	-2.42752	0.0061817	0.0171763	CREB3L3	-2.42752	1.76507	protein_coding	coding	level1	Basic	not_lncRNA
OK	chr20:35615829-35621094	ENSG00000061656.11	413.469	96.103	-2.10513	3.87112e-39	1.07608e-37	SPAG4	-2.10513	36.9682	protein_coding	coding	level2	Basic	not_lncRNA
OK	chr12:27710832-27756295	ENSG00000061794.13	2871.94	1258.09	-1.19079	4.06473e-26	8.06908e-25	MRPS35	-1.19079	24.0932	protein_coding	coding	level2	Basic	not_lncRNA
OK	chr16:68645310-68700292	ENSG00000062038.15	735.296	108.775	-2.75698	1.83528e-76	9.61041e-75	CDH3	-2.75698	74.0173	protein_coding	coding	level2	Basic	not_lncRNA
OK	chr11:75759512-75797276	ENSG00000062282.15	794.737	155.229	-2.35608	1.80378e-61	7.74907e-60	DGAT2	-2.35608	59.1108	protein_coding	coding	level1	Basic	not_lncRNA
OK	chr19:19623669-19628930	ENSG00000064547.14	214.033	104.636	-1.03245	2.52259e-09	1.86404e-08	LPAR2	-1.03245	7.72954	protein_coding	coding	level2	Basic	not_lncRNA
OK	chr12:29149278-29335616	ENSG00000064763.11	2034.17	836.197	-1.28253	2.2436e-28	4.79799e-27	FAR2	-1.28253	26.3189	protein_coding	coding	level1	Basic	not_lncRNA
OK	chr1:111200771-111243439	ENSG00000064886.14	9.13716	0.645927	-3.8223	0.000132796	0.000531265	CHI3L2	-3.8223	3.27469	protein_coding	coding	level1	Basic	not_lncRNA
OK	chr12:55931162-55954023	ENSG00000065357.20	749.93	359.281	-1.06164	2.13187e-16	2.71207e-15	DGKA	-1.06164	14.5667	protein_coding	coding	level2	Basic	not_lncRNA
OK	chr3:123610049-123884332	ENSG00000065534.19	608.376	299.493	-1.02244	1.7991e-14	2.0337e-13	MYLK	-1.02244	12.6917	protein_coding	coding	level1	Basic	not_lncRNA
OK	chr10:104031286-104085880	ENSG00000065618.21	67.4361	3.79845	-4.15004	2.47923e-22	4.27359e-21	COL17A1	-4.15004	20.3692	protein_coding	coding	level2	Basic	not_lncRNA
OK	chr19:10416773-10467649	ENSG00000065989.16	1554.8	632.429	-1.29775	7.27225e-28	1.52986e-26	PDE4A	-1.29775	25.8153	protein_coding	coding	level1	Basic	not_lncRNA
OK	chr12:50504985-50748657	ENSG00000066084.13	6073.17	2464.37	-1.30123	2.82546e-32	6.59558e-31	DIP2B	-1.30123	30.1807	protein_coding	coding	level2	Basic	not_lncRNA
OK	chr9:100427143-100451734	ENSG00000066697.15	1189.47	492.074	-1.27337	1.78006e-25	3.44886e-24	MSANTD3	-1.27337	23.4623	protein_coding	coding	level2	Basic	not_lncRNA
OK	chr2:230416201-230545606	ENSG00000067066.17	468.774	14.9284	-4.97276	8.18584e-118	7.24204e-116	SP100	-4.97276	115.14	protein_coding	coding	level2	Basic	not_lncRNA
OK	chr12:6328757-6342114	ENSG00000067182.8	4824.47	1559.6	-1.6292	8.70041e-48	2.85713e-46	TNFRSF1A	-1.6292	45.5441	protein_coding	coding	level1	Basic	not_lncRNA
OK	chr12:77324641-78007031	ENSG00000067798.16	1028.95	22.32	-5.5267	2.00957e-198	3.44561e-196	NAV3	-5.5267	195.463	protein_coding	coding	level1	Basic	not_lncRNA
OK	chr17:43006740-43014456	ENSG00000068079.8	357.033	120.737	-1.56419	1.75658e-23	3.12809e-22	IFI35	-1.56419	21.5047	protein_coding	coding	level2	Basic	not_lncRNA
OK	chr1:5992262-6101193	ENSG00000069424.15	1659.45	800.978	-1.05087	2.42063e-19	3.63001e-18	KCNAB2	-1.05087	17.4401	protein_coding	coding	level2	Basic	not_lncRNA
OK	chr11:68684544-68691175	ENSG00000069482.7	3975.88	1986.77	-1.00085	1.17679e-19	1.79107e-18	GAL	-1.00085	17.7469	protein_coding	coding	level2	Basic	not_lncRNA
OK	chr2:101697703-101894689	ENSG00000071054.16	12842.9	4848.57	-1.40534	1.53364e-38	4.21478e-37	MAP4K4	-1.40534	36.3752	protein_coding	coding	level2	Basic	not_lncRNA
OK	chr14:68874143-68979440	ENSG00000072110.15	12581.8	6126.74	-1.03814	3.25417e-22	5.57961e-21	ACTN1	-1.03814	20.2534	protein_coding	coding	level1	Basic	not_lncRNA
OK	chr3:196049284-196082094	ENSG00000072274.13	16284.6	4850.42	-1.74733	7.8773e-58	3.19964e-56	TFRC	-1.74733	55.4949	protein_coding	coding	level2	Basic	not_lncRNA
OK	chr17:17811356-17837011	ENSG00000072310.17	4804.66	2024.7	-1.24673	1.77231e-29	3.87132e-28	SREBF1	-1.24673	27.4121	protein_coding	coding	level2	Basic	not_lncRNA
OK	chr12:72272370-72670758	ENSG00000072657.9	460.134	53.5154	-3.10403	1.45619e-70	6.98359e-69	TRHDE	-3.10403	68.1559	protein_coding	coding	level2	Basic	not_lncRNA
OK	chr1:161663161-161678654	ENSG00000072694.21	8.55666	0.630505	-3.76247	0.000620673	0.00216833	FCGR2B	-3.76247	2.66388	protein_coding	coding	level2	Basic	not_lncRNA
OK	chr3:113532555-113629575	ENSG00000072858.11	214.993	47.4673	-2.17929	5.66407e-28	1.19674e-26	SIDT1	-2.17929	25.922	protein_coding	coding	level2	Basic	not_lncRNA
OK	chrX:10156975-10237660	ENSG00000073464.13	25.6544	12.6196	-1.02353	0.0205029	0.0491394	CLCN4	-1.02353	1.30857	protein_coding	coding	level2	Basic	not_lncRNA
OK	chr14:52857273-52951050	ENSG00000073712.15	2605.78	1214.52	-1.10133	1.52739e-22	2.65172e-21	FERMT2	-1.10133	20.5765	protein_coding	coding	level1	Basic	not_lncRNA
OK	chr2:169064789-169096167	ENSG00000073737.17	47.6708	2.60657	-4.19288	3.16722e-17	4.25554e-16	DHRS9	-4.19288	15.371	protein_coding	coding	level2	Basic	not_lncRNA
OK	chr3:186930526-187078553	ENSG00000073849.16	3536.61	650.739	-2.44222	3.24652e-94	2.1395e-92	ST6GAL1	-2.44222	91.6697	protein_coding	coding	level1	Basic	not_lncRNA
OK	chr4:6322944-6563600	ENSG00000074211.14	2205.86	591.664	-1.89849	6.00137e-57	2.37299e-55	PPP2R2C	-1.89849	54.6247	protein_coding	coding	level2	Basic	not_lncRNA
OK	chr5:176542511-176595974	ENSG00000074276.10	15.2875	5.18629	-1.55957	0.00654742	0.0180752	CDHR2	-1.55957	1.74292	protein_coding	coding	level2	Basic	not_lncRNA
OK	chr15:63321378-63381846	ENSG00000074410.14	8594.39	471.896	-4.18685	5.49803e-245	1.47951e-242	CA12	-4.18685	241.83	protein_coding	coding	level2	Basic	not_lncRNA
<=200	chr3:127692132-128052190	ENSG00000074416.14	2337.5	170.225	-3.77945	8.74643e-173	1.23695e-170	MGLL	-3.77945	169.908	protein_coding	coding	level1	Basic	not_lncRNA
OK	chr18:58862600-58986480	ENSG00000074657.14	1172.82	363.982	-1.68805	7.42541e-41	2.15048e-39	ZNF532	-1.68805	38.6675	protein_coding	coding	level1	Basic	not_lncRNA
OK	chr4:48066393-48134250	ENSG00000074966.11	18.5918	2.66427	-2.80285	1.49252e-05	7.0894e-05	TXK	-2.80285	4.14939	protein_coding	coding	level1	Basic	not_lncRNA
OK	chr10:38094334-38150293	ENSG00000075407.18	379.744	3.5966	-6.72225	7.26744e-125	6.93629e-123	ZNF37A	-6.72225	122.159	protein_coding	coding	level2	Basic	not_lncRNA
OK	chr3:172039578-172401669	ENSG00000075420.13	2216.8	866.951	-1.35446	7.03048e-32	1.62161e-30	FNDC3B	-1.35446	29.7901	protein_coding	coding	level2	Basic	not_lncRNA
OK	chr2:28392802-28417312	ENSG00000075426.12	2106.9	322.58	-2.7074	4.07958e-102	2.96037e-100	FOSL2	-2.7074	99.5287	protein_coding	coding	level1	Basic	not_lncRNA
OK	chr7:5592816-5606655	ENSG00000075618.18	11770	4724.42	-1.31691	5.39817e-34	1.32224e-32	FSCN1	-1.31691	31.8787	protein_coding	coding	level1	Basic	not_lncRNA
OK	chr3:36993350-37050842	ENSG00000076242.16	411.287	7.62775	-5.75274	3.48907e-121	3.17375e-119	MLH1	-5.75274	118.498	protein_coding	coding	level1	Basic	not_lncRNA
OK	chr19:10333776-10339661	ENSG00000076662.10	709.587	133.026	-2.41527	2.57499e-62	1.1262e-60	ICAM3	-2.41527	59.9484	protein_coding	coding	level1	Basic	not_lncRNA
OK	chr10:103088164-103277605	ENSG00000076685.19	2331.76	1001.04	-1.21992	1.29182e-26	2.62634e-25	NT5C2	-1.21992	24.5806	protein_coding	coding	level2	Basic	not_lncRNA
OK	chr10:26438341-26567803	ENSG00000077420.16	19.8585	5.59953	-1.82638	0.000432134	0.00156424	APBB1IP	-1.82638	2.8057	protein_coding	coding	level2	Basic	not_lncRNA
OK	chrX:119399336-119454478	ENSG00000077713.19	642.887	188.069	-1.7733	1.67143e-36	4.38807e-35	SLC25A43	-1.7733	34.3577	protein_coding	coding	level2	Basic	not_lncRNA
OK	chr3:183122215-183162734	ENSG00000078081.8	468.177	110.722	-2.08012	9.41009e-41	2.70907e-39	LAMP3	-2.08012	38.5672	protein_coding	coding	level1	Basic	not_lncRNA
OK	chr11:76860918-77026797	ENSG00000078124.13	2817.31	682.935	-2.0445	1.20492e-67	5.6254e-66	ACER3	-2.0445	65.2498	protein_coding	coding	level2	Basic	not_lncRNA
OK	chr6:157981863-158099176	ENSG00000078269.15	4245.13	996.386	-2.09103	1.04097e-73	5.29364e-72	SYNJ2	-2.09103	71.2762	protein_coding	coding	level2	Basic	not_lncRNA
OK	chr2:217799588-218010421	ENSG00000079308.19	297.544	144.533	-1.04171	4.79966e-11	4.18701e-10	TNS1	-1.04171	9.3781	protein_coding	coding	level1	Basic	not_lncRNA
<=200	chr19:42527048-42561234	ENSG00000079385.23	20.7438	1.57826	-3.71627	1.11475e-07	6.92473e-07	CEACAM1	-3.71627	6.1596	protein_coding	coding	level2	Basic	not_lncRNA
OK	chr6:25652201-25701774	ENSG00000079689.14	21.133	0.344102	-5.94052	1.06971e-09	8.21063e-09	SCGN	-5.94052	8.08562	protein_coding	coding	level2	Basic	not_lncRNA
OK	chr19:55181247-55209501	ENSG00000080031.10	738.318	56.26	-3.71406	1.02716e-112	8.46857e-111	PTPRH	-3.71406	110.072	protein_coding	coding	level2	Basic	not_lncRNA
OK	chr14:102228836-102305189	ENSG00000080823.23	769.633	295.103	-1.38295	2.8678e-26	5.74005e-25	MOK	-1.38295	24.2411	protein_coding	coding	level1	Basic	not_lncRNA
OK	chr20:36306336-36528637	ENSG00000080845.18	4180.04	1502.23	-1.47642	1.08676e-39	3.06939e-38	DLGAP4	-1.47642	37.5129	protein_coding	coding	level2	Basic	not_lncRNA
OK	chr4:74097040-74099195	ENSG00000081041.9	131.797	8.23695	-4.00007	3.38779e-39	9.44438e-38	CXCL2	-4.00007	37.0248	protein_coding	coding	level2	Basic	not_lncRNA
OK	chr1:201039512-201112451	ENSG00000081248.12	18.3529	4.76163	-1.94648	0.000648953	0.00225695	CACNA1S	-1.94648	2.64648	protein_coding	coding	level2	Basic	not_lncRNA
OK	chr1:215005775-215236020	ENSG00000082482.14	23.4656	10.0136	-1.22859	0.00688834	0.0188879	KCNK2	-1.22859	1.72382	protein_coding	coding	level1	Basic	not_lncRNA
OK	chr9:86287733-86354454	ENSG00000083223.18	1210.96	605.033	-1.00106	3.80702e-14	4.2053e-13	TUT7	-1.00106	12.3762	protein_coding	coding	level2	Basic	not_lncRNA
OK	chr17:3672199-3696096	ENSG00000083454.22	249.383	9.15784	-4.76721	8.17791e-76	4.25933e-74	P2RX5	-4.76721	73.3707	protein_coding	coding	level2	Basic	not_lncRNA
OK	chr19:58479512-58499263	ENSG00000083807.10	505.666	237.902	-1.08781	9.41541e-15	1.08521e-13	SLC27A5	-1.08781	12.9645	protein_coding	coding	level1	Basic	not_lncRNA
OK	chr19:57769670-57819939	ENSG00000083828.16	372.644	90.9715	-2.03431	2.01124e-35	5.11389e-34	ZNF586	-2.03431	33.2912	protein_coding	coding	level1	Basic	not_lncRNA
OK	chr11:33703010-33736423	ENSG00000085063.17	2578	1267.01	-1.02483	1.31797e-19	2.00123e-18	CD59	-1.02483	17.6987	protein_coding	coding	level1	Basic	not_lncRNA
OK	chr18:12947995-12987536	ENSG00000085415.16	2939.5	948.402	-1.632	3.23982e-46	1.03926e-44	SEH1L	-1.632	43.9833	protein_coding	coding	level2	Basic	not_lncRNA
OK	chr1:159927041-159945613	ENSG00000085552.17	305.06	53.4994	-2.5115	3.6441e-25	6.99053e-24	IGSF9	-2.5115	23.1555	protein_coding	coding	level2	Basic	not_lncRNA
OK	chr16:82035253-82098534	ENSG00000086696.11	566.423	2.87011	-7.62463	1.91253e-172	2.68517e-170	HSD17B2	-7.62463	169.571	protein_coding	coding	level2	Basic	not_lncRNA
OK	chrX:18690913-18827921	ENSG00000086717.18	56.1625	10.759	-2.38407	1.94354e-11	1.74819e-10	PPEF1	-2.38407	9.75741	protein_coding	coding	level2	Basic	not_lncRNA
OK	chr7:74209396-74229834	ENSG00000086730.17	40.1641	4.91531	-3.03055	5.36284e-05	0.000232606	LAT2	-3.03055	3.63338	protein_coding	coding	level2	Basic	not_lncRNA
OK	chr16:55389700-55506237	ENSG00000087245.13	1319.11	262.245	-2.33058	9.51587e-72	4.67944e-70	MMP2	-2.33058	69.3298	protein_coding	coding	level1	Basic	not_lncRNA
OK	chr3:12734707-12769457	ENSG00000088726.16	10.6738	2.33559	-2.19221	0.00460867	0.0132345	TMEM40	-2.19221	1.87829	protein_coding	coding	level2	Basic	not_lncRNA
OK	chr18:6729716-6915716	ENSG00000088756.13	166.642	68.0491	-1.2921	3.681e-10	2.96793e-09	ARHGAP28	-1.2921	8.52755	protein_coding	coding	level1	Basic	not_lncRNA
OK	chr20:4120980-4175104	ENSG00000088826.18	1082.85	338.977	-1.67557	5.81959e-40	1.64846e-38	SMOX	-1.67557	37.7829	protein_coding	coding	level2	Basic	not_lncRNA
OK	chr12:121132876-121188032	ENSG00000089041.17	160.749	18.6274	-3.10931	9.41648e-35	2.35412e-33	P2RX7	-3.10931	32.6282	protein_coding	coding	level2	Basic	not_lncRNA
OK	chr12:112907007-112933219	ENSG00000089127.15	525.898	10.5148	-5.64429	2.79459e-141	3.12978e-139	OAS1	-5.64429	138.504	protein_coding	coding	level1	Basic	not_lncRNA
OK	chr12:120210439-120265771	ENSG00000089159.17	11318	2734.22	-2.04942	7.33066e-76	3.82835e-74	PXN	-2.04942	73.417	protein_coding	coding	level1	Basic	not_lncRNA
OK	chr19:19629476-19643657	ENSG00000089639.11	1364.9	616.673	-1.14621	9.76044e-22	1.64585e-20	GMIP	-1.14621	19.7836	protein_coding	coding	level2	Basic	not_lncRNA
OK	chr14:102592649-102730561	ENSG00000089902.10	3909.6	1629.01	-1.26303	8.04822e-30	1.76796e-28	RCOR1	-1.26303	27.7525	protein_coding	coding	level2	Basic	not_lncRNA
OK	chr3:189956831-190122437	ENSG00000090530.10	356.114	61.4737	-2.5343	5.662e-46	1.80727e-44	P3H2	-2.5343	43.743	protein_coding	coding	level2	Basic	not_lncRNA
OK	chrX:68829021-68842160	ENSG00000090776.6	2691.29	1272.69	-1.08041	8.45749e-22	1.42988e-20	EFNB1	-1.08041	19.8447	protein_coding	coding	level2	Basic	not_lncRNA
OK	chr2:172427586-172506459	ENSG00000091409.15	4117.44	1376.68	-1.58056	5.92406e-45	1.86027e-43	ITGA6	-1.58056	42.7304	protein_coding	coding	level2	Basic	not_lncRNA
OK	chr3:112596797-112641143	ENSG00000091986.16	967.831	390.444	-1.30964	3.7951e-25	7.273e-24	CCDC80	-1.30964	23.1383	protein_coding	coding	level1	Basic	not_lncRNA
OK	chr14:23125295-23183660	ENSG00000092068.20	9616.69	642.089	-3.90469	5.8664e-223	1.32165e-220	SLC7A8	-3.90469	219.879	protein_coding	coding	level1	Basic	not_lncRNA
OK	chr1:118883046-118989556	ENSG00000092607.15	12.8006	4.48666	-1.5125	0.0151901	0.0378532	TBX15	-1.5125	1.4219	protein_coding	coding	level2	Basic	not_lncRNA
OK	chr17:35005990-35089319	ENSG00000092871.17	845.862	422.588	-1.00117	2.09076e-15	2.51293e-14	RFFL	-1.00117	13.5998	protein_coding	coding	level1	Basic	not_lncRNA
OK	chr1:218345336-218444619	ENSG00000092969.12	230.335	46.8984	-2.29612	1.66071e-30	3.72843e-29	TGFB2	-2.29612	28.4285	protein_coding	coding	level2	Basic	not_lncRNA
OK	chr6:132722787-132736935	ENSG00000093134.15	33.022	0.344102	-6.58444	1.43041e-15	1.73105e-14	VNN3	-6.58444	13.7617	protein_coding	coding	level1	Basic	not_lncRNA
OK	chr9:109171974-109321059	ENSG00000095203.15	711.465	351.039	-1.01916	2.38059e-15	2.85952e-14	EPB41L4B	-1.01916	13.5437	protein_coding	coding	level2	Basic	not_lncRNA
OK	chr9:120816053-120842922	ENSG00000095261.14	881.077	8.94646	-6.62181	1.95721e-209	3.68165e-207	PSMD5	-6.62181	206.434	protein_coding	coding	level2	Basic	not_lncRNA
OK	chr10:95311773-95561414	ENSG00000095637.22	682.173	325.774	-1.06627	3.31332e-16	4.17668e-15	SORBS1	-1.06627	14.3792	protein_coding	coding	level2	Basic	not_lncRNA
OK	chr19:3473986-3480525	ENSG00000095932.7	25.0798	10.4402	-1.26438	0.00532668	0.01504	SMIM24	-1.26438	1.82275	protein_coding	coding	level2	Basic	not_lncRNA
OK	chr6:33620365-33696574	ENSG00000096433.11	7149.55	2807.9	-1.34836	8.99416e-35	2.25145e-33	ITPR3	-1.34836	32.6475	protein_coding	coding	level2	Basic	not_lncRNA
OK	chr10:33177492-33336262	ENSG00000099250.18	7724.3	1293.24	-2.57842	1.71368e-111	1.38344e-109	NRP1	-2.57842	108.859	protein_coding	coding	level2	Basic	not_lncRNA
OK	chr1:99646113-99694535	ENSG00000099260.11	517.939	24.9688	-4.37458	2.92345e-112	2.38995e-110	PALMD	-4.37458	109.622	protein_coding	coding	level2	Basic	not_lncRNA
OK	chr10:50067888-50133506	ENSG00000099290.17	1629.51	751.354	-1.11688	1.48198e-21	2.47103e-20	WASHC2A	-1.11688	19.6071	protein_coding	coding	level2	Basic	not_lncRNA
OK	chr19:17075781-17213295	ENSG00000099331.13	9971.6	3802.2	-1.39099	1.97125e-37	5.31195e-36	MYO9B	-1.39099	35.2747	protein_coding	coding	level2	Basic	not_lncRNA
OK	chr19:38319845-38332076	ENSG00000099337.5	57.435	12.3282	-2.21996	1.47948e-10	1.23769e-09	KCNK6	-2.21996	8.90739	protein_coding	coding	level2	Basic	not_lncRNA
OK	chr16:30989256-31010638	ENSG00000099365.11	82.9614	30.7662	-1.43109	4.40073e-08	2.86506e-07	STX1B	-1.43109	6.54287	protein_coding	coding	level2	Basic	not_lncRNA
OK	chr16:30985207-30989147	ENSG00000099377.14	276.343	106.317	-1.37809	4.06517e-17	5.41697e-16	HSD3B7	-1.37809	15.2662	protein_coding	coding	level2	Basic	not_lncRNA
OK	chr19:751112-764318	ENSG00000099812.9	333.266	9.82109	-5.08465	1.92139e-96	1.30164e-94	MISP	-5.08465	93.8855	protein_coding	coding	level2	Basic	not_lncRNA
OK	chr22:30636523-30669016	ENSG00000100036.13	829.503	400.867	-1.04912	8.30694e-17	1.08895e-15	SLC35E4	-1.04912	14.963	protein_coding	coding	level2	Basic	not_lncRNA
OK	chr22:37282508-37315341	ENSG00000100055.21	138.144	1.30329	-6.72788	1.83574e-57	7.36387e-56	CYTH4	-6.72788	55.1329	protein_coding	coding	level1	Basic	not_lncRNA
<=200	chr22:37675636-37679802	ENSG00000100097.12	7713.28	561.286	-3.78054	7.94621e-208	1.48036e-205	LGALS1	-3.78054	204.83	protein_coding	coding	level2	Basic	not_lncRNA
OK	chr22:43110750-43129712	ENSG00000100290.3	51.8604	25.6321	-1.01668	0.000849689	0.00288112	BIK	-1.01668	2.54044	protein_coding	coding	level2	Basic	not_lncRNA
OK	chr22:36253071-36267530	ENSG00000100342.21	34.5004	5.18629	-2.73384	1.07137e-08	7.42146e-08	APOL1	-2.73384	7.12951	protein_coding	coding	level2	Basic	not_lncRNA
OK	chr14:88180103-88326907	ENSG00000100433.16	302.772	5.43441	-5.79996	1.21003e-101	8.71538e-100	KCNK10	-5.79996	99.0597	protein_coding	coding	level2	Basic	not_lncRNA
<=200	chr14:22598237-22613215	ENSG00000100439.10	1651.55	668.701	-1.30439	2.39953e-28	5.11451e-27	ABHD4	-1.30439	26.2912	protein_coding	coding	level1	Basic	not_lncRNA
OK	chr14:67386984-67412165	ENSG00000100558.9	2124.94	19.2326	-6.78773	2.22425e-271	7.83543e-269	PLEK2	-6.78773	268.106	protein_coding	coding	level1	Basic	not_lncRNA
OK	chr14:93934166-93976570	ENSG00000100628.12	11.264	3.18337	-1.82309	0.0140283	0.0352802	ASB2	-1.82309	1.45247	protein_coding	coding	level1	Basic	not_lncRNA
OK	chr14:96256210-96268967	ENSG00000100739.11	35.7516	1.60511	-4.47726	4.37378e-14	4.80669e-13	BDKRB1	-4.47726	12.3182	protein_coding	coding	level2	Basic	not_lncRNA
OK	chr14:96363452-96387286	ENSG00000100744.15	668.218	305.843	-1.12753	7.06463e-09	4.97631e-08	GSKIP	-1.12753	7.30309	protein_coding	coding	level2	Basic	not_lncRNA
OK	chr14:35401513-35404749	ENSG00000100906.11	3364.22	1021.35	-1.71979	6.55943e-51	2.29817e-49	NFKBIA	-1.71979	48.6386	protein_coding	coding	level1	Basic	not_lncRNA
<=200	chr14:24143407-24147258	ENSG00000100911.16	3305.11	1177.26	-1.48927	2.79113e-39	7.80349e-38	PSME2	-1.48927	37.1077	protein_coding	coding	level2	Basic	not_lncRNA
OK	chr20:25248085-25298012	ENSG00000100994.12	12525.5	4494.17	-1.47874	4.54078e-42	1.35768e-40	PYGB	-1.47874	39.8672	protein_coding	coding	level2	Basic	not_lncRNA
OK	chr20:51388626-51562831	ENSG00000101096.20	256.88	95.0257	-1.4347	1.26322e-16	1.63821e-15	NFATC2	-1.4347	14.7856	protein_coding	coding	level2	Basic	not_lncRNA
OK	chr20:63865228-63891545	ENSG00000101150.18	10300.5	4304.17	-1.25891	3.11211e-31	7.08545e-30	TPD52L2	-1.25891	29.1496	protein_coding	coding	level2	Basic	not_lncRNA
OK	chr20:58985686-59008238	ENSG00000101160.15	2753.73	57.913	-5.57136	2.22897e-289	9.38833e-287	CTSZ	-5.57136	286.027	protein_coding	coding	level2	Basic	not_lncRNA
OK	chr20:62642503-62672293	ENSG00000101187.16	8542	702.89	-3.6032	5.88733e-195	9.74932e-193	SLCO4A1	-3.6032	192.011	protein_coding	coding	level2	Basic	not_lncRNA
OK	chr20:62708836-62762771	ENSG00000101188.5	1473.05	19.0943	-6.26952	2.34668e-238	5.9825e-236	NTSR1	-6.26952	235.223	protein_coding	coding	level2	Basic	not_lncRNA
OK	chr20:63488013-63499239	ENSG00000101210.13	26324.3	10421.1	-1.3369	1.56714e-35	4.011e-34	EEF1A2	-1.3369	33.3967	protein_coding	coding	level2	Basic	not_lncRNA
OK	chr20:63528001-63537376	ENSG00000101213.7	135.852	4.98046	-4.76961	4.85015e-47	1.5767e-45	PTK6	-4.76961	44.8022	protein_coding	coding	level2	Basic	not_lncRNA
OK	chr20:3927311-4015558	ENSG00000101236.17	1179.94	521.208	-1.17878	3.93391e-22	6.71538e-21	RNF24	-1.17878	20.1729	protein_coding	coding	level2	Basic	not_lncRNA
OK	chr20:63698643-63708013	ENSG00000101246.20	1175.7	582.649	-1.01282	4.46797e-17	5.92925e-16	ARFRP1	-1.01282	15.227	protein_coding	coding	level2	Basic	not_lncRNA
OK	chr20:362835-391386	ENSG00000101255.11	5099.04	1442.11	-1.82205	1.55594e-58	6.38693e-57	TRIB3	-1.82205	56.1947	protein_coding	coding	level2	Basic	not_lncRNA
OK	chr20:760080-776015	ENSG00000101276.18	115.035	1.62053	-6.14946	3.02856e-46	9.73106e-45	SLC52A3	-6.14946	44.0118	protein_coding	coding	level1	Basic	not_lncRNA
OK	chr20:1561385-1620009	ENSG00000101307.16	412.673	6.78396	-5.92673	3.41154e-122	3.14755e-120	SIRPB1	-5.92673	119.502	protein_coding	coding	level1	Basic	not_lncRNA
OK	chr20:6074845-6123030	ENSG00000101311.16	2935.75	85.6485	-5.09916	2.11017e-220	4.64598e-218	FERMT1	-5.09916	217.333	protein_coding	coding	level2	Basic	not_lncRNA
OK	chr20:10637684-10673999	ENSG00000101384.12	883.959	388.452	-1.18624	5.42423e-21	8.83146e-20	JAG1	-1.18624	19.054	protein_coding	coding	level2	Basic	not_lncRNA
OK	chr18:158557-214629	ENSG00000101557.15	3678.48	1804.66	-1.02738	1.0784e-20	1.72251e-19	USP14	-1.02738	18.7638	protein_coding	coding	level1	Basic	not_lncRNA
OK	chr18:9914016-9960021	ENSG00000101558.14	3599.71	1481.81	-1.28052	1.88956e-30	4.22263e-29	VAPA	-1.28052	28.3744	protein_coding	coding	level2	Basic	not_lncRNA
OK	chr18:2916999-3013144	ENSG00000101577.10	2622.14	504.176	-2.37875	1.28383e-86	7.65357e-85	LPIN2	-2.37875	84.1161	protein_coding	coding	level2	Basic	not_lncRNA
OK	chr18:3066807-3219968	ENSG00000101605.13	76.9586	19.0864	-2.01154	3.8856e-12	3.69399e-11	MYOM1	-2.01154	10.4325	protein_coding	coding	level2	Basic	not_lncRNA
OK	chr18:3247481-3256227	ENSG00000101608.13	2574.18	1007.96	-1.35267	1.46563e-32	3.442e-31	MYL12A	-1.35267	30.4632	protein_coding	coding	level2	Basic	not_lncRNA
OK	chr18:13726673-13764556	ENSG00000101654.18	1632.05	640.815	-1.3487	3.70523e-30	8.20444e-29	RNMT	-1.3487	28.086	protein_coding	coding	level2	Basic	not_lncRNA
OK	chr18:49562057-49599185	ENSG00000101670.12	236.258	14.362	-4.04004	3.28843e-61	1.40338e-59	LIPG	-4.04004	58.8528	protein_coding	coding	level1	Basic	not_lncRNA
OK	chr18:9136781-9285985	ENSG00000101745.17	330.724	155.186	-1.09163	0.0116588	0.0299826	ANKRD12	-1.09163	1.52313	protein_coding	coding	level1	Basic	not_lncRNA
OK	chrX:108044970-108079184	ENSG00000101842.14	83.0925	8.60235	-3.27191	1.03364e-21	1.73844e-20	VSIG1	-3.27191	19.7598	protein_coding	coding	level2	Basic	not_lncRNA
OK	chrX:38149336-38220924	ENSG00000101955.15	991.268	320.929	-1.62702	1.50103e-36	3.94605e-35	SRPX	-1.62702	34.4038	protein_coding	coding	level2	Basic	not_lncRNA
OK	chrX:153724856-153744755	ENSG00000101986.12	2838.94	769.241	-1.88384	1.20687e-58	4.98574e-57	ABCD1	-1.88384	56.3023	protein_coding	coding	level2	Basic	not_lncRNA
OK	chrX:49171898-49175235	ENSG00000102007.11	3546.27	112.11	-4.98332	8.7693e-273	3.14639e-270	PLP2	-4.98332	269.502	protein_coding	coding	level2	Basic	not_lncRNA
OK	chrX:15243989-15270467	ENSG00000102048.16	144.5	4.5175	-4.9994	8.37114e-50	2.86051e-48	ASB9	-4.9994	47.5436	protein_coding	coding	level2	Basic	not_lncRNA
OK	chrX:48903184-48911958	ENSG00000102100.16	1810.58	820.768	-1.1414	1.13695e-22	1.9792e-21	SLC35A2	-1.1414	20.7035	protein_coding	coding	level2	Basic	not_lncRNA
OK	chrX:22032325-22251310	ENSG00000102174.9	77.3099	3.32562	-4.53896	8.68303e-28	1.82268e-26	PHEX	-4.53896	25.7393	protein_coding	coding	level2	Basic	not_lncRNA
OK	chrX:100644199-100675788	ENSG00000102359.9	356.057	20.0307	-4.15183	3.78823e-84	2.19752e-82	SRPX2	-4.15183	81.6581	protein_coding	coding	level2	Basic	not_lncRNA
OK	chr13:101053776-101416508	ENSG00000102452.18	14.0586	1.93379	-2.86195	0.000170335	0.000667793	NALCN	-2.86195	3.17536	protein_coding	coding	level2	Basic	not_lncRNA
<=200	chr13:73054976-73077541	ENSG00000102554.14	1472.19	372.588	-1.98231	2.63285e-57	1.05396e-55	KLF5	-1.98231	54.9772	protein_coding	coding	level2	Basic	not_lncRNA
OK	chr13:76948511-76958638	ENSG00000102794.10	124.414	0.32868	-8.56425	1.27687e-54	4.8604e-53	ACOD1	-8.56425	52.3133	protein_coding	coding	level2	Basic	not_lncRNA
OK	chr16:83968244-84002776	ENSG00000103154.10	108.997	40.745	-1.4196	5.36518e-10	4.2655e-09	NECAB2	-1.4196	8.37003	protein_coding	coding	level2	Basic	not_lncRNA
OK	chr16:84565596-84618078	ENSG00000103187.8	17388.5	3795.7	-2.19569	2.75649e-87	1.66377e-85	COTL1	-2.19569	84.7789	protein_coding	coding	level2	Basic	not_lncRNA
<=200	chr16:728511-735353	ENSG00000103253.19	751.615	347.725	-1.11205	7.01096e-18	9.7936e-17	HAGHL	-1.11205	16.0091	protein_coding	coding	level1	Basic	not_lncRNA
OK	chr16:25215731-25228932	ENSG00000103375.11	8.22662	1.65882	-2.31014	0.0133401	0.0338083	AQP8	-2.31014	1.47098	protein_coding	coding	level2	Basic	not_lncRNA
OK	chr16:17101769-17470960	ENSG00000103489.12	629.835	58.9354	-3.41777	1.30464e-93	8.53965e-92	XYLT1	-3.41777	91.0686	protein_coding	coding	level2	Basic	not_lncRNA
OK	chr16:19168240-19268332	ENSG00000103528.17	475.728	166.412	-1.51538	4.38477e-25	8.38647e-24	SYT17	-1.51538	23.0764	protein_coding	coding	level1	Basic	not_lncRNA
OK	chr16:19410723-19499113	ENSG00000103534.17	252.961	54.0802	-2.22574	1.21906e-32	2.8734e-31	TMC5	-2.22574	30.5416	protein_coding	coding	level1	Basic	not_lncRNA
OK	chr15:80779343-80951776	ENSG00000103888.17	605.601	18.8422	-5.00633	8.25171e-139	8.88205e-137	CEMIP	-5.00633	136.051	protein_coding	coding	level2	Basic	not_lncRNA
OK	chr8:54616067-54871720	ENSG00000104237.11	96.517	1.24958	-6.27127	3.31237e-40	9.39637e-39	RP1	-6.27127	38.027	protein_coding	coding	level2	Basic	not_lncRNA
OK	chr8:90063299-90095475	ENSG00000104327.7	66.2829	5.86307	-3.49891	1.03216e-20	1.65002e-19	CALB1	-3.49891	18.7825	protein_coding	coding	level1	Basic	not_lncRNA
OK	chr8:94641074-94707466	ENSG00000104413.18	147.605	8.21754	-4.16689	4.61528e-45	1.454e-43	ESRP1	-4.16689	42.8374	protein_coding	coding	level1	Basic	not_lncRNA
OK	chr8:133191039-133231690	ENSG00000104415.14	13.1509	0.974607	-3.7542	3.81412e-05	0.000169843	CCN4	-3.7542	3.76995	protein_coding	coding	level1	Basic	not_lncRNA
<=200	chr8:133237176-133297586	ENSG00000104419.17	23676.6	7856.47	-1.59151	8.49455e-49	2.86728e-47	NDRG1	-1.59151	46.5425	protein_coding	coding	level1	Basic	not_lncRNA
OK	chr8:78732774-78805523	ENSG00000104432.14	17.359	0.630505	-4.78303	6.97459e-08	4.44077e-07	IL7	-4.78303	6.35254	protein_coding	coding	level2	Basic	not_lncRNA
OK	chr8:143553207-143563062	ENSG00000104518.11	1293.33	15.1879	-6.41203	1.6989e-248	4.77047e-246	GSDMD	-6.41203	245.321	protein_coding	coding	level1	Basic	not_lncRNA
OK	chr8:19313693-19396218	ENSG00000104611.12	737.054	213.72	-1.78605	2.07489e-39	5.81779e-38	SH2D4A	-1.78605	37.2352	protein_coding	coding	level1	Basic	not_lncRNA
OK	chr8:23190452-23225102	ENSG00000104689.10	1223.55	12.3989	-6.62471	6.58118e-247	1.82158e-244	TNFRSF10A	-6.62471	243.74	protein_coding	coding	level2	Basic	not_lncRNA
OK	chr19:43766533-43781257	ENSG00000104783.14	405.964	12.2891	-5.0459	8.66968e-114	7.30326e-112	KCNN4	-5.0459	111.136	protein_coding	coding	level2	Basic	not_lncRNA
OK	chr19:55132698-55149206	ENSG00000105048.17	3859.71	1456.11	-1.40637	4.35646e-36	1.12843e-34	TNNT1	-1.40637	33.9475	protein_coding	coding	level2	Basic	not_lncRNA
OK	chr19:4229523-4237528	ENSG00000105246.6	16.46	3.15651	-2.38256	0.000254346	0.000962303	EBI3	-2.38256	3.01669	protein_coding	coding	level2	Basic	not_lncRNA
OK	chr19:51225966-51243860	ENSG00000105383.15	246.733	4.54436	-5.76273	5.62411e-85	3.30203e-83	CD33	-5.76273	82.4812	protein_coding	coding	level2	Basic	not_lncRNA
OK	chr19:18001132-18014102	ENSG00000105643.10	1704.94	475.334	-1.84271	4.22176e-52	1.52038e-50	ARRDC2	-1.84271	49.818	protein_coding	coding	level2	Basic	not_lncRNA
OK	chr7:93885396-93890753	ENSG00000105825.14	1782.36	109.172	-4.02912	2.67777e-175	3.84309e-173	TFPI2	-4.02912	172.415	protein_coding	coding	level1	Basic	not_lncRNA
OK	chr7:137227364-137343774	ENSG00000105894.12	77.3468	0.301825	-8.00149	3.7701e-37	1.00753e-35	PTN	-8.00149	34.9967	protein_coding	coding	level1	Basic	not_lncRNA
OK	chr7:138706294-138798196	ENSG00000105929.16	8.83431	0.32868	-4.74836	0.000184883	0.000717139	ATP6V0A4	-4.74836	3.1444	protein_coding	coding	level2	Basic	not_lncRNA
<=200	chr7:115941756-116159896	ENSG00000105967.16	16.8396	0.974607	-4.11089	9.14764e-07	5.14322e-06	TFEC	-4.11089	5.28876	protein_coding	coding	level2	Basic	not_lncRNA
OK	chr7:116525036-116561179	ENSG00000105974.13	1975.43	375.21	-2.3964	5.27496e-83	3.03271e-81	CAV1	-2.3964	80.5182	protein_coding	coding	level1	Basic	not_lncRNA
OK	chr7:116672196-116798377	ENSG00000105976.16	5551.31	1732.04	-1.68035	3.88412e-51	1.36578e-49	MET	-1.68035	48.8646	protein_coding	coding	level1	Basic	not_lncRNA
OK	chr7:117275451-117323099	ENSG00000105989.10	11.3222	1.01688	-3.47692	9.3324e-05	0.00038455	WNT2	-3.47692	3.41505	protein_coding	coding	level1	Basic	not_lncRNA
OK	chr7:2512529-2528427	ENSG00000106003.13	117.602	44.1536	-1.41332	3.67671e-10	2.96571e-09	LFNG	-1.41332	8.52787	protein_coding	coding	level1	Basic	not_lncRNA
OK	chr7:120988711-121297442	ENSG00000106034.18	27.7891	8.74461	-1.66805	0.000294741	0.0011019	CPED1	-1.66805	2.95786	protein_coding	coding	level1	Basic	not_lncRNA
OK	chr7:73699210-73719669	ENSG00000106089.12	825.025	200.794	-2.03872	3.2101e-50	1.11064e-48	STX1A	-2.03872	47.9544	protein_coding	coding	level1	Basic	not_lncRNA
OK	chr7:142855061-142871094	ENSG00000106123.12	422.792	21.0396	-4.32877	8.87357e-98	6.0751e-96	EPHB6	-4.32877	95.2164	protein_coding	coding	level2	Basic	not_lncRNA
OK	chr7:75811665-75823356	ENSG00000106178.7	9.75455	0.688205	-3.82517	0.000333228	0.00123494	CCL24	-3.82517	2.90835	protein_coding	coding	level2	Basic	not_lncRNA
OK	chr7:100620420-100642721	ENSG00000106327.13	38.5538	1.62053	-4.57233	4.3265e-13	4.44229e-12	TFR2	-4.57233	11.3524	protein_coding	coding	level2	Basic	not_lncRNA
OK	chr7:130486336-130506465	ENSG00000106484.16	245.961	2.91983	-6.3964	1.95794e-90	1.22371e-88	MEST	-6.3964	87.9123	protein_coding	coding	level2	Basic	not_lncRNA
<=200	chr7:16797631-16833433	ENSG00000106541.12	144.071	2.55286	-5.81852	5.21033e-57	2.0729e-55	AGR2	-5.81852	54.6834	protein_coding	coding	level1	Basic	not_lncRNA
OK	chr7:150685706-150693641	ENSG00000106560.11	46.7592	0.645927	-6.17773	9.77484e-21	1.56908e-19	GIMAP2	-6.17773	18.8044	protein_coding	coding	level2	Basic	not_lncRNA
OK	chr7:151556127-151877115	ENSG00000106617.15	804.565	351.432	-1.19496	1.1683e-20	1.86302e-19	PRKAG2	-1.19496	18.7298	protein_coding	coding	level2	Basic	not_lncRNA
OK	chr7:74289407-74405935	ENSG00000106665.16	2387.23	797.189	-1.58234	4.09019e-42	1.22864e-40	CLIP2	-1.58234	39.9106	protein_coding	coding	level1	Basic	not_lncRNA
OK	chr9:39072767-39288303	ENSG00000106714.17	260.817	97.3812	-1.42132	3.54242e-17	4.73668e-16	CNTNAP3	-1.42132	15.3245	protein_coding	coding	level2	Basic	not_lncRNA
OK	chr9:120952335-121050275	ENSG00000106804.8	177.375	46.1701	-1.94177	4.10713e-21	6.71525e-20	C5	-1.94177	19.1729	protein_coding	coding	level2	Basic	not_lncRNA
OK	chr9:111549722-111599835	ENSG00000106853.20	501.868	9.96334	-5.65453	6.38249e-136	6.68437e-134	PTGR1	-5.65453	133.175	protein_coding	coding	level2	Basic	not_lncRNA
OK	chr9:3824127-4300068	ENSG00000107249.23	1351.65	195.489	-2.78956	5.12276e-96	3.4463e-94	GLIS3	-2.78956	93.4626	protein_coding	coding	level2	Basic	not_lncRNA
OK	chr10:71747556-71773520	ENSG00000107738.20	102.209	36.2453	-1.49566	7.61597e-10	5.93801e-09	VSIR	-1.49566	8.22636	protein_coding	coding	level2	Basic	not_lncRNA
OK	chr10:101031234-101041244	ENSG00000107819.13	1923.23	684.103	-1.49125	1.18199e-36	3.11156e-35	SFXN3	-1.49125	34.507	protein_coding	coding	level2	Basic	not_lncRNA
OK	chr10:101061989-101067059	ENSG00000107821.15	1251.87	324.28	-1.94877	1.60205e-53	5.92362e-52	KAZALD1	-1.94877	51.2274	protein_coding	coding	level2	Basic	not_lncRNA
OK	chr10:52314281-52317657	ENSG00000107984.10	262.798	29.3978	-3.16017	2.32985e-50	8.08977e-49	DKK1	-3.16017	48.0921	protein_coding	coding	level2	Basic	not_lncRNA
OK	chr10:79068966-79316519	ENSG00000108175.18	4275.65	1884.7	-1.18181	9.02715e-27	1.84106e-25	ZMIZ1	-1.18181	24.7349	protein_coding	coding	level2	Basic	not_lncRNA
OK	chr17:40015440-40017813	ENSG00000108342.13	25.0643	0.99003	-4.66202	3.38039e-10	2.73465e-09	CSF3	-4.66202	8.5631	protein_coding	coding	level2	Basic	not_lncRNA
OK	chr17:41420547-41424585	ENSG00000108417.4	26.4914	0.32868	-6.33269	9.04458e-09	6.32859e-08	KRT37	-6.33269	7.19869	protein_coding	coding	level2	Basic	not_lncRNA
OK	chr17:41459513-41467386	ENSG00000108759.4	25.5633	5.24	-2.28643	0.00014706	0.000583272	KRT32	-2.28643	3.23413	protein_coding	coding	level2	Basic	not_lncRNA
OK	chr17:50634881-50692253	ENSG00000108846.16	353.143	5.10573	-6.11199	3.10349e-114	2.62577e-112	ABCC3	-6.11199	111.581	protein_coding	coding	level1	Basic	not_lncRNA
OK	chr17:28573115-28576948	ENSG00000109107.14	1242.41	563.781	-1.13993	6.16754e-21	9.99966e-20	ALDOC	-1.13993	19	protein_coding	coding	level1	Basic	not_lncRNA
OK	chr4:102501359-102617302	ENSG00000109320.13	2549.55	1217.69	-1.0661	4.27836e-21	6.97755e-20	NFKB1	-1.0661	19.1563	protein_coding	coding	level1	Basic	not_lncRNA
OK	chr4:74445136-74455005	ENSG00000109321.11	407.141	15.261	-4.7376	2.53861e-103	1.87731e-101	AREG	-4.7376	100.726	protein_coding	coding	level2	Basic	not_lncRNA
OK	chr4:168092537-168187736	ENSG00000109511.12	1047.09	2.65284	-8.62463	9.39442e-255	2.88916e-252	ANXA10	-8.62463	251.539	protein_coding	coding	level2	Basic	not_lncRNA
OK	chr4:39498755-39527439	ENSG00000109814.12	1409.41	602.597	-1.22582	6.90709e-25	1.30816e-23	UGDH	-1.22582	22.8833	protein_coding	coding	level1	Basic	not_lncRNA
OK	chr11:88265069-88337725	ENSG00000109861.17	4135.31	1187.64	-1.79989	1.25775e-56	4.95305e-55	CTSC	-1.79989	54.3051	protein_coding	coding	level2	Basic	not_lncRNA
OK	chr11:58526871-58578166	ENSG00000110031.13	575.246	89.7131	-2.68079	7.50492e-65	3.38158e-63	LPXN	-2.68079	62.4709	protein_coding	coding	level1	Basic	not_lncRNA
OK	chr11:59172132-59208588	ENSG00000110042.8	485.772	26.4854	-4.19701	1.83415e-103	1.36156e-101	DTX4	-4.19701	100.866	protein_coding	coding	level2	Basic	not_lncRNA
OK	chr11:69641156-69654474	ENSG00000110092.4	6835.98	2663.54	-1.3598	2.29992e-35	5.83259e-34	CCND1	-1.3598	33.2341	protein_coding	coding	level1	Basic	not_lncRNA
OK	chr11:101915010-102001062	ENSG00000110318.15	176.39	82.4773	-1.0967	5.81135e-07	3.33911e-06	CEP126	-1.0967	5.47637	protein_coding	coding	level2	Basic	not_lncRNA
OK	chr11:119638098-119728553	ENSG00000110400.11	4584.74	1535.97	-1.57769	3.79878e-45	1.19872e-43	NECTIN1	-1.57769	42.9213	protein_coding	coding	level1	Basic	not_lncRNA
OK	chr11:33376108-33674102	ENSG00000110427.17	679.193	329.18	-1.04494	9.46255e-16	1.15743e-14	KIAA1549L	-1.04494	13.9365	protein_coding	coding	level1	Basic	not_lncRNA
OK	chr11:107790991-107928293	ENSG00000110660.15	5515	1504.78	-1.87381	4.01236e-62	1.74695e-60	SLC35F2	-1.87381	59.7577	protein_coding	coding	level2	Basic	not_lncRNA
OK	chr11:107591147-107666779	ENSG00000110675.13	656.576	317.215	-1.0495	1.76447e-15	2.13001e-14	ELMOD1	-1.0495	13.6716	protein_coding	coding	level1	Basic	not_lncRNA
OK	chr11:68039025-68050895	ENSG00000110719.10	863.77	249.456	-1.79186	1.64832e-41	4.86091e-40	TCIRG1	-1.79186	39.3133	protein_coding	coding	level1	Basic	not_lncRNA
OK	chr11:108505435-108593768	ENSG00000110723.12	1166.76	325.65	-1.84112	4.2606e-18	6.02548e-17	EXPH5	-1.84112	16.22	protein_coding	coding	level1	Basic	not_lncRNA
OK	chr12:9852369-9869354	ENSG00000110852.5	555.755	8.56962	-6.01907	4.86889e-152	6.04709e-150	CLEC2B	-6.01907	149.218	protein_coding	coding	level2	Basic	not_lncRNA
OK	chr12:57762334-57767095	ENSG00000111012.10	335.512	48.7695	-2.78231	5.33152e-52	1.91648e-50	CYP27B1	-2.78231	49.7175	protein_coding	coding	level2	Basic	not_lncRNA
OK	chr12:80792520-80937934	ENSG00000111052.8	781.093	367.419	-1.08807	1.55594e-17	2.13048e-16	LIN7A	-1.08807	15.6715	protein_coding	coding	level1	Basic	not_lncRNA
OK	chr12:52948871-52952900	ENSG00000111057.11	14120.4	3931.58	-1.8446	2.93043e-63	1.30223e-61	KRT18	-1.8446	60.8853	protein_coding	coding	level2	Basic	not_lncRNA
OK	chr12:53046969-53064369	ENSG00000111077.18	1012.02	136.367	-2.89167	7.40304e-92	4.71822e-90	TNS2	-2.89167	89.3262	protein_coding	coding	level1	Basic	not_lncRNA
OK	chr12:111405923-111451623	ENSG00000111252.11	3751.36	1100.51	-1.76925	3.29302e-54	1.23888e-52	SH2B3	-1.76925	51.907	protein_coding	coding	level1	Basic	not_lncRNA
OK	chr12:6347684-6377359	ENSG00000111319.13	112.216	7.50248	-3.90277	7.64483e-34	1.8538e-32	SCNN1A	-3.90277	31.7319	protein_coding	coding	level1	Basic	not_lncRNA
OK	chr12:112938433-112976460	ENSG00000111331.14	2093.55	989.39	-1.08134	4.56705e-21	7.4421e-20	OAS3	-1.08134	19.1283	protein_coding	coding	level2	Basic	not_lncRNA
OK	chr12:112978395-113011723	ENSG00000111335.14	169.091	5.68063	-4.89561	2.71236e-56	1.06596e-54	OAS2	-4.89561	53.9723	protein_coding	coding	level2	Basic	not_lncRNA
OK	chr12:14880864-14885854	ENSG00000111341.10	8.54797	1.63197	-2.38897	0.00387711	0.0113097	MGP	-2.38897	1.94655	protein_coding	coding	level1	Basic	not_lncRNA
OK	chr12:14942031-14961601	ENSG00000111348.9	982.096	7.07781	-7.11642	1.37017e-230	3.36039e-228	ARHGDIB	-7.11642	227.474	protein_coding	coding	level2	Basic	not_lncRNA
OK	chr12:64759484-64878623	ENSG00000111490.15	247.672	123.258	-1.00675	6.90302e-10	5.41482e-09	TBC1D30	-1.00675	8.26642	protein_coding	coding	level1	Basic	not_lncRNA
OK	chr12:6946577-6961316	ENSG00000111679.17	440.883	58.9777	-2.90215	5.50325e-64	2.46248e-62	PTPN6	-2.90215	61.6086	protein_coding	coding	level1	Basic	not_lncRNA
OK	chr12:20810705-20916911	ENSG00000111700.13	26.3456	1.33413	-4.30359	1.22314e-09	9.33007e-09	SLCO1B3	-4.30359	8.03011	protein_coding	coding	level2	Basic	not_lncRNA
OK	chr6:26440504-26453415	ENSG00000111801.16	349.689	163.847	-1.09372	3.50349e-13	3.62414e-12	BTN3A3	-1.09372	11.4408	protein_coding	coding	level2	Basic	not_lncRNA
OK	chr6:10492223-10627222	ENSG00000111846.19	529.634	142.247	-1.8966	9.39747e-38	2.55008e-36	GCNT2	-1.8966	35.5934	protein_coding	coding	level2	Basic	not_lncRNA
OK	chr6:35943516-36024641	ENSG00000112053.14	7.60834	0.974607	-2.96469	0.00511695	0.0145028	SLC26A8	-2.96469	1.83855	protein_coding	coding	level2	Basic	not_lncRNA
OK	chr6:132680849-132714055	ENSG00000112299.8	434.67	2.83927	-7.25826	3.78542e-141	4.21509e-139	VNN1	-7.25826	138.375	protein_coding	coding	level2	Basic	not_lncRNA
OK	chr6:132744196-132763447	ENSG00000112303.14	50.6945	1.98006	-4.67821	2.41356e-20	3.77119e-19	VNN2	-4.67821	18.4235	protein_coding	coding	level2	Basic	not_lncRNA
OK	chr6:25962802-25991231	ENSG00000112343.11	1185.3	366.333	-1.69403	2.63883e-41	7.73486e-40	TRIM38	-1.69403	39.1115	protein_coding	coding	level2	Basic	not_lncRNA
OK	chr6:165279664-165309605	ENSG00000112539.15	45.8003	14.6713	-1.64236	2.6509e-06	1.40485e-05	C6orf118	-1.64236	4.85237	protein_coding	coding	level2	Basic	not_lncRNA
OK	chr6:41637018-41654244	ENSG00000112559.15	24.0509	1.27643	-4.2359	3.89391e-07	2.28689e-06	MDFI	-4.2359	5.64076	protein_coding	coding	level2	Basic	not_lncRNA
OK	chr6:112107931-112254567	ENSG00000112769.20	2044.5	894.181	-1.19311	7.22732e-25	1.36747e-23	LAMA4	-1.19311	22.8641	protein_coding	coding	level1	Basic	not_lncRNA
<=200	chr5:141094615-141098703	ENSG00000112852.7	177.394	34.6707	-2.35516	1.36502e-26	2.76645e-25	PCDHB2	-2.35516	24.5581	protein_coding	coding	level2	Basic	not_lncRNA
OK	chr5:10679230-10761234	ENSG00000112977.16	6641.96	2677.56	-1.31069	5.30024e-33	1.26157e-31	DAP	-1.31069	30.8991	protein_coding	coding	level1	Basic	not_lncRNA
OK	chr5:151661096-151686915	ENSG00000113140.11	131.856	22.6098	-2.54394	1.03685e-25	2.0251e-24	SPARC	-2.54394	23.6936	protein_coding	coding	level1	Basic	not_lncRNA
OK	chr5:157142933-157222963	ENSG00000113263.13	122.636	0.630505	-7.60366	2.97752e-54	1.12236e-52	ITK	-7.60366	51.9499	protein_coding	coding	level2	Basic	not_lncRNA
OK	chr5:90474864-90514557	ENSG00000113356.13	991.905	410.998	-1.27107	8.77514e-09	6.14672e-08	POLR3G	-1.27107	7.21136	protein_coding	coding	level1	Basic	not_lncRNA
OK	chr5:31193686-31329146	ENSG00000113361.13	40.9139	2.86612	-3.83542	5.52867e-14	6.03822e-13	CDH6	-3.83542	12.2191	protein_coding	coding	level2	Basic	not_lncRNA
OK	chr5:91368631-91383317	ENSG00000113369.9	255.837	127.372	-1.00618	0.000263896	0.000995523	ARRDC3	-1.00618	3.00195	protein_coding	coding	level1	Basic	not_lncRNA
OK	chr5:32689070-32783028	ENSG00000113389.16	2376.94	33.7711	-6.13717	1.80237e-303	8.31452e-301	NPR3	-6.13717	300.08	protein_coding	coding	level1	Basic	not_lncRNA
OK	chr5:35055702-35230487	ENSG00000113494.17	32.9833	2.65284	-3.63612	2.38288e-11	2.12366e-10	PRLR	-3.63612	9.67292	protein_coding	coding	level2	Basic	not_lncRNA
OK	chr5:141991749-142013027	ENSG00000113552.16	4490.43	2080.62	-1.10984	7.3496e-24	1.32834e-22	GNPDA1	-1.10984	21.8767	protein_coding	coding	level1	Basic	not_lncRNA
OK	chr5:141943581-141958202	ENSG00000113555.6	15.8805	1.96464	-3.01493	6.12615e-05	0.000263122	PCDH12	-3.01493	3.57984	protein_coding	coding	level2	Basic	not_lncRNA
OK	chr5:142592179-142698070	ENSG00000113578.18	37.8553	1.63197	-4.53581	1.36298e-08	9.32808e-08	FGF1	-4.53581	7.03021	protein_coding	coding	level1	Basic	not_lncRNA
OK	chr5:147390808-147510068	ENSG00000113657.13	3511.69	221.912	-3.98411	8.7195e-203	1.57888e-200	DPYSL3	-3.98411	199.802	protein_coding	coding	level2	Basic	not_lncRNA
OK	chr5:150113839-150155845	ENSG00000113721.14	43.6947	13.9001	-1.65237	3.44591e-06	1.80153e-05	PDGFRB	-1.65237	4.74436	protein_coding	coding	level1	Basic	not_lncRNA
OK	chr3:187721377-187745725	ENSG00000113916.18	940.412	198.789	-2.24206	2.96518e-61	1.26822e-59	BCL6	-2.24206	58.8968	protein_coding	coding	level1	Basic	not_lncRNA
OK	chr3:122055362-122121136	ENSG00000114013.16	186.304	0.344102	-9.08061	6.05795e-80	3.33445e-78	CD86	-9.08061	77.477	protein_coding	coding	level2	Basic	not_lncRNA
OK	chr3:122384182-122412334	ENSG00000114023.15	4053.92	1619.78	-1.32352	2.45606e-32	5.75407e-31	FAM162A	-1.32352	30.24	protein_coding	coding	level1	Basic	not_lncRNA
OK	chr3:138494344-138594260	ENSG00000114107.9	474.698	236.218	-1.00689	0.000498001	0.00178186	CEP70	-1.00689	2.74913	protein_coding	coding	level1	Basic	not_lncRNA
OK	chr3:50226292-50258898	ENSG00000114353.17	7886.03	3633.64	-1.11789	5.82414e-25	1.10522e-23	GNAI2	-1.11789	22.9566	protein_coding	coding	level1	Basic	not_lncRNA
OK	chr3:108296490-108378280	ENSG00000114455.13	31.1864	2.25104	-3.79225	3.93481e-09	2.85425e-08	HHLA2	-3.79225	7.54451	protein_coding	coding	level1	Basic	not_lncRNA
OK	chr3:81489703-81761645	ENSG00000114480.13	2379.25	693.387	-1.77877	8.77475e-52	3.13673e-50	GBE1	-1.77877	49.5035	protein_coding	coding	level2	Basic	not_lncRNA
OK	chr3:69287751-69542583	ENSG00000114541.15	842.383	358.873	-1.231	4.72397e-22	8.04986e-21	FRMD4B	-1.231	20.0942	protein_coding	coding	level2	Basic	not_lncRNA
OK	chr3:146192339-146251179	ENSG00000114698.15	116.123	56.8819	-1.02961	0.000342061	0.00126454	PLSCR4	-1.02961	2.89807	protein_coding	coding	level2	Basic	not_lncRNA
OK	chr3:179794958-180036937	ENSG00000114757.19	9.80884	0.630505	-3.9595	0.000241187	0.000916456	PEX5L	-3.9595	3.03789	protein_coding	coding	level2	Basic	not_lncRNA
OK	chr2:227805739-227813987	ENSG00000115009.13	31.5137	0.947752	-5.05532	7.17824e-14	7.79588e-13	CCL20	-5.05532	12.1081	protein_coding	coding	level2	Basic	not_lncRNA
OK	chr2:113706709-113756642	ENSG00000115084.15	776.431	302.924	-1.3579	1.5484e-23	2.7701e-22	SLC35F5	-1.3579	21.5575	protein_coding	coding	level1	Basic	not_lncRNA
OK	chr2:24077433-24085215	ENSG00000115129.14	863.795	414.45	-1.05949	2.56722e-17	3.46861e-16	TP53I3	-1.05949	15.4598	protein_coding	coding	level2	Basic	not_lncRNA
OK	chr19:1450121-1473244	ENSG00000115266.12	100.003	27.8538	-1.84409	1.70729e-12	1.67742e-11	APC2	-1.84409	10.7754	protein_coding	coding	level2	Basic	not_lncRNA
OK	chr2:162267074-162318684	ENSG00000115267.9	257.435	96.412	-1.41693	1.19407e-16	1.55061e-15	IFIH1	-1.41693	14.8095	protein_coding	coding	level2	Basic	not_lncRNA
OK	chr2:75469302-75560936	ENSG00000115363.14	165.415	69.9678	-1.24133	1.45238e-10	1.21712e-09	EVA1A	-1.24133	8.91466	protein_coding	coding	level1	Basic	not_lncRNA
OK	chr2:102311563-102352037	ENSG00000115602.17	81.3481	0.32868	-7.95128	4.60851e-37	1.2282e-35	IL1RL1	-7.95128	34.9107	protein_coding	coding	level2	Basic	not_lncRNA
OK	chr2:102619553-102711355	ENSG00000115616.3	175.864	84.9182	-1.05032	1.21972e-08	8.404e-08	SLC9A2	-1.05032	7.07551	protein_coding	coding	level2	Basic	not_lncRNA
OK	chr2:237487251-237555322	ENSG00000115648.14	871.128	6.20717	-7.13281	1.22371e-216	2.63437e-214	MLPH	-7.13281	213.579	protein_coding	coding	level1	Basic	not_lncRNA
OK	chr2:127418427-127429242	ENSG00000115718.18	7.95387	0.688205	-3.53075	0.00112485	0.00371086	PROC	-3.53075	2.43053	protein_coding	coding	level2	Basic	not_lncRNA
OK	chr2:10302904-10427604	ENSG00000115756.13	5921.83	1042.23	-2.50637	5.94318e-104	4.44591e-102	HPCAL1	-2.50637	101.352	protein_coding	coding	level2	Basic	not_lncRNA
OK	chr2:20200799-20225433	ENSG00000115884.11	4842.3	1661.29	-1.54339	1.91347e-43	5.88467e-42	SDC1	-1.54339	41.2303	protein_coding	coding	level2	Basic	not_lncRNA
OK	chr2:142877664-143055833	ENSG00000115919.15	296.928	9.42882	-4.97689	4.94208e-35	1.24678e-33	KYNU	-4.97689	32.9042	protein_coding	coding	level1	Basic	not_lncRNA
OK	chr19:917333-921005	ENSG00000116014.10	269.234	18.1117	-3.89386	3.92632e-67	1.80695e-65	KISS1R	-3.89386	64.7431	protein_coding	coding	level2	Basic	not_lncRNA
OK	chr1:176463175-176845601	ENSG00000116183.11	63.4979	13.996	-2.18169	3.40545e-11	2.99776e-10	PAPPA2	-2.18169	9.5232	protein_coding	coding	level2	Basic	not_lncRNA
OK	chr1:8004404-8026283	ENSG00000116285.13	6277.17	891.354	-2.81604	4.65252e-127	4.52977e-125	ERRFI1	-2.81604	124.344	protein_coding	coding	level1	Basic	not_lncRNA
OK	chr1:11664200-11674354	ENSG00000116663.11	112.717	11.3318	-3.31426	1.40427e-28	3.00971e-27	FBXO6	-3.31426	26.5215	protein_coding	coding	level2	Basic	not_lncRNA
OK	chr1:183555563-183590876	ENSG00000116701.15	256.35	1.93379	-7.05054	1.50493e-94	9.98564e-93	NCF2	-7.05054	92.0006	protein_coding	coding	level2	Basic	not_lncRNA
OK	chr1:15571699-15585051	ENSG00000116771.6	347.656	68.5084	-2.34331	4.15989e-42	1.24572e-40	AGMAT	-2.34331	39.9046	protein_coding	coding	level2	Basic	not_lncRNA
OK	chr1:236518273-236552981	ENSG00000116977.19	284.829	5.77452	-5.62425	3.05596e-92	1.98024e-90	LGALS8	-5.62425	89.7033	protein_coding	coding	level2	Basic	not_lncRNA
OK	chr1:163068775-163076802	ENSG00000117152.14	510.81	49.3709	-3.37105	2.44123e-84	1.42039e-82	RGS4	-3.37105	81.8476	protein_coding	coding	level2	Basic	not_lncRNA
OK	chr1:89006680-89022866	ENSG00000117226.12	300.052	1.66281	-7.49544	1.31354e-55	5.07981e-54	GBP3	-7.49544	53.2942	protein_coding	coding	level1	Basic	not_lncRNA
OK	chr1:89051882-89065360	ENSG00000117228.11	542.209	25.4456	-4.41336	2.14572e-115	1.85595e-113	GBP1	-4.41336	112.731	protein_coding	coding	level2	Basic	not_lncRNA
OK	chr1:43933320-43937239	ENSG00000117407.17	117.203	31.9198	-1.87648	6.10034e-15	7.11584e-14	ARTN	-1.87648	13.1478	protein_coding	coding	level2	Basic	not_lncRNA
OK	chr1:46175087-46185962	ENSG00000117472.10	111.462	4.13112	-4.75388	7.65609e-26	1.50596e-24	TSPAN1	-4.75388	23.8222	protein_coding	coding	level2	Basic	not_lncRNA
OK	chr1:94529173-94541759	ENSG00000117525.14	226.995	76.9637	-1.56041	1.42881e-17	1.96195e-16	F3	-1.56041	15.7073	protein_coding	coding	level2	Basic	not_lncRNA
OK	chr1:209785623-209806175	ENSG00000117595.12	55.8897	22.5567	-1.30903	2.57862e-05	0.000117638	IRF6	-1.30903	3.92945	protein_coding	coding	level2	Basic	not_lncRNA
OK	chr1:98890245-99005032	ENSG00000117598.13	72.4488	12.0165	-2.59194	1.44359e-15	1.74592e-14	PLPPR5	-2.59194	13.758	protein_coding	coding	level2	Basic	not_lncRNA
OK	chr18:31623169-31684723	ENSG00000118276.11	754.922	173.233	-2.12361	3.78028e-52	1.36393e-50	B4GALT6	-2.12361	49.8652	protein_coding	coding	level1	Basic	not_lncRNA
OK	chr1:150257251-150265049	ENSG00000118298.12	55.8383	13.2656	-2.07357	8.19277e-10	6.36723e-09	CA14	-2.07357	8.19605	protein_coding	coding	level2	Basic	not_lncRNA
OK	chr5:160563120-160852211	ENSG00000118322.14	30.8689	1.68967	-4.19134	5.61912e-12	5.26453e-11	ATP10B	-4.19134	10.2786	protein_coding	coding	level1	Basic	not_lncRNA
OK	chr6:134169246-134318058	ENSG00000118515.11	1143.89	103.312	-3.46886	1.01985e-125	9.83063e-124	SGK1	-3.46886	123.007	protein_coding	coding	level2	Basic	not_lncRNA
OK	chr6:131948176-131951372	ENSG00000118523.6	508.257	136.46	-1.89708	5.40943e-37	1.43769e-35	CCN2	-1.89708	34.8423	protein_coding	coding	level2	Basic	not_lncRNA
OK	chr4:87975650-87983410	ENSG00000118785.14	7.02293	1.27643	-2.45996	0.00669273	0.018414	SPP1	-2.45996	1.73485	protein_coding	coding	level2	Basic	not_lncRNA
OK	chr16:4883572-4960741	ENSG00000118898.16	428.168	43.013	-3.31533	8.63983e-75	4.44023e-73	PPL	-3.31533	72.3526	protein_coding	coding	level2	Basic	not_lncRNA
OK	chr9:69121470-69248898	ENSG00000119139.21	119.717	34.1227	-1.81082	8.64658e-15	9.99567e-14	TJP2	-1.81082	13.0002	protein_coding	coding	level2	Basic	not_lncRNA
OK	chr14:77024543-77028708	ENSG00000119669.5	7078.16	1372.98	-2.36607	1.86375e-95	1.24949e-93	IRF2BPL	-2.36607	92.9033	protein_coding	coding	level2	Basic	not_lncRNA
OK	chr14:75013769-75051532	ENSG00000119684.16	388.103	78.0255	-2.31442	8.09203e-42	2.40097e-40	MLH3	-2.31442	39.6196	protein_coding	coding	level1	Basic	not_lncRNA
OK	chr14:94174322-94279734	ENSG00000119698.12	377.873	161.981	-1.22207	2.2963e-06	1.22767e-05	PPP4R4	-1.22207	4.91092	protein_coding	coding	level1	Basic	not_lncRNA
OK	chr14:75958116-75983011	ENSG00000119699.8	837.835	143.144	-2.54919	2.26053e-71	1.1088e-69	TGFB3	-2.54919	68.9551	protein_coding	coding	level1	Basic	not_lncRNA
OK	chr2:47345163-47387601	ENSG00000119888.11	877.832	21.1744	-5.37355	3.97172e-181	6.01187e-179	EPCAM	-5.37355	178.221	protein_coding	coding	level1	Basic	not_lncRNA
<=200	chr10:89327941-89377473	ENSG00000119917.15	224.816	21.2012	-3.40652	4.92217e-50	1.69692e-48	IFIT3	-3.40652	47.7703	protein_coding	coding	level2	Basic	not_lncRNA
OK	chr10:89283694-89308900	ENSG00000119922.11	284.99	16.5415	-4.10675	4.20744e-71	2.05338e-69	IFIT2	-4.10675	68.6875	protein_coding	coding	level2	Basic	not_lncRNA
OK	chr9:27109149-27230173	ENSG00000120156.22	13.4073	0.98604	-3.76523	2.3771e-05	0.00010945	TEK	-3.76523	3.96079	protein_coding	coding	level1	Basic	not_lncRNA
OK	chr9:5450503-5470566	ENSG00000120217.14	26.8592	12.3526	-1.1206	0.00791833	0.0213347	CD274	-1.1206	1.67091	protein_coding	coding	level2	Basic	not_lncRNA
OK	chr5:141653402-141682230	ENSG00000120318.16	1186.94	540.738	-1.13425	1.56975e-20	2.48479e-19	ARAP3	-1.13425	18.6047	protein_coding	coding	level1	Basic	not_lncRNA
OK	chr5:141223343-141227759	ENSG00000120327.7	58.329	5.18629	-3.49144	1.26038e-17	1.73806e-16	PCDHB14	-3.49144	15.7599	protein_coding	coding	level2	Basic	not_lncRNA
OK	chr1:173799550-173824322	ENSG00000120334.15	1230.33	580.037	-1.08483	2.12559e-19	3.19498e-18	CENPL	-1.08483	17.4955	protein_coding	coding	level2	Basic	not_lncRNA
OK	chr11:130866250-130916479	ENSG00000120451.11	240.414	47.6752	-2.33421	2.47387e-32	5.78879e-31	SNX19	-2.33421	30.2374	protein_coding	coding	level2	Basic	not_lncRNA
OK	chr10:23694746-24547843	ENSG00000120549.18	1814.65	393.928	-2.20369	5.9424e-71	2.87835e-69	KIAA1217	-2.20369	68.5409	protein_coding	coding	level1	Basic	not_lncRNA
OK	chr8:29333064-29350684	ENSG00000120875.9	4974.18	251.624	-4.30512	4.33322e-239	1.13454e-236	DUSP4	-4.30512	235.945	protein_coding	coding	level1	Basic	not_lncRNA
OK	chr8:27311482-27459390	ENSG00000120899.18	504.056	164.013	-1.61978	9.72005e-29	2.09484e-27	PTK2B	-1.61978	26.6788	protein_coding	coding	level1	Basic	not_lncRNA
OK	chr8:73294602-73325281	ENSG00000121039.10	2086.05	871.486	-1.25923	6.02161e-28	1.26952e-26	RDH10	-1.25923	25.8964	protein_coding	coding	level2	Basic	not_lncRNA
OK	chr17:56836387-56914080	ENSG00000121060.18	7711.74	3820.84	-1.01317	7.69381e-21	1.2412e-19	TRIM25	-1.01317	18.9062	protein_coding	coding	level1	Basic	not_lncRNA
OK	chr4:154627072-154748320	ENSG00000121207.12	31.735	1.27643	-4.63589	6.93252e-13	7.02131e-12	LRAT	-4.63589	11.1536	protein_coding	coding	level2	Basic	not_lncRNA
<=200	chr16:50246148-50299011	ENSG00000121281.13	1645.44	436.347	-1.91492	7.96351e-55	3.04326e-53	ADCY7	-1.91492	52.5167	protein_coding	coding	level2	Basic	not_lncRNA
OK	chr1:52896403-52927179	ENSG00000121310.17	235.808	16.355	-3.8498	2.0016e-59	8.34e-58	ECHDC2	-3.8498	57.0788	protein_coding	coding	level2	Basic	not_lncRNA
OK	chr3:119642059-119665324	ENSG00000121577.14	31.5232	3.63489	-3.11643	3.51897e-09	2.56412e-08	POPDC2	-3.11643	7.59106	protein_coding	coding	level1	Basic	not_lncRNA
OK	chr3:46409514-46412997	ENSG00000121797.10	147.009	2.22418	-6.04648	3.35866e-53	1.23246e-51	CCRL2	-6.04648	50.9092	protein_coding	coding	level1	Basic	not_lncRNA
OK	chr3:179148357-179240093	ENSG00000121879.6	1055.34	391.027	-1.43236	9.71102e-12	8.9298e-11	PIK3CA	-1.43236	10.0492	protein_coding	coding	level1	Basic	not_lncRNA
OK	chr4:38966744-39032409	ENSG00000121895.8	369.463	3.63489	-6.66737	2.82922e-122	2.62278e-120	TMEM156	-6.66737	119.581	protein_coding	coding	level1	Basic	not_lncRNA
OK	chr1:33513999-34165842	ENSG00000121904.17	439.75	4.40609	-6.64104	2.34586e-137	2.47016e-135	CSMD2	-6.64104	134.607	protein_coding	coding	level2	Basic	not_lncRNA
OK	chr13:27270830-27275192	ENSG00000122035.7	844.625	350.482	-1.26897	2.93251e-23	5.18407e-22	RASL11A	-1.26897	21.2853	protein_coding	coding	level2	Basic	not_lncRNA
OK	chr10:80150889-80205572	ENSG00000122359.18	15390.7	5942.85	-1.37283	5.12078e-37	1.36285e-35	ANXA11	-1.37283	34.8656	protein_coding	coding	level2	Basic	not_lncRNA
OK	chr10:62814433-62919900	ENSG00000122877.16	44.0462	20.9207	-1.07409	0.00121913	0.00399064	EGR2	-1.07409	2.39896	protein_coding	coding	level2	Basic	not_lncRNA
OK	chr10:73007224-73096974	ENSG00000122884.12	3509.29	1334.37	-1.39503	2.25977e-35	5.73828e-34	P4HA1	-1.39503	33.2412	protein_coding	coding	level2	Basic	not_lncRNA
OK	chr12:25959029-26079892	ENSG00000123094.15	1673.68	402.59	-2.05564	3.00054e-32	6.98743e-31	RASSF8	-2.05564	30.1557	protein_coding	coding	level2	Basic	not_lncRNA
OK	chr12:26120030-26125037	ENSG00000123095.6	960.47	125.854	-2.93199	7.28536e-92	4.65854e-90	BHLHE41	-2.93199	89.3317	protein_coding	coding	level2	Basic	not_lncRNA
OK	chr19:14381435-14408725	ENSG00000123146.20	4007.32	1358.21	-1.56094	1.40349e-43	4.33003e-42	ADGRE5	-1.56094	41.3635	protein_coding	coding	level1	Basic	not_lncRNA
OK	chr12:57128483-57213361	ENSG00000123384.14	7285.94	3372.85	-1.11114	2.19109e-22	3.7904e-21	LRP1	-1.11114	20.4213	protein_coding	coding	level1	Basic	not_lncRNA
OK	chr12:54292111-54301015	ENSG00000123405.14	20.1526	7.65061	-1.39732	0.00447232	0.0128811	NFE2	-1.39732	1.89005	protein_coding	coding	level2	Basic	not_lncRNA
OK	chrX:115003975-115018973	ENSG00000123496.8	199.191	1.26101	-7.30343	3.35646e-78	1.78658e-76	IL13RA2	-7.30343	75.748	protein_coding	coding	level2	Basic	not_lncRNA
OK	chr2:151270470-151289668	ENSG00000123609.11	375.22	35.075	-3.41922	9.95884e-71	4.79981e-69	NMI	-3.41922	68.3188	protein_coding	coding	level2	Basic	not_lncRNA
OK	chr2:151357592-151380046	ENSG00000123610.5	363.592	1.30329	-8.12402	2.44034e-81	1.37048e-79	TNFAIP6	-8.12402	78.8631	protein_coding	coding	level2	Basic	not_lncRNA
OK	chr1:209675412-209676390	ENSG00000123689.6	1015.7	181.196	-2.48685	4.08866e-74	2.09018e-72	G0S2	-2.48685	71.6798	protein_coding	coding	level2	Basic	not_lncRNA
OK	chr20:45252239-45254564	ENSG00000124107.5	2005.47	22.8271	-6.45705	2.58555e-297	1.11322e-294	SLPI	-6.45705	293.953	protein_coding	coding	level2	Basic	not_lncRNA
OK	chr20:45747944-45791932	ENSG00000124116.19	56.3022	13.2581	-2.08631	6.63952e-10	5.22081e-09	WFDC3	-2.08631	8.28226	protein_coding	coding	level1	Basic	not_lncRNA
OK	chr20:45325288-45348424	ENSG00000124145.6	3271.83	858.298	-1.93055	1.6518e-62	7.24066e-61	SDC4	-1.93055	60.1402	protein_coding	coding	level2	Basic	not_lncRNA
OK	chr20:45293445-45308529	ENSG00000124159.16	22.0046	6.30159	-1.80402	0.000342609	0.00126608	MATN4	-1.80402	2.89754	protein_coding	coding	level2	Basic	not_lncRNA
OK	chr20:58309715-58367507	ENSG00000124209.4	1516.25	636.873	-1.25143	4.78726e-26	9.49368e-25	RAB22A	-1.25143	24.0226	protein_coding	coding	level2	Basic	not_lncRNA
OK	chr20:49982980-49988886	ENSG00000124216.4	200.898	41.7156	-2.26781	6.55805e-20	1.00763e-18	SNAI1	-2.26781	17.9967	protein_coding	coding	level2	Basic	not_lncRNA
OK	chr19:43460787-43465608	ENSG00000124466.9	162.488	39.6108	-2.03636	5.49127e-21	8.92561e-20	LYPD3	-2.03636	19.0494	protein_coding	coding	level2	Basic	not_lncRNA
OK	chrX:43948776-43973390	ENSG00000124479.11	10.0758	0.344102	-4.87191	4.94933e-05	0.000215636	NDP	-4.87191	3.66628	protein_coding	coding	level2	Basic	not_lncRNA
OK	chr6:34537802-34556333	ENSG00000124664.11	21.3893	2.51059	-3.09079	1.16427e-06	6.46354e-06	SPDEF	-3.09079	5.18953	protein_coding	coding	level2	Basic	not_lncRNA
OK	chr6:35118269-35148610	ENSG00000124678.20	25.3323	5.06744	-2.32165	9.0009e-06	4.41276e-05	TCP11	-2.32165	4.35529	protein_coding	coding	level1	Basic	not_lncRNA
OK	chr2:237574322-237591071	ENSG00000124839.13	191.341	2.60657	-6.19785	7.54163e-73	3.78547e-71	RAB17	-6.19785	70.4219	protein_coding	coding	level1	Basic	not_lncRNA
OK	chr4:73837187-73849064	ENSG00000124875.10	572.975	10.6938	-5.74362	5.1395e-150	6.30239e-148	CXCL6	-5.74362	147.2	protein_coding	coding	level1	Basic	not_lncRNA
OK	chr4:74365145-74388749	ENSG00000124882.4	21.6707	0.905475	-4.58093	9.632e-09	6.72747e-08	EREG	-4.58093	7.17215	protein_coding	coding	level2	Basic	not_lncRNA
OK	chr11:61752636-61788518	ENSG00000124920.14	1189	529.223	-1.16781	7.86024e-22	1.33123e-20	MYRF	-1.16781	19.8757	protein_coding	coding	level2	Basic	not_lncRNA
OK	chr11:62433546-62546796	ENSG00000124942.14	29597	5243.54	-2.49684	1.92691e-110	1.54272e-108	AHNAK	-2.49684	107.812	protein_coding	coding	level1	Basic	not_lncRNA
OK	chr3:8619601-8745036	ENSG00000125046.15	14.3109	4.25795	-1.74888	0.00434488	0.0125439	SSUH2	-1.74888	1.90157	protein_coding	coding	level2	Basic	not_lncRNA
OK	chr4:8199290-8241103	ENSG00000125089.17	154.64	1.93379	-6.32133	1.71906e-59	7.17818e-58	SH3TC1	-6.32133	57.144	protein_coding	coding	level1	Basic	not_lncRNA
OK	chr16:56608584-56609497	ENSG00000125148.7	4008.11	525.783	-2.93038	1.9318e-129	1.90962e-127	MT2A	-2.93038	126.719	protein_coding	coding	level2	Basic	not_lncRNA
[truncated: 1,794 more rows]
