# Supplementary material for: Histone methyltransferase ASH1L primes metastases and metabolic reprogramming of macrophages in the bone niche
Source: Nat Commun. 2025 May 20;16:4681. doi: 10.1038/s41467-025-59381-2 (PMC12092585; doi:10.1038/s41467-025-59381-2)
Supplement: Supplementary file 4 — Supplementary Data 2 [file 41467_2025_59381_MOESM4_ESM.xlsx]

## Sheet: sgC_vs_sgASH_FDR0.05_FC1.5 2661
Supplementary Data 2. H3K4me3 CUT&RUN-sequencing was performed in sgASH1L vs sgCtrl PC-3M cells. n=2 biological replicates per group. Differentially enriched peaks were identified in sgASH1L vs sgCtrl PC-3M (FDR<0.05 and FC>1.5) using edgeR, which applies a two-sided test based on the negative binomial distribution.
Chr	Start	End	Signal1	Signal2	log2ratio	pvalue	FDR	Gene
chr1	923098	926728	143.622	223.964	0.640993	2.2565e-06	2.14116e-05	SAMD11
chr1	965795	967682	41.0933	11.3988	-1.85002	7.89552e-11	1.31272e-09	PLEKHN1
chr1	975710	976706	21.2772	9.34308	-1.18734	7.82166e-05	0.000565674	PERM1
chr1	1012648	1015177	116.679	12.9958	-3.16643	3.44692e-53	7.02987e-51	AL645608.1;ISG15
chr1	1019210	1021838	78.4837	44.1196	-0.830975	5.96277e-06	5.33371e-05	AGRN
chr1	1058677	1060518	49.0817	27.9611	-0.811766	0.000397519	0.00242539	AL390719.1
chr1	1067482	1069928	27.8467	14.1326	-0.978477	0.00037569	0.00230878
chr1	1157511	1158675	13.8624	3.53663	-1.97073	2.14491e-06	2.04287e-05
chr1	1163501	1166081	29.8943	2.41134	-3.63196	3.56872e-22	1.29969e-20
chr1	1352937	1355533	35.0129	5.41572	-2.69266	4.62973e-16	1.1942e-14	MXRA8
chr1	1427237	1427967	8.19715	2.46841	-1.73154	0.00325747	0.0149764
chr1	1745528	1746247	12.8612	0.827209	-3.95863	7.15225e-11	1.19695e-09	SLC35E2A
chr1	2189132	2191070	53.3922	33.4224	-0.675813	0.000302695	0.00190145
chr1	2192508	2195895	95.7067	36.0509	-1.40859	8.30368e-17	2.27622e-15	FAAP20
chr1	2199069	2200242	22.6964	9.313	-1.28515	3.94664e-05	0.000301236	FAAP20
chr1	2314125	2315607	21.4829	11.2185	-0.937315	0.000986685	0.0053217	AL590822.3
chr1	6204411	6207542	237.088	126.964	-0.901005	1.53104e-10	2.46774e-09	RPL22;RNF207-AS1;RNF207
chr1	6259814	6261787	45.5832	27.9699	-0.704626	0.000512326	0.00301986	GPR153
chr1	6496179	6498275	44.6325	18.7644	-1.2501	2.10213e-08	2.65079e-07	PLEKHG5
chr1	8021265	8028311	205.743	102.491	-1.00534	9.72151e-11	1.59038e-09	ERRFI1;AL034417.2
chr1	8700881	8704052	63.0889	35.39	-0.834047	4.86784e-06	4.41105e-05	RERE
chr1	8873357	8874427	10.2563	3.65029	-1.49043	0.00341289	0.0155785
chr1	9291640	9295215	125.184	74.7256	-0.744372	3.15605e-07	3.40684e-06	SPSB1
chr1	12614484	12620085	254.381	112.89	-1.17208	1.05006e-18	3.1932e-17	DHRS3;AC254633.1
chr1	15584137	15585511	26.6934	12.7521	-1.06575	3.48564e-05	0.000269411	AGMAT
chr1	15758511	15760326	59.0147	20.9422	-1.49466	6.30919e-12	1.16835e-10	FBLIM1
chr1	16073029	16073917	12.0554	6.02506	-1.00063	0.00921225	0.0359374	FAM131C
chr1	16151401	16156822	195.648	54.6177	-1.84082	7.8424e-32	4.63156e-30	EPHA2;AL451042.2
chr1	19643547	19646189	85.0974	46.554	-0.870211	7.49812e-06	6.58766e-05	NBL1
chr1	19799073	19800962	55.7367	36.8118	-0.598459	0.002005	0.00983592	TMCO4
chr1	20588607	20591217	70.9713	7.36837	-3.26782	3.95469e-41	4.14321e-39	CDA
chr1	21935596	21938074	65.6403	23.4209	-1.48679	1.04021e-13	2.26009e-12	HSPG2
chr1	22428507	22430022	18.0906	31.1402	0.783537	0.00359137	0.0162814	ZBTB40
chr1	22710081	22713264	141.316	83.4268	-0.760344	3.06919e-07	3.32246e-06	EPHB2
chr1	23423538	23425117	23.5736	1.7327	-3.76607	6.90967e-14	1.52291e-12	TCEA3
chr1	24142260	24143514	21.02	1.74529	-3.59023	4.59911e-15	1.09404e-13	IL22RA1
chr1	25874246	25876387	55.2528	31.5741	-0.807306	8.28296e-05	0.000595097	PAQR7
chr1	26335465	26337264	47.706	29.9855	-0.669909	0.00203351	0.00993756	CRYBG2
chr1	26862830	26866369	146.053	65.4433	-1.15817	3.32443e-12	6.30898e-11	SFN
chr1	26992815	26996873	173.358	82.2125	-1.07632	1.34153e-13	2.88608e-12	TRNP1
chr1	27012662	27014003	7.0305	17.0277	1.27619	0.000179948	0.00118898	TENT5B
chr1	27152146	27155590	64.9878	39.0332	-0.735468	3.5157e-05	0.00027146	SLC9A1
chr1	27341570	27343892	39.9543	5.16329	-2.95199	1.09075e-22	4.11955e-21	SYTL1
chr1	27348837	27350418	30.6997	15.2458	-1.00981	2.71562e-05	0.000214848	SYTL1
chr1	31238691	31240323	26.0029	39.0113	0.58522	0.0063718	0.0264056	NKAIN1
chr1	31760253	31761451	16.2654	2.7608	-2.55865	6.12772e-09	8.25084e-08	ADGRB2
chr1	31797193	31799299	35.7274	5.18428	-2.78481	1.04018e-19	3.35667e-18	SPOCD1
chr1	32240036	32241992	41.811	11.6268	-1.84643	6.24245e-13	1.25472e-11	MTMR9LP
chr1	32520251	32521519	11.6449	20.7609	0.834165	0.011424	0.0428789
chr1	32611500	32613120	29.0576	47.2127	0.700257	0.000531053	0.00311703
chr1	32972624	32973740	9.28238	16.1753	0.80123	0.0122942	0.0455529	AL031602.1
chr1	33425984	33431671	251.035	137.869	-0.864593	7.59885e-10	1.12519e-08	PHC2
chr1	34162847	34165823	80.41	8.49547	-3.24261	3.51591e-45	4.51927e-43	CSMD2
chr1	34265776	34267702	23.3823	0.778265	-4.90901	4.0839e-22	1.47677e-20
chr1	34780612	34782840	46.0528	3.29253	-3.80602	4.01386e-31	2.27393e-29	GJB3
chr1	35717367	35719732	58.5106	4.41803	-3.72722	9.69376e-40	9.32552e-38	C1orf216
chr1	37473291	37480375	225.069	68.4701	-1.71682	9.89805e-34	6.58263e-32	LINC01137;ZC3H12A;MIR6732
chr1	39954785	39956795	49.0994	28.8686	-0.766206	0.000309962	0.00194311	MFSD2A
chr1	40316384	40317524	9.96324	1.63695	-2.60561	6.72712e-05	0.000493043	COL9A2
chr1	40508392	40509544	10.2294	18.2386	0.834272	0.00740103	0.030068	AL603839.3;EXO5
chr1	41381778	41383087	18.424	1.76602	-3.38302	1.47129e-11	2.63832e-10
chr1	43932865	43934592	21.5682	7.20872	-1.58109	4.76342e-07	5.00765e-06	ARTN
chr1	44408377	44409759	14.7591	25.5016	0.788985	0.00434826	0.0191674	RNF220
chr1	44799505	44802241	63.5418	36.0602	-0.817298	1.25713e-05	0.000106414	PLK3
chr1	46615801	46617603	43.9152	22.9184	-0.938216	1.60424e-05	0.000133144	MKNK1;MOB3C
chr1	52920673	52922085	28.6999	3.3565	-3.09601	7.63925e-17	2.1054e-15	ECHDC2;AC099677.1
chr1	53731823	53732797	10.1686	1.88901	-2.42842	9.77123e-06	8.45366e-05
chr1	53732826	53734040	16.5887	6.60851	-1.32781	0.000136714	0.000928178	GLIS1
chr1	53738491	53740075	30.0021	11.9954	-1.32259	2.80145e-06	2.61765e-05	GLIS1
chr1	58575396	58578011	42.3092	2.83692	-3.89858	2.33873e-32	1.44247e-30	TACSTD2
chr1	59925762	59927448	34.9441	22.1299	-0.659052	0.00378136	0.0170017	CYP2J2
chr1	63325700	63328094	20.4559	40.0932	0.97084	8.0929e-06	7.06962e-05	MIR6068
chr1	65524914	65528118	46.8913	80.0889	0.772281	5.23908e-06	4.72227e-05	LEPR
chr1	68385582	68393162	208.329	14.2862	-3.86616	2.12232e-91	2.95118e-88
chr1	72897615	72899602	66.3392	15.8458	-2.06576	5.00854e-23	1.92489e-21	AL583808.1
chr1	74730775	74735092	184.516	115.215	-0.679422	3.71113e-05	0.000284967	CRYZ;TYW3
chr1	77281262	77283499	96.9546	48.9698	-0.985417	3.20159e-07	3.45112e-06	AK5
chr1	78003306	78007155	90.0266	55.2485	-0.704415	0.000144132	0.000972492	AC103591.3;DNAJB4
chr1	78490271	78492621	142.158	74.5225	-0.931751	3.89777e-09	5.36636e-08	PTGFR
chr1	83181276	83183005	46.9938	27.0415	-0.797294	7.16785e-05	0.000521596
chr1	84603109	84604971	23.4721	6.22974	-1.91371	1.56907e-08	2.02365e-07
chr1	85580138	85583118	144.907	93.6537	-0.629723	1.50998e-05	0.000125867	CCN1
chr1	88462176	88463308	23.1795	9.059	-1.35543	2.39168e-05	0.000191334	AL445438.1
chr1	88990681	88993964	191.691	112.559	-0.768107	5.73695e-08	6.88255e-07	KYAT3;RBMXL1
chr1	89021825	89023320	24.5167	1.96393	-3.64195	3.00822e-19	9.4484e-18	GBP3
chr1	89064295	89065727	24.7492	1.96348	-3.65589	5.32799e-18	1.57634e-16	GBP1
chr1	89762336	89763795	25.1051	7.86083	-1.67523	1.18349e-08	1.54459e-07	LRRC8C
chr1	89842571	89845096	99.2409	15.3134	-2.69614	5.55993e-33	3.52882e-31	LRRC8D
chr1	90716163	90719445	83.0866	127.893	0.622253	9.28889e-05	0.000659317	BARHL2;AC092805.1
chr1	93678953	93682775	175.23	74.9194	-1.22584	4.52468e-17	1.25607e-15	BCAR3
chr1	94243102	94248650	208.666	102.514	-1.02538	5.44298e-13	1.09981e-11	ARHGAP29-AS1
chr1	97918334	97921993	170.44	56.2758	-1.59868	5.69533e-26	2.5178e-24	DPYD
chr1	99003949	99005898	35.2206	10.064	-1.80722	3.7818e-11	6.50691e-10	PLPPR5;AL445433.2
chr1	99645284	99648374	80.6193	10.7644	-2.90485	5.82023e-35	4.21925e-33	PALMD
chr1	99763894	99767257	123.931	38.4344	-1.68906	2.67326e-19	8.43095e-18	FRRS1
chr1	109667418	109669090	15.2681	24.7624	0.697633	0.00805643	0.0322132	GSTM2
chr1	110674087	110675614	20.7215	33.1837	0.679348	0.00706165	0.0288501	KCNA3
chr1	112704344	112708388	190.72	118.337	-0.688553	9.64843e-07	9.69024e-06	RHOC
chr1	112849143	112851620	66.714	4.39953	-3.92257	4.20838e-46	5.59752e-44	LINC01356;LINC01357
chr1	117758408	117759315	15.339	8.07427	-0.925803	0.00791194	0.0317224
chr1	120723319	120725042	65.9274	1.66041	-5.31127	8.31271e-39	7.52374e-37	NOTCH2NLR;NBPF26
chr1	120912268	120913587	26.134	3.1376	-3.0582	8.00144e-18	2.33569e-16	LINC00623
chr1	120913680	120914426	26.4165	0.771827	-5.09702	1.38653e-24	5.73197e-23	AC241377.2;LINC00623
chr1	121116465	121117554	11.7129	0.582142	-4.33059	2.3016e-10	3.6145e-09	AC244453.3;H2BP1;AC244453.1
chr1	143423842	143424322	11.7046	3.59425	-1.70331	0.0001868	0.00122895
chr1	143973645	143974756	19.871	8.66704	-1.19706	9.68285e-05	0.000681901	SRGAP2D
chr1	145474990	145477240	78.2224	128.387	0.714848	2.10386e-05	0.000169819	AC239860.3
chr1	145917212	145920417	215.862	123.682	-0.803481	2.38593e-07	2.62555e-06	PEX11B;GNRHR2
chr1	145994385	145997518	182.505	96.4421	-0.920203	5.54467e-11	9.37141e-10	TXNIP
chr1	146375849	146378627	29.7232	19.6715	-0.59548	0.0136632	0.0496184	RNVU1-29
chr1	148048239	148050346	47.8479	74.5456	0.639667	0.000368752	0.00226979
chr1	149935871	149937663	26.6692	13.2167	-1.0128	0.000465702	0.00277714	MTMR11
chr1	150280946	150283440	68.6726	16.777	-2.03325	6.66244e-20	2.16827e-18	CIART
chr1	150548291	150549881	48.9171	27.7215	-0.819337	4.44028e-05	0.000335234	ADAMTSL4
chr1	151991321	151994834	183.556	104.563	-0.811852	3.99402e-07	4.25139e-06	S100A10;AL450992.1
chr1	152034229	152037481	182.22	57.3793	-1.66708	1.0997e-27	5.35701e-26	S100A11
chr1	152108889	152111933	69.4598	38.0285	-0.869099	5.45131e-06	4.89625e-05
chr1	152188537	152190421	51.6493	1.90205	-4.76312	5.4411e-32	3.25105e-30	FLG-AS1
chr1	153533550	153536491	60.6275	6.47305	-3.22745	2.20214e-36	1.77284e-34	BX470102.1;S100A6
chr1	153607814	153613938	216.96	14.5126	-3.90205	8.30506e-92	1.27034e-88	S100A16
chr1	153625838	153628093	73.9457	37.769	-0.969262	2.18299e-07	2.41439e-06	S100A13;S100A1
chr1	154404659	154407024	81.5372	34.5606	-1.23833	1.44081e-12	2.82185e-11	IL6R-AS1;IL6R
chr1	154970121	154971743	22.6623	11.6565	-0.959157	0.000889314	0.00487735	SHC1
chr1	155049931	155053464	270.169	155.924	-0.79302	5.66599e-10	8.53022e-09	ADAM15
chr1	155125986	155130825	206.15	62.9713	-1.71093	1.32097e-28	6.60314e-27	EFNA1
chr1	155975627	155980571	321.418	180.047	-0.836081	1.18815e-11	2.14568e-10	ARHGEF2;ARHGEF2-AS2
chr1	155980956	155983982	31.9721	6.3744	-2.32645	2.18221e-15	5.27587e-14
chr1	156113967	156118783	382.409	215.085	-0.830208	4.09709e-11	7.04146e-10	LMNA
chr1	156125757	156127341	19.3663	8.92577	-1.1175	0.00183099	0.00909314	LMNA
chr1	156659903	156661890	54.3111	9.48212	-2.51797	2.1292e-26	9.60715e-25	AL590666.2
chr1	156675059	156678220	124.645	10.4854	-3.57136	7.48142e-62	2.48773e-59	NES
chr1	156688868	156690328	18.8793	10.1013	-0.902269	0.00314566	0.0145497	AL590666.4
chr1	156703127	156707309	169.783	26.1294	-2.69994	2.40652e-55	5.93711e-53	CRABP2
chr1	157992950	157995972	118.065	75.7543	-0.64018	0.000151589	0.00101874	KIRREL1
chr1	159009542	159011572	44.8799	1.6765	-4.74255	7.1902e-37	6.04293e-35	IFI16
chr1	159853746	159855330	46.0545	25.8641	-0.832393	0.000226854	0.00146412	AL590560.2;SNHG28;AL590560.3
chr1	159944843	159946641	32.7814	18.2291	-0.846632	0.00229261	0.0110834	IGSF9
chr1	161019649	161022478	127.667	57.5689	-1.14902	1.1565e-13	2.50565e-12	F11R
chr1	161097728	161098983	25.2041	2.90721	-3.11595	1.85592e-17	5.26681e-16	KLHDC9
chr1	163069161	163070458	19.5507	3.1979	-2.61202	1.08507e-11	1.97117e-10	RGS4
chr1	165375573	165377595	40.4304	2.1468	-4.23518	2.7857e-31	1.58993e-29
chr1	169425823	169428039	47.3691	77.9198	0.718044	0.000438326	0.00263133	CCDC181
chr1	171740553	171743827	312.328	203.757	-0.616214	9.55403e-07	9.60174e-06	VAMP4
chr1	171780416	171783375	235.375	140.236	-0.7471	2.77472e-09	3.88663e-08	EEF1AKNMT
chr1	173474666	173480458	460.362	247.198	-0.897101	3.89138e-13	7.96821e-12	PRDX6-AS1;PRDX6
chr1	175191053	175193752	65.2342	35.9937	-0.857883	1.01234e-05	8.72876e-05	KIAA0040
chr1	182601547	182604942	86.2063	39.9723	-1.10879	6.36092e-09	8.54979e-08	RGS16
chr1	183613032	183616699	70.9418	5.31627	-3.73815	5.4534e-41	5.63617e-39	AL137800.1
chr1	183616782	183618908	22.4012	2.21541	-3.33793	9.26353e-16	2.31907e-14
chr1	185733443	185736304	60.6969	32.3968	-0.905774	4.2842e-06	3.90298e-05	HMCN1
chr1	192808009	192810925	89.5603	55.877	-0.680604	0.00101887	0.00547143	RGS2
chr1	200028567	200030139	49.8034	22.1785	-1.16708	4.1967e-07	4.45474e-06
chr1	200890177	200894102	191.132	33.9817	-2.49174	8.33889e-42	9.17638e-40	INAVA
chr1	200894132	200897335	78.4672	5.52555	-3.8279	1.98423e-50	3.44896e-48	INAVA
chr1	201113887	201115789	107.125	27.1133	-1.98223	5.40347e-25	2.25824e-23	ASCL5
chr1	201170289	201172081	69.016	36.265	-0.928353	2.95136e-07	3.19944e-06	TMEM9
chr1	201282545	201286017	301.058	16.3162	-4.20567	6.02366e-115	2.30345e-111	PKP1
chr1	201398259	201400244	32.8972	5.67356	-2.53564	6.47639e-15	1.5217e-13	LAD1;AC119427.1
chr1	201505922	201507447	21.4787	1.50426	-3.83577	1.78705e-14	4.0556e-13	CSRP1;AC096677.1
chr1	202010242	202012802	48.6562	3.5161	-3.79058	2.83232e-36	2.2217e-34	ELF3-AS1;ELF3;AL691482.3
chr1	203626289	203629006	74.8444	24.513	-1.61035	1.20062e-16	3.22754e-15	ATP2B4
chr1	203682634	203683876	10.3304	29.633	1.5203	6.98193e-08	8.28515e-07	ATP2B4
chr1	204375637	204379185	185.97	22.2391	-3.0639	1.56787e-71	8.26973e-69	PLEKHA6;AL606489.1
chr1	204493152	204495998	242.211	154.839	-0.645501	1.40126e-06	1.37057e-05	PIK3C2B
chr1	205320466	205322289	63.8233	41.3251	-0.627064	0.000346264	0.00214258	NUAK2
chr1	205504081	205506387	68.2301	21.7925	-1.64658	3.24735e-16	8.44753e-15	CDK18
chr1	205678779	205681292	73.9838	45.3657	-0.705608	2.97927e-05	0.000233099	SLC45A3
chr1	206469705	206471839	74.1922	38.2414	-0.956132	7.90653e-08	9.28152e-07	IKBKE
chr1	206506871	206507969	11.2721	2.86954	-1.97387	0.000198624	0.00129724	RASSF5
chr1	206556265	206558510	82.1961	43.2345	-0.926887	7.46242e-07	7.60968e-06	RASSF5
chr1	208242496	208245524	143.613	89.7907	-0.677552	6.80503e-06	6.01675e-05	PLXNA2
chr1	209648679	209649815	13.7102	2.06575	-2.73051	1.94954e-08	2.48295e-07
chr1	209650176	209651852	18.2379	1.03691	-4.13659	6.00407e-14	1.32906e-12	LAMB3
chr1	209651903	209653149	14.204	1.8111	-2.97136	8.1965e-09	1.08737e-07	LAMB3
chr1	209674733	209676656	68.6812	16.5192	-2.05577	1.55714e-22	5.76709e-21	HSD11B1-AS1;G0S2
chr1	211326082	211328146	87.238	52.1211	-0.74309	5.0694e-06	4.58283e-05	TRAF5
chr1	211415998	211417237	8.06721	15.0754	0.902053	0.0078731	0.0316247	SNX25P1
chr1	213986343	213990406	162.544	99.0479	-0.714629	1.04019e-06	1.03856e-05	PROX1-AS1;AC011700.1;PROX1
chr1	214548579	214553053	276.21	155.021	-0.8333	1.09043e-11	1.97856e-10	PTPN14
chr1	215082538	215083476	9.77675	3.66448	-1.41575	0.00256169	0.0121802	KCNK2
chr1	216530917	216532000	14.7106	5.46029	-1.42981	0.000477037	0.00283369
chr1	216600390	216601975	55.0392	31.0978	-0.823648	1.3554e-05	0.000114227
chr1	217088415	217091204	77.7463	4.3885	-4.14697	9.84669e-53	1.90652e-50	ESRRG
chr1	217134858	217136293	27.6848	8.05937	-1.78036	2.0589e-08	2.60487e-07
chr1	217696007	217696924	17.216	2.74378	-2.64951	4.86583e-10	7.37639e-09
chr1	218163676	218166458	216.852	121.22	-0.839079	8.23149e-11	1.36265e-09
chr1	218344792	218349226	182.826	54.2281	-1.75336	2.52787e-27	1.1971e-25	TGFB2-AS1;TGFB2
chr1	220878385	220881940	239.086	154.985	-0.625402	1.7213e-05	0.000141553	HLX-AS1;HLX
chr1	221965325	221970396	126.394	11.1671	-3.50059	1.38447e-65	5.42997e-63	LINC02474
chr1	223711657	223715952	257.366	154.372	-0.73741	1.27168e-08	1.65265e-07	CAPN2
chr1	226736740	226739756	240.03	30.7931	-2.96254	1.13987e-68	5.28347e-66	ITPKB
chr1	227727699	227729648	41.5315	21.5699	-0.945185	0.00010415	0.000727434	SNAP47
chr1	227944641	227950320	284.696	97.4008	-1.54741	5.07359e-33	3.2471e-31	WNT9A
chr1	228622049	228622803	16.8698	5.40198	-1.64288	3.94845e-06	3.62084e-05	RNA5S6
chr1	230424939	230427342	69.4739	113.427	0.707223	4.61331e-05	0.00034727	PGBD5;AL133516.1
chr1	231161686	231163510	20.0115	33.3775	0.738047	0.00301807	0.0140445	TRIM67
chr1	233613032	233617342	166.079	89.7071	-0.888574	9.40123e-10	1.38005e-08	KCNK1
chr1	233904198	233906955	106.94	27.1306	-1.97881	7.96065e-29	4.04012e-27	AL713868.1;SLC35F3
chr1	235124912	235129580	318.189	483.023	0.602209	3.34603e-08	4.11753e-07	TOMM20;SNORA14B
chr1	235648006	235650486	61.3619	99.5843	0.698574	1.55744e-05	0.000129471	GNG4
chr1	236523612	236525187	28.7141	3.59164	-2.99905	8.11911e-19	2.47884e-17	LGALS8-AS1;LGALS8
chr1	238484059	238486349	35.0373	3.79048	-3.20844	2.45791e-23	9.54219e-22	LINC01139;AL359551.1
chr1	241355955	241357918	59.2132	95.7383	0.693177	3.77575e-05	0.000289348	RGS7;AL359764.1
chr1	241517753	241520955	216.203	130.218	-0.731457	2.03437e-08	2.57597e-07	FH
chr1	241531141	241532537	17.1288	4.67592	-1.8731	6.05063e-07	6.24076e-06	KMO
chr1	241944372	241945567	14.6283	2.54137	-2.52508	2.96848e-08	3.66176e-07
chr1	242146663	242147441	9.71576	1.64419	-2.56295	1.08426e-05	9.29119e-05	AL591686.2
chr1	242522183	242523360	16.1342	0.805162	-4.3247	5.19495e-13	1.05165e-11
chr1	242523398	242525447	33.2605	18.6855	-0.831886	0.00125404	0.0065467	PLD5
chr1	246723361	246725863	148.289	88.449	-0.745498	1.13266e-06	1.12647e-05	SCCPDH
chr1	247006447	247008647	89.4048	58.2315	-0.618553	0.000134249	0.000913466	ZNF695
chr1	247209421	247211155	81.9896	39.1192	-1.06756	7.61236e-10	1.1261e-08	ZNF731P
chr1	247330045	247333691	277.452	147.503	-0.911491	2.58233e-12	4.96223e-11	ZNF496
chr1	247856767	247859048	92.0377	17.3675	-2.40583	2.38419e-35	1.77896e-33	TRIM58
chr1	247936979	247937796	16.4371	4.21014	-1.96502	3.66786e-07	3.91785e-06	CLK3P2
chr1	248824685	248827379	153.625	101.311	-0.600626	5.14044e-05	0.00038449	SH3BP5L;MIR3124
chr1	248856784	248860088	177.079	99.3309	-0.834075	4.1639e-06	3.80472e-05	ZNF692;AL672291.1
chr1	248862500	248863697	31.6772	11.736	-1.4325	1.71806e-08	2.2065e-07
chr1	248872377	248874211	93.3913	51.8332	-0.849413	1.2553e-07	1.43614e-06
chr2	43594	47662	92.8032	33.099	-1.48739	3.04756e-16	7.9958e-15	FAM110C
chr2	1742276	1745938	108.095	32.3732	-1.73943	6.94088e-20	2.25409e-18	PXDN
chr2	6864972	6866689	62.8054	15.8714	-1.98446	2.70711e-21	9.32611e-20	CMPK2;RSAD2
chr2	6916912	6919044	90.0144	39.7126	-1.18056	6.82468e-11	1.14338e-09	GRASLND;RNF144A
chr2	10302124	10306546	153.151	56.9639	-1.42683	1.11519e-17	3.1884e-16	AC007240.3;HPCAL1
chr2	11464883	11467352	75.1858	45.387	-0.728182	2.20947e-05	0.000177687	E2F6
chr2	11743970	11745088	12.3526	4.79968	-1.3638	0.00115494	0.00609381	AC012456.2
chr2	11746157	11748513	96.8831	49.9563	-0.955579	6.04945e-08	7.22909e-07	AC012456.2;LPIN1
chr2	12715870	12720431	156.99	65.6491	-1.25782	1.01566e-16	2.7566e-15	AC009486.2;AC009486.1;TRIB2
chr2	14632045	14636143	119.279	13.2151	-3.17408	1.15371e-55	2.89299e-53	LRATD1
chr2	19357459	19359363	48.8904	11.7964	-2.05121	1.66325e-16	4.41686e-15	OSR1
chr2	19362100	19363716	36.8557	17.2438	-1.09581	1.50482e-06	1.46423e-05
chr2	20222582	20226029	198.984	100.069	-0.991649	1.03722e-12	2.05776e-11	SDC1
chr2	20821799	20823791	49.9847	75.4753	0.594517	0.000455793	0.00272763	LDAH
chr2	25251400	25252560	12.3052	1.84001	-2.74148	2.53659e-07	2.78333e-06	DNMT3A
chr2	27117893	27119500	30.3451	3.81542	-2.99155	2.55131e-19	8.06298e-18	CGREF1
chr2	28389583	28396588	305.438	152.424	-1.00279	1.4698e-12	2.87494e-11	FLJ31356;FOSL2;AC104695.3
chr2	29920273	29921784	30.3207	6.3905	-2.2463	2.18169e-14	4.93655e-13	ALK
chr2	30446457	30448950	129.667	78.4023	-0.725849	1.80039e-05	0.00014782	LCLAT1
chr2	33133967	33136800	56.1615	3.50258	-4.00309	3.65148e-42	4.10684e-40	LTBP1
chr2	33475449	33477125	51.0001	32.7585	-0.638629	0.00113886	0.00602766	RASGRP3
chr2	36577280	36579095	26.3687	2.89934	-3.18503	6.56357e-18	1.92699e-16	FEZ2
chr2	38075072	38077845	47.2425	17.1284	-1.46369	1.8174e-11	3.23997e-10	CYP1B1;CYP1B1-AS1
chr2	46296372	46300617	187.736	86.5245	-1.11752	9.80895e-14	2.13425e-12	EPAS1
chr2	47368556	47370725	59.1984	7.1749	-3.04453	1.92381e-27	9.1387e-26	EPCAM
chr2	58115237	58117371	21.906	3.41168	-2.68277	9.45507e-13	1.88069e-11
chr2	58117480	58119170	19.7607	3.91583	-2.33525	4.61393e-10	7.00146e-09
chr2	58427455	58428931	21.6863	34.9653	0.689137	0.00187652	0.00927706	LINC01122
chr2	66425381	66426425	6.37273	12.8324	1.0098	0.0102594	0.0393874
chr2	66574200	66579048	145.649	86.1856	-0.756978	2.59581e-06	2.43543e-05	LINC01798
chr2	70552027	70554760	138.535	81.0121	-0.774038	2.1869e-06	2.08027e-05	TGFA
chr2	70766393	70768683	52.8301	81.3887	0.623469	0.000168154	0.00111684	ADD2
chr2	71466099	71467728	41.777	22.9646	-0.863296	0.000101087	0.0007083	DYSF
chr2	73983360	73986511	113.521	74.0535	-0.61632	8.38643e-05	0.000601683	TET3;AC073046.1
chr2	73986958	73988625	19.2745	4.39899	-2.13145	2.84022e-09	3.96749e-08	TET3
chr2	75199212	75201480	41.0627	25.0328	-0.714007	0.0013239	0.0068692	TACR1
chr2	75559755	75561705	69.9439	41.289	-0.760442	1.84455e-05	0.000151201	EVA1A
chr2	84880216	84882704	48.1893	18.955	-1.34613	2.43398e-10	3.81456e-09	TRABD2A
chr2	84925525	84927617	45.3686	27.7113	-0.711221	0.00180107	0.00896782	AC022210.1
chr2	86336064	86338433	44.9997	67.9654	0.594887	0.0011133	0.00591697	REEP1
chr2	87455247	87456995	23.9604	5.99509	-1.9988	3.39187e-10	5.26722e-09	CYTOR;AC133644.2
chr2	88690713	88693039	81.2943	44.335	-0.87471	1.80685e-06	1.7426e-05	AC062029.1;RPIA
chr2	89584136	89586046	37.8135	13.286	-1.50899	4.05413e-10	6.195e-09	LSP1P5
chr2	91658819	91660276	27.3346	1.4793	-4.20774	6.63874e-22	2.37813e-20	LSP1P4
chr2	94272630	94274280	19.803	30.3808	0.617442	0.0106963	0.0407194
chr2	94856270	94858034	29.2556	53.0027	0.857355	4.08637e-05	0.000310892	ANKRD20A8P
chr2	95206610	95208350	20.0196	33.6288	0.748282	0.000987589	0.00532469	AC092835.1
chr2	95526061	95528066	48.6216	3.28586	-3.88725	2.6001e-31	1.49516e-29	AC009237.14;AC009237.3
chr2	96143858	96145966	58.5415	10.8402	-2.43307	1.74024e-26	7.87538e-25	DUSP2
chr2	96320103	96322537	92.5902	49.0459	-0.916728	6.29061e-06	5.59751e-05	SNRNP200;AC021188.1
chr2	100818130	100823558	174.073	78.705	-1.14517	2.39677e-13	5.04277e-12	NPAS2;AC092168.2
chr2	101148064	101152226	156.109	63.8591	-1.28959	6.0924e-19	1.87882e-17	TBC1D8;TBC1D8-AS1
chr2	101385832	101388214	95.0282	44.9306	-1.08066	3.44219e-10	5.32912e-09	CREG2
chr2	102618424	102620745	67.3492	44.7473	-0.58986	0.000757476	0.00424084	SLC9A2
chr2	106269489	106271000	29.0697	11.7735	-1.30397	7.64229e-07	7.77237e-06
chr2	106885646	106887901	40.8657	18.5669	-1.13816	4.61438e-07	4.87442e-06	ST6GAL2
chr2	109127840	109132312	212.645	115.209	-0.884193	4.56425e-11	7.818e-10	SH3RF3-AS1;SH3RF3
chr2	109611320	109618473	292.508	166.929	-0.809241	1.88437e-10	2.99307e-09	SEPTIN10;SOWAHC
chr2	110114124	110116316	32.4686	2.40344	-3.75587	1.64901e-22	6.09258e-21	MALL
chr2	111493104	111495142	32.9202	5.20114	-2.66207	6.68336e-19	2.05278e-17	MIR4435-2HG
chr2	113156674	113158495	39.6507	24.138	-0.716037	0.000792975	0.00442354	PSD4
chr2	113234914	113237665	62.2665	3.9521	-3.97776	4.74645e-45	6.05015e-43	PAX8;PAX8-AS1
chr2	113502090	113504430	28.3269	46.8108	0.724669	0.000720327	0.00406723
chr2	117622743	117623954	21.0313	10.283	-1.03227	0.000661199	0.00376674
chr2	118774259	118775540	17.447	9.91291	-0.8156	0.0111197	0.0419398
chr2	120312579	120314232	19.9669	4.86666	-2.03661	5.32453e-09	7.21382e-08
chr2	127105180	127108371	240.937	158.558	-0.603649	9.75799e-07	9.78551e-06	BIN1
chr2	127217601	127221108	114.365	52.8453	-1.1138	5.45565e-11	9.24137e-10	CYP27C1
chr2	130836234	130838173	54.305	30.1685	-0.848045	3.66739e-05	0.000282033	AC133785.1;ARHGEF4
chr2	130963552	130964847	15.4875	26.8333	0.792921	0.00294668	0.01375	ARHGEF4
chr2	132415486	132417448	33.2808	17.7365	-0.907969	0.000608092	0.00351393	GPR39
chr2	132418340	132419792	15.403	1.30358	-3.56266	2.73894e-11	4.78251e-10
chr2	137964211	137965271	11.3787	1.60807	-2.82293	5.89563e-07	6.09321e-06	HNMT
chr2	142877411	142879093	20.3345	1.028	-4.30602	1.75061e-17	4.98646e-16	KYNU
chr2	144330735	144333222	71.1387	44.6615	-0.671602	0.000181429	0.00119773	GTDC1
chr2	151260460	151262497	73.0185	47.8693	-0.609162	0.000487076	0.00288782	RBM43
chr2	151288276	151290583	49.8205	15.7133	-1.66475	1.27279e-12	2.50238e-11	NMI
chr2	151336722	151337606	13.2881	1.32606	-3.32492	2.46895e-09	3.47744e-08
chr2	151357272	151360248	34.6001	2.15877	-4.00249	8.31396e-26	3.65432e-24	TNFAIP6
chr2	153403409	153404398	13.2256	2.31891	-2.51181	5.65016e-07	5.86727e-06
chr2	156435123	156437795	117.312	74.6837	-0.651485	4.08737e-05	0.000310892	GPD2
chr2	157257386	157258846	21.9805	10.2631	-1.09877	0.000190638	0.00125097	GALNT5
chr2	157514945	157515954	9.95402	1.63868	-2.60275	7.23442e-06	6.37062e-05
chr2	159515163	159516960	21.9235	13.0846	-0.744607	0.00632366	0.0262657	BAZ2B
chr2	160061670	160063055	14.4779	1.06417	-3.76605	2.39751e-10	3.76127e-09	PLA2R1
chr2	162071810	162075279	109.262	23.8989	-2.19278	2.22254e-30	1.20553e-28	DPP4;DPP4-DT
chr2	162316861	162319686	98.2294	25.1049	-1.96819	1.67396e-28	8.34036e-27	IFIH1;GCA
chr2	165469099	165470883	42.0101	27.998	-0.58541	0.0107925	0.0410042	CSRNP3
chr2	165792756	165795356	106.399	49.7053	-1.09801	3.04601e-12	5.8167e-11	GALNT3;AC009495.3
chr2	167291983	167295557	225.537	143.651	-0.650791	1.86272e-07	2.0782e-06	AC073050.1
chr2	169363315	169365215	34.716	20.754	-0.742213	0.00160953	0.00815482	LRP2
chr2	170714109	170716078	49.8303	21.9357	-1.18374	1.63693e-08	2.10584e-07	LINC01124;SP5
chr2	174339740	174341401	29.1737	3.58631	-3.0241	1.56298e-18	4.73413e-17
chr2	176187187	176189123	25.5038	41.7342	0.710516	0.00222836	0.0107966	HAGLR;HOXD1;MIR7704
chr2	176553356	176554768	17.9789	7.99971	-1.16829	0.000313721	0.00196425
chr2	176636027	176638804	59.3009	21.1592	-1.48677	3.23867e-13	6.73081e-12	LINC01116;LINC01117
chr2	177148008	177149476	21.5183	9.3361	-1.20467	4.22411e-05	0.000320337	AC074286.1
chr2	178874375	178878943	79.8782	5.53169	-3.85201	1.1205e-47	1.6803e-45
chr2	180691772	180694136	33.8775	2.16172	-3.97008	5.02024e-27	2.32696e-25	AC009478.1;SCHLAP1
chr2	180694414	180695744	14.6447	2.29691	-2.67262	1.4707e-08	1.89999e-07
chr2	187552128	187555040	62.5741	25.5101	-1.2945	1.5148e-10	2.44414e-09	TFPI;AC007319.1
chr2	191244626	191248121	135.082	83.2352	-0.698573	5.10013e-06	4.60517e-05	AC092614.1;MYO1B
chr2	191676964	191682058	123.574	64.9203	-0.928628	1.41193e-07	1.60452e-06	NABP1;AC114778.1
chr2	197692954	197693961	4.83076	13.4539	1.4777	0.000453474	0.00271694	AC011997.1
chr2	197728556	197729395	9.98341	1.37918	-2.85572	1.53456e-06	1.49127e-05
chr2	201233153	201236981	136.663	62.6989	-1.12411	1.67483e-11	2.99278e-10	CASP8
chr2	201257333	201258924	24.3773	9.04681	-1.43006	6.98707e-07	7.15835e-06	CASP8
chr2	205681467	205686548	169.389	71.3311	-1.24774	5.9731e-19	1.84575e-17	NRP2
chr2	209423456	209425248	28.0934	13.4199	-1.06586	0.00017031	0.00112969	MAP2
chr2	216632674	216635083	41.7166	62.81	0.590375	0.00155211	0.00790317	IGFBP2
chr2	216691545	216693690	28.577	46.4931	0.702164	0.00255267	0.0121637	AC007563.2
chr2	218291584	218292994	25.722	13.9401	-0.88376	0.000697804	0.00395173	TMBIM1
chr2	218395371	218401801	192.356	122.211	-0.654406	5.39535e-06	4.85169e-05	CTDSP1;AC021016.2;MIR26B
chr2	219217451	219219448	64.746	41.0012	-0.659125	0.00275993	0.0129895	ABCB6
chr2	219252023	219254988	94.4746	28.5385	-1.72702	5.60425e-23	2.14844e-21	TUBA4A;TUBA4B
chr2	219278611	219280285	43.7098	26.1571	-0.740755	0.000465888	0.00277717	TUBA4A;DNAJB2
chr2	219440894	219443040	46.0207	28.6902	-0.681724	0.0017305	0.00866722	SPEG
chr2	219626925	219628649	40.8645	22.2688	-0.87582	4.14409e-05	0.000314737	AC009955.1;SLC4A3
chr2	219684766	219685755	13.5062	5.73482	-1.2358	0.00169828	0.00852818	DNAJB6P3;LINC02832
chr2	225040563	225043277	78.0298	6.20902	-3.65159	1.0688e-48	1.66819e-46	DOCK10
chr2	226790866	226793287	45.1112	15.7475	-1.51836	1.75476e-10	2.79592e-09
chr2	226793315	226796044	44.1904	3.06324	-3.8506	5.13779e-34	3.46201e-32	IRS1
chr2	226796757	226801886	170.436	39.0911	-2.12431	3.129e-33	2.02801e-31	IRS1;AC010735.2
chr2	226834046	226837474	110.154	51.0153	-1.11052	1.98215e-11	3.52547e-10	RHBDD1
chr2	228567706	228569017	21.4617	2.69696	-2.99236	1.66071e-12	3.23595e-11	LINC01807
chr2	229270691	229271812	16.9934	2.50685	-2.76102	6.77808e-10	1.0105e-08	PID1
chr2	229713135	229715658	59.9973	30.123	-0.994032	1.72579e-07	1.93389e-06	DNER
chr2	230219265	230220716	26.0064	10.6587	-1.28683	2.84019e-06	2.65223e-05	SP110
chr2	230326524	230327913	16.1367	0.804781	-4.3256	5.58782e-14	1.23872e-12	SP140L
chr2	230411134	230412856	51.2567	19.6078	-1.38631	1.47778e-10	2.38944e-09	AC009949.1
chr2	230415665	230417950	37.3885	2.6172	-3.8365	7.11889e-29	3.62968e-27	SP100
chr2	230907826	230908968	13.0767	1.07698	-3.60193	2.92188e-10	4.55588e-09	AC012507.1
chr2	231924877	231926795	35.9703	56.4683	0.650635	0.000537754	0.00315335	NPPC
chr2	232875661	232877760	49.8268	4.89448	-3.3477	2.76409e-33	1.79913e-31	SNORC
chr2	232926280	232928920	47.9707	17.1231	-1.48621	9.33782e-12	1.69835e-10	NGEF
chr2	233418585	233422762	91.1191	6.64901	-3.77654	2.22284e-42	2.55644e-40	DGKD
chr2	233867800	233868586	12.6217	4.30864	-1.5506	0.000405339	0.00246328	MSL3P1;AC005538.2
chr2	236178146	236180142	28.8002	15.9762	-0.850152	0.000455434	0.00272655
chr2	237485565	237489380	139.481	9.34112	-3.90033	4.49904e-73	2.58013e-70	MLPH
chr2	237672988	237673913	12.3682	1.08581	-3.50979	2.91551e-09	4.06523e-08
chr2	237690772	237695605	226.373	130.915	-0.790076	5.34577e-10	8.05605e-09	LRRFIP1
chr2	237858425	237861812	93.7678	43.6209	-1.10407	1.97231e-09	2.8116e-08	RAMP1
chr2	238847586	238850032	35.7241	61.4872	0.783389	7.61139e-05	0.000550988	TWIST2
chr2	240434018	240437301	122.958	80.2883	-0.614898	0.000578842	0.00336197	GPC1
chr2	240566567	240569980	147.34	91.8632	-0.68159	1.19475e-05	0.000101527	ANKMY1;RNPEPL1
chr2	240818575	240821686	43.5828	76.979	0.820705	2.30812e-06	2.18471e-05	KIF1A
chr2	241558089	241561087	100.54	21.657	-2.21486	4.82328e-32	2.89321e-30	BOK-AS1;BOK
chr3	4977136	4985017	333.377	204.556	-0.704662	2.42654e-09	3.42086e-08	BHLHE40-AS1;BHLHE40
chr3	7806002	7806934	11.506	0.32604	-5.14119	3.60377e-11	6.20757e-10
chr3	9809363	9810783	17.932	2.49644	-2.8446	4.66758e-11	7.97713e-10	TTLL3
chr3	9914650	9918151	116.931	32.756	-1.83583	1.59481e-25	6.89104e-24	IL17RC
chr3	9944923	9948728	159.545	64.2436	-1.31234	3.08502e-16	8.06641e-15	PRRT3-AS1
chr3	10815634	10817290	10.9555	19.8165	0.855039	0.00957236	0.0371621	SLC6A11
chr3	11136807	11138071	12.5998	1.08369	-3.53937	1.20003e-08	1.56352e-07	HRH1
chr3	11154245	11155985	28.6496	8.51411	-1.75059	1.1198e-09	1.63284e-08	HRH1
chr3	11224800	11226695	36.2157	2.38963	-3.92175	4.53981e-27	2.12358e-25	AC083855.2;HRH1
chr3	12003468	12005835	54.0322	88.6717	0.714655	1.04585e-05	8.98725e-05	SYN2
chr3	12286871	12293523	325.018	207.372	-0.6483	4.00613e-08	4.90222e-07	PPARG
chr3	13877933	13881225	82.01	40.9183	-1.00305	7.28452e-09	9.71438e-08	WNT7A
chr3	15794819	15798486	54.7712	16.3688	-1.74246	1.43425e-14	3.27438e-13	ANKRD28
chr3	19146069	19148695	78.4008	31.5497	-1.31324	8.08638e-11	1.34153e-09	KCNH8
chr3	21749574	21751622	30.8271	2.40811	-3.67822	1.15733e-21	4.06954e-20	ZNF385D
chr3	22743165	22743923	11.3759	5.08525	-1.16159	0.0080866	0.0323042
chr3	27712143	27714037	51.4604	7.42248	-2.79349	3.59418e-26	1.6075e-24	LINC02084
chr3	29280087	29284002	120.356	59.1914	-1.02385	4.63981e-11	7.93853e-10	RBMS3-AS3;RBMS3
chr3	30893907	30895310	31.3667	20.5811	-0.607908	0.00861725	0.0340681	GADL1
chr3	32401007	32402280	19.9265	5.82337	-1.77476	2.86317e-06	2.67206e-05
chr3	32902284	32903751	35.898	15.6388	-1.19877	7.44717e-07	7.59919e-06
chr3	35639222	35641275	48.8797	5.12759	-3.25288	3.02111e-31	1.71788e-29	ARPP21
chr3	36379952	36381832	30.2708	10.5938	-1.51471	7.81804e-09	1.03896e-07	STAC
chr3	36907340	36908971	24.5088	2.6758	-3.19526	4.25678e-17	1.18385e-15	TRANK1
chr3	36993053	36994404	15.0349	3.75325	-2.0021	5.85008e-07	6.05023e-06	EPM2AIP1;MLH1
chr3	42978628	42980773	43.3176	81.9992	0.920658	7.23633e-08	8.56047e-07	GASK1A
chr3	45143259	45147036	141.133	7.75434	-4.18591	1.2332e-81	1.25754e-78	CDCP1
chr3	46692553	46694327	50.7541	29.5134	-0.782153	0.000266196	0.00169373	ALS2CL;TMIE
chr3	48503071	48505172	74.9127	46.7334	-0.680756	8.43556e-05	0.000604358	SHISA5
chr3	48555618	48558385	93.8141	62.056	-0.596234	0.00187312	0.00926326	PFKFB4
chr3	48989191	48992285	129.531	9.79541	-3.72505	8.38115e-56	2.17285e-53	AC137630.1;P4HTM
chr3	49900252	49904534	163.162	14.3288	-3.50931	5.08511e-72	2.77793e-69	MST1R;AC105935.1
chr3	50235361	50238954	185.462	93.371	-0.99008	2.45287e-12	4.71939e-11	GNAI2;U73169.1
chr3	50978316	50979767	31.2208	49.159	0.654948	0.00402767	0.0179561
chr3	52245115	52246996	38.4782	23.4555	-0.714113	0.000817731	0.00454341	TWF2;PPM1M
chr3	53196706	53199172	21.908	42.0883	0.941965	8.20541e-05	0.00059008	AC097015.1
chr3	55480698	55481806	15.3602	2.04049	-2.91221	8.00269e-10	1.18155e-08	WNT5A
chr3	57303562	57309125	151.274	11.3783	-3.73281	8.67801e-70	4.14809e-67	DNAH12
chr3	58584478	58585961	46.0411	21.9794	-1.06677	9.45554e-07	9.51526e-06
chr3	62318159	62319895	25.7247	44.3056	0.784339	0.000136995	0.000929666	PTPRG-AS1;C3orf14
chr3	62873720	62874903	22.4846	8.61305	-1.38434	3.54109e-06	3.26489e-05	CADPS
chr3	65548552	65549961	16.6741	29.559	0.825988	0.0018554	0.00919644	MAGI1
chr3	69540040	69543495	92.3673	38.8067	-1.25108	1.09989e-12	2.17926e-11	FRMD4B
chr3	71784318	71785929	18.1173	29.7473	0.715395	0.00383205	0.0171942	PROK2;AC096970.1
chr3	75672055	75673772	19.5811	11.0291	-0.828149	0.00507268	0.0218383	LINC00960
chr3	80769172	80770649	21.903	3.4087	-2.68383	8.20138e-13	1.63557e-11	LINC02050
chr3	88031316	88032663	19.655	7.24813	-1.43921	2.61741e-05	0.00020787
chr3	98894020	98903174	307.487	182.545	-0.752274	7.08262e-09	9.46164e-08	DCBLD2;AC091212.1
chr3	98980850	98983047	26.1872	0.535158	-5.61275	3.38123e-25	1.42871e-23	LINC00973
chr3	99636761	99639887	90.7207	41.3323	-1.13416	1.03873e-10	1.69567e-09	COL8A1
chr3	100991490	100993451	31.943	8.02058	-1.99372	2.15343e-11	3.7948e-10	ABI3BP
chr3	104436851	104437870	10.7429	0.850648	-3.65867	8.35424e-08	9.73983e-07
chr3	104438403	104439777	20.3071	1.74998	-3.53657	3.21275e-15	7.72677e-14
chr3	104440227	104445797	138.283	8.43221	-4.03557	3.10565e-73	1.90016e-70
chr3	107697432	107698506	19.5481	31.334	0.680701	0.00344844	0.0157126
chr3	110970757	110971857	14.737	0.812844	-4.18032	1.16893e-12	2.30708e-11
chr3	111673757	111677595	189.263	112.601	-0.749175	2.86999e-07	3.11785e-06	PLCXD2;PLCXD2-AS1
chr3	111998463	112001444	98.0432	5.28596	-4.21318	9.7675e-64	3.47451e-61	TAGLN3
chr3	112085539	112088354	81.5784	47.7718	-0.772029	6.36913e-06	5.66079e-05	C3orf52
chr3	113531611	113534185	121.066	64.8387	-0.900869	5.51811e-08	6.6252e-07	SIDT1
chr3	115783462	115785547	58.3605	37.6838	-0.631046	0.000931033	0.00506981
chr3	115790529	115793663	109.915	6.1905	-4.15018	3.9522e-49	6.29717e-47
chr3	116441548	116445891	123.311	14.8104	-3.05763	1.61323e-53	3.52513e-51	LSAMP
chr3	119033826	119035631	120.633	73.2653	-0.719423	1.04032e-05	8.94476e-05	IGSF11
chr3	119238670	119241581	147.443	89.1376	-0.726053	2.84284e-07	3.09055e-06	B4GALT4
chr3	119293254	119296920	330.867	160.482	-1.04384	1.65897e-16	4.41315e-15	ARHGAP31
chr3	119321791	119324199	152.917	68.5944	-1.15658	3.24135e-12	6.1743e-11	ARHGAP31-AS1;ARHGAP31
chr3	119578933	119580540	38.0952	2.61512	-3.86466	5.31021e-30	2.82031e-28	AC073352.1;ADPRH
chr3	119702212	119704041	25.4559	2.43292	-3.38724	5.66828e-18	1.67379e-16	CFAP91;AC069444.2
chr3	120448119	120452230	278.647	131.636	-1.08189	1.83419e-17	5.21483e-16	FSTL1;AC126182.3
chr3	120557970	120560067	50.2694	12.7483	-1.97937	2.3946e-13	5.04277e-12
chr3	122563226	122565457	154.461	36.0971	-2.09728	5.7535e-38	5.14652e-36	PARP9;DTX3L
chr3	122678943	122682535	171.552	11.6221	-3.88371	9.35759e-64	3.40795e-61	PARP14
chr3	122792675	122796571	272.123	145.944	-0.89884	8.62529e-11	1.41863e-09	HSPBAP1;SLC49A4
chr3	123066455	123069533	285.127	161.602	-0.81916	2.94659e-11	5.13338e-10	PDIA5
chr3	124032136	124034845	169.135	90.6729	-0.899436	4.19017e-07	4.45089e-06
chr3	124584146	124585709	46.262	24.0629	-0.943017	2.74099e-05	0.000216226	KALRN
chr3	125054214	125056815	169.737	97.9113	-0.793751	5.87206e-09	7.93454e-08	HEG1
chr3	125211415	125213337	42.0479	14.8652	-1.5001	8.06702e-11	1.33977e-09	SLC12A8
chr3	127547933	127548528	9.33403	3.18501	-1.5512	0.00188429	0.00930946
chr3	127821614	127823760	81.0787	43.4909	-0.89861	9.73928e-08	1.12687e-06	MGLL
chr3	129792790	129795378	44.4081	3.06345	-3.85759	1.28116e-30	7.07457e-29
chr3	131330982	131332401	20.2287	35.446	0.809221	0.00337031	0.015421	AC010210.1
chr3	134372639	134375635	161.587	78.584	-1.04001	6.52537e-13	1.30987e-11	AMOTL2
chr3	136931019	136932082	15.8909	1.0528	-3.9159	3.34585e-13	6.90664e-12
chr3	137013806	137014731	10.0388	3.40892	-1.5582	0.00143408	0.00738079
chr3	138328616	138330511	51.0179	33.1603	-0.621547	0.0033867	0.0154867	NME9
chr3	138935465	138936658	22.655	12.3612	-0.874009	0.00137479	0.0071043
chr3	141050429	141053266	45.7322	79.1073	0.790601	5.58e-05	0.000415336	SPSB4
chr3	142027128	142029071	46.0373	28.6432	-0.684613	0.00138832	0.00716474	TFDP2
chr3	146157348	146162430	317.134	194.396	-0.706095	3.12157e-07	3.37439e-06	PLOD2
chr3	146542282	146545441	191.139	121.057	-0.658934	9.10867e-06	7.91176e-05	PLSCR1
chr3	147407385	147408703	15.7039	0.312016	-5.65336	5.41885e-16	1.38839e-14	ZIC4;ZIC1
chr3	148697267	148698802	36.3631	18.1876	-0.999524	1.8606e-05	0.000152273	AGTR1
chr3	149375028	149378224	76.7829	3.9339	-4.28675	4.48451e-49	7.07165e-47	TM4SF1;TM4SF1-AS1
chr3	149653259	149659413	367.089	103.751	-1.82301	2.77943e-36	2.19145e-34	WWTR1;WWTR1-AS1
chr3	150183902	150184928	15.4189	5.91584	-1.38205	0.000128657	0.000880901
chr3	150759448	150764690	355.741	217.979	-0.706637	3.51981e-08	4.32095e-07	SIAH2;SIAH2-AS1
chr3	152267493	152273083	301.401	188.181	-0.679568	8.78365e-08	1.02093e-06	MBNL1-AS1;MBNL1
chr3	152834126	152837834	309.397	160.595	-0.946031	2.69339e-13	5.63586e-12	P2RY1
chr3	153979271	153980326	10.9055	1.61797	-2.7528	1.32334e-06	1.30089e-05	LINC02006
chr3	155078843	155081250	107.396	66.8084	-0.684845	6.08497e-06	5.42715e-05	MME
chr3	155675725	155676853	15.95	4.92816	-1.69443	8.11132e-05	0.000584413	PLCH1
chr3	156815533	156818106	63.5955	26.6686	-1.25378	8.39166e-10	1.2366e-08	LINC00886
chr3	156825396	156827523	51.0586	22.5841	-1.17684	2.80775e-07	3.05676e-06	LEKR1
chr3	157088190	157089642	33.9771	21.0008	-0.69412	0.0023136	0.0111707	LINC00881
chr3	157436406	157439016	117.937	62.7881	-0.90945	7.07436e-07	7.23325e-06	VEPH1;PTX3
chr3	157531654	157533740	25.9153	1.95634	-3.72758	1.18942e-18	3.60981e-17	VEPH1
chr3	158097433	158098567	21.2508	1.74382	-3.60719	4.55722e-16	1.17749e-14
chr3	158570491	158571767	21.0368	9.57304	-1.13587	0.000262156	0.00166872	AC106707.1;MLF1
chr3	159762139	159767259	412.607	274.013	-0.590524	1.20062e-06	1.18942e-05	IQCJ-SCHIP1
chr3	159988304	159989839	58.3292	36.1225	-0.691322	0.000402039	0.00244614	IL12A
chr3	160677069	160679263	27.9892	3.5961	-2.96037	6.73204e-15	1.57211e-13	ARL14
chr3	161103843	161105971	93.9859	5.97106	-3.97639	9.92111e-56	2.52922e-53	B3GALNT1;NMD3
chr3	161370466	161373650	206.886	78.9134	-1.39049	2.34595e-21	8.11847e-20	SPTSSB
chr3	165883557	165884806	21.9744	9.55967	-1.20079	0.000401499	0.00244382
chr3	169144235	169148371	288.046	172.896	-0.736397	5.93543e-08	7.09839e-07	MECOM
chr3	169148425	169150043	30.1839	18.7449	-0.687281	0.00504948	0.0217472	MECOM
chr3	169667548	169669901	82.5009	54.6191	-0.595003	0.000667056	0.00379728
chr3	171808855	171811338	113.461	68.8426	-0.720819	1.59446e-05	0.000132405	PLD1
chr3	174438616	174443052	199.953	116.834	-0.775203	7.24234e-08	8.56096e-07	NAALADL2
chr3	175272024	175273947	24.0605	1.25558	-4.26024	1.17844e-16	3.1735e-15	NAALADL2-AS2
chr3	177827642	177828412	10.5711	0.330923	-4.99749	3.73044e-10	5.71751e-09	LINC02015
chr3	178535988	178537233	15.1026	8.07718	-0.902875	0.00912913	0.0356768	KCNMB2
chr3	179131991	179133269	22.1345	3.4061	-2.7001	3.43546e-13	7.07251e-12
chr3	179260962	179262122	14.9483	5.68909	-1.39371	0.00016374	0.0010937	LRRFIP1P1
chr3	179321425	179326274	327.878	200.287	-0.711093	1.86258e-09	2.66013e-08	ZNF639
chr3	179449246	179452418	173.67	98.533	-0.817667	1.73609e-08	2.22593e-07	GNB4;AC007620.1
chr3	179652076	179655294	248.376	161.586	-0.620221	4.91686e-06	4.4502e-05	USP13
chr3	180678603	180680900	115.827	68.8497	-0.750449	5.55188e-06	4.98366e-05	CCDC39;CCDC39-AS1
chr3	180988387	180990735	152.071	90.1804	-0.75386	2.97694e-06	2.77316e-05	DNAJC19;SOX2-OT
chr3	182682092	182683853	59.7671	28.7405	-1.05627	2.50254e-08	3.11463e-07
chr3	182792490	182795946	274.509	180.091	-0.608123	5.2828e-07	5.51199e-06	AC069431.1;ATP11B
chr3	183161944	183163447	40.6299	13.4942	-1.5902	7.40297e-11	1.2362e-09	LAMP3
chr3	183178268	183179920	66.5676	20.9004	-1.67129	8.91147e-16	2.23459e-14	MCF2L2
chr3	183252817	183257302	314.728	176.345	-0.835701	4.07297e-12	7.65359e-11	B3GNT5
chr3	183427648	183429421	90.5722	59.6732	-0.601986	0.00018341	0.00120872	MCF2L2
chr3	183882481	183885551	242.42	156.822	-0.628384	7.91672e-06	6.93155e-05	AC131160.1;PARL;RPSAP31
chr3	184015240	184018835	187.522	110.29	-0.76576	2.55159e-06	2.39736e-05	ABCC5
chr3	184133658	184137198	269.222	177.542	-0.600635	2.31786e-06	2.19122e-05	AC131235.2;EIF2B5-DT;EIF2B5
chr3	184259640	184262658	78.9262	37.0335	-1.09167	4.49284e-09	6.16345e-08	CAMK2N2
chr3	184335531	184337596	57.8979	22.9993	-1.33192	1.82891e-10	2.91103e-09	FAM131A
chr3	184359992	184365240	456.087	255.1	-0.838248	3.28767e-13	6.8049e-12	CLCN2;POLR2H
chr3	184560830	184562871	42.4834	22.008	-0.948876	8.61547e-05	0.000616092	EPHB3
chr3	184709997	184713000	214.346	137.482	-0.640695	8.44341e-07	8.53041e-06	MAGEF1;AC107294.2
chr3	185253601	185254578	24.5182	15.6034	-0.651993	0.01053	0.0402334	EHHADH;MIR5588
chr3	185281849	185284363	132.027	76.6932	-0.783658	7.40534e-08	8.74012e-07	EHHADH;MAP3K13
chr3	185585282	185587722	137.696	88.4726	-0.638181	2.28016e-05	0.000182699	SENP2
chr3	185820443	185821596	13.5631	4.29206	-1.65995	0.000912248	0.00497815	IGF2BP2
chr3	186106512	186110710	165.659	25.8806	-2.67828	1.06259e-54	2.46263e-52	ETV5
chr3	186413563	186414648	13.1307	3.79976	-1.78897	1.28484e-05	0.000108639
chr3	186566024	186568722	186.777	111.026	-0.750422	2.4553e-08	3.06082e-07	TBCCD1;DNAJB11
chr3	186825526	186828143	79.8795	43.0234	-0.892703	1.68127e-07	1.88816e-06	LINC02043;AC112907.2
chr3	186929852	186932945	229.389	90.0957	-1.34827	4.78434e-21	1.62987e-19	ST6GAL1
chr3	187138443	187140093	56.4378	37.5144	-0.589218	0.00241231	0.0115888	RPL39L
chr3	187737436	187747274	477.125	228.162	-1.06431	3.24626e-16	8.44753e-15	BCL6;AC072022.2
chr3	188152681	188155484	141.357	58.1965	-1.28034	1.72679e-16	4.57763e-15	LPP-AS2;LPP
chr3	188947089	188948803	32.1244	15.4482	-1.05623	1.37165e-05	0.00011547	TPRG1-AS1;TPRG1
chr3	190513041	190515706	151.57	69.3367	-1.12829	4.93792e-14	1.09942e-12	IL1RAP
chr3	191278324	191282832	80.5813	4.84425	-4.0561	5.33027e-53	1.05885e-50	UTS2B
chr3	191328447	191333475	257.969	123.498	-1.06271	2.08816e-15	5.06188e-14	UTS2B;CCDC50
chr3	192570586	192572076	19.3705	9.38858	-1.04488	0.000726154	0.0040956
chr3	192914919	192919109	379.04	221.316	-0.776244	5.67168e-10	8.53039e-09	MB21D2
chr3	193240346	193242173	36.3523	21.1753	-0.779662	0.000464567	0.00277146	PLAAT1
chr3	193592660	193595670	210.942	135.753	-0.635863	1.25396e-06	1.23986e-05	ATP13A4;AC048351.1;OPA1
chr3	194002704	194004094	19.386	8.91434	-1.12081	0.000245054	0.00156966	LINC02026
chr3	194140334	194142348	23.6507	10.4448	-1.17909	0.000240854	0.00154535
chr3	194315109	194316290	18.4988	6.55704	-1.49632	8.22819e-06	7.1796e-05
chr3	194320848	194323287	67.3851	3.94202	-4.09542	2.20906e-41	2.37956e-39	LINC00887
chr3	194323488	194324673	17.6261	4.1864	-2.07393	2.45244e-08	3.05975e-07	LINC00887
chr3	194333124	194334285	16.5464	8.03924	-1.04139	0.00186272	0.00922673
chr3	194632273	194634483	95.6816	50.9334	-0.909631	3.71673e-07	3.96451e-06	TMEM44;AC046143.1
chr3	194685484	194688830	162.178	36.5478	-2.14972	8.84838e-37	7.3557e-35	FAM43A
chr3	195259179	195261088	40.8523	18.5848	-1.13629	6.36891e-07	6.55137e-06	XXYLT1;AC090018.2
chr3	195269266	195272249	163.96	94.9671	-0.787841	4.72513e-08	5.70897e-07	XXYLT1
chr3	195440324	195443808	254.065	159.758	-0.669312	6.49585e-07	6.67297e-06	ACAP2
chr3	195894386	195896991	160.279	61.9871	-1.37055	3.56292e-19	1.11221e-17	TNK2
chr3	195905962	195910664	203.351	81.9191	-1.3117	1.27222e-19	4.08821e-18	TNK2;TNK2-AS1
chr3	195988474	195991167	179.942	114.202	-0.655938	1.69234e-06	1.63939e-05	SDHAP1
chr3	196079476	196082987	258.359	166.225	-0.636244	6.98336e-06	6.16373e-05	TFRC
chr3	196285152	196288895	309.802	194.167	-0.674048	4.53785e-08	5.5088e-07	PCYT1A
chr3	196631801	196633406	34.1973	21.9102	-0.642283	0.00619588	0.0258305	LINC01063
chr3	196739521	196742529	222.316	144.328	-0.623263	1.9074e-06	1.83264e-05	PAK2
chr3	196968127	196970437	88.084	40.2711	-1.12913	6.66761e-09	8.92281e-08	PIGZ
chr3	197002536	197003897	22.0428	6.72875	-1.7119	1.4471e-07	1.63962e-06	MELTF;MELTF-AS1
chr3	197028702	197030178	28.3291	14.5734	-0.958944	0.000403785	0.0024548	MELTF
chr3	197599109	197600001	13.2557	1.82419	-2.86129	1.39605e-08	1.8066e-07
chr3	197653893	197654651	37.552	16.0763	-1.22396	2.27299e-07	2.50848e-06
chr3	197735573	197738614	184.861	108.246	-0.772132	4.36052e-08	5.30195e-07	RUBCN;FYTTD1
chr3	197959113	197962124	160.3	92.9176	-0.786755	2.5978e-08	3.22794e-07	IQCG;LMLN
chr4	985793	988441	113.605	69.4287	-0.710425	1.4729e-05	0.000123112	DGKQ;IDUA
chr4	1578921	1580751	48.1771	23.8014	-1.0173	7.58421e-07	7.72254e-06	AC147067.1
chr4	1683124	1685334	64.2387	27.092	-1.24558	2.06194e-10	3.25148e-09	FAM53A;Y_RNA
chr4	1792840	1795463	78.0627	119.146	0.610027	4.18453e-05	0.000317493	FGFR3
chr4	2040853	2043503	127.553	84.9436	-0.586518	5.01496e-05	0.000375655	NELFA;C4orf48
chr4	2058002	2062395	120.255	184.721	0.619253	6.58834e-06	5.83527e-05	NAT8L
chr4	2364123	2365123	12.3889	0.831512	-3.89716	5.98497e-10	8.95754e-09	ZFYVE28
chr4	2412416	2413874	16.1407	5.426	-1.57274	0.000113647	0.000786935
chr4	2932764	2936824	239.073	150.217	-0.670403	4.55854e-07	4.82209e-06	MFSD10;NOP14-AS1
chr4	3040784	3042607	41.8282	3.53221	-3.56583	5.65799e-27	2.60676e-25	HTT
chr4	3291423	3294367	130.564	86.7701	-0.589489	0.000108726	0.000756289	RGS12
chr4	4574696	4576057	18.6906	1.27835	-3.86996	3.45568e-15	8.272e-14
chr4	4855921	4857378	21.3298	6.97771	-1.61205	3.52657e-07	3.77484e-06
chr4	5710338	5712777	98.0592	49.9964	-0.971829	1.72848e-08	2.21802e-07	EVC2;EVC
chr4	6470076	6472845	77.7121	28.3586	-1.45435	3.02097e-14	6.77547e-13	PPP2R2C
chr4	6574443	6576319	59.0599	39.0851	-0.595562	0.00124655	0.00651443	MAN2B2
chr4	6985423	6988997	245.425	161.654	-0.602371	2.15553e-05	0.000173714	AC097382.3;TBC1D14
chr4	8592215	8594188	35.2769	4.25551	-3.05132	4.1847e-23	1.61232e-21	CPZ
chr4	10456006	10457854	50.2893	26.5439	-0.92187	1.15592e-05	9.85007e-05	ZNF518B;AC005599.1
chr4	10828489	10829852	28.5845	13.6537	-1.06594	2.16979e-05	0.00017468
chr4	11428171	11430059	51.9058	3.74204	-3.794	2.37287e-31	1.36964e-29	HS3ST1;AC006230.1
chr4	12608457	12610393	40.452	2.60949	-3.95437	1.95583e-31	1.1332e-29
chr4	13547161	13550048	59.3209	37.4794	-0.662441	0.000232054	0.00149579	LINC01096
chr4	13654014	13655117	14.6361	7.62008	-0.941651	0.00743285	0.0301573	LINC01182
chr4	15478834	15480401	36.123	19.7925	-0.867962	0.000133114	0.000908167	CC2D2A
chr4	16360462	16361526	9.71319	1.6453	-2.5616	2.93372e-05	0.00022977	ZEB2P1
chr4	16897750	16898694	12.998	2.07885	-2.64443	1.64378e-07	1.84877e-06	LDB2
chr4	17510480	17512883	90.5884	59.8489	-0.598002	0.000137786	0.000934206	QDPR
chr4	17576248	17579006	147.904	98.4205	-0.587629	6.77189e-05	0.000495849	LAP3
chr4	19454859	19456569	25.4476	2.43302	-3.38671	2.9075e-19	9.15084e-18	LINC02438;AC024230.1
chr4	20259307	20260252	3.43665	8.37184	1.28454	0.0135535	0.0493488
chr4	23888195	23890558	29.568	44.8354	0.6006	0.00909031	0.0355656	PPARGC1A
chr4	24320298	24321635	14.2861	0.56628	-4.65695	2.63822e-13	5.52797e-12
chr4	24323205	24327674	79.1302	4.39065	-4.17172	7.77481e-46	1.01644e-43
chr4	24912311	24913184	10.2745	0.856703	-3.58412	6.39164e-08	7.62015e-07	CCDC149
chr4	37453031	37454790	29.57	8.7315	-1.75983	3.79545e-09	5.2302e-08	C4orf19
chr4	37976750	37978863	60.4648	30.5582	-0.984537	5.77085e-07	5.97636e-06	TBC1D1
chr4	38866937	38868873	38.0437	21.5708	-0.818582	0.00173733	0.00869288	FAM114A1;MIR574
chr4	39028350	39029425	12.2032	0.32316	-5.23887	1.54646e-11	2.76662e-10
chr4	39029620	39032645	56.3557	2.12361	-4.72997	5.67818e-43	6.73282e-41	TMEM156
chr4	41359979	41362306	100.437	48.2897	-1.0565	2.32038e-08	2.90209e-07	LIMCH1
chr4	42149319	42153552	196.442	114.162	-0.783016	1.12054e-08	1.46871e-07	BEND4;AC111006.1
chr4	42396888	42401426	195.916	66.9443	-1.5492	3.20646e-24	1.29068e-22	SHISA3
chr4	44445980	44449843	66.348	29.5874	-1.16507	2.11966e-08	2.66851e-07	KCTD8
chr4	47836339	47838393	41.4263	62.55	0.594462	0.00136549	0.00706582	CORIN
chr4	48905141	48907255	47.4724	3.28487	-3.85318	8.15301e-35	5.82749e-33	OCIAD2
chr4	52750359	52751924	40.2164	2.37804	-4.07994	3.32713e-32	2.01153e-30	ERVMER34-1;LINC01618
chr4	53702218	53703391	12.3203	5.53205	-1.15515	0.00270616	0.0127679	LNX1
chr4	54091011	54092722	29.5773	8.73411	-1.75976	3.56658e-10	5.50498e-09
chr4	55841426	55842709	19.074	30.848	0.693568	0.0110354	0.0417094
chr4	56655046	56656485	19.7645	33.6058	0.765799	0.00676887	0.0278399	HOPX
chr4	65667258	65671681	253.996	118.679	-1.09774	1.63221e-12	3.18448e-11	EPHA5;EPHA5-AS1
chr4	70721528	70723570	37.1011	20.0034	-0.891217	0.000246315	0.00157642	RUFY3
chr4	70733951	70735263	20.5295	1.98982	-3.36699	7.19582e-14	1.57916e-12	RUFY3
chr4	72031520	72033000	19.0667	30.415	0.673724	0.00731231	0.0297471	NPFFR2
chr4	72566989	72570236	170.426	110.774	-0.62153	2.51e-05	0.000200067	ADAMTS3
chr4	73619978	73621074	11.1648	4.59543	-1.28068	0.0027341	0.0128838	RASSF6
chr4	73836253	73837674	28.2162	5.47499	-2.3656	2.85296e-14	6.40806e-13	CXCL6
chr4	73868379	73871084	64.6733	19.743	-1.71183	4.60619e-15	1.09404e-13	CXCL1
chr4	74037233	74039874	181.466	111.333	-0.704823	2.16374e-05	0.000174284	CXCL3
chr4	74097520	74100057	83.4339	44.5892	-0.903938	6.84527e-08	8.1356e-07	CXCL2
chr4	74398010	74398860	10.2487	1.116	-3.19904	2.18107e-07	2.41401e-06
chr4	74444500	74448909	112.639	34.8286	-1.69336	1.0063e-21	3.5548e-20	AREG
chr4	74793146	74795043	36.6777	4.24672	-3.11048	1.2198e-23	4.7841e-22	BTC
chr4	76688244	76691602	142.527	69.7216	-1.03156	6.9729e-09	9.3232e-08	SHROOM3
chr4	78551151	78552866	47.9227	28.8749	-0.730895	0.000443471	0.00266013	ANXA3
chr4	80068967	80073918	218.537	142.957	-0.612294	2.97563e-06	2.77316e-05	ANTXR2
chr4	80183200	80185779	85.7374	36.0421	-1.25024	4.87537e-09	6.64058e-08	PRDM8
chr4	80195355	80200007	165.028	75.7112	-1.12413	1.65498e-13	3.53063e-12	AC021127.1;PRDM8
chr4	80265189	80267688	187.405	96.249	-0.961318	3.61526e-12	6.83548e-11	FGF5
chr4	81029789	81032184	89.2791	44.5549	-1.00274	8.52555e-08	9.92442e-07	BMP3
chr4	81153625	81154687	13.547	4.76582	-1.50718	0.00061947	0.00357293	PRKG2
chr4	82284300	82285586	10.9358	19.8267	0.858382	0.00491646	0.0212736	VAMP9P
chr4	83334059	83335388	21.4739	10.7533	-0.997807	0.00230998	0.0111567	HPSE
chr4	85778464	85780040	18.4799	0.793999	-4.54068	1.27021e-16	3.39671e-15	ARHGAP24
chr4	88531015	88533927	61.3048	5.78292	-3.40613	2.41221e-34	1.64742e-32
chr4	88820200	88824119	80.0708	41.5936	-0.944913	3.31687e-06	3.07298e-05	FAM13A
chr4	90126763	90130445	230.328	126.125	-0.868835	2.92396e-11	5.09976e-10	CCSER1
chr4	98654907	98659887	228.486	143.938	-0.666662	1.4092e-06	1.37733e-05	TSPAN5;AC114811.2
chr4	100189152	100191088	42.6323	65.4774	0.619048	0.000808722	0.00450481	DDIT4L;AP001961.1
chr4	101790328	101791445	19.39	1.27408	-3.92779	7.71293e-16	1.94682e-14	BANK1
chr4	102430043	102431656	29.4742	19.4553	-0.599287	0.0107347	0.0408251	SLC39A8;AC098487.1
chr4	105894469	105897789	147.672	57.9312	-1.34999	7.61282e-16	1.92472e-14	INTS12;NPNT
chr4	107930788	107932754	58.3597	37.2331	-0.648386	0.000621854	0.00358263	CYP2U1-AS1;CYP2U1
chr4	108172518	108173901	22.4627	9.31314	-1.2702	3.31849e-05	0.000257663	LEF1-AS1
chr4	110617824	110618887	11.2197	0.843557	-3.73341	8.66575e-09	1.14565e-07	PITX2
chr4	110618987	110621812	48.4075	4.43637	-3.44778	1.16267e-32	7.20007e-31	PITX2
chr4	112817515	112819371	43.1857	26.4011	-0.709959	0.00119922	0.00630136	ANK2
chr4	113975186	113980791	200.274	66.8216	-1.58359	5.62233e-24	2.23956e-22	ARSJ
chr4	117084826	117085986	20.0536	10.7756	-0.896092	0.00460208	0.0201297	TRAM1L1
chr4	118032771	118034737	61.8928	40.6558	-0.606309	0.000876364	0.00481669	NDST3
chr4	121379902	121381266	16.1735	30.9684	0.937168	0.00044222	0.00265367	QRFPR
chr4	127622305	127625887	142.531	219.749	0.624584	4.18428e-05	0.000317493	AC097462.3;INTU
chr4	128552632	128553920	25.0117	14.664	-0.770319	0.00379144	0.017042	AC110609.1
chr4	137531038	137533124	81.7788	51.9304	-0.655148	9.63197e-05	0.000678943	PCDH18
chr4	139886657	139887871	11.9259	3.83535	-1.63667	0.000472291	0.00280987
chr4	141635770	141637882	113.957	63.7031	-0.839055	3.80054e-06	3.49567e-05	IL15
chr4	145732418	145733941	17.2378	8.95659	-0.944554	0.00631123	0.0262327	C4orf51
chr4	147157772	147158924	15.8117	8.29571	-0.930552	0.0070784	0.0289032
chr4	149915133	149916458	23.8269	38.5824	0.695353	0.00161319	0.00816796
chr4	150578636	150580463	24.0694	36.729	0.609716	0.00967954	0.0375116	AC110813.1
chr4	151407468	151410731	137.699	84.4639	-0.705117	1.3229e-06	1.30089e-05	FAM160A1-DT;FAM160A1
chr4	152679233	152680421	15.4241	5.67669	-1.44206	0.000117189	0.00080929	TMEM154
chr4	153683953	153685457	37.868	2.84916	-3.73237	2.3063e-29	1.19584e-27	TLR2
chr4	155666316	155669297	198.072	121.654	-0.703242	5.75149e-07	5.96035e-06	GUCY1A1
chr4	158089749	158090707	11.83	1.85027	-2.67664	1.183e-06	1.17424e-05
chr4	164956819	164957798	13.9924	1.317	-3.40931	8.98366e-10	1.32002e-08	FAM218A
chr4	168092310	168096604	57.0487	2.58349	-4.4648	1.22061e-36	9.9842e-35	ANXA10
chr4	168479639	168481352	33.8714	3.55949	-3.25033	4.10339e-22	1.48032e-20	DDX60L
chr4	169658747	169662540	65.904	37.6154	-0.809043	2.32759e-05	0.000186402	CLCN3
chr4	170496897	170497885	14.3614	3.03708	-2.24144	2.77615e-07	3.02666e-06
chr4	176787765	176794194	187.904	104.798	-0.842383	7.9336e-09	1.05341e-07	VEGFC
chr4	176921423	176922739	15.8768	1.29748	-3.61314	5.65946e-12	1.05313e-10
chr4	176923052	176924560	21.4843	1.5028	-3.83755	9.03681e-17	2.46834e-15
chr4	176924889	176926214	16.6069	0.802385	-4.37134	8.34591e-15	1.93423e-13
chr4	182814204	182818528	105.94	7.55105	-3.81043	5.65297e-47	8.23503e-45
chr4	183097702	183101910	213.115	137.262	-0.634695	1.38528e-06	1.35832e-05	WWC2-AS2;WWC2
chr4	185395246	185397698	51.9345	32.2642	-0.686757	0.000981161	0.00530125	LRP2BP;ANKRD37
chr4	186067931	186070007	31.2236	9.18279	-1.76563	1.16578e-10	1.89901e-09	TLR3
chr4	186554473	186555864	20.5078	31.0647	0.599104	0.0132405	0.0483935	AC018709.1;MTNR1A
chr5	414120	416126	28.408	43.9533	0.629674	0.00893081	0.0350721
chr5	9544590	9546146	19.9816	4.15262	-2.26658	5.92133e-09	7.99406e-08	SEMA5A;SNHG18
chr5	10305758	10308207	95.4513	33.7486	-1.49994	3.92153e-17	1.0926e-15	CMBL
chr5	10563075	10565511	74.67	47.4046	-0.655501	0.000200028	0.00130493	ANKRD33B
chr5	11903456	11904782	25.5769	7.84904	-1.70425	9.84592e-09	1.29607e-07	CTNND2
chr5	13735263	13738351	46.5442	2.13524	-4.44613	5.22435e-39	4.81396e-37
chr5	14010582	14012515	59.9867	20.2496	-1.56675	6.80088e-15	1.58335e-13	DNAH5
chr5	14663503	14666950	206.454	126.235	-0.709709	4.64376e-08	5.61954e-07	AC010491.1;OTULIN
chr5	16933561	16937338	243.669	136.363	-0.837476	1.99842e-11	3.54204e-10	MYO10
chr5	17217172	17219126	38.2526	14.4569	-1.4038	8.46739e-08	9.86421e-07	BASP1-AS1;BASP1
chr5	18744683	18746693	43.7316	1.67741	-4.70437	2.65583e-38	2.38962e-36	LINC02100
chr5	21340570	21342474	27.2606	4.79109	-2.50839	5.72081e-11	9.6478e-10	AC093274.1;GUSBP1
chr5	22211890	22214002	54.2882	23.9598	-1.18002	2.92724e-07	3.17554e-06	CDH12;AC138854.1
chr5	22852110	22854011	49.1091	32.3049	-0.604238	0.00226471	0.0109589	CDH12
chr5	23011549	23014227	45.5906	6.76034	-2.75357	6.0703e-23	2.32128e-21	AC010445.1
chr5	27471925	27474712	26.2074	45.1954	0.786205	0.000251974	0.00160994	PURPL
chr5	31193330	31195699	82.8939	23.7978	-1.80043	4.41262e-22	1.58813e-20	CDH6
chr5	31854117	31856095	67.3098	32.7894	-1.03759	1.53227e-07	1.73227e-06	PDZD2
chr5	32709491	32715719	324.341	29.6013	-3.45378	5.92785e-79	4.77223e-76	NPR3
chr5	33047744	33050064	52.1745	3.27852	-3.99223	3.75421e-40	3.6576e-38	AC010343.3
chr5	34242078	34245472	74.1672	41.4377	-0.839837	1.35208e-05	0.00011401	AC138409.2;AC138409.3
chr5	35229227	35230685	16.6533	4.92505	-1.75759	2.56494e-06	2.40843e-05	PRLR
chr5	36743938	36746162	80.4097	53.2293	-0.595149	0.00109598	0.0058371
chr5	38844602	38847492	106.896	25.7763	-2.05209	7.5786e-27	3.46037e-25	OSMR-AS1;OSMR
chr5	39076461	39077521	10.6991	4.3702	-1.29172	0.00244751	0.0117431
chr5	39422317	39423279	10.9055	1.61605	-2.75452	8.00485e-07	8.1249e-06
chr5	39423334	39426133	114.922	60.3907	-0.928262	1.52972e-09	2.20119e-08	C9;DAB2
chr5	40678308	40680667	59.7464	25.3037	-1.2395	6.91167e-10	1.02762e-08	PTGER4
chr5	40840739	40842621	26.9243	12.0507	-1.15979	5.26e-05	0.000392854	CARD6
chr5	41508067	41511790	139.425	9.33841	-3.90017	4.65214e-63	1.61725e-60	PLCXD3
chr5	41868794	41871320	122.503	62.148	-0.979039	1.67392e-10	2.67827e-09	OXCT1;AC034222.2;OXCT1-AS1
chr5	43007258	43010241	66.2765	14.4894	-2.1935	3.05038e-19	9.5612e-18	AC008875.1
chr5	43036805	43043629	312.718	59.7729	-2.3873	1.82235e-64	6.96866e-62	ANXA2R;AC025171.2
chr5	43063448	43068516	220.668	99.0999	-1.15492	1.03778e-15	2.59377e-14	AC025171.1;ZNF131
chr5	43191456	43194233	117.007	60.6654	-0.947654	1.00901e-08	1.32593e-07	NIM1K
chr5	43396713	43397690	11.1431	1.61109	-2.79004	4.42122e-07	4.68331e-06	CCL28
chr5	44388464	44390367	30.7779	8.00815	-1.94236	2.27762e-10	3.58052e-09	FGF10;FGF10-AS1
chr5	53481529	53483245	27.4594	8.53311	-1.68615	3.52808e-09	4.87054e-08	FST
chr5	54981218	54984047	48.8571	1.90219	-4.68283	5.88641e-38	5.2348e-36
chr5	54984186	54986168	39.0309	4.2361	-3.20381	1.49844e-25	6.51138e-24	ESM1
chr5	55176196	55177207	13.3565	4.03761	-1.72597	1.8768e-05	0.000153517
chr5	55230811	55235134	249.734	127.691	-0.967736	4.5148e-14	1.00815e-12	CCNO;AC026704.1
chr5	55851227	55852156	14.2259	1.31633	-3.43392	2.48113e-09	3.49138e-08	IL31RA
chr5	58458711	58461298	94.5925	63.0511	-0.585203	0.000207133	0.00134707	PLK2
chr5	59766027	59769708	111.078	72.2263	-0.62098	0.000634336	0.00363946	PDE4D
chr5	65561592	65565552	160.904	249.759	0.634333	1.27624e-05	0.000107972	CENPK;PPWD1
chr5	67003433	67007582	78.48	41.8869	-0.905825	7.19073e-08	8.51311e-07	MAST4-AS1;MAST4
chr5	68287653	68289575	24.5584	37.8695	0.624818	0.00439909	0.0193639	PIK3R1
chr5	73120118	73121666	29.0377	15.74	-0.883488	0.000252519	0.00161274	TMEM171
chr5	74638312	74642620	242.622	156.403	-0.633442	6.3958e-06	5.6746e-05	ENC1;HEXB
chr5	76821978	76823222	14.6867	1.55654	-3.23809	1.56292e-10	2.51382e-09
chr5	80253544	80257509	190.611	123.541	-0.625641	1.83508e-06	1.76759e-05	SERINC5
chr5	80959822	80961694	25.2838	38.3245	0.600055	0.00508819	0.0218867	RASGRF2-AS1;RASGRF2
chr5	81269799	81270760	4.3846	11.1208	1.34275	0.00312031	0.01445
chr5	83718077	83723041	115.479	27.5552	-2.06724	6.02191e-33	3.80624e-31	HAPLN1
chr5	84381405	84386527	303.426	162.133	-0.904163	2.30098e-14	5.19111e-13	EDIL3;EDIL3-DT
chr5	86569138	86571038	61.5402	3.26452	-4.23659	4.12161e-46	5.53018e-44
chr5	88141777	88142702	10.411	5.12094	-1.02363	0.0132108	0.0483082
chr5	88679556	88681445	30.7566	8.48773	-1.85745	7.21759e-11	1.20656e-09
chr5	88690870	88691492	9.05994	1.14025	-2.99015	4.77983e-06	4.33751e-05	LINC00461
chr5	88691740	88693267	20.1022	1.0292	-4.28776	2.32669e-17	6.55416e-16	LINC00461;AC008525.2
chr5	88889396	88890461	10.6514	1.87506	-2.50604	1.0665e-05	9.15446e-05	MEF2C;MEF2C-AS1
chr5	90472632	90476771	278.079	168.452	-0.723157	1.04383e-07	1.2032e-06	MBLAC2;POLR3G
chr5	90556978	90560231	179.823	103.681	-0.794424	1.92945e-07	2.1496e-06	ADGRV1
chr5	93607294	93608418	16.9963	8.97876	-0.920632	0.00493256	0.0213312
chr5	95078918	95081927	69.0394	3.25865	-4.40508	8.53377e-47	1.20863e-44	MCTP1
chr5	95817912	95818971	10.6035	2.38041	-2.15526	4.27436e-05	0.000323506
chr5	95820408	95824209	142.35	77.3035	-0.880834	2.11014e-08	2.65871e-07	GLRX
chr5	96875513	96877700	62.5816	40.1752	-0.639434	0.00121189	0.00635701	ERAP2
chr5	98768016	98777087	611.173	406.772	-0.587359	1.49736e-06	1.45883e-05	RGMB;RGMB-AS1
chr5	102754186	102757058	232.387	135.588	-0.777305	3.44527e-08	4.23284e-07	PAM
chr5	104079550	104081870	53.8117	82.1366	0.610105	0.00203055	0.0099358	LINC02163
chr5	107571385	107572859	16.5151	8.74911	-0.916579	0.00860716	0.0340458
chr5	111755177	111758782	153.135	98.8618	-0.631316	1.00232e-05	8.66186e-05	NREP
chr5	113292441	113295652	167.107	109.373	-0.611515	9.43145e-05	0.000667577	MCC
chr5	114360420	114362876	55.9177	97.9665	0.808984	1.27589e-06	1.25747e-05	KCNN2
chr5	115179380	115181101	60.9487	30.114	-1.01716	6.19715e-08	7.39981e-07	TRIM36
chr5	115601437	115602766	16.5807	1.29265	-3.6811	4.31648e-13	8.81507e-12	TICAM2;AC010226.1
chr5	119355013	119357650	74.2028	30.0048	-1.30628	5.99992e-13	1.20756e-11	TNFAIP8
chr5	120463603	120467271	189.939	104.951	-0.855827	4.62162e-09	6.3231e-08	PRR16
chr5	123285018	123286441	8.98717	17.6189	0.971186	0.0104138	0.039882
chr5	126422742	126424632	37.8291	9.11477	-2.05322	2.18333e-15	5.27587e-14	GRAMD2B
chr5	132257048	132260699	134.015	23.227	-2.52852	1.65171e-40	1.66214e-38	PDLIM4
chr5	132292886	132296070	114.944	55.5954	-1.04789	5.72525e-12	1.06408e-10	P4HA2;SLC22A4
chr5	132746552	132747969	11.1796	20.5195	0.876128	0.0031942	0.0147475	CCNI2
chr5	134523903	134528492	205.296	136.754	-0.586122	2.79257e-05	0.000219954	AC005355.2;JADE2
chr5	135834122	135835692	18.6027	30.6722	0.721421	0.0032471	0.0149421	SLC25A48
chr5	135929836	135931595	31.2312	47.8153	0.614483	0.00286954	0.0134639	FBXL21P
chr5	137734655	137736537	31.5082	4.74599	-2.73094	1.10406e-17	3.16248e-16	KLHL3
chr5	139011154	139011927	16.5751	7.08167	-1.22686	0.000321946	0.0020118	RNA5SP194;AC011405.1
chr5	139391222	139393742	101.953	5.73837	-4.15111	2.99877e-55	7.20455e-53
chr5	139481175	139482613	19.0462	4.16297	-2.19382	1.71075e-09	2.44786e-08	STING1
chr5	139667717	139668897	18.4846	6.79417	-1.44396	2.74308e-05	0.000216279
chr5	140038046	140044079	290.626	140.653	-1.04702	5.55165e-15	1.31249e-13	NRG2
chr5	140344736	140347371	131.464	68.4286	-0.942001	1.34339e-08	1.74139e-07	HBEGF
chr5	140725016	140726697	33.5942	52.6496	0.648212	0.000624097	0.00359285	VTRNA1-3
chr5	140806658	140808027	26.8648	1.71715	-3.96762	2.35483e-21	8.13081e-20	PCDHA4
chr5	140840784	140842033	14.9045	1.80088	-3.04897	4.13632e-10	6.30799e-09	PCDHA8
chr5	140875017	140876047	16.3867	0.557096	-4.87846	1.42945e-15	3.52092e-14	PCDHA12;AC005609.3
chr5	140881840	140882900	13.3153	1.07366	-3.63247	1.49332e-09	2.15286e-08	AC005609.1;PCDHA13
chr5	140925985	140927534	32.9301	5.42843	-2.6008	1.06628e-15	2.65905e-14	PCDHAC1
chr5	140965856	140967160	32.4743	1.46539	-4.46994	1.69701e-25	7.31198e-24	AC010223.1;PCDHAC2
chr5	141039551	141041463	23.0579	5.05688	-2.18894	1.40962e-07	1.60308e-06
chr5	141050982	141051939	9.73916	1.38923	-2.80951	1.84762e-05	0.000151373	PCDHB1
chr5	141094333	141095190	10.5644	2.88518	-1.87248	0.000190504	0.00125062	PCDHB2
chr5	141223229	141223773	8.62669	2.96007	-1.54318	0.00431839	0.0190522	PCDHB14;AC244517.10
chr5	141681187	141682660	17.8201	5.38172	-1.72736	8.40458e-07	8.49917e-06	ARAP3
chr5	141875653	141879615	163.807	80.6732	-1.02183	2.24516e-10	3.53312e-09	PCDH1
chr5	142011807	142013835	55.9708	36.3716	-0.621863	0.00116912	0.00616153	GNPDA1
chr5	142321892	142326998	169.886	22.0178	-2.94782	3.99662e-64	1.49103e-61	SPRY4;SPRY4-AS1
chr5	145834396	145836063	38.2354	22.0905	-0.79148	0.000433103	0.00260605	PRELID2
chr5	145936062	145939858	67.6949	12.4066	-2.44794	9.22584e-26	4.03196e-24	GRXCR2;SH3RF2
chr5	147234210	147235533	23.98	4.81393	-2.31655	9.18037e-12	1.67569e-10	STK32A-AS1;STK32A
chr5	147452673	147454828	40.115	25.7309	-0.640642	0.00470832	0.0204889	DPYSL3
chr5	147507414	147510618	114.978	6.40884	-4.16515	8.04917e-74	5.13001e-71	DPYSL3
chr5	148808725	148810108	22.7321	7.89732	-1.5253	4.98948e-07	5.22375e-06
chr5	148825136	148830499	205.868	46.0074	-2.16178	3.50999e-37	3.01622e-35	ADRB2
chr5	149141027	149145076	240.45	16.7796	-3.84095	7.55742e-105	1.92664e-101	ABLIM3
chr5	149271034	149273125	78.4438	50.1344	-0.645859	0.000276186	0.00175002	AFAP1L1
chr5	149580580	149582589	57.8474	29.2096	-0.98581	2.20191e-06	2.09325e-05	ARHGEF37
chr5	150640234	150643461	53.071	4.1998	-3.65953	6.03101e-29	3.0853e-27	SYNPO
chr5	150777881	150782476	197.429	60.146	-1.71479	5.53089e-33	3.52502e-31	SMIM3
chr5	151084361	151087492	42.9931	3.99327	-3.42846	1.85547e-24	7.56833e-23	TNIP1
chr5	151155233	151158859	126.991	72.809	-0.802532	3.99861e-07	4.25332e-06	ANXA6;AC008641.1
chr5	151222736	151224667	76.2816	39.5892	-0.946226	1.7161e-06	1.66136e-05	CCDC69
chr5	157459527	157461149	34.0438	7.75411	-2.13436	1.65677e-10	2.65638e-09	AC008676.3;NIPAL4
chr5	157574076	157576657	192.334	99.3624	-0.95284	7.79968e-11	1.29819e-09	ADAM19
chr5	157670601	157671767	5.81763	14.7668	1.34385	0.000547844	0.00320085	SOX30;C5orf52
chr5	160311365	160313409	58.8101	32.2391	-0.86725	1.94539e-05	0.000158351	CCNJL
chr5	160467809	160471531	49.0902	4.66686	-3.39491	3.31538e-27	1.56037e-25	MIR3142HG
chr5	166371259	166372168	11.7889	2.35614	-2.32294	1.3682e-05	0.000115242
chr5	172696442	172697966	25.3254	8.32436	-1.60517	9.48056e-08	1.0986e-06	AC027309.1
chr5	173233155	173235834	167.82	258.241	0.621809	1.93133e-07	2.15004e-06	NKX2-5
chr5	174336328	174339137	58.7528	6.7055	-3.13124	4.81083e-35	3.52088e-33	LINC01411
chr5	176198663	176200020	21.4501	12.1652	-0.818222	0.00888216	0.0349258	AC139493.2
chr5	176809217	176811502	35.4946	56.2795	0.665009	0.000294858	0.00185832	UNC5A
chr5	177086406	177087950	45.5722	29.1272	-0.645787	0.00126445	0.00659877	FGFR4
chr5	177310438	177313646	125.409	82.3783	-0.606304	6.58203e-05	0.00048264	MXD3
chr5	177402216	177405165	157.238	68.2009	-1.20509	7.26405e-16	1.84264e-14	F12;GRK6
chr5	177445742	177448791	91.6395	29.0135	-1.65925	5.37021e-21	1.82135e-19	PRR7-AS1;PRR7
chr5	177471581	177474056	153.35	99.9902	-0.616972	2.10954e-05	0.000170187	DBN1
chr5	177494575	177498700	175.469	94.6801	-0.890084	8.22758e-09	1.09055e-07	PDLIM7;AC145098.1
chr5	179343480	179345862	34.8106	53.3079	0.614822	0.00164437	0.00830657	ADAMTS2
chr5	180830122	180832518	84.8553	48.6521	-0.802502	5.64693e-06	5.06601e-05	HEIH;LINC00847
chr5	181052284	181054452	65.2188	35.5506	-0.875414	3.67846e-06	3.38542e-05	BTNL9
chr5	181203371	181208224	207.611	125.469	-0.726551	7.50762e-08	8.84038e-07	TRIM7;AC008443.3
chr6	710313	711779	23.6298	10.7058	-1.14221	6.20492e-05	0.000456959	AL357054.4;AL357054.2
chr6	3749765	3752587	136.296	83.9386	-0.699337	1.81956e-06	1.75375e-05	PXDC1;AL391422.4
chr6	7050645	7053255	56.6629	25.8102	-1.13446	1.09106e-07	1.25386e-06
chr6	7260610	7262299	31.6025	18.0006	-0.811995	0.00655762	0.0271096	AL139095.5
chr6	8725122	8727250	36.9085	57.4375	0.638042	0.000983555	0.00531043
chr6	10528013	10532739	107.935	8.46031	-3.67331	9.82146e-62	3.19636e-59	GCNT2
chr6	14074752	14075822	11.2421	3.36377	-1.74076	0.0002233	0.001443
chr6	16237851	16240119	83.1129	30.9013	-1.4274	1.66125e-13	3.53907e-12	GMPR
chr6	17280953	17282442	18.9833	6.07382	-1.64406	1.13849e-06	1.13154e-05	AL136305.1;RBM24
chr6	18386719	18389653	86.063	55.2325	-0.639876	0.000598965	0.00346643	RNF144B
chr6	24910402	24911854	24.2989	13.7386	-0.822658	0.00177297	0.0088454	RIPOR2
chr6	25138049	25139292	13.4552	2.31581	-2.53858	1.4466e-07	1.63962e-06	CMAHP;AL133268.1
chr6	25278074	25280959	177.586	112.483	-0.65881	5.27588e-07	5.50852e-06	CARMIL1
chr6	25962212	25964696	81.4562	21.7265	-1.90657	2.65614e-23	1.02856e-21	TRIM38
chr6	26187412	26189647	43.0708	73.9607	0.780049	2.25864e-05	0.00018107	H4C4
chr6	26214999	26218478	58.099	17.0434	-1.7693	2.16995e-17	6.13521e-16	H2BC8;H2AC8;H3C5P
chr6	26232842	26235688	61.3695	32.6697	-0.909568	2.83669e-05	0.0002232	H2AC9P;H1-3
chr6	26251282	26254366	58.2643	4.8766	-3.57866	3.83384e-37	3.27611e-35	H3C7;H2BC9
chr6	26304477	26305872	24.0688	37.6466	0.645352	0.00504192	0.0217243
chr6	26439810	26441386	31.8796	14.0559	-1.18146	1.14573e-05	9.7687e-05	BTN3A3
chr6	26575462	26578423	45.4715	73.1792	0.686471	0.000432487	0.00260446
chr6	26753890	26756833	44.7474	70.7931	0.661805	0.000182198	0.00120228
chr6	27242526	27243923	11.9179	20.2338	0.763644	0.0115515	0.043328
chr6	27494406	27496815	97.7228	149.457	0.612966	1.44586e-05	0.000121183
chr6	27543529	27546427	62.8441	96.5068	0.618853	0.000105657	0.000736951
chr6	27591497	27593741	52.6067	79.1207	0.588807	0.000367517	0.00226401
chr6	27604446	27606790	52.1237	84.5345	0.697599	5.8397e-05	0.000433192
chr6	27683381	27685154	17.6173	31.4252	0.834926	0.000596179	0.00345292
chr6	27829718	27831325	20.4943	2.94939	-2.79674	7.18562e-12	1.32105e-10	H4C12
chr6	28383013	28384116	14.9382	1.30694	-3.51475	2.00852e-11	3.55582e-10
chr6	32970301	32970702	10.478	18.4444	0.815822	0.0103167	0.0395798	AL645941.1;BRD2
chr6	33619746	33623288	146.077	60.8146	-1.26424	1.55269e-12	3.0332e-11	ITPR3
chr6	34235531	34240971	156.749	98.1878	-0.67484	1.11003e-06	1.1054e-05	HMGA1;MIR6835
chr6	36385993	36387330	14.4014	2.29995	-2.64653	2.0226e-08	2.56531e-07	ETV7;ETV7-AS1
chr6	36678156	36681302	169.175	109.202	-0.631509	3.35387e-05	0.000260146	DINOL;CDKN1A
chr6	37423550	37425124	13.111	21.5851	0.719258	0.011007	0.0416121
chr6	39841432	39842975	17.0166	2.02074	-3.07398	5.52219e-11	9.34373e-10
chr6	41027207	41028955	28.3523	10.394	-1.44772	1.01366e-05	8.73515e-05
chr6	42047891	42049639	58.3161	38.3862	-0.603305	0.00396139	0.017707	CCND3;TAF8
chr6	42449456	42454440	220.932	134.802	-0.712758	1.38709e-06	1.35832e-05	TRERF1
chr6	42960109	42961085	12.9475	2.82207	-2.19784	3.02907e-06	2.81829e-05	GNMT
chr6	46169720	46171669	42.3942	66.448	0.648359	0.000222162	0.00143809	ENPP5
chr6	47040468	47042633	24.0379	2.44138	-3.29954	1.07526e-17	3.08579e-16	ADGRF1
chr6	49550027	49554130	125.881	14.7997	-3.08842	1.96412e-53	4.23144e-51	C6orf141
chr6	49554605	49556297	17.048	1.28885	-3.72545	1.70785e-13	3.63329e-12
chr6	50815445	50816365	12.1462	4.07579	-1.57535	0.00237824	0.0114539
chr6	52670527	52672797	50.9825	31.8048	-0.680757	0.00222124	0.0107759	TMEM14A
chr6	53048507	53049400	8.93487	0.342019	-4.7073	4.56488e-08	5.53722e-07
chr6	57274005	57274766	3.58481	11.6933	1.70571	0.000269899	0.00171444
chr6	57812929	57814146	5.38913	11.7366	1.1229	0.00679035	0.0279058
chr6	57821249	57821979	13.8313	22.9531	0.730752	0.0089153	0.0350381
chr6	63806467	63809342	35.987	1.45753	-4.62588	8.42352e-31	4.66834e-29	EYS;SCAT8
chr6	72994459	72994652	6.6469	0.0763207	-6.44446	1.85411e-06	1.7848e-05
chr6	73305737	73310983	181.186	9.5558	-4.24495	1.09886e-84	1.40068e-81	KHDC1
chr6	73388478	73389667	18.6389	10.1122	-0.882225	0.00350389	0.0159368
chr6	73449529	73452781	107.46	5.73286	-4.2284	1.31517e-70	6.48928e-68	CGAS
chr6	73695298	73697870	74.1374	27.263	-1.44326	1.42141e-13	3.04934e-12	AL590428.1;CD109
chr6	73840553	73841622	8.52122	17.607	1.04702	0.00515877	0.0221342
chr6	75204103	75206758	114.628	65.8827	-0.798984	2.60679e-06	2.44323e-05	COL12A1
chr6	82363051	82366736	232.281	153.939	-0.59351	8.5681e-06	7.46342e-05	AL121977.2;TPBG
chr6	84625645	84627155	22.191	1.26184	-4.13637	3.58759e-16	9.30099e-15
chr6	85449304	85451248	40.1598	17.1935	-1.22389	5.42194e-08	6.52509e-07	NT5E
chr6	85865732	85866723	12.953	2.82015	-2.19944	2.37909e-06	2.2408e-05
chr6	86937045	86938367	18.3888	2.72998	-2.75187	2.14754e-11	3.78879e-10	HTR1E
chr6	90609723	90612082	112.856	69.0853	-0.708028	1.74224e-06	1.68347e-05
chr6	96014392	96017362	58.0213	7.40571	-2.96987	2.51256e-26	1.12704e-24	AL034348.1;FUT9
chr6	99822807	99824062	17.7794	6.10717	-1.54163	0.000103521	0.000723703
chr6	105991537	105993178	48.4297	26.2793	-0.881966	0.000200056	0.00130493	PRDM1
chr6	106085457	106086976	27.1269	15.3	-0.826193	0.00259863	0.0123328	PRDM1
chr6	106097256	106099699	47.2328	3.74822	-3.65551	1.24992e-33	8.2055e-32	PRDM1;AL022067.1
chr6	106509915	106515744	168.445	8.88391	-4.24494	3.36666e-81	3.0292e-78
chr6	106519105	106525677	92.8153	6.19897	-3.90426	3.37089e-55	7.93249e-53
chr6	106973028	106976369	145.454	65.6843	-1.14694	1.41971e-14	3.24602e-13	CD24
chr6	108133551	108134531	12.2886	6.25912	-0.973289	0.0110766	0.0418445
chr6	109454702	109457272	113.254	67.486	-0.7469	2.59687e-06	2.43543e-05	MICAL1
chr6	112251598	112255041	165.351	85.1332	-0.957738	1.96726e-10	3.11503e-09	LAMA4
chr6	114340960	114344294	198.336	115.969	-0.774212	1.8789e-08	2.405e-07	HS3ST5
chr6	116059548	116061364	34.1041	3.79802	-3.16663	7.11935e-22	2.54433e-20	FRK
chr6	117269778	117271292	36.4396	5.17956	-2.81461	1.40575e-21	4.9092e-20
chr6	122609313	122612374	199.405	130.781	-0.608554	2.3593e-06	2.22353e-05	PKIB
chr6	125153311	125155441	83.1606	34.4873	-1.26984	1.99523e-11	3.5405e-10	TPD52L1
chr6	125918676	125920009	18.078	4.65208	-1.95828	7.80324e-07	7.92552e-06	NCOA7
chr6	129860442	129861471	9.53423	1.1306	-3.07603	2.29998e-06	2.17836e-05	TMEM244
chr6	131134627	131137103	112.465	58.4615	-0.943922	4.0018e-06	3.66756e-05	AKAP7
chr6	131949749	131951808	62.8264	24.8342	-1.33904	1.44677e-11	2.5974e-10	CCN2;AL133346.1
chr6	132684381	132687537	56.1602	6.48628	-3.11409	1.08619e-32	6.78138e-31
chr6	137043565	137045572	50.5227	4.20158	-3.58793	1.46784e-35	1.10601e-33	IL20RA
chr6	137866102	137869439	138.73	66.1417	-1.06865	3.57726e-10	5.5159e-09	WAKMAR2;TNFAIP3
chr6	141814371	141815541	30.1822	18.4962	-0.706473	0.00792481	0.0317574
chr6	142300659	142303641	115.117	55.5377	-1.05157	3.64675e-10	5.60209e-09	ADGRG6
chr6	142845222	142846563	16.8435	6.12956	-1.45834	9.22689e-05	0.000656039
chr6	142926039	142928479	75.3418	49.039	-0.619522	0.00127858	0.00666568
chr6	143509980	143512451	86.3596	48.2507	-0.839807	8.85905e-07	8.93263e-06	FUCA2
chr6	143536165	143538260	94.5888	61.8635	-0.612581	0.000130636	0.000893654	PHACTR2
chr6	144923071	144926218	49.1019	3.51247	-3.80522	1.28809e-34	8.95571e-33
chr6	146542997	146546335	111.342	51.4847	-1.11278	3.90984e-12	7.37421e-11	RAB32
chr6	147506355	147511618	345.752	220.303	-0.65025	4.6854e-07	4.9324e-06	SAMD5
chr6	149851846	149853477	27.0829	2.66166	-3.34698	4.04741e-19	1.25832e-17	AL355312.3
chr6	149855736	149857658	23.7337	5.04915	-2.23283	7.69031e-11	1.28138e-09
chr6	149962983	149964440	18.1864	9.17371	-0.987281	0.00170765	0.008564	ULBP1
chr6	150024796	150026393	24.0733	1.25279	-4.26422	8.18875e-21	2.75286e-19	RAET1L
chr6	151239583	151243969	211.491	140.877	-0.586156	5.11328e-06	4.61432e-05	AKAP12
chr6	152379637	152381904	35.0042	6.35217	-2.46221	5.40747e-15	1.28038e-13	SYNE1;SYNE1-AS1
chr6	153128445	153132590	262.586	169.499	-0.631517	2.28176e-06	2.16244e-05	RGS17
chr6	153854619	153856374	14.9617	0.812171	-4.20335	1.03584e-10	1.69276e-09
chr6	157239415	157241189	31.1611	14.3072	-1.12301	4.13428e-05	0.000314148
chr6	157980914	157986716	210.768	107.24	-0.974808	6.452e-11	1.08331e-09	SYNJ2
chr6	158559312	158562300	137.621	91.0436	-0.596073	3.93556e-05	0.00030054
chr6	160347952	160349660	32.9079	6.37021	-2.36902	2.38207e-16	6.2821e-15	SLC22A3
chr6	160519736	160521347	40.843	21.5973	-0.91924	3.75347e-05	0.000287913	LPAL2
chr6	160766618	160767879	16.8025	1.53444	-3.4529	3.29285e-12	6.26461e-11	AL109933.5
chr7	1027042	1028980	60.0144	31.0174	-0.952231	6.6921e-07	6.86075e-06	C7orf50;AC073957.1
chr7	1043800	1045401	26.8875	16.2494	-0.726548	0.00353096	0.0160266	GPR146
chr7	1086506	1088440	22.5549	5.30171	-2.08891	1.96174e-10	3.10951e-09	GPER1
chr7	1136575	1139019	108.762	69.6573	-0.642834	0.000498814	0.00295159	C7orf50
chr7	1458168	1460477	44.3872	24.7578	-0.842261	7.2693e-05	0.000527974	MICALL2;AC102953.1
chr7	1530008	1533714	72.0284	28.2047	-1.35263	2.20586e-12	4.24947e-11	MAFK
chr7	1741141	1742758	26.1131	3.37803	-2.95052	2.91716e-13	6.08744e-12	ELFN1-AS1
chr7	2519243	2521134	24.8651	7.61721	-1.70679	3.69071e-07	3.9395e-06	LFNG
chr7	2631543	2634477	180.231	104.944	-0.780225	1.72406e-07	1.93338e-06	TTYH3
chr7	5569226	5571051	44.5933	28.465	-0.647639	0.0037238	0.0168071
chr7	5592402	5596888	174.773	35.8285	-2.28631	1.42357e-44	1.77032e-42	FSCN1
chr7	12569792	12572379	64.6048	8.06979	-3.00104	1.35819e-30	7.4462e-29	AC005281.1;SCIN
chr7	18085729	18088352	115.42	70.5267	-0.710655	4.8734e-05	0.000365768	HDAC9
chr7	23344840	23347911	42.077	3.30173	-3.67174	2.26043e-30	1.21745e-28	IGF2BP3
chr7	24981296	24982321	17.4734	2.01506	-3.11627	4.30059e-10	6.55197e-09	OSBPL3
chr7	26151748	26154373	81.7443	39.3448	-1.05494	2.23663e-09	3.17067e-08	NFE2L3
chr7	27094863	27099763	246.124	161.585	-0.607093	5.30276e-07	5.52904e-06	HOXA1;HOTAIRM1;AC004079.3;AC004079.4;AC004079.2;AC004079.1;AC004079.5
chr7	27129480	27131827	58.5661	28.9629	-1.01586	8.40693e-07	8.49917e-06	HOXA4;HOXA-AS3
chr7	27190708	27194608	73.0792	7.81346	-3.22543	4.07311e-39	3.79892e-37	AC004080.2
chr7	27235054	27236326	20.5162	11.9466	-0.780168	0.00634524	0.0263383
chr7	28685733	28687202	18.1917	8.46986	-1.10287	0.00181831	0.00904552	CREB5
chr7	29805862	29807996	55.2788	28.3514	-0.963308	1.0247e-06	1.02443e-05	WIPF3
chr7	33039393	33040476	10.2267	4.14305	-1.30358	0.00297483	0.0138687	NT5C3A
chr7	35184950	35186596	20.9679	2.94298	-2.83283	2.824e-13	5.90107e-12	DPY19L2P1
chr7	35248392	35250290	20.0938	7.96	-1.33591	0.00118034	0.00621071
chr7	36152226	36157066	104.948	51.3191	-1.03211	1.72712e-10	2.76051e-09	EEPD1
chr7	37920204	37922601	88.1988	58.1975	-0.599803	0.000825136	0.00457624	EPDR1
chr7	43112192	43114419	44.1183	29.1474	-0.598011	0.00840551	0.0333777	AC005537.1;HECW1
chr7	44324443	44326082	17.8367	35.1082	0.976961	2.71785e-05	0.000214848	CAMK2B
chr7	44881066	44882523	18.1448	10.8322	-0.744222	0.0133975	0.0489088	MIR4657
chr7	45919690	45921711	32.6443	7.75742	-2.07318	1.62234e-10	2.60665e-09	IGFBP3
chr7	47452311	47453631	14.8872	2.04796	-2.86182	4.83049e-09	6.59118e-08	TNS3
chr7	47580802	47582570	42.9727	24.7583	-0.795507	0.000432888	0.00260584	TNS3
chr7	50068509	50070263	20.981	2.46346	-3.09032	8.90787e-14	1.94372e-12
chr7	50782406	50783358	11.8583	1.5978	-2.89174	1.27524e-07	1.45785e-06	GRB10
chr7	53811139	53812385	13.049	1.33063	-3.29375	3.88344e-08	4.7597e-07	LINC01446
chr7	55018341	55020818	110.001	70.8959	-0.633746	2.91318e-05	0.000228279	EGFR
chr7	57867593	57869921	15.9548	27.047	0.761482	0.0069807	0.0285728
chr7	63789901	63791033	12.0575	2.09473	-2.52509	1.95444e-06	1.87079e-05	AC079355.2
chr7	64313646	64315583	68.1016	106.21	0.64116	9.10995e-05	0.00064812	ZNF736
chr7	65268787	65271073	60.4042	102.588	0.764148	2.35868e-06	2.22353e-05	AC104073.4
chr7	70595416	70597320	17.617	32.0562	0.863634	0.00194565	0.00958135	AUTS2
chr7	73433053	73434434	12.1114	23.2952	0.943667	0.00112342	0.00596244	FZD9
chr7	73716815	73720164	86.5278	55.5608	-0.639095	9.6413e-05	0.000679287	STX1A
chr7	73769576	73771156	19.9043	7.24438	-1.45814	4.00422e-06	3.66757e-05	CLDN3
chr7	73830640	73833545	70.4519	5.08241	-3.79305	5.10627e-41	5.3133e-39	CLDN4
chr7	73841712	73843175	33.4923	19.8233	-0.756633	0.00585532	0.0246492	METTL27
chr7	74083293	74085443	48.4367	30.0225	-0.690059	0.000435737	0.00261785	LIMK1
chr7	74289011	74291622	61.5827	15.4161	-1.99809	2.55229e-17	7.17643e-16	AC005081.1;CLIP2
chr7	75778897	75780154	13.7139	2.06304	-2.73279	5.35082e-08	6.44966e-07
chr7	76301997	76304601	70.8892	34.8461	-1.02457	9.21385e-09	1.21496e-07	HSPB1
chr7	77415098	77416559	26.3752	3.37207	-2.96748	2.41731e-16	6.36406e-15	GSAP;AC004921.1
chr7	83647569	83649316	42.2285	24.5619	-0.781798	0.00133559	0.00692279	SEMA3E
chr7	90119355	90120613	24.2206	4.33392	-2.48249	2.62486e-12	5.03763e-11	DPY19L2P4
chr7	93921231	93924058	66.3559	38.7792	-0.774942	0.000103413	0.000723277	GNG11
chr7	94398795	94399882	12.7805	1.83288	-2.80176	4.802e-08	5.7927e-07
chr7	95771876	95773775	47.7046	29.9904	-0.66963	0.00169019	0.00849555	DYNC1I1
chr7	99928864	99929823	4.84583	12.9729	1.42069	0.000569987	0.00331881	GJC3;AC004522.3
chr7	100603412	100606181	100.127	36.2463	-1.46593	1.10671e-15	2.74809e-14	PCOLCE-AS1;PCOLCE
chr7	101085002	101086513	41.0723	25.0548	-0.713079	0.000702722	0.00397369	TRIM56
chr7	101163023	101164841	30.758	9.42041	-1.7071	2.15937e-10	3.40161e-09	VGF
chr7	101754213	101755532	18.9674	6.55304	-1.53329	6.87563e-06	6.07215e-05
chr7	102433048	102434868	72.5576	45.1321	-0.684973	6.7762e-05	0.000495927	AC073517.1;ORAI2
chr7	103279231	103280683	25.6227	5.50284	-2.21918	3.55061e-12	6.72155e-11	DPY19L2P2
chr7	103989470	103990959	27.9809	4.53523	-2.6252	5.67452e-15	1.33947e-13	RELN
chr7	104983256	104984871	27.766	3.59638	-2.9487	1.06327e-17	3.0571e-16
chr7	105267986	105269494	15.8515	6.86217	-1.20788	0.00322349	0.0148559	SRPK2
chr7	105690359	105692446	43.2283	8.38515	-2.36607	9.45743e-18	2.75021e-16	ATXN7L1
chr7	108000931	108004034	195.802	85.6047	-1.19363	2.52514e-18	7.57343e-17	LAMB1;U3
chr7	113085169	113087337	51.6874	27.8657	-0.891322	0.000492933	0.00292018	GPR85
chr7	113741976	113743638	32.016	1.46584	-4.449	1.73123e-28	8.59769e-27
chr7	116498970	116501529	114.602	36.6993	-1.6428	6.6537e-23	2.53172e-21	AC002066.1;CAV2
chr7	116524231	116527997	202.264	90.2787	-1.16378	1.11615e-16	3.01106e-15	CAV1
chr7	116671280	116676107	211.281	105.148	-1.00674	2.67787e-11	4.68657e-10	MET
chr7	120987416	120989358	52.159	26.9893	-0.950527	2.67545e-05	0.00021204	CPED1
chr7	122136224	122138208	40.6324	15.5765	-1.38326	1.60342e-09	2.3029e-08
chr7	122284027	122285348	24.5588	12.0923	-1.02215	0.000209211	0.00135885
chr7	122304354	122306635	78.8452	26.3213	-1.58279	1.08006e-15	2.68627e-14	FEZF1;FEZF1-AS1
chr7	124763695	124766560	116.194	45.2891	-1.3593	1.90994e-13	4.04631e-12	GPR37
chr7	127251185	127254489	148.324	95.0466	-0.642046	1.64719e-05	0.000136339	GRM8
chr7	128829500	128832911	123.962	37.0957	-1.74058	7.5277e-24	2.96762e-22	FLNC
chr7	128909359	128910408	5.3747	12.2081	1.18359	0.00514774	0.0220993	KCP
chr7	130733040	130735798	67.3148	109.765	0.705419	4.12902e-06	3.77511e-05	KLF14
chr7	130908924	130914026	120.104	30.7151	-1.96726	1.89911e-24	7.72573e-23	AC016831.1;LINC00513
chr7	131554540	131558052	78.2397	43.6972	-0.84036	9.76248e-07	9.78551e-06	PODXL
chr7	134431536	134433290	29.5481	10.3677	-1.51097	2.9026e-07	3.15104e-06	AC009275.1
chr7	134779030	134780949	31.1229	20.135	-0.628272	0.0108171	0.0410769	CALD1
chr7	135147329	135148505	13.0176	1.82826	-2.83192	2.21646e-08	2.77438e-07	CYREN;TMEM140
chr7	137342556	137343847	18.6396	2.24711	-3.05223	3.4502e-11	5.96319e-10	PTN
chr7	139034144	139036870	107.796	63.8884	-0.75468	4.39086e-06	3.99539e-05	ZC3HAV1L
chr7	139828878	139830630	21.468	1.98235	-3.4369	5.90108e-16	1.50689e-14	TBXAS1
chr7	140061268	140063827	63.1936	3.49033	-4.17835	5.46097e-48	8.27039e-46	PARP12
chr7	140639361	140641979	108.314	27.3426	-1.986	4.72522e-26	2.10107e-24	DENND2A;AC006452.1
chr7	141071025	141075603	188.497	296.482	0.653401	2.49299e-06	2.34374e-05	TMEM178B
chr7	141700699	141701517	8.89272	2.69648	-1.72155	0.00124127	0.00649333	DENND11
chr7	142853677	142854429	15.5015	3.98497	-1.95976	6.2538e-07	6.43729e-06	EPHB6
chr7	143361644	143363547	40.8631	10.4892	-1.96189	1.70312e-12	3.31016e-11	FAM131B;FAM131B-AS1
chr7	143378955	143385603	331.462	200.495	-0.725276	7.88201e-10	1.16486e-08	AC093673.1;ZYX;MIR6892
chr7	143620485	143621338	8.14441	0.896195	-3.18393	1.98018e-05	0.000160683	AC073264.3;TCAF2
chr7	144195673	144195906	5.94768	0.0795116	-6.22502	1.30938e-05	0.000110532	ARHGEF35;ARHGEF35-AS1
chr7	144834178	144836644	99.0329	51.3916	-0.946377	1.97003e-08	2.50487e-07	TPK1
chr7	149771872	149775009	78.3964	26.8189	-1.54754	1.03965e-14	2.39856e-13	ZNF467
chr7	151114276	151115912	13.1204	21.3638	0.703357	0.0106844	0.0406843	AGAP3
chr7	151630266	151632863	107.616	70.8286	-0.603494	0.000379442	0.0023281	PRKAG2
chr7	151932723	151933463	9.88547	2.40796	-2.0375	0.000205291	0.0013368
chr7	154927492	154929494	50.7425	9.03295	-2.48992	5.37076e-20	1.75537e-18	PAXIP1-AS2
chr7	155456396	155460657	141.061	290.846	1.04394	1.21251e-14	2.78478e-13	AC008060.3;EN2
chr7	155508341	155510984	63.0659	98.993	0.650468	6.24705e-05	0.000459399	AC008060.2
chr7	156640276	156641821	42.9781	19.9432	-1.1077	4.72245e-07	4.96799e-06	LINC01006;RNF32
chr7	157689620	157691264	51.4293	3.51053	-3.87283	6.09917e-31	3.41732e-29
chr7	158818088	158819227	15.5857	2.28392	-2.77065	1.96376e-09	2.80202e-08
chr8	543613	545206	35.5161	1.22626	-4.85613	1.4455e-27	6.90951e-26	TDRP
chr8	7354560	7355811	36.1103	21.6474	-0.738219	0.000766333	0.00428586	FAM66B
chr8	8384422	8387430	113.693	52.4404	-1.11639	5.25514e-12	9.79083e-11	PRAG1
chr8	8700986	8702371	25.2853	10.8976	-1.21429	4.59054e-05	0.000345726	CLDN23
chr8	8887684	8894402	242.602	79.3104	-1.61301	4.34115e-30	2.32176e-28	MFHAS1
chr8	10728604	10731232	92.6621	50.1332	-0.886213	1.17783e-05	0.0001002	SOX7;AC105001.1
chr8	11768858	11771219	65.6387	39.5534	-0.730746	0.000567971	0.00330834	NEIL2
chr8	11865660	11869244	156.188	99.0269	-0.657389	1.20412e-05	0.00010221	CTSB
chr8	15539658	15541756	68.5358	44.0012	-0.639315	0.000418087	0.00252869	TUSC3
chr8	17494929	17499414	149.641	79.0595	-0.920496	4.64254e-08	5.61954e-07	SLC7A2;AP006248.2;AP006248.4;SLC7A2-IT1
chr8	19010614	19014913	170.299	102.744	-0.729006	6.37054e-08	7.60092e-07	PSD3
chr8	19313019	19315025	51.9678	25.3629	-1.0349	2.10753e-07	2.33939e-06	SH2D4A
chr8	22009655	22011364	51.4658	29.0447	-0.825339	9.35115e-05	0.000663121
chr8	22599347	22600763	42.9752	19.0073	-1.17695	2.9868e-07	3.23556e-06	C8orf58
chr8	23223283	23227386	124.574	4.81499	-4.69332	1.99345e-81	1.90574e-78	TNFRSF10A;AC100861.1
chr8	23402692	23404841	60.9088	21.1589	-1.52539	4.51668e-13	9.18712e-12	LOXL2
chr8	23528087	23531559	196.015	121.424	-0.690908	3.36594e-07	3.61555e-06	SLC25A37
chr8	24953928	24958038	150.712	83.2639	-0.856031	2.25537e-09	3.19427e-08	NEFL;MIR6841;AC107373.2
chr8	24999773	25001216	28.5617	15.7377	-0.859857	0.000653263	0.00372987	AC107373.3
chr8	26448221	26450820	76.9747	30.6433	-1.32881	1.44282e-10	2.33786e-09
chr8	26576317	26580160	155.084	87.0594	-0.832973	3.0927e-09	4.30054e-08	DPYSL2
chr8	27274287	27275378	15.8342	7.57929	-1.06291	0.00252915	0.012078
chr8	27325156	27326229	10.0051	1.12272	-3.15568	3.87058e-06	3.55368e-05	PTK2B
chr8	27490703	27491958	24.304	13.4794	-0.850434	0.00503469	0.0217054	EPHX2
chr8	27633571	27634858	29.2951	12.9349	-1.1794	5.16557e-06	4.65876e-05	SCARA3
chr8	28411631	28412843	20.3591	8.16767	-1.31767	8.39235e-05	0.000601826
chr8	29314725	29315663	10.0249	3.65724	-1.45476	0.0029194	0.0136482
chr8	29345483	29353867	328.034	93.6976	-1.80776	2.04264e-40	2.02884e-38	DUSP4;AC084262.2;AC084262.1
chr8	33722016	33723627	21.6737	2.93688	-2.88359	8.25042e-14	1.80541e-12	VENTXP5
chr8	35234667	35237284	53.1241	5.57667	-3.25189	8.20986e-34	5.48375e-32	UNC5D
chr8	37492356	37494357	40.8752	7.70523	-2.40732	1.01643e-16	2.7566e-15	LINC01605
chr8	38900291	38903026	61.9093	24.8223	-1.31852	9.19171e-12	1.67576e-10	PLEKHA2
chr8	39912789	39914643	20.7781	1.50945	-3.78297	7.02583e-14	1.54629e-12	IDO1;AC007991.2
chr8	42206363	42208042	32.3834	13.8163	-1.22888	1.4014e-06	1.37057e-05	PLAT
chr8	47734845	47739286	132.248	80.959	-0.707985	4.76838e-06	4.33118e-05	CEBPD
chr8	48918405	48922214	106.431	30.5463	-1.80085	9.69563e-21	3.24517e-19	SNAI2
chr8	55101030	55103187	28.1646	8.05132	-1.80659	1.21362e-09	1.75791e-08	XKR4
chr8	56319156	56320886	31.0438	4.28116	-2.85823	2.54116e-18	7.60658e-17	SDR16C5
chr8	57802118	57803150	8.93068	0.342568	-4.70431	1.41762e-07	1.60859e-06
chr8	61708462	61715495	289.142	192.197	-0.589197	3.18738e-06	2.96198e-05	ASPH;MIR4470
chr8	62247294	62250268	92.2847	22.8013	-2.01697	6.58759e-23	2.51281e-21	AC023095.1;NKAIN3
chr8	67745295	67746517	11.3994	1.35444	-3.07319	4.3203e-07	4.57958e-06	CPA6
chr8	71358988	71362637	66.5965	21.826	-1.6094	7.44065e-16	1.88431e-14	EYA1
chr8	75406738	75409269	102.342	54.9715	-0.896649	7.68715e-08	9.03093e-07	HNF4G
chr8	76307752	76308896	17.4785	2.01516	-3.11662	1.12587e-11	2.04044e-10	AC011029.1
chr8	76677240	76678770	21.4723	32.4189	0.594357	0.00839361	0.0333564
chr8	78515133	78519155	195.386	58.2293	-1.74651	4.32762e-26	1.92989e-24	PKIA
chr8	78665243	78667663	149.652	77.5546	-0.948327	1.6739e-09	2.39962e-08	AC068700.2;ZC2HC1A
chr8	78803590	78805951	125.983	21.6094	-2.5435	4.02677e-44	4.88837e-42	IL7;AC083837.1
chr8	79383408	79391739	245.762	14.9722	-4.0369	2.02752e-102	4.43042e-99
chr8	79762773	79769649	373.959	211.212	-0.824189	3.39692e-12	6.43857e-11	HEY1;LINC01607
chr8	80167129	80168394	14.5847	3.28051	-2.15246	1.27092e-06	1.25419e-05
chr8	80168418	80168901	8.91889	2.44027	-1.86983	0.000510484	0.00301016
chr8	80169661	80172355	123.86	58.671	-1.07799	3.64048e-10	5.60209e-09	TPD52
chr8	81279886	81283568	140.385	49.0449	-1.51721	2.09929e-19	6.67582e-18	AC009902.2;FABP5
chr8	81730327	81733405	204.39	116.014	-0.817026	1.53389e-08	1.97994e-07	ZFAND1;CHMP4C
chr8	84182669	84184178	17.7576	7.30256	-1.28197	0.000350531	0.0021681	RALYL
chr8	85106219	85108481	108.567	60.1424	-0.852128	1.01962e-07	1.17707e-06	LRRCC1
chr8	85176475	85179502	159.491	98.2271	-0.699285	6.08378e-07	6.27072e-06	AC011773.4;E2F5;AC011773.1
chr8	85462776	85466120	72.8231	113.642	0.642031	8.89293e-05	0.000633564	CA3-AS1;CA2
chr8	88148277	88149331	23.3795	0.77869	-4.90805	7.17986e-21	2.41901e-19
chr8	90000543	90002950	106.372	49.7187	-1.09726	6.87931e-12	1.27084e-10	NBN;DECR1
chr8	91039739	91041710	45.0767	29.8249	-0.595867	0.0051242	0.0220168	PIP4P2
chr8	94259051	94262791	87.2084	11.6654	-2.90223	4.6533e-36	3.59479e-34	GEM
chr8	96644902	96646098	17.3706	4.67572	-1.89339	4.63823e-07	4.8935e-06	CPQ
chr8	97868524	97870200	45.0432	28.2313	-0.674014	0.00679219	0.0279058	MATN2
chr8	100144925	100146215	15.8294	2.03648	-2.95845	1.52367e-09	2.19454e-08	FBXO43
chr8	102527899	102529601	24.5894	9.96195	-1.30354	0.000202151	0.00131747	AP002852.1
chr8	103371003	103373309	42.7619	3.29788	-3.69672	4.9413e-27	2.29733e-25	CTHRC1
chr8	105142814	105143881	10.8622	2.12225	-2.35565	8.11077e-06	7.08118e-05
chr8	105316318	105322653	207.756	102.541	-1.01869	1.10486e-13	2.39715e-12	ZFPM2
chr8	106269338	106272348	158.788	98.8934	-0.683158	1.08168e-06	1.07788e-05	AC027031.1;OXR1
chr8	106447547	106448589	11.615	1.60104	-2.85891	5.33218e-07	5.55593e-06	OXR1
chr8	109643128	109646034	121.564	78.3633	-0.633466	4.02273e-05	0.000306585	SYBU;AC079061.1
chr8	114503610	114504607	14.9075	1.80102	-3.04915	3.40202e-10	5.27762e-09
chr8	114585767	114586832	17.4544	2.502	-2.80243	4.11603e-10	6.28332e-09
chr8	119207367	119210512	80.4278	9.85935	-3.02813	2.16648e-42	2.51049e-40	MAL2
chr8	119415702	119417419	35.1872	16.7902	-1.06743	1.00881e-05	8.70806e-05	AC021733.4;CCN3
chr8	120808809	120813057	129.152	70.5545	-0.872264	5.08342e-09	6.9055e-08	SNTB1;AC104958.2
chr8	121639050	121642397	76.9245	21.7171	-1.82461	7.42416e-15	1.72583e-13	HAS2;HAS2-AS1
chr8	126553177	126559291	705.696	37.5106	-4.23368	6.19362e-166	4.73688e-162	LRATD2;PCAT1
chr8	127733446	127741326	2964.05	311.119	-3.25203	3.3624e-167	5.14312e-163	CASC11;MYC
chr8	127793231	127802614	2188.86	178.099	-3.61943	7.90443e-146	4.0302e-142	PVT1;MIR1204
chr8	127853479	127856121	51.9267	4.65779	-3.47876	1.24521e-34	8.69714e-33	PVT1
chr8	130441638	130444753	123.893	69.8166	-0.827451	1.92541e-06	1.84762e-05	ASAP1
chr8	132674793	132676319	29.9953	12.9381	-1.21311	8.02175e-06	7.01147e-05	LRRC6
chr8	133294276	133298445	138.258	52.7168	-1.39103	8.77651e-18	2.55706e-16	NDRG1
chr8	133568029	133575037	286.608	141.36	-1.0197	1.73713e-14	3.94817e-13	ST3GAL1;AC103706.1
chr8	136530093	136532337	30.5977	2.1726	-3.81593	2.23756e-23	8.70882e-22	LINC02055
chr8	143936272	143940298	109.619	10.4994	-3.38411	1.05185e-58	3.09406e-56	PLEC
chr8	143941804	143944538	58.9975	18.171	-1.69902	2.04677e-12	3.95295e-11	PLEC
chr8	143948151	143951349	56.4002	6.02395	-3.22692	7.50929e-35	5.41803e-33	PLEC
chr8	143951900	143954284	46.5126	30.0109	-0.632135	0.00302108	0.0140543	PLEC
chr8	143971451	143974453	110.131	50.2891	-1.13091	9.50399e-10	1.3938e-08	PLEC
chr8	143985688	143986902	22.3258	4.83383	-2.20747	2.90376e-10	4.53224e-09	PARP10
chr8	144289282	144293693	1027.04	375.857	-1.45023	2.93319e-39	2.75252e-37	BOP1;HSF1
chr8	144323541	144328044	407.769	111.929	-1.86516	6.89193e-47	9.94519e-45	DGAT1
chr8	144331602	144333321	49.3401	10.8913	-2.17959	1.48066e-17	4.22539e-16	SLC52A2
chr8	144336668	144338713	88.4109	42.2473	-1.06536	3.90174e-10	5.97407e-09	SCRT1
chr8	144356572	144360106	560.966	298.287	-0.911213	7.54407e-14	1.65321e-12	AC233992.2;FBXL6;SLC52A2
chr8	144373345	144375449	139.079	66.5998	-1.06232	3.72041e-12	7.0256e-11	ADCK5
chr9	177443	179487	49.1232	32.0977	-0.613935	0.00158837	0.00805561	CBWD1
chr9	503458	506504	104.298	59.9869	-0.797997	2.13518e-07	2.36664e-06	KANK1
chr9	706388	707874	21.9382	1.97801	-3.47132	1.20978e-16	3.24076e-15	KANK1
chr9	2620927	2623526	103.596	68.8232	-0.589997	0.00036814	0.00226693	VLDLR-AS1;VLDLR
chr9	4296968	4300281	208.422	131.837	-0.660753	9.78772e-06	8.46314e-05	GLIS3;AL162419.1
chr9	5449403	5451156	26.0605	6.43579	-2.01768	1.16455e-09	1.69486e-08	CD274
chr9	10609568	10615116	105.769	9.36986	-3.49674	2.60687e-50	4.4803e-48	PTPRD;PTPRD-AS2
chr9	12774641	12777503	149.554	89.71	-0.737328	2.20994e-06	2.09958e-05	LURAP1L
chr9	14320119	14323798	87.4677	44.5402	-0.973641	8.3912e-09	1.11127e-07	NFIB
chr9	16704274	16705625	18.7913	4.64665	-2.0158	2.17298e-08	2.72665e-07	BNC2
chr9	16726205	16728399	46.9943	21.0511	-1.15859	5.39262e-08	6.49492e-07	BNC2;BNC2-AS1
chr9	16828488	16829522	10.4884	3.88403	-1.43317	0.00110017	0.00585616
chr9	17578511	17580335	41.9336	69.0695	0.719941	0.00104256	0.00557587	SH3GL2
chr9	17905802	17906928	4.91265	10.591	1.10827	0.0113482	0.0426702	ADAMTSL1
chr9	21587169	21592146	66.7229	7.5994	-3.13422	3.94711e-34	2.67146e-32
chr9	22446160	22449871	144.836	47.4824	-1.60896	1.13073e-23	4.44617e-22	DMRTA1
chr9	23819825	23822585	93.1816	59.7786	-0.640415	0.000133105	0.000908167	ELAVL2
chr9	27625698	27627385	22.6728	1.01944	-4.47511	4.84627e-20	1.59074e-18
chr9	29212672	29214600	36.8708	13.9967	-1.39739	4.11744e-09	5.65353e-08	AL162388.2
chr9	29448645	29451084	35.4889	4.02299	-3.14103	7.04696e-19	2.16013e-17
chr9	31848294	31849745	20.0505	2.47351	-3.01901	2.46531e-13	5.17986e-12
chr9	32524762	32527183	84.82	54.6171	-0.635052	0.000687601	0.00390117	DDX58
chr9	33044078	33044839	10.0396	0.859944	-3.54532	7.92651e-08	9.29785e-07
chr9	33749975	33754049	90.9339	5.06229	-4.16696	5.55227e-60	1.66525e-57	PRSS3
chr9	35673258	35674963	24.5458	1.0133	-4.59835	2.84012e-22	1.03929e-20	CA9
chr9	35756529	35757950	14.6154	2.78877	-2.38979	1.03428e-07	1.19309e-06	MSMP;AL133410.2
chr9	38618860	38623263	232.642	135.74	-0.777262	8.73479e-09	1.15378e-07	ANKRD18A;FAM201A
chr9	40105336	40107180	50.5703	18.4704	-1.45308	1.99098e-11	3.53705e-10	FGF7P3;AL772307.1;AL773545.3
chr9	40582844	40585209	47.7277	14.1162	-1.75748	2.39957e-14	5.39762e-13
chr9	40586455	40587757	16.3458	1.29522	-3.65766	7.92083e-13	1.58169e-11
chr9	40741281	40742087	11.4515	0.841058	-3.76718	2.70636e-09	3.79436e-08
chr9	40742290	40743503	20.1087	0.78758	-4.67425	9.56471e-18	2.77087e-16
chr9	40744058	40744338	10.1005	0.334188	-4.91763	6.59927e-09	8.83909e-08
chr9	40745009	40746350	44.6415	3.06882	-3.86263	5.8109e-27	2.66917e-25
chr9	41072273	41076005	191.25	62.8297	-1.60594	6.5271e-28	3.19995e-26	PGM5P2;BX255923.1
chr9	41272712	41274879	140.222	93.4513	-0.58543	0.000476864	0.00283369	AL845472.1
chr9	42126787	42129824	82.9562	55.164	-0.588624	0.00065899	0.00375835	CNTNAP3B
chr9	61853745	61854949	53.6435	34.7865	-0.624876	0.000830634	0.00460001	FAM27C
chr9	64773605	64774647	3.1506	8.88767	1.49618	0.00342662	0.0156272
chr9	64866009	64867039	21.2911	0.54358	-5.29162	6.03726e-21	2.04305e-19
chr9	64868660	64869416	11.0351	0.328501	-5.07006	3.99256e-10	6.10703e-09
chr9	65383649	65384782	17.2469	8.49418	-1.02179	0.00169654	0.00852228	FP326651.1
chr9	66269116	66270824	89.5866	48.3915	-0.88853	3.50491e-07	3.75691e-06
chr9	66900204	66901862	78.6993	41.4002	-0.926712	1.28237e-07	1.46382e-06	ZNF658
chr9	67058435	67062183	132.773	60.03	-1.1452	1.66833e-10	2.67213e-09	CNTNAP3P2
chr9	67722682	67725487	84.8637	51.6519	-0.716327	1.91838e-05	0.000156416	FAM27B;AL627230.1
chr9	68356012	68359672	131.728	34.999	-1.91218	5.5039e-27	2.54343e-25	PGM5-AS1;PGM5
chr9	68704244	68706824	87.9466	135.645	0.625138	5.80864e-05	0.000431097	PIP5K1B
chr9	69120571	69123556	155.084	54.5324	-1.50787	6.15097e-24	2.44377e-22	TJP2
chr9	69173059	69176085	93.2435	142.038	0.607203	1.37276e-05	0.000115499	TJP2
chr9	69324136	69326237	32.1625	49.4404	0.620312	0.00134457	0.00696463	FAM189A2
chr9	71765156	71770298	201.798	133.128	-0.600103	2.31208e-06	2.18711e-05	CEMIP2
chr9	72577524	72579758	27.7884	2.41906	-3.52196	6.81019e-21	2.29953e-19	TMC1
chr9	73131806	73133312	18.8712	9.64291	-0.968649	0.00747962	0.0303068
chr9	73151586	73154745	64.3733	5.09257	-3.66	3.63365e-42	4.10684e-40	ANXA1
chr9	83536966	83539087	42.2753	21.8035	-0.955255	5.0816e-06	4.59115e-05	FRMD3
chr9	85880859	85887262	167.096	10.9177	-3.93594	7.3347e-82	8.01368e-79
chr9	87973520	87975562	39.0558	68.5011	0.810593	4.63335e-05	0.000348607	CDK20
chr9	89176379	89178647	39.0315	5.85948	-2.7358	4.30581e-21	1.47341e-19	SHC3
chr9	89496205	89498601	60.6945	98.5512	0.699307	3.02394e-05	0.000236353	SEMA4D
chr9	93003879	93004320	7.29163	0.359739	-4.34122	4.10229e-06	3.7529e-05
chr9	93058268	93059740	25.4602	1.48628	-4.09846	4.55956e-19	1.4118e-17	SUSD3
chr9	94029639	94031864	148.531	95.2223	-0.641391	5.97345e-05	0.00044178	PTPDC1
chr9	94553033	94555076	42.3192	7.92554	-2.41673	1.02067e-19	3.30067e-18	PCAT7
chr9	95048166	95050584	60.7115	25.982	-1.22446	1.93563e-10	3.0713e-09	AOPEP
chr9	96382431	96384420	62.2364	3.95221	-3.97703	2.0064e-40	2.00587e-38	SLC35D2
chr9	97500774	97502888	69.0055	43.3239	-0.671547	0.000150671	0.00101393	TMOD1
chr9	97803107	97804153	18.8742	10.0945	-0.902845	0.00967529	0.0375116
chr9	98117897	98119951	113.746	69.0874	-0.719318	3.53219e-06	3.2597e-05	TRIM14
chr9	98806965	98809044	60.95	36.0848	-0.756234	3.94927e-05	0.000301287	AL807776.1;GALNT12
chr9	101448890	101449861	23.0947	14.6964	-0.652098	0.0124272	0.0459367	ALDOB;AL353621.2
chr9	104990798	104992278	28.7707	17.8367	-0.689753	0.00448272	0.0196469	CT70
chr9	105782191	105783655	25.9695	44.9469	0.791404	0.000575052	0.00334449
chr9	106859596	106865359	230.118	59.1392	-1.96019	1.94704e-37	1.68259e-35	ZNF462
chr9	107485150	107490684	215.572	41.5054	-2.3768	1.56237e-48	2.41394e-46	KLF4
chr9	109318115	109321538	154.961	81.1283	-0.933625	8.60479e-11	1.41678e-09	EPB41L4B
chr9	109499149	109500598	27.3565	15.3049	-0.837891	0.00280072	0.0131734	PTPN3
chr9	109779598	109781805	97.7968	53.6985	-0.864905	3.46982e-06	3.20691e-05	PALM2AKAP2
chr9	111033400	111039201	216.874	96.1114	-1.17408	2.95729e-17	8.29994e-16	LPAR1
chr9	111524705	111526590	44.1609	17.1675	-1.36309	4.09989e-09	5.6345e-08	ZNF483
chr9	111597665	111600169	61.3044	4.17838	-3.87497	1.45045e-41	1.57348e-39	PTGR1
chr9	113593694	113595174	19.2214	6.06699	-1.66366	6.38676e-07	6.56531e-06	RGS3
chr9	114501340	114506463	216.535	123.789	-0.806713	2.12908e-08	2.67815e-07	WHRN
chr9	115116042	115119200	71.4424	8.51229	-3.06916	7.36433e-37	6.15546e-35	TNC
chr9	120841504	120843943	47.9338	3.51498	-3.76946	1.76502e-34	1.21612e-32	PSMD5;CUTALP
chr9	121071544	121072637	14.6622	1.80408	-3.02276	4.70128e-08	5.68465e-07
chr9	121073932	121075944	72.5938	45.3212	-0.67966	0.0001931	0.00126549	CNTRL
chr9	121121177	121122685	20.997	11.233	-0.902432	0.0027288	0.0128628	CNTRL
chr9	121368928	121371001	59.0506	34.937	-0.757194	8.57166e-05	0.000613526	STOM;AL359644.1
chr9	121960220	121964101	80.0789	4.1565	-4.26798	5.67047e-52	1.03256e-49	TTLL11-IT1
chr9	127244343	127246090	24.0851	37.2168	0.627814	0.00321907	0.0148401	GARNL3
chr9	127566056	127570070	196.679	119.004	-0.724825	8.85593e-08	1.0284e-06	NIBAN2
chr9	127578958	127579993	10.5847	2.63645	-2.00531	0.000100231	0.000702953	NIBAN2;STXBP1
chr9	127741804	127743189	5.78148	16.6579	1.52669	2.43678e-05	0.000194739
chr9	128097984	128100165	54.8344	22.3575	-1.29432	3.6478e-10	5.60209e-09	SLC25A25
chr9	129173759	129178914	217.771	132.894	-0.712538	2.8102e-07	3.05724e-06	IER5L;AL158151.1
chr9	129487638	129491345	75.7585	19.2595	-1.97584	1.41109e-21	4.91662e-20	LINC00963
chr9	129567758	129569329	17.9745	7.75806	-1.21218	0.000944847	0.00513224
chr9	129596828	129597928	13.2716	1.57385	-3.07597	6.22274e-09	8.37142e-08
chr9	129752282	129753135	12.2018	3.33516	-1.87127	4.04789e-05	0.000308196	PTGES
chr9	130659858	130661551	9.71975	19.1901	0.981375	0.00181845	0.00904552
chr9	133119725	133121675	58.5933	38.1819	-0.617848	0.000730858	0.00411757	RALGDS
chr9	133477955	133479748	34.9346	21.441	-0.704288	0.00154114	0.00785778	SLC2A6
chr9	136483525	136485612	67.6047	33.5028	-1.01284	2.09947e-08	2.64963e-07	SEC16A;C9orf163
chr9	136544247	136547500	124.645	67.7564	-0.879399	1.6945e-07	1.90162e-06	NOTCH1;MIR4674;NALT1
chr9	136842118	136843295	16.5126	8.98335	-0.878244	0.0098944	0.038228
chr9	137026929	137029325	59.4835	36.775	-0.693764	0.00152427	0.00777695	ABCA2;C9orf139
chr9	137068867	137071430	98.6312	54.0556	-0.867599	8.11015e-08	9.47692e-07	SAPCD2
chr9	137076886	137078786	67.3563	42.207	-0.674329	0.000107081	0.000746543	UAP1L1
chr9	137114077	137115471	30.6218	1.93862	-3.98146	6.44863e-24	2.5554e-22	DPP7
chr9	137168106	137170178	21.2204	33.1226	0.642363	0.00462015	0.0202029	GRIN1;LRRC26;MIR3621
chr9	137216865	137218433	21.8962	3.65055	-2.5845	1.41817e-12	2.78106e-11	BX255925.3
chr9	137276825	137278785	47.4823	5.13531	-3.20887	8.09178e-30	4.22429e-28	TOR4A
chr9	138149708	138151356	66.3958	104.876	0.659522	3.90992e-05	0.000298732	TUBBP5
chr10	5446319	5449624	60.2392	23.689	-1.34649	4.64479e-12	8.71739e-11	NET1
chr10	7407996	7411982	155.487	274.432	0.819649	5.0667e-11	8.61114e-10	SFMBT2;AL139125.1
chr10	7817234	7820282	229.927	352.026	0.614505	1.29366e-07	1.4756e-06	TAF3
chr10	11016853	11020857	134.75	215.231	0.675604	5.66838e-07	5.88219e-06	CELF2
chr10	11164620	11166723	42.6188	68.7154	0.689142	0.00011417	0.00078984	CELF2
chr10	12128377	12131050	124.579	199.269	0.677649	2.44021e-07	2.68142e-06	SEC61A2;MIR548AK
chr10	12193061	12198805	383.627	594.663	0.632367	7.34987e-08	8.68136e-07	NUDT5;CDC123
chr10	13000917	13002164	9.73334	17.808	0.871521	0.00999322	0.0385611	CCDC3
chr10	14007459	14010531	38.0962	67.6318	0.828054	1.46271e-05	0.000122327	FRMD4A
chr10	15083865	15085626	22.4992	7.42764	-1.5989	9.13511e-07	9.20492e-06
chr10	17642122	17646523	291.138	456.752	0.649709	6.09748e-09	8.22461e-08	STAM-AS1;STAM
chr10	18399985	18401639	15.9125	32.1625	1.01522	3.14725e-05	0.000245488	CACNB2
chr10	18626387	18628320	25.7467	40.6275	0.65807	0.00156328	0.0079521
chr10	22250944	22252723	27.7264	6.41341	-2.11209	5.03781e-12	9.42034e-11	AL158211.5
chr10	22277489	22278778	23.5273	4.34454	-2.43706	1.17822e-12	2.32243e-11
chr10	23172980	23174361	16.2149	26.5877	0.713435	0.00419032	0.0185837
chr10	23198465	23199931	18.1251	29.9951	0.72674	0.00339668	0.0155231
chr10	23693893	23695767	27.6438	44.9446	0.701189	0.000486255	0.00288509	KIAA1217
chr10	24208316	24210788	51.2357	27.9211	-0.875792	2.44458e-05	0.00019526	KIAA1217
chr10	24255078	24256866	26.1383	2.42901	-3.42772	3.71884e-17	1.03802e-15	AC063961.1
chr10	24465948	24468902	67.6935	5.77869	-3.5502	3.78773e-41	3.99566e-39	KIAA1217
chr10	25465583	25467132	22.8674	2.44931	-3.22284	1.31892e-16	3.52081e-15	GPR158
chr10	27741857	27746967	256.094	159.505	-0.68307	1.80418e-06	1.74112e-05	MKX;MKX-AS1
chr10	31602765	31604167	20.0307	30.6283	0.612651	0.0108941	0.041283	AL161935.1
chr10	32052680	32057166	251.698	383.156	0.606237	3.14279e-07	3.39492e-06	KIF5B;Y_RNA
chr10	33328846	33338159	675.98	346.062	-0.965951	3.2602e-16	8.46655e-15	NRP1
chr10	35638437	35644168	436.626	184.337	-1.24405	2.24284e-24	9.07579e-23	FZD8;AL121749.2;MIR4683
chr10	37854628	37858814	241.499	151.421	-0.673451	5.90761e-07	6.10147e-06	ZNF248;AL135791.1
chr10	38010067	38012249	41.1076	9.55354	-2.1053	6.64306e-15	1.55608e-13	ZNF33A
chr10	38094205	38095334	21.2905	0.543308	-5.2923	5.10537e-21	1.73537e-19	ZNF37A;PLD5P1
chr10	38355994	38356989	14.1645	2.30398	-2.62008	3.85265e-08	4.72575e-07	HSD17B7P2
chr10	38401881	38403788	39.9679	0.98744	-5.339	5.27266e-37	4.48059e-35	SEPTIN7P9;AL133216.2
chr10	42367215	42368297	17.1284	4.67375	-1.87373	9.99545e-07	9.99937e-06	BX322639.1
chr10	42753167	42755220	12.862	22.0643	0.778593	0.00515288	0.0221152	AL022344.1
chr10	43076226	43077991	16.9204	27.4783	0.699528	0.00853567	0.033798	RET
chr10	43573368	43575010	23.6666	8.36415	-1.50056	2.47684e-06	2.32999e-05	ZNF239
chr10	45000502	45002272	30.4186	19.2155	-0.662682	0.00708326	0.0289076	ZNF22-AS1;ZNF22
chr10	48603153	48605842	93.5219	13.726	-2.76839	4.31719e-27	2.02564e-25	ARHGAP22
chr10	48655253	48656724	29.1476	5.69981	-2.35439	1.18578e-14	2.72748e-13	ARHGAP22
chr10	49537812	49540134	67.0481	34.6201	-0.953587	1.38289e-05	0.00011616	ERCC6
chr10	49940474	49943975	270.748	171.248	-0.660862	4.98889e-07	5.22375e-06	PARG;TIMM23B;TIMM23B-AGAP6
chr10	50621467	50626442	447.9	279.827	-0.678638	3.03634e-08	3.73944e-07	SGMS1;SGMS1-AS1
chr10	51073278	51075945	199.798	107.782	-0.890428	3.23504e-11	5.61035e-10	PRKG1
chr10	51698164	51700578	125.651	75.2853	-0.738982	3.06944e-06	2.85412e-05	CSTF2T
chr10	52312901	52318842	247.807	125.571	-0.980719	2.38676e-13	5.03557e-12	PRKG1-AS1;DKK1
chr10	54800323	54801372	11.9207	0.83604	-3.83375	9.72998e-10	1.42557e-08	PCDH15
chr10	55508783	55510189	26.8995	14.3688	-0.904646	0.00157546	0.00799887
chr10	55898960	55900497	46.7429	27.9583	-0.741469	0.000398598	0.00242907
chr10	58265172	58271062	350.833	228.272	-0.620031	3.73793e-07	3.98434e-06	IPMK;CISD1
chr10	59708056	59710391	76.0702	32.5177	-1.2261	8.33352e-12	1.52476e-10	SLC16A9
chr10	60570063	60573508	122.08	11.3953	-3.42131	2.08295e-60	6.5022e-58	ANK3
chr10	60777828	60781145	231.982	153.754	-0.593389	1.53794e-05	0.000127989	CDK1
chr10	60942495	60945302	151.618	74.7315	-1.02065	2.02846e-11	3.58697e-10	RHOBTB1
chr10	61662623	61663765	25.0177	13.4851	-0.891584	0.000598901	0.00346643	CABCOCO1
chr10	61898696	61904981	361.486	165.215	-1.12959	4.05323e-14	9.06406e-13	ARID5B
chr10	62048804	62051362	52.3952	6.96217	-2.91183	2.48557e-26	1.11821e-24	ARID5B
chr10	62267245	62269564	167.976	95.7993	-0.810168	8.13617e-08	9.50007e-07	RTKN2
chr10	62373613	62375268	60.4551	23.8861	-1.3397	8.10783e-10	1.19592e-08	AC024597.1;ZNF365;AC024598.1
chr10	62803808	62808051	445.036	228.067	-0.964465	9.14457e-17	2.49332e-15	AC067751.1;ADO
chr10	62815071	62818848	182.115	58.9969	-1.62614	1.29977e-22	4.84908e-21	EGR2
chr10	63132722	63135176	199.14	103.874	-0.938939	1.8891e-11	3.36387e-10	NRBF2
chr10	63264447	63269685	306.06	83.5483	-1.87313	8.08832e-36	6.15517e-34	JMJD1C
chr10	63412025	63415212	53.3199	2.35773	-4.4992	3.71625e-41	3.94749e-39
chr10	63463103	63467424	304.88	142.633	-1.09593	4.89964e-12	9.18442e-11	JMJD1C;JMJD1C-AS1
chr10	63520159	63523372	155.641	70.6118	-1.14024	8.70407e-14	1.90196e-12	JMJD1C;REEP3
chr10	65569957	65572135	75.1323	33.6072	-1.16066	1.96671e-08	2.50272e-07	LINC01515
chr10	67835718	67838568	52.2028	27.8833	-0.904724	6.52969e-06	5.78668e-05	DNAJC12
chr10	69800921	69803779	117.525	53.7057	-1.12983	3.01226e-12	5.76666e-11	COL13A1
chr10	70131402	70133193	26.62	2.19088	-3.60293	3.23493e-20	1.06641e-18	AIFM2
chr10	70144722	70147543	223.504	139.275	-0.682371	2.48514e-07	2.72884e-06	TYSND1
chr10	70381178	70383366	96.0538	63.6855	-0.592877	0.000141342	0.0009562	LRRC20
chr10	71396100	71398113	13.0906	22.9788	0.811772	0.00621804	0.0258947	CDH23
chr10	71963639	71966456	100.215	55.9524	-0.840834	6.99408e-07	7.16074e-06	CHST3
chr10	73093539	73097667	299	187.887	-0.670282	2.77008e-07	3.02219e-06	P4HA1
chr10	73411533	73415219	323.933	207.502	-0.642569	5.06446e-07	5.29863e-06	ANXA7
chr10	73771637	73776103	398.434	169.091	-1.23654	1.40876e-23	5.51108e-22	AC022400.7;FUT11
chr10	73780318	73783655	305.059	175.845	-0.794788	5.63497e-11	9.51353e-10	CHCHD1
chr10	73784568	73787357	235.774	153.02	-0.623684	7.8174e-06	6.84851e-05	ZSWIM8
chr10	73810255	73812298	176.313	115.003	-0.616464	8.00783e-06	7.0033e-05	AC022400.5;NDST2
chr10	73872874	73875744	101.242	62.5081	-0.695698	6.11781e-06	5.45009e-05	CAMK2G
chr10	73909917	73912753	295.208	44.373	-2.73398	1.99044e-68	8.95466e-66	PLAU
chr10	73997083	74000483	353.361	166.319	-1.08719	1.59219e-15	3.9029e-14	VCL
chr10	74149086	74153355	517.145	339.267	-0.608147	4.21086e-07	4.46666e-06	AP3M1;ADK
chr10	74175821	74178713	199.26	103.183	-0.949441	3.47282e-11	5.99552e-10	ADK
chr10	74185491	74186296	3.66402	9.29155	1.34249	0.0120192	0.0447638
chr10	74189865	74190937	13.452	2.31735	-2.53728	5.18776e-07	5.42392e-06
chr10	74823621	74828293	207.112	129.136	-0.681517	4.78435e-07	5.0262e-06	KAT6B
chr10	75110613	75113493	279.155	175.573	-0.668996	5.35896e-07	5.58003e-06	SAMD8
chr10	75233847	75236488	236.507	139.496	-0.761663	4.89883e-09	6.66659e-08	COMTD1
chr10	75294523	75295978	32.8335	15.6786	-1.06637	6.21089e-06	5.52979e-05	ZNF503-AS1
chr10	75394874	75410199	1587.08	853.714	-0.894553	1.11363e-15	2.7608e-14	AC010997.3;ZNF503;ZNF503-AS2;AC010997.5;AC010997.4
chr10	75772007	75772803	9.50193	1.39448	-2.76849	2.22997e-05	0.000179147
chr10	77634499	77639374	414.102	64.9341	-2.67294	2.4639e-49	4.00933e-47	KCNMA1
chr10	78027945	78030338	210.419	125.907	-0.7409	6.78906e-08	8.07508e-07	POLR3A
chr10	78302435	78303915	31.8558	18.0159	-0.82228	0.000594328	0.0034435
chr10	78972840	78975373	55.7637	22.8159	-1.28929	8.59034e-11	1.41592e-09
chr10	79066382	79072160	633.1	204.255	-1.63206	4.97784e-42	5.51747e-40	ZMIZ1-AS1;ZMIZ1
chr10	79241582	79244672	77.9654	47.6131	-0.711476	8.41929e-05	0.000603474	ZMIZ1
chr10	79346821	79350022	235.022	122.41	-0.941074	5.24654e-12	9.78671e-11	PPIF
chr10	79443571	79447393	289.413	88.9163	-1.70261	2.53961e-30	1.36301e-28	ZCCHC24
chr10	79981080	79982766	99.8669	5.95837	-4.06702	2.67597e-60	8.18632e-58	SFTPD;ZNRF2P3;DPY19L2P5
chr10	80077748	80080377	201.268	131.598	-0.612982	6.37567e-06	5.66331e-05	TMEM254-AS1;TMEM254
chr10	80202916	80209125	482.803	185.383	-1.38093	6.71326e-24	2.65339e-22	ANXA11;LINC00857
chr10	86968062	86972184	68.1058	4.62817	-3.87926	2.41867e-42	2.7609e-40	MMRN2;ADIRF-AS1;ADIRF;AL136982.7;AGAP11
chr10	89301306	89302829	20.9118	4.61628	-2.17951	4.72745e-09	6.46212e-08	IFIT2
chr10	89327267	89328564	13.2436	6.4635	-1.03491	0.0057588	0.0243132	IFIT3
chr10	90855057	90858957	92.3425	26.9722	-1.77552	7.25439e-22	2.58655e-20	HTR7
chr10	91883528	91884329	4.62399	11.5773	1.32409	0.00175028	0.00874297
chr10	92590639	92596820	258.303	429.606	0.733952	6.10652e-09	8.22954e-08	KIF11;RPL11P4
chr10	93073118	93074770	29.3157	44.4043	0.599025	0.00651431	0.0269451	CYP26A1
chr10	93480238	93483160	71.2946	33.1904	-1.10303	1.93692e-06	1.8575e-05	MYOF
chr10	94164852	94165712	3.40005	9.3294	1.45623	0.00267835	0.012664
chr10	96129190	96132002	137.151	213.127	0.635941	4.51722e-07	4.78169e-06	AC021037.1;ZNF518A
chr10	96512171	96514481	41.4318	65.5348	0.661524	0.000209543	0.00136043	TLL2
chr10	96579634	96581014	6.80916	15.4016	1.17753	0.00102279	0.00548743
chr10	97185103	97186537	14.5219	25.7251	0.82494	0.00137179	0.00709119	SLIT1
chr10	97418466	97419510	5.89205	11.926	1.01727	0.0128198	0.0471036
chr10	97424942	97429426	257.994	398.54	0.627385	3.08706e-07	3.33944e-06	RRP12;PGAM1
chr10	97771280	97772089	6.13215	12.38	1.01355	0.0111072	0.0419125	SFRP5
chr10	98029394	98031465	14.309	25.9084	0.856493	0.0118868	0.044379	CRTAC1
chr10	99328968	99330673	14.1747	35.514	1.32506	3.52324e-07	3.77392e-06	CNNM1
chr10	99540311	99541594	15.2485	25.9181	0.765291	0.00377862	0.0169993
chr10	99730778	99734433	168.231	255.254	0.60149	1.23575e-06	1.22343e-05	AL133353.2;COX15;CUTC
chr10	100227354	100230668	178.072	272.86	0.615698	7.54146e-07	7.68516e-06	CHUK;AL138921.1
chr10	100728840	100730562	12.3384	24.8933	1.0126	0.00013591	0.000923539
chr10	101030591	101033509	95.4187	41.3338	-1.20695	3.21115e-11	5.57523e-10	PDZD7;SFXN3
chr10	101042393	101044096	36.6968	56.0049	0.609898	0.000996366	0.00536823
chr10	101485424	101487104	11.8694	23.2738	0.971455	0.000731305	0.00411857
chr10	101829354	101831554	24.7975	38.1049	0.619782	0.0037518	0.0169085	KCNIP2
chr10	102053664	102056839	157.815	252.458	0.677809	2.89299e-08	3.5773e-07	ARMH3
chr10	102460771	102462648	26.4218	44.9769	0.767455	0.00043773	0.00262878	MFSD13A
chr10	102462698	102463930	6.78534	16.8136	1.30914	0.000175633	0.00116399
chr10	103348560	103351862	162.102	258.831	0.67511	1.54065e-07	1.74046e-06	PCGF6
chr10	103451708	103452767	15.3456	8.07054	-0.927087	0.00668769	0.0275505	CALHM2;AL139339.1
chr10	103493159	103494915	26.6984	41.4919	0.636077	0.00310723	0.0143937	NEURL1
chr10	103659412	103662442	144.385	240.555	0.736447	3.21412e-07	3.45999e-06
chr10	103854072	103856146	64.9984	37.1903	-0.805479	6.00741e-06	5.37051e-05	SH3PXD2A
chr10	108597841	108600969	58.225	4.87361	-3.57858	1.31714e-28	6.60314e-27
chr10	110205693	110206730	4.40588	10.4053	1.23982	0.00443349	0.0194534	MXI1
chr10	110225122	110228167	63.0148	112.537	0.836632	1.40042e-07	1.59382e-06	MXI1
chr10	110495814	110501969	152.306	75.9524	-1.0038	1.13982e-11	2.06328e-10	DUSP5-DT;DUSP5
chr10	110917613	110922371	267.611	435.47	0.702437	1.3986e-09	2.02393e-08	BBIP1;SHOC2
chr10	114631231	114634108	30.9756	46.903	0.598549	0.00471959	0.0205204	ABLIM1
chr10	119541003	119544243	161.15	90.0779	-0.839156	1.82557e-07	2.04122e-06	RGS10
chr10	120456254	120457763	24.286	14.8899	-0.70579	0.0101008	0.0389074	PLPP4
chr10	120732452	120733252	9.83319	0.600669	-4.03302	6.92358e-08	8.22229e-07
chr10	120734133	120735721	28.5149	1.00407	-4.82778	1.42455e-25	6.20796e-24
chr10	122018099	122020307	39.4129	16.0354	-1.29741	3.53141e-05	0.00027226	AC063960.1;TACC2
chr10	122111709	122115609	128.741	34.5618	-1.89722	2.25639e-30	1.21745e-28	TACC2
chr10	122460782	122464194	109.661	20.2664	-2.43588	3.95591e-33	2.55315e-31	BX842242.1;HTRA1
chr10	122878701	122880807	51.4644	25.837	-0.994134	4.53827e-06	4.12462e-05	AC073585.1;FAM24B;C10orf88B
chr10	126387200	126388598	18.3617	3.45264	-2.41093	4.49438e-10	6.83416e-09	ADAM12
chr10	129962536	129965526	68.4952	112.797	0.719647	2.50102e-05	0.000199456	EBF3
chr10	131979127	131983158	173.312	108.063	-0.681505	1.2581e-06	1.24315e-05	BNIP3;AL162274.1
chr10	132036213	132037187	3.56068	13.3139	1.90271	0.000344411	0.00213284	JAKMIP3
chr10	132065588	132066676	14.2284	1.31475	-3.43591	3.14717e-10	4.894e-09	JAKMIP3
chr10	132395994	132398737	76.8285	46.4843	-0.7249	1.41621e-05	0.000118828	PWWP2B
chr10	132665982	132669298	74.2332	4.85136	-3.9356	3.23246e-48	4.94438e-46
chr11	307783	310403	86.6913	43.8907	-0.98197	7.56787e-08	8.90448e-07	IFITM2;AC136475.9;IFITM1
chr11	318694	321232	91.1166	26.965	-1.75662	3.06541e-20	1.01271e-18	AC136475.1;IFITM3;AC136475.4
chr11	393376	395857	62.713	5.55275	-3.49749	5.33461e-36	4.07991e-34	PKP3
chr11	706147	707092	11.8177	2.1014	-2.49153	1.26759e-06	1.25172e-05	DEAF1;EPS8L2
chr11	726271	727356	11.5991	1.8548	-2.64467	4.8666e-07	5.1021e-06	AP006621.4;EPS8L2
chr11	795080	798967	186.209	103.464	-0.847787	4.86729e-09	6.63548e-08	SLC25A22;AP006621.6
chr11	803724	806277	72.8097	47.425	-0.618484	0.000236184	0.00151984	PIDD1
chr11	831560	835602	156.518	57.7237	-1.43909	3.58968e-22	1.30422e-20	AP006621.1;CD151
chr11	1308093	1310896	142.735	95.0083	-0.587217	8.13708e-05	0.000585717	TOLLIP;TOLLIP-AS1
chr11	1388944	1392214	82.9996	145.723	0.81205	4.42746e-08	5.37906e-07	BRSK2
chr11	2137571	2138658	18.4145	2.24962	-3.03309	6.02437e-12	1.11831e-10	IGF2
chr11	2929538	2930462	12.4871	2.58602	-2.27164	4.26622e-06	3.89124e-05	PHLDA2
chr11	3125403	3127008	23.3313	2.20912	-3.40072	2.77216e-15	6.68816e-14	OSBPL5
chr11	5624235	5625505	15.2584	3.98989	-1.93518	2.09833e-06	1.99975e-05	AC104389.5;TRIM34
chr11	5684152	5685476	16.8312	6.35613	-1.40492	9.55989e-05	0.000675731	TRIM5
chr11	6617814	6620057	104.569	65.2065	-0.681367	1.00692e-05	8.69668e-05	TPP1;AC091564.6
chr11	7251327	7253545	105.159	41.7559	-1.33252	1.5846e-15	3.89054e-14	SYT9
chr11	8018633	8020528	34.7839	54.676	0.65249	0.000433543	0.00260671	TUB
chr11	10301852	10308716	425.838	258.85	-0.718188	2.52195e-09	3.54231e-08	AC080023.1;ADM;AMPD3
chr11	10450342	10451702	21.7081	1.98032	-3.45443	5.43226e-17	1.50529e-15	AMPD3
chr11	10454767	10456960	35.9804	3.32061	-3.43769	8.09478e-26	3.56823e-24	AMPD3
chr11	10930351	10932488	80.6046	53.0313	-0.604017	0.000640436	0.00366758
chr11	12109887	12111558	33.0285	20.0731	-0.718446	0.00255899	0.0121749	MICAL2
chr11	13962272	13963598	8.31777	15.2909	0.878402	0.0131931	0.0482547	SPON1
chr11	14890347	14892705	82.9868	54.1297	-0.616461	0.000657629	0.00375199	CYP2R1
chr11	19711611	19716299	192.308	28.3275	-2.76314	3.01446e-55	7.20455e-53	AC009549.1;NAV2
chr11	20363183	20365310	48.6436	22.632	-1.10389	3.26145e-07	3.50823e-06	HTATIP2
chr11	22624285	22626726	75.6487	4.85043	-3.96313	2.12991e-49	3.50312e-47	FANCF;GAS2
chr11	27698386	27702214	187.798	87.562	-1.1008	1.23035e-13	2.65811e-12	BDNF
chr11	31515436	31516722	2.82554	10.8237	1.9376	0.00013351	0.00090925
chr11	32433619	32436935	140.897	54.0271	-1.38288	8.85134e-16	2.22315e-14	WT1;WT1-AS;AL049692.6;AL049692.1;AL049692.5
chr11	32828900	32831587	128.008	73.898	-0.792626	7.42983e-07	7.58656e-06	PRRG4
chr11	33375315	33378342	105.905	54.4377	-0.960091	2.63427e-08	3.26794e-07	KIAA1549L
chr11	33733491	33737497	217.439	136.357	-0.673219	1.51565e-07	1.71475e-06	CD59
chr11	34355051	34359855	238.21	123.359	-0.949374	4.81143e-11	8.20464e-10	ABTB2
chr11	35138384	35142581	160.63	8.65136	-4.21467	5.99635e-75	4.36762e-72	AL356215.1;CD44
chr11	35661549	35663851	67.8091	44.2444	-0.615984	0.000836068	0.00462179	TRIM44
chr11	35943243	35945550	105.489	56.3072	-0.905699	7.38842e-09	9.84437e-08	LDLRAD3
chr11	38335601	38337283	24.3257	36.5014	0.585475	0.0072831	0.0296361
chr11	45179691	45181643	48.3972	31.3632	-0.625852	0.00429351	0.0189812	PRDM11
chr11	45664240	45666100	21.193	36.5944	0.788037	0.000480856	0.00285416	CHST1
chr11	45922125	45924197	61.1768	28.2299	-1.11576	1.96511e-07	2.18606e-06	LARGE2
chr11	46236924	46239759	103.278	39.6684	-1.38047	8.59761e-17	2.35258e-15	AC116021.1
chr11	46380173	46382739	96.1336	42.2126	-1.18737	6.2552e-11	1.05142e-09	MDK
chr11	46609991	46611340	6.84843	13.9758	1.02908	0.00671404	0.0276516
chr11	47118637	47119957	13.0974	23.2073	0.825299	0.00409569	0.0182274
chr11	57310602	57311950	19.6993	5.81422	-1.76049	1.901e-06	1.82764e-05	TNKS1BP1
chr11	57322539	57326304	150.143	77.3201	-0.957418	5.07862e-10	7.67615e-09	TNKS1BP1;AP000781.1
chr11	57458263	57461714	70.8942	41.2039	-0.782889	5.67471e-05	0.000421975	RTN4RL2
chr11	57475860	57477230	22.6463	1.73655	-3.70498	1.44398e-16	3.84793e-15	AP002893.1
chr11	57512917	57516601	263.034	149.364	-0.816411	3.14834e-10	4.894e-09	SLC43A1
chr11	57565743	57568767	122.662	45.4481	-1.4324	1.81181e-15	4.40595e-14	UBE2L6
chr11	57637943	57639224	14.437	1.8066	-2.99843	1.46544e-09	2.11665e-08	AP000662.1
chr11	58573417	58576379	43.4803	3.29739	-3.72096	2.66959e-31	1.52936e-29	LPXN
chr11	59106240	59108680	43.2505	2.83511	-3.93124	1.38906e-33	9.07992e-32	FAM111B
chr11	59141773	59145995	110.485	10.4858	-3.39734	1.81018e-46	2.51713e-44	FAM111A-DT;AP001258.1;FAM111A
chr11	59171550	59173225	26.1098	3.14018	-3.05567	3.0793e-11	5.35239e-10	DTX4
chr11	60923380	60926390	159.724	49.8913	-1.67872	1.1567e-22	4.35783e-21	AP003721.1;TMEM132A
chr11	61293931	61295181	12.5792	1.33413	-3.23706	4.79602e-08	5.79005e-07	VWCE
chr11	61579891	61581896	45.7841	24.3093	-0.913341	6.83535e-05	0.000499559	SYT7
chr11	61679927	61681239	22.4059	13.2933	-0.753179	0.00941001	0.0366062	DAGLA
chr11	61752107	61753015	16.5557	7.10486	-1.22045	0.00228815	0.0110688	MYRF
chr11	61814602	61818148	248.788	141.139	-0.817801	5.73518e-09	7.75643e-08	FADS1;MIR1908;FADS2
chr11	61826721	61830920	147.083	60.7066	-1.27671	6.84263e-18	2.00508e-16	FADS1;FADS2
chr11	61890179	61892276	69.9152	35.5308	-0.976537	2.71079e-07	2.96597e-06	FADS3
chr11	61916700	61918306	38.4927	16.7806	-1.19779	1.32061e-06	1.29988e-05	RAB3IL1
chr11	62542488	62548475	417.292	104.372	-1.99933	8.2692e-45	1.04534e-42	AHNAK;AP001363.2
chr11	62552884	62553973	9.9234	1.89909	-2.38553	9.61712e-05	0.000678835
chr11	63612995	63615032	95.4562	57.9526	-0.719966	0.000117223	0.00080929	PLAAT3
chr11	63669592	63672149	96.5547	34.6632	-1.47794	5.2994e-14	1.17648e-12	ATL3
chr11	64164262	64167389	183.694	92.7144	-0.98644	3.68208e-10	5.64906e-09	MACROD1
chr11	64224962	64227867	169.655	108.865	-0.640068	6.66492e-06	5.89969e-05	TRPT1;NUDT22
chr11	64233374	64235961	148.553	81.3404	-0.868933	1.30944e-08	1.69883e-07	AP001453.1;DNAJC4;VEGFB
chr11	64250540	64253125	112.798	65.4549	-0.785165	5.63686e-07	5.85744e-06	PLCB3
chr11	64875906	64879936	289.235	185.536	-0.640539	6.77746e-08	8.06756e-07	EHD1
chr11	65180135	65183287	204.723	116.251	-0.816428	1.21247e-09	1.75791e-08	AP003068.2;CAPN1
chr11	65313582	65318058	276.948	135.246	-1.03403	3.31954e-15	7.97106e-14	AP000944.7;CDC42EP2
chr11	65385920	65388018	99.7933	62.2968	-0.679785	1.59447e-05	0.000132405	FRMD8
chr11	65454448	65455894	24.2063	5.28149	-2.19636	1.38149e-11	2.48603e-10	AP000769.1
chr11	65539744	65541417	45.5923	26.1341	-0.802853	7.53454e-05	0.000545942	LTBP3
chr11	65555576	65559657	113.596	28.9146	-1.97405	7.04363e-30	3.70238e-28	LTBP3
chr11	65574293	65577948	90.1019	15.3108	-2.55701	2.00299e-36	1.62104e-34	EHBP1L1
chr11	65637561	65639344	51.4636	32.7259	-0.653118	0.00164893	0.0083241	SIPA1
chr11	65646985	65648004	19.6296	1.03189	-4.24967	2.08113e-15	5.05285e-14	SIPA1
chr11	65817079	65818650	33.2821	19.1412	-0.798068	0.000645324	0.00369005
chr11	65873202	65873957	17.455	9.91723	-0.815633	0.0126509	0.0465724	EFEMP2
chr11	65896373	65901224	134.032	26.8271	-2.32081	7.57556e-39	6.89736e-37	FOSL1
chr11	65907526	65910337	45.1205	7.21485	-2.64474	1.03268e-22	3.90987e-21
chr11	65916580	65921428	280.544	166.266	-0.75473	1.99748e-08	2.53665e-07	C11orf68;DRAP1
chr11	66069216	66072222	149.01	80.2316	-0.893166	3.25829e-09	4.5103e-08	AP006287.2;PACS1
chr11	66334905	66337042	84.099	7.56984	-3.47375	1.43269e-41	1.56532e-39	RIN1;AP001107.6
chr11	66408540	66409254	4.17988	9.47367	1.18046	0.011367	0.0427095	AP001107.5
chr11	66743245	66746253	174.714	112.404	-0.636304	4.24263e-06	3.87203e-05	C11orf80
chr11	67022501	67024078	28.8572	9.44695	-1.61101	1.18889e-08	1.55032e-07	SYT12
chr11	67055961	67057887	63.3921	3.95228	-4.00355	2.89781e-36	2.26147e-34	RHOD
chr11	67239143	67243122	214.508	119.341	-0.845944	8.3605e-11	1.38175e-09	KDM2A
chr11	67371278	67374989	139.717	49.1427	-1.50746	9.86726e-23	3.74515e-21	AP003419.1;CLCF1;AP003419.3
chr11	67390716	67393254	141.218	94.0922	-0.585772	0.000331981	0.00206506	RAD9A
chr11	67503645	67506617	160.629	87.74	-0.872427	1.12354e-09	1.63673e-08	PITPNM1
chr11	67628852	67631197	55.9752	34.7784	-0.686595	0.000360389	0.00222368	NUDT8
chr11	68002708	68004776	51.2582	32.4478	-0.659663	0.00402416	0.017947	UNC93B1
chr11	68009722	68011180	19.0722	3.4455	-2.46869	1.28939e-10	2.09369e-09	ALDH3B1
chr11	68038381	68041356	54.989	11.5544	-2.2507	1.71793e-19	5.4859e-18	TCIRG1
chr11	68684002	68686066	76.4892	42.814	-0.837173	7.5631e-05	0.000547752	GAL
chr11	68838400	68842518	186.808	82.8904	-1.17228	1.18466e-15	2.93213e-14	CPT1A
chr11	68869679	68871112	15.3623	2.04125	-2.91187	6.18295e-10	9.24481e-09	LINC02701
chr11	69637920	69643974	233.914	135.245	-0.790402	4.20204e-08	5.12147e-07	CCND1
chr11	72641742	72643674	34.2389	13.8013	-1.31083	1.52123e-06	1.47926e-05	PDE2A;PDE2A-AS1
chr11	72751182	72753271	85.1267	53.2533	-0.676741	3.47694e-05	0.000268874	ARAP1
chr11	72812037	72815606	328.665	211.704	-0.634569	2.74746e-08	3.4056e-07	AP002381.2;ATG16L2
chr11	73342349	73344075	24.5139	2.43953	-3.32892	3.27161e-17	9.16531e-16	ARHGEF17
chr11	74748290	74750606	122.532	79.0167	-0.632927	2.97536e-05	0.000232912	RNF169
chr11	74754210	74755361	12.7486	2.33216	-2.4506	5.456e-07	5.67721e-06
chr11	75350312	75352612	70.1372	29.5766	-1.24572	1.10456e-10	1.80122e-09	ARRB1
chr11	75429810	75431625	27.3169	2.42406	-3.49429	1.5531e-19	4.96991e-18	KLHL35
chr11	75666982	75669241	48.8795	28.4041	-0.78313	0.000102973	0.000720527	MAP6
chr11	75768050	75771805	112.444	12.7684	-3.13855	4.97786e-53	1.00186e-50	AP001922.1;DGAT2
chr11	76378918	76382464	222.943	144.796	-0.622656	6.07611e-06	5.42558e-05	THAP12;GVQW3
chr11	76781962	76785279	247.856	150.455	-0.720163	2.34128e-07	2.57827e-06	TSKU;AP003119.2
chr11	76860344	76862756	166.869	95.1969	-0.809731	3.49148e-09	4.82436e-08	ACER3
chr11	77046917	77047907	12.9918	6.71545	-0.952042	0.0102309	0.0392997
chr11	77065791	77067608	37.2839	21.42	-0.799595	0.0006993	0.00395873	CAPN5
chr11	77589056	77591284	111.326	39.6208	-1.49046	7.10011e-19	2.17207e-17	AQP11
chr11	78960896	78962196	20.9868	2.22565	-3.23718	1.84317e-13	3.91028e-12	TENM4
chr11	79436861	79441550	166.856	82.1048	-1.02306	4.49658e-13	9.15842e-12	TENM4
chr11	84211910	84213396	15.7981	2.76788	-2.51289	8.79551e-09	1.1608e-07
chr11	85681828	85683315	12.334	25.1199	1.02619	0.000155396	0.00104251	CREBZF
chr11	85684750	85686634	30.2804	48.562	0.681443	0.000820969	0.00455479	CCDC89
chr11	85853778	85855414	40.6556	9.79217	-2.05375	4.40495e-16	1.14007e-14	AP000974.1;CCDC83
chr11	86670743	86672934	45.1219	2.3691	-4.25142	2.97512e-36	2.31002e-34	ME3
chr11	86952990	86956952	172.916	88.405	-0.967873	1.99834e-08	2.53665e-07	FZD4;FZD4-DT
chr11	88174673	88175801	4.11531	11.3883	1.46848	0.000639057	0.00366242	RAB38;MIR3166
chr11	88334745	88338927	165.826	76.2325	-1.1212	4.54529e-13	9.23304e-12	CTSC
chr11	90133865	90135783	22.8725	37.0109	0.694336	0.00167987	0.00845953	NAALAD2
chr11	92224143	92227552	45.447	81.6662	0.845555	6.87505e-06	6.07215e-05	FAT3
chr11	93541735	93544128	112.566	71.0513	-0.663834	5.89845e-05	0.00043727	SMCO4
chr11	93849172	93850901	34.8006	4.49691	-2.95211	1.98342e-19	6.32051e-18	VSTM5
chr11	94511988	94513302	32.5339	20.3487	-0.677007	0.00877834	0.0346155	C11orf97
chr11	94543179	94545181	105.62	54.2312	-0.96169	8.75321e-08	1.01817e-06	FUT4;PIWIL4
chr11	94740122	94741970	30.1796	16.433	-0.876975	0.00279972	0.0131727	AP000943.2
chr11	95149706	95152077	55.6933	5.10722	-3.44689	6.50829e-37	5.50005e-35	AP000787.1
chr11	96341125	96343740	100.806	22.3519	-2.17311	9.25447e-33	5.80149e-31	MAML2;MIR1260B
chr11	99020253	99021616	20.7415	2.94508	-2.81614	3.82172e-13	7.84659e-12	CNTN5
chr11	99069822	99070595	10.0722	0.597353	-4.07565	1.38918e-08	1.79923e-07
chr11	100686402	100689747	161.685	101.304	-0.674492	2.0129e-06	1.92313e-05	ARHGAP42-AS1;ARHGAP42
chr11	102047037	102048358	33.7593	16.7967	-1.00711	0.000343705	0.00212933	CFAP300
chr11	102312362	102313908	28.5041	1.71165	-4.05771	1.2559e-22	4.69689e-21	RNU6-952P
chr11	102316885	102318533	32.6289	12.1763	-1.42207	1.60745e-07	1.81057e-06	BIRC3
chr11	102374286	102375589	8.79816	15.7385	0.839021	0.0113576	0.0426948
chr11	102746593	102748046	22.4243	34.495	0.621324	0.00466495	0.0203581	WTAPP1
chr11	104966724	104969026	47.2197	4.67922	-3.33505	4.00509e-25	1.68302e-23	CASP4
chr11	105609374	105613449	77.7437	6.66849	-3.54329	2.56183e-40	2.52812e-38	GRIA4
chr11	107590108	107592608	204.211	122.561	-0.736559	1.67811e-07	1.88599e-06	ELMOD1
chr11	107856743	107860477	314.445	188.184	-0.740665	1.5873e-08	2.04543e-07	SLC35F2
chr11	108120936	108123096	91.9612	60.2615	-0.609788	0.000345862	0.00214096	AP002433.1;ACAT1
chr11	108591503	108594309	140.061	73.4016	-0.93217	1.67606e-09	2.40048e-08	EXPH5
chr11	111936089	111938361	80.8421	35.364	-1.19283	4.61094e-08	5.58867e-07	DIXDC1
chr11	112162738	112164659	25.2175	2.19836	-3.51992	1.65529e-18	5.00382e-17	IL18
chr11	116835257	116836427	17.22	9.44412	-0.866599	0.00717963	0.0292307	APOA1-AS
chr11	118251168	118253251	86.9912	54.5969	-0.67205	8.35249e-05	0.000599529	MPZL3
chr11	118263290	118264925	30.1161	3.34733	-3.16945	3.01158e-20	9.97081e-19	MPZL2;AP002800.1
chr11	118607421	118609000	124.452	80.8775	-0.621778	2.14328e-05	0.000172819	PHLDB1
chr11	118620664	118622469	40.6282	23.6473	-0.780803	0.000396705	0.00242235	PHLDB1
chr11	118786260	118787760	15.4123	6.15739	-1.32369	0.000205745	0.00133918
chr11	118911218	118912694	15.9933	3.49054	-2.19595	9.75948e-08	1.12835e-06	BCL9L
chr11	118919154	118920489	15.1844	5.91822	-1.35935	0.000302419	0.00190081
chr11	118920691	118926794	304.887	90.345	-1.75476	2.55588e-39	2.41326e-37	BCL9L;UPK2
chr11	119316007	119317817	35.3987	22.1136	-0.67876	0.00254835	0.0121507	MCAM
chr11	119380580	119382480	39.1924	23.68	-0.726906	0.00053725	0.0031522	USP2;AP003396.3;USP2-AS1
chr11	119584126	119585721	46.7664	6.27165	-2.89856	5.27529e-20	1.72786e-18
chr11	119726484	119730445	231.435	137.122	-0.755143	2.72939e-07	2.98419e-06	NECTIN1;AP003390.1
chr11	120209867	120213760	195.955	94.202	-1.05669	3.41324e-10	5.28965e-09	OAF
chr11	120324683	120327319	129.833	84.1833	-0.62505	0.000108813	0.000756544	TLCD5
chr11	120985745	120986595	6.36995	12.8446	1.01181	0.0104202	0.0398969
chr11	121451270	121454275	120.22	51.9149	-1.21146	2.16896e-11	3.81777e-10	AP000977.1;SORL1
chr11	121654887	121656320	19.9622	4.86199	-2.03765	2.61627e-08	3.24826e-07
chr11	122150246	122158153	139.407	10.4658	-3.73554	1.1801e-52	2.22849e-50	MIR100HG;MIR100
chr11	122173568	122180829	136.355	7.07781	-4.26792	4.55436e-73	2.58013e-70	MIR100HG
chr11	122200866	122203582	48.1649	3.05642	-3.97807	1.06214e-34	7.52153e-33	MIR100HG
chr11	123193068	123195914	134.909	10.0326	-3.74921	7.79084e-51	1.38568e-48	CLMP
chr11	123429668	123433418	232.877	117.966	-0.981195	1.18818e-13	2.57063e-12	GRAMD1B
chr11	124075863	124076901	11.6807	4.09186	-1.5133	0.000906276	0.00494965
chr11	124170403	124172038	29.4376	1.70828	-4.10705	3.66498e-24	1.46753e-22
chr11	124717855	124718908	12.8387	4.78273	-1.42459	0.000331236	0.00206126
chr11	125062422	125064257	44.8928	18.3099	-1.29386	2.04445e-09	2.9098e-08	SLC37A2
chr11	125886252	125891268	188.855	101.243	-0.89945	4.806e-11	8.20453e-10	HYLS1
chr11	126354120	126357302	196.199	116.694	-0.749591	4.34064e-08	5.28197e-07	GSEC;ST3GAL4
chr11	128506999	128508074	10.2442	1.11708	-3.19701	6.23971e-07	6.42712e-06
chr11	128519746	128523188	105.154	11.1905	-3.23215	3.08081e-54	6.93002e-52	ETS1;MIR6090
chr11	128904704	128906519	49.141	24.0246	-1.03242	2.60866e-07	2.85832e-06	C11orf45
chr11	129277429	129280889	126.488	70.034	-0.852876	8.11884e-07	8.22968e-06	ARHGAP32
chr11	129373766	129378733	180.855	88.7704	-1.02668	8.50952e-11	1.40412e-09	BARX2
chr11	129815446	129816780	25.4416	2.43357	-3.38604	3.11545e-18	9.27119e-17	AP003327.2;TMEM45B
chr11	130448228	130450189	111.069	34.6677	-1.67979	2.30376e-22	8.47075e-21	ADAMTS15
chr11	133955640	133958073	66.8606	111.721	0.740676	3.29576e-06	3.05712e-05	IGSF9B
chr11	134761460	134763776	65.3197	4.40425	-3.89055	2.0833e-46	2.87083e-44
chr12	569465	571607	50.5023	27.9439	-0.853814	0.000167866	0.0011159
chr12	1605231	1606505	23.3494	13.2808	-0.814049	0.00331699	0.0152225
chr12	2052013	2054560	29.0771	47.8897	0.719831	0.000422973	0.00255622	CACNA1C
chr12	2957908	2962112	187.493	92.1474	-1.02482	6.69656e-14	1.47807e-12	TEAD4
chr12	3199234	3201490	30.9691	52.2456	0.754478	7.0261e-05	0.000512011	TSPAN9
chr12	3871749	3874011	54.9988	90.329	0.715789	0.00030053	0.00189095	PARP11;PARP11-AS1
chr12	4273339	4276184	66.8371	117.06	0.80853	9.20038e-08	1.06694e-06	CCND2-AS1;CCND2;AC008012.1
chr12	6199657	6202162	125.962	50.9639	-1.30544	6.54615e-16	1.66606e-14	CD9
chr12	6335315	6337710	38.4524	22.7915	-0.754578	0.00181075	0.00901312
chr12	6338601	6342758	331.807	219.605	-0.595434	1.7528e-07	1.96129e-06	TNFRSF1A
chr12	6362961	6364564	26.4637	11.137	-1.24865	3.34228e-05	0.000259378	SCNN1A
chr12	6383269	6385717	80.1273	8.49274	-3.23799	2.71033e-40	2.65751e-38	LTBR
chr12	6699669	6701107	19.1531	8.4388	-1.18247	0.000298878	0.00188133	PIANP
chr12	6945479	6947236	21.3038	8.63127	-1.30347	2.599e-05	0.000206516	U47924.2;PTPN6
chr12	7934989	7936586	25.7045	15.5796	-0.722367	0.00481539	0.0208835	SLC2A3
chr12	8696366	8699688	112.656	174.609	0.632206	4.21923e-06	3.85297e-05	RIMKLB
chr12	9864897	9870711	139.076	9.55938	-3.86282	1.11734e-70	5.69695e-68	CLEC2B;AC091814.1
chr12	10362971	10366249	180.619	108.981	-0.728878	1.07189e-07	1.23276e-06	KLRK1-AS1
chr12	10395695	10397687	27.5066	5.0099	-2.45692	2.34644e-14	5.28589e-13
chr12	12414600	12415739	16.0926	1.54158	-3.38391	1.70997e-11	3.05201e-10
chr12	12696105	12697132	15.6332	6.38812	-1.29114	0.000999866	0.00538351	GPR19
chr12	12890273	12894496	147.549	32.0033	-2.2049	1.15744e-36	9.51842e-35	GPRC5A
chr12	12998797	13001905	141.397	86.3571	-0.711368	3.47553e-05	0.000268874	HEBP1;HTR7P1;AC023790.2
chr12	13196314	13198939	49.3509	3.97508	-3.63402	3.11274e-35	2.30012e-33	EMP1
chr12	14365148	14368083	61.1124	36.0732	-0.76054	0.00150604	0.00768907	RPL30P11;ATF7IP
chr12	14773551	14776213	123.381	52.5675	-1.23088	1.14551e-14	2.63881e-13	H2AJ
chr12	15321814	15323484	27.8902	43.1144	0.628411	0.00183051	0.00909314	PTPRO
chr12	16346833	16350754	118.734	33.7172	-1.81618	2.78654e-23	1.07633e-21	MGST1
chr12	20367362	20373731	294.396	125.857	-1.22598	4.17813e-19	1.29632e-17	AC129102.1;PDE3A
chr12	20818749	20826164	176.092	12.2659	-3.84361	5.86647e-83	6.90258e-80
chr12	25489100	25490035	10.8376	2.37924	-2.18747	3.43378e-05	0.00026594
chr12	25957648	25962029	249.825	155.773	-0.681474	9.50533e-08	1.10063e-06	RASSF8-AS1;RASSF8
chr12	26121076	26127277	309.083	135.684	-1.18774	2.37842e-22	8.72429e-21	BHLHE41;SSPN;AC022509.3
chr12	27243748	27246810	171.326	112.506	-0.606737	1.69334e-05	0.000139479	STK38L
chr12	27331059	27335771	201.044	114.754	-0.808969	3.21433e-07	3.45999e-06	ARNTL2
chr12	27968154	27970926	182.155	56.5212	-1.6883	6.86817e-27	3.14537e-25	PTHLH
chr12	30794861	30797756	76.7404	32.964	-1.2191	4.94792e-10	7.49341e-09	AC010198.2
chr12	32665839	32666795	13.7804	1.07024	-3.68662	5.24632e-11	8.90652e-10
chr12	40691771	40694190	100.588	162.448	0.691517	9.69233e-06	8.39014e-05	CNTN1
chr12	42587114	42591125	189.385	119.899	-0.659501	7.79666e-07	7.9241e-06	PRICKLE1
chr12	47077984	47081361	154.992	82.5426	-0.90898	8.83822e-11	1.45053e-09	AMIGO2;PCED1B
chr12	47903530	47905944	44.8342	23.3794	-0.939363	9.25808e-05	0.000657499	VDR;AC121338.2
chr12	48813565	48816476	175.15	106.77	-0.71409	1.60054e-07	1.80412e-06	CACNB3
chr12	48817551	48819696	71.601	46.9745	-0.6081	0.000513078	0.00302196	CACNB3
chr12	48924327	48926070	37.6284	2.8506	-3.72248	7.97671e-29	4.04012e-27	FKBP11
chr12	48970401	48972274	60.179	13.3633	-2.17098	4.49746e-21	1.53556e-19	WNT10B
chr12	48997727	49000758	101.138	11.6651	-3.11607	3.64102e-44	4.45544e-42	DDN;DDN-AS1
chr12	49068486	49070675	111.843	47.1184	-1.24711	1.50425e-13	3.21356e-12	RHEBL1
chr12	49091570	49092871	20.2174	4.38609	-2.20459	6.88516e-10	1.02547e-08	AC011603.1
chr12	49336327	49337634	26.2068	13.4629	-0.960946	0.00018994	0.00124745	C1QL4
chr12	49346100	49348575	34.9301	19.8206	-0.817475	0.000360938	0.00222617	DNAJC22
chr12	50220172	50223057	84.2906	47.957	-0.81363	0.000329488	0.00205122	LIMA1
chr12	50504192	50507781	210.339	127.701	-0.719949	1.04867e-06	1.04566e-05	DIP2B
chr12	51023806	51027145	221.616	136.708	-0.696966	6.47426e-08	7.71264e-07	SLC11A2
chr12	51267609	51271537	233.089	75.015	-1.63563	3.58539e-29	1.84034e-27	SMAGP
chr12	51390480	51393330	183.068	93.928	-0.962752	3.08396e-10	4.8037e-09	GALNT6;SLC4A8
chr12	51819690	51822138	109.266	21.6621	-2.3346	9.81961e-37	8.11896e-35
chr12	52036435	52038327	59.1917	34.279	-0.78807	0.00269648	0.0127419	NR4A1
chr12	52432349	52434767	46.2627	3.97813	-3.53969	7.59288e-22	2.70095e-20	KRT75
chr12	52902937	52905497	80.7093	23.8018	-1.76167	6.48375e-18	1.90722e-16	KRT8
chr12	52948182	52951234	206.717	117.918	-0.809873	5.87073e-10	8.8038e-09	KRT8;KRT18
chr12	53049454	53050955	21.1989	3.41927	-2.63223	2.68788e-12	5.15211e-11	TNS2
chr12	53096268	53099849	138.816	29.9835	-2.21093	1.0544e-37	9.26902e-36	IGFBP6
chr12	53217654	53222416	272.296	154.663	-0.816052	2.81482e-09	3.93901e-08	RARG
chr12	53230978	53233068	48.1771	19.4214	-1.3107	1.09487e-09	1.59802e-08	RARG
chr12	53385623	53386970	16.833	6.59507	-1.35184	0.00014147	0.000956645
chr12	53972429	53976105	92.0015	140.065	0.606371	2.85717e-05	0.000224234	HOTAIR;HOXC11
chr12	54357886	54359651	28.3031	14.8295	-0.932493	0.00147017	0.00753608
chr12	54416657	54420431	169.405	108.704	-0.640062	9.00359e-06	7.82494e-05	ITGA5;AC079313.2
chr12	55681129	55683038	66.3026	17.2382	-1.94346	1.02556e-17	2.96539e-16	METTL7B
chr12	55726826	55730998	304.466	173.905	-0.80798	1.48296e-09	2.13994e-08	CD63;AC009779.2
chr12	55737613	55739297	54.581	33.8389	-0.689714	0.000270866	0.00171773
chr12	55930633	55933064	67.4329	12.8777	-2.38857	1.7946e-20	5.98043e-19	PYM1;DGKA
chr12	56127211	56130094	266.102	142.981	-0.89615	7.15077e-12	1.31622e-10	AC034102.6;ESYT1
chr12	56156792	56160603	235.827	146.95	-0.682407	9.13038e-06	7.92612e-05	AC034102.5;MYL6B;MYL6
chr12	56633411	56637664	289.903	183.756	-0.657775	4.53353e-06	4.12276e-05	BAZ2A
chr12	57086209	57090830	260.37	144.617	-0.848324	1.55435e-10	2.50267e-09	NEMP1;NAB2
chr12	57127015	57130088	112.796	64.4873	-0.806632	2.2792e-07	2.51353e-06	STAT6;LRP1
chr12	57238973	57241141	34.7101	16.1196	-1.10654	6.08035e-06	5.4262e-05	NDUFA4L2
chr12	57458707	57463263	136.267	82.8019	-0.7187	1.41933e-06	1.38634e-05	AC022506.2;GLI1
chr12	57631795	57633911	83.5733	29.0158	-1.5262	1.98961e-14	4.50861e-13	B4GALNT1
chr12	57764829	57767588	69.1187	11.7205	-2.56005	6.57195e-30	3.46636e-28	CYP27B1
chr12	57864555	57866131	37.3379	11.2159	-1.73509	4.13487e-11	7.09842e-10
chr12	59595194	59597990	98.5069	47.4373	-1.0542	1.00104e-08	1.31659e-07	SLC16A7
chr12	62190997	62193132	15.7337	25.9071	0.719492	0.00438004	0.0192964	TAFA2
chr12	62434946	62436266	20.5479	1.74879	-3.55456	1.69344e-15	4.13784e-14
chr12	63667141	63669781	85.5247	29.6831	-1.5267	6.94197e-16	1.76386e-14	DPY19L2
chr12	64779769	64782928	149.647	69.9035	-1.09812	3.62374e-10	5.58195e-09	TBC1D30
chr12	66234571	66236384	20.2676	31.5365	0.637847	0.0063243	0.0262657	RBMS1P1
chr12	66301462	66304544	139.305	81.372	-0.77564	1.32696e-06	1.30361e-05	HELB
chr12	66678228	66679627	21.926	12.3862	-0.823916	0.00657811	0.0271722	GRIP1
chr12	67827398	67828387	12.979	2.32619	-2.48014	8.01273e-07	8.1275e-06
chr12	72268393	72277939	453.698	151.711	-1.5804	3.41069e-28	1.6829e-26	TRHDE-AS1;TRHDE
chr12	75480540	75482743	35.2926	3.5544	-3.31169	1.46185e-22	5.44049e-21	GLIPR1
chr12	76027803	76033417	246.499	136.752	-0.850023	1.50425e-11	2.69426e-10	PHLDA1;AC011611.3;AC011611.4
chr12	77830967	77834197	57.3263	3.26986	-4.1319	1.00304e-44	1.25759e-42	NAV3
chr12	85835480	85836497	14.2407	5.46768	-1.38102	0.00025089	0.00160368	RASSF9
chr12	89348444	89355124	264.541	138.388	-0.93477	7.2015e-12	1.32238e-10	DUSP6;AC024909.1;AC010201.3
chr12	94147584	94150102	67.8292	102.543	0.596252	0.000302469	0.00190081	PLXNC1
chr12	95002456	95004398	107.99	166.801	0.627229	1.13421e-05	9.68126e-05	NDUFA12
chr12	95545586	95549544	112.684	169.973	0.593021	2.21166e-05	0.00017777	USP44
chr12	100716545	100718332	20.475	36.1683	0.82086	0.000191962	0.00125857	ANO4
chr12	101876753	101879070	125.335	66.4944	-0.914487	1.63327e-09	2.34357e-08	DRAM1
chr12	106135474	106140748	284.285	187.543	-0.600119	3.41938e-06	3.16603e-05	NUAK1
chr12	107317339	107322068	297.988	196.206	-0.602883	1.95392e-05	0.000158721	BTBD11
chr12	107912236	107913429	14.7655	25.2383	0.773381	0.00486657	0.0210816	AC126177.1
chr12	109308419	109311101	43.9998	80.5984	0.873253	1.88434e-06	1.81276e-05	FOXN4
chr12	109772644	109773876	14.829	3.02796	-2.292	4.66024e-07	4.9093e-06	FAM222A-AS1
chr12	110417170	110418599	9.46468	19.689	1.05677	0.000615454	0.00355244
chr12	110431087	110432415	12.3886	20.9264	0.756314	0.00753502	0.0304346	HMGA1P3
chr12	111032875	111036539	52.322	132.569	1.34125	1.02805e-16	2.78319e-15	CUX2
chr12	111404743	111408372	184.06	98.2567	-0.90555	6.38358e-10	9.52618e-09	SH2B3
chr12	111766322	111768299	52.6195	82.0519	0.64094	9.89461e-05	0.000695213	ALDH2
chr12	111834433	111835734	19.7678	35.4999	0.844664	0.000187906	0.00123515
chr12	112937812	112939602	36.8725	11.9106	-1.63031	2.60338e-11	4.56143e-10	OAS3
chr12	113333497	113335858	74.6473	40.5586	-0.88008	1.62717e-06	1.57826e-05	SLC8B1
chr12	113421662	113423608	58.9654	98.2527	0.73663	1.62045e-05	0.000134271	SDSL
chr12	119178415	119181941	69.3068	9.20628	-2.91231	1.46701e-29	7.63244e-28	HSPB8
chr12	119810994	119811969	1.16184	13.64	3.55336	1.74377e-10	2.78217e-09
chr12	119812008	119812527	0.71827	6.45501	3.16782	0.000463752	0.00276768
chr12	120261772	120266290	190.663	54.8766	-1.79676	1.34477e-30	7.39915e-29	PXN
chr12	120291684	120293849	21.952	33.5534	0.612105	0.0074902	0.0303336	RNU4-2;RNU4-1
chr12	121663654	121665518	40.4628	62.984	0.638388	0.002587	0.012289
chr12	121789813	121795040	202.369	70.0352	-1.53083	3.32254e-24	1.3339e-22	RHOF
chr12	121811044	121813293	50.3087	24.2279	-1.05414	2.73782e-07	2.99127e-06
chr12	122063581	122065904	22.5814	41.4135	0.874967	0.000501723	0.00296765	AC156455.1
chr12	122825649	122827112	19.1337	9.61713	-0.99244	0.00186605	0.00924023
chr12	124387252	124389825	64.373	4.40509	-3.86921	2.05362e-45	2.66204e-43	NCOR2
chr12	124516716	124519434	80.6334	44.8407	-0.846569	3.30799e-07	3.5558e-06	NCOR2
chr12	125982862	125984582	21.2184	2.46408	-3.1062	1.27399e-13	2.74851e-12	LINC00939;LINC02826
chr12	126770733	126772780	30.3444	3.34343	-3.18203	3.30598e-18	9.81907e-17	LINC00944
chr12	127059782	127064181	78.4732	5.53044	-3.82673	1.25281e-49	2.08294e-47	LINC02405
chr12	130161241	130162805	7.30918	14.9	1.02753	0.0135057	0.0491981	FZD10-AS1;FZD10
chr12	131828014	131832048	115.72	37.1172	-1.64048	8.76575e-22	3.11093e-20	MMP17
chr12	132284749	132286111	17.9575	1.76999	-3.34277	7.06306e-12	1.30164e-10	GALNT9
chr12	132327605	132328709	14.8892	2.04742	-2.86238	2.045e-09	2.9098e-08
chr12	132907898	132909591	26.9283	12.5062	-1.10648	3.96813e-05	0.000302575	CHFR
chr12	133036451	133038505	24.5593	40.8044	0.732454	0.00654706	0.0270732	ZNF84-DT;ZNF84
chr12	133079453	133081846	86.5361	138.371	0.677163	1.20146e-05	0.000102041	ZNF140
chr12	133181099	133182700	54.029	89.7542	0.732245	2.49406e-05	0.000199108	ZNF268
chr13	20191132	20193962	54.3218	29.9547	-0.858749	1.14028e-05	9.72771e-05	GJB2;AL138688.1
chr13	22914393	22916966	50.773	78.5793	0.630088	0.00114728	0.00606384	LINC00621;NUS1P2
chr13	24159942	24162305	71.3386	46.6785	-0.611924	0.00455353	0.0199344	SPATA13;MIR2276
chr13	24541377	24542276	4.64125	11.0992	1.25787	0.00465873	0.0203367	AL359538.3
chr13	27270133	27272707	94.8554	60.7621	-0.642559	3.2661e-05	0.000253982	RASL11A
chr13	27953247	27954894	24.5523	11.8581	-1.04998	0.000424425	0.00256297	LINC00543
chr13	30394815	30395983	15.9755	3.97533	-2.00672	2.5645e-07	2.81195e-06
chr13	35474108	35477278	111.541	176.075	0.658614	5.71693e-07	5.92855e-06	MAB21L1;NBEA
chr13	36673515	36674778	6.55277	15.6589	1.25681	0.000495377	0.00293352	SERTM1
chr13	41017139	41019554	30.5031	11.7549	-1.37569	7.94103e-08	9.30061e-07	ELF1
chr13	44571616	44575039	38.9989	9.10877	-2.09811	3.36459e-15	8.06658e-14	TSC22D1;TSC22D1-AS1
chr13	46179933	46182635	40.6588	3.99999	-3.3455	8.81267e-26	3.86243e-24	LCP1
chr13	48411002	48413351	42.3025	2.14324	-4.30288	2.52577e-32	1.55157e-30	LPAR6
chr13	48531511	48533713	80.0995	37.7047	-1.08705	1.16035e-08	1.51698e-07	RCBTB2;AL157813.2;AL157813.1
chr13	50129497	50131448	35.6536	20.0118	-0.833196	0.00063404	0.00363913
chr13	75760015	75763265	37.6114	3.08363	-3.60847	1.64544e-24	6.74765e-23	LMO7
chr13	83881815	83883579	11.8674	23.5229	0.98706	0.000282037	0.00178561	SLITRK1;AL355481.1
chr13	94709946	94714331	159.073	88.3449	-0.848474	5.15093e-09	6.99101e-08	SOX21;SOX21-AS1
chr13	100673127	100676002	90.3189	59.7465	-0.596174	0.00218643	0.0106251	TMTC4
chr13	101415985	101417384	18.0206	6.33003	-1.50936	2.10089e-05	0.000169669	NALCN
chr13	101452232	101454385	38.3326	2.61585	-3.87322	1.87773e-30	1.02578e-28	ITGBL1
chr13	107865648	107868815	38.5218	13.7436	-1.48691	3.44934e-10	5.33479e-09	FAM155A;AL359436.1
chr13	109265355	109269968	71.2096	4.85679	-3.874	2.12122e-47	3.11982e-45	AL161431.1
chr13	109780003	109782465	34.8069	4.26055	-3.03026	1.01667e-21	3.58317e-20
chr13	109783053	109788221	131.133	50.973	-1.36322	7.31768e-17	2.02042e-15	IRS2;AL162497.1
chr13	110559297	110562700	91.2141	56.6267	-0.687776	0.000126694	0.000869408	RAB20
chr13	114130370	114133088	77.9676	31.823	-1.29281	3.32565e-13	6.8742e-12	RASA3
chr14	19062427	19063343	45.103	26.1256	-0.787762	0.000180046	0.00118911	DUXAP9
chr14	20662737	20664575	51.2026	78.401	0.614656	0.000286229	0.00180916
chr14	21024069	21025489	19.3172	30.6347	0.665281	0.00531312	0.0226883	NDRG2;MIR6717;TPPP2;AL161668.4
chr14	22712289	22714067	27.6203	13.6772	-1.01395	0.000157547	0.00105463
chr14	22836102	22838227	65.5136	4.85679	-3.75372	2.71607e-36	2.15259e-34	MMP14
chr14	23056021	23058524	62.368	38.5868	-0.692698	0.000164018	0.00109507	CDH24
chr14	23137486	23138328	9.16879	0.340152	-4.75248	2.1624e-08	2.7156e-07	SLC7A8
chr14	23179000	23184347	234.851	50.0623	-2.22995	3.1293e-50	5.31842e-48	SLC7A8;RNF212B
chr14	24006602	24008217	42.0145	26.1713	-0.682904	0.00146557	0.0075226	AL136419.3
chr14	24080611	24082289	53.3871	32.7182	-0.706396	0.000163466	0.00109234	NRL
chr14	24160838	24162132	19.2439	4.88252	-1.9787	8.73991e-07	8.82413e-06	IRF9
chr14	26678730	26680545	47.2404	4.67215	-3.33786	1.53249e-31	8.91293e-30
chr14	27844087	27846001	47.4712	5.13031	-3.20993	4.80847e-30	2.56273e-28	AL390334.1
chr14	28577456	28580251	54.7327	5.11372	-3.41996	5.82368e-32	3.45268e-30
chr14	28763772	28771497	279.978	459.76	0.715567	1.1848e-09	1.72105e-08	FOXG1-AS1;AL049777.1;FOXG1;LINC01551
chr14	30362951	30364233	30.2384	11.5247	-1.39165	3.60404e-06	3.32093e-05
chr14	32896599	32898103	33.527	14.2726	-1.23207	5.90503e-06	5.28516e-05
chr14	33948382	33951656	84.8287	48.6474	-0.80219	1.87822e-05	0.00015355	EGLN3
chr14	34359031	34362358	48.4145	3.74643	-3.69185	1.70829e-35	1.28088e-33
chr14	35401561	35405980	180.62	99.2741	-0.863468	9.29485e-11	1.52384e-09	NFKBIA
chr14	36272182	36273112	4.38506	10.6648	1.28219	0.0103898	0.0398285
chr14	36580760	36583336	52.4137	32.9495	-0.669685	0.00092109	0.00502102	NKX2-8
chr14	36657434	36658252	13.0316	1.57926	-3.04469	4.10997e-08	5.01724e-07	PAX9
chr14	36661265	36668113	327.921	62.2359	-2.39753	1.00927e-67	4.17236e-65	PAX9
chr14	37171324	37174414	209.544	115.482	-0.859586	7.46713e-11	1.24555e-09	SLC25A21;SLC25A21-AS1
chr14	37196993	37200855	152.455	61.9959	-1.29814	5.84248e-16	1.49442e-14	MIPOL1
chr14	37582998	37586417	89.2989	43.1923	-1.04787	3.68788e-09	5.08655e-08
chr14	37586910	37600900	708.91	361.602	-0.971202	2.15365e-18	6.48468e-17	FOXA1;TTC6
chr14	40954420	40955707	31.3159	0.998716	-4.97068	2.59805e-27	1.22653e-25	LINC02315
chr14	44797773	44798882	14.6496	2.05204	-2.83572	1.94131e-08	2.47659e-07
chr14	47900188	47901932	53.8884	30.4177	-0.825063	1.84101e-05	0.000150993
chr14	50394452	50397960	153.939	79.4896	-0.953524	2.41142e-09	3.40582e-08	CDKL1;AL359397.1
chr14	50859595	50860765	23.0918	2.4498	-3.23664	8.17127e-15	1.89663e-13
chr14	51860082	51862231	34.7639	7.75634	-2.16414	2.22217e-13	4.69479e-12	GNG2
chr14	54564342	54570656	424.024	265.614	-0.674817	1.13168e-08	1.48203e-07	SAMD4A
chr14	55128630	55130941	106.648	18.4728	-2.52938	2.34046e-41	2.50348e-39	LGALS3
chr14	57112016	57113010	4.89818	11.0696	1.17629	0.00742878	0.0301487	AL391152.1
chr14	59464458	59465638	21.9301	2.2172	-3.3061	6.23766e-16	1.59019e-14	GPR135
chr14	59918514	59920750	46.9	70.8886	0.595965	0.00141253	0.00727722	AL133299.1;LRRC9
chr14	60330924	60331928	15.3386	2.53221	-2.5987	1.13597e-08	1.48638e-07
chr14	61277679	61282228	159.105	12.7373	-3.64285	4.14717e-74	2.75805e-71	TMEM30B;PRKCH
chr14	61320624	61323598	148.802	50.219	-1.56709	1.61931e-20	5.40806e-19	AL359220.1;PRKCH
chr14	61749390	61751672	29.272	14.5569	-1.00782	0.000332597	0.00206805	HIF1A-AS3
chr14	64538989	64540963	51.4966	24.9323	-1.04646	1.74741e-07	1.95669e-06	AL049869.2;HSPA2
chr14	64702871	64706669	219.958	81.4035	-1.43407	5.92642e-25	2.47004e-23	PLEKHG3
chr14	65170482	65171721	14.7073	5.69623	-1.36846	0.00028404	0.00179681
chr14	67410062	67412779	70.9797	5.31053	-3.74048	1.21605e-47	1.8059e-45	PLEK2
chr14	67514044	67516103	92.9344	54.7404	-0.763605	1.22761e-05	0.000104146	TMEM229B
chr14	70187932	70189724	24.5422	38.5702	0.652221	0.00313665	0.0145168	SLC8A3
chr14	73490472	73493254	141.117	8.43518	-4.06433	3.21005e-76	2.45504e-73	HEATR4;RIOX1
chr14	75050568	75051773	23.3572	1.73213	-3.75325	2.10894e-19	6.69261e-18	MLH3
chr14	75258426	75260093	15.7358	25.2095	0.679916	0.00989938	0.0382376	AF111167.1
chr14	75276567	75280016	130.48	71.4419	-0.868989	2.11087e-07	2.34139e-06	FOS
chr14	75978583	75983386	194.065	63.5085	-1.61152	1.27919e-27	6.15296e-26	TGFB3
chr14	76155436	76156599	11.2758	2.86437	-1.97694	0.000119843	0.000825358
chr14	76375822	76378317	31.5867	76.0762	1.26813	3.25081e-11	5.6313e-10	ESRRB
chr14	77022859	77029574	351.74	107.69	-1.70762	4.71787e-36	3.62636e-34	IRF2BPL;AC007686.3
chr14	77032362	77034784	36.1489	17.2309	-1.06895	1.76565e-05	0.000145123
chr14	77039639	77042088	29.5805	8.02436	-1.88219	3.35277e-09	4.63689e-08	LINC02288
chr14	77181165	77182772	35.4836	54.4375	0.617445	0.00132375	0.0068692	TMEM63C
chr14	81169585	81171171	42.9711	23.6179	-0.863484	7.18491e-05	0.000522589	AC007262.2;AL136040.2
chr14	81435106	81437248	42.1123	80.7648	0.939486	8.68849e-06	7.56398e-05	STON2
chr14	88322680	88324303	26.2528	9.24319	-1.50601	1.99491e-06	1.90833e-05	KCNK10
chr14	88325907	88327867	40.921	2.60891	-3.97132	2.98076e-32	1.81648e-30	KCNK10
chr14	89040505	89041538	16.0432	2.52069	-2.67007	2.17455e-09	3.08839e-08
chr14	89617284	89620295	154.921	93.6057	-0.726868	3.29961e-06	3.05884e-05	FOXN3
chr14	91415628	91419295	220.871	113.967	-0.954592	1.71666e-13	3.64694e-12	CCDC88C;AL133153.2;AL133153.1
chr14	95318879	95320318	36.8295	23.2741	-0.662135	0.00221133	0.0107413	CLMN;LINC02292
chr14	95515540	95517259	44.146	22.9127	-0.946137	2.57439e-05	0.000204667	AL133467.1
chr14	95538678	95539347	3.18219	8.16452	1.35935	0.0119267	0.0445154
chr14	95620595	95621765	21.6882	2.46018	-3.14007	4.79377e-14	1.06888e-12	AL133467.2
chr14	95876027	95877649	14.7803	24.3092	0.717824	0.00717834	0.0292307	TUNAR
chr14	96038271	96040490	32.8675	50.5367	0.620669	0.00341409	0.0155794	C14orf132
chr14	96204316	96206137	35.2508	5.88379	-2.58284	1.05452e-17	3.04337e-16	BDKRB2;AL355102.2
chr14	96390769	96393032	96.6114	60.9721	-0.664045	0.000503367	0.00297393	AK7
chr14	97634644	97635736	12.8476	1.07924	-3.57341	2.91979e-08	3.60461e-07
chr14	99682560	99685253	111.222	73.1392	-0.60473	6.83562e-05	0.000499559	CYP46A1
chr14	99729767	99731147	18.8708	10.3483	-0.866764	0.00490161	0.0212153
chr14	99737180	99738223	15.3566	2.28444	-2.74895	1.94921e-08	2.48295e-07	EML1
chr14	100221073	100222602	34.4792	15.4299	-1.16	2.69565e-06	2.52342e-05
chr14	100304282	100307978	223.009	97.8975	-1.18776	4.00285e-15	9.55188e-14	SLC25A29;MIR345
chr14	100586326	100587991	55.2558	20.2914	-1.44526	7.31675e-12	1.34193e-10	BEGAIN
chr14	100691134	100693725	62.692	3.26255	-4.26421	4.10699e-42	4.58544e-40
chr14	101474763	101477965	90.1993	4.8383	-4.22055	2.86815e-53	5.92854e-51
chr14	101559338	101561703	34.3309	6.1241	-2.48694	2.25358e-17	6.35991e-16	DIO3OS;MIR1247;DIO3
chr14	101963591	101968400	426.079	269.299	-0.661909	3.0067e-08	3.70592e-07	DYNC1H1
chr14	103055277	103059600	272.908	165.898	-0.718115	1.17937e-07	1.35332e-06	CDC42BPB
chr14	103074743	103076434	23.6313	10.944	-1.11056	9.3638e-05	0.00066371
chr14	103259867	103261384	47.2382	3.98132	-3.56864	1.14492e-32	7.119e-31
chr14	103527875	103531021	152.663	99.5976	-0.616163	8.94624e-06	7.78394e-05	AL133367.1;TRMT61A
chr14	104680233	104683007	57.5483	5.10478	-3.49485	1.37996e-34	9.55107e-33	INF2
chr14	104687590	104691580	185.131	88.3634	-1.06703	3.21435e-09	4.45754e-08	INF2;AL583722.3
chr14	104723369	104724916	34.2186	19.1336	-0.838677	0.000378935	0.0023275	ADSS1
chr14	104800026	104802008	87.4354	46.6356	-0.906786	1.2414e-07	1.4213e-06	ZBTB42
chr14	104814665	104817663	239.561	153.506	-0.6421	4.8315e-07	5.06876e-06	AL590326.1
chr14	104825814	104828195	36.1048	19.3179	-0.902256	0.000728025	0.00410463
chr14	104864226	104867340	260.057	172.551	-0.591806	1.92122e-06	1.84476e-05	CEP170B
chr14	104976662	104978992	100.529	24.8302	-2.01744	5.32621e-24	2.12715e-22	AHNAK2
chr14	105023152	105024883	19.3576	1.99884	-3.27567	3.59878e-13	7.39878e-12
chr14	105086637	105088570	34.2904	7.75385	-2.14482	5.19775e-13	1.05165e-11
chr14	105313506	105316888	178.571	101.015	-0.821924	8.86134e-08	1.0284e-06	BRF1;PACS2
chr14	105397715	105399865	74.3915	37.3176	-0.995283	3.86653e-07	4.11856e-06	TEX22
chr14	105473411	105476701	89.4907	31.9784	-1.48464	8.78708e-16	2.21064e-14	CRIP2
chr14	105480611	105482349	32.3689	11.9732	-1.4348	2.07625e-07	2.30635e-06
chr14	105525706	105528966	78.7017	40.0309	-0.975281	2.20837e-08	2.76652e-07	TMEM121
chr15	20505904	20506685	11.0351	0.328771	-5.06886	7.12681e-10	1.05734e-08	HERC2P3
chr15	20755946	20756709	21.7641	0.302134	-6.17062	1.25445e-22	4.69689e-21	AC012414.4
chr15	21344906	21345225	6.8196	0.367052	-4.21563	1.03512e-05	8.90505e-05	LONRF2P4
chr15	22259186	22260727	19.788	2.72297	-2.86137	4.0179e-09	5.52678e-08
chr15	22713910	22719014	163.775	252.31	0.623484	6.00256e-07	6.19535e-06	AC138649.5;AC138649.4
chr15	22785571	22788333	198.653	122.726	-0.694809	5.25796e-07	5.49356e-06	NIPA1
chr15	23303305	23305307	61.2785	0.973994	-5.97532	6.09438e-56	1.60723e-53
chr15	23565228	23567452	69.3347	5.07822	-3.77118	1.3898e-42	1.63526e-40	MKRN3
chr15	24954579	24957260	73.0428	3.25279	-4.48899	1.31895e-54	3.01114e-52	SNRPN;SNURF;AC124312.1
chr15	26970274	26973194	59.4105	3.95637	-3.90847	2.53236e-36	2.01744e-34	GABRG3
chr15	32315199	32315857	4.19001	9.23498	1.14016	0.0134515	0.0490357	AC139426.1
chr15	32341207	32342928	28.845	43.7443	0.600774	0.00340723	0.015562
chr15	34316688	34319710	48.556	76.8349	0.662113	0.000157174	0.00105306	SLC12A6
chr15	34334124	34336512	39.7203	3.77213	-3.39642	3.02186e-25	1.2804e-23	SLC12A6
chr15	39579491	39581681	59.2523	22.9969	-1.36543	5.0365e-10	7.62002e-09	THBS1
chr15	39784863	39785951	10.7268	3.87425	-1.46923	0.0012528	0.00654244
chr15	39918159	39921715	246.892	123.346	-1.00117	1.28271e-14	2.93717e-13	GPR176;GPR176-DT
chr15	39976188	39977282	19.3814	1.27643	-3.92449	7.73922e-13	1.54744e-11	EIF2AK4
chr15	40281817	40283594	25.0419	37.8775	0.596997	0.00508197	0.0218722	ANKRD63
chr15	40338662	40341378	61.1135	13.1291	-2.21872	3.34142e-21	1.14855e-19	CCDC9B
chr15	40470066	40472544	109.748	69.0561	-0.668356	1.61311e-05	0.000133808	CHST14
chr15	40763003	40765300	74.3806	39.8371	-0.900812	1.06323e-05	9.1315e-05	GCHFR
chr15	40843615	40845295	30.1472	1.706	-4.14334	3.95381e-25	1.66605e-23	SPINT1-AS1;SPINT1
chr15	41492507	41494700	54.5664	31.262	-0.803601	0.00046141	0.002758	ITPKA
chr15	41773519	41778174	160.698	54.6139	-1.55701	5.69691e-17	1.57577e-15	AC073657.1;MAPKBP1
chr15	43175307	43176239	3.38411	9.80625	1.53493	0.00150325	0.00767995
chr15	44251798	44253016	4.34793	12.3153	1.50206	0.00052288	0.0030726
chr15	45634336	45636467	79.9596	13.9662	-2.51734	5.47724e-32	3.25992e-30	SQOR
chr15	47716874	47721164	222.361	136.224	-0.70692	2.3392e-08	2.92324e-07	SEMA6D
chr15	48890508	48892357	9.96541	19.8702	0.995601	0.00232053	0.0112006
chr15	48962149	48964464	78.8684	34.2611	-1.20288	1.05505e-07	1.21521e-06	SHC4
chr15	49169565	49172076	94.0493	47.6936	-0.979622	1.88618e-08	2.41229e-07	MIR4716;GALK2
chr15	51266707	51268286	29.4777	18.0669	-0.706273	0.00429361	0.0189812
chr15	51735888	51738504	119.703	69.4671	-0.78506	1.54878e-07	1.74836e-06	LYSMD2
chr15	55912433	55917638	95.3592	5.29302	-4.17121	3.07797e-49	4.95585e-47	NEDD4
chr15	57591454	57592805	24.8081	11.1566	-1.15291	5.98089e-05	0.00044178	MYZAP;GCOM1
chr15	58061808	58066904	173.647	102.624	-0.758793	3.55183e-07	3.79921e-06	ALDH1A2;AC025431.1
chr15	59437363	59439167	38.493	19.0765	-1.0128	5.71911e-06	5.12775e-05	FAM81A
chr15	60395080	60398904	142.661	79.5738	-0.842229	1.42491e-08	1.84238e-07	ANXA2
chr15	63047467	63051816	204.66	112.184	-0.867359	5.9319e-10	8.88682e-09	TPM1-AS;TPM1
chr15	63378700	63382622	110.067	13.9016	-2.98506	2.2696e-44	2.79967e-42	CA12
chr15	63599304	63602559	120.322	61.2877	-0.973235	1.18011e-09	1.71588e-08	USP3-AS1
chr15	64823466	64826627	134.045	60.0615	-1.15821	6.37361e-14	1.40883e-12	PIF1
chr15	67063801	67069944	337.144	207.694	-0.698908	7.9676e-08	9.32459e-07	AC087482.1;SMAD3
chr15	67822862	67824780	32.6438	49.8788	0.611616	0.00146834	0.00753427	SKOR1
chr15	68559425	68560565	14.1814	7.15172	-0.987639	0.00750669	0.0303683
chr15	69298464	69300623	81.6246	22.4178	-1.86436	1.06282e-17	3.0571e-16	AC026992.2;PAQR5
chr15	72155188	72156626	21.2661	9.11579	-1.22212	0.000365215	0.00225074	AC020779.2
chr15	72236534	72237583	15.0145	4.23743	-1.82509	3.44052e-06	3.18175e-05
chr15	72796325	72797997	24.3262	37.4113	0.620963	0.00524516	0.0224545
chr15	73367344	73369460	47.8928	73.6551	0.620978	0.000435439	0.00261708	HCN4
chr15	73925668	73928893	224.523	137.679	-0.705556	1.64286e-06	1.59247e-05	LOXL1-AS1;LOXL1
chr15	74430714	74434739	197.018	72.8478	-1.43537	6.25099e-25	2.59824e-23	SEMA7A
chr15	79967688	79971656	77.7588	6.21805	-3.64447	2.31713e-43	2.76897e-41	BCL2A1
chr15	80778475	80781335	109.761	54.8809	-0.999996	1.18892e-09	1.7254e-08	CEMIP
chr15	81870097	81871494	14.0499	24.1014	0.778554	0.00595455	0.0249742	AC104041.1
chr15	82445201	82446030	25.7081	47.3379	0.880771	1.30903e-05	0.000110532	UBE2Q2P6
chr15	82708374	82710981	105.581	164.448	0.639281	2.06986e-06	1.97508e-05	AP3B2
chr15	83282469	83284386	50.3303	29.7476	-0.758656	0.000124806	0.00085722	BNC1
chr15	84078948	84082255	140.793	252.815	0.844502	3.28352e-11	5.68154e-10	AC027807.1;EFL1P1
chr15	89040670	89042409	34.9648	12.1612	-1.52361	1.6626e-08	2.13707e-07	CARMAL
chr15	89430242	89431337	18.4369	8.4563	-1.1245	0.000933901	0.00508361
chr15	92817110	92821704	69.4135	105.558	0.604741	0.000489989	0.00290386	CHASERR
chr15	93069710	93074034	184.233	317.777	0.786481	1.81824e-09	2.59923e-08	RGMA
chr15	93087752	93089600	25.4207	51.2542	1.01167	4.80304e-06	4.35491e-05	RGMA
chr15	94230835	94231770	10.3878	2.13688	-2.28131	2.06042e-05	0.000166664	MCTP2
chr15	95195677	95197300	16.7031	27.2366	0.705436	0.0103449	0.0396679
chr15	96052577	96054218	9.5186	16.8663	0.825321	0.00929782	0.0362435
chr15	97959594	97962322	100.135	151.008	0.592673	2.50042e-05	0.000199456	ARRDC4
chr15	100349503	100350901	32.5689	19.1533	-0.765901	0.00112135	0.00595356	SPATA41
chr15	100849023	100851167	34.3411	4.49442	-2.93373	2.12541e-21	7.37195e-20	AC015712.1;AC015712.6
chr15	100878412	100883144	199.467	42.6809	-2.22449	2.28427e-46	3.11965e-44	ALDH1A3
chr15	100917728	100920531	91.8448	8.01788	-3.51791	5.65082e-41	5.801e-39	AC015712.2;LRRK1
chr16	22610	23730	13.751	5.7289	-1.26321	0.000888072	0.00487229	WASIR2
chr16	71110	72431	51.2393	22.374	-1.19543	4.0825e-08	4.98769e-07	RHBDF1
chr16	695168	696232	12.3042	1.84248	-2.73943	4.0362e-07	4.29032e-06	FBXL16
chr16	714659	717078	79.3231	24.9385	-1.66936	7.07433e-18	2.06901e-16	METRN
chr16	726170	730002	90.4135	26.7034	-1.75952	3.78662e-20	1.2456e-18	CCDC78;HAGHL
chr16	963924	965035	14.1747	2.05945	-2.78299	1.97425e-07	2.19464e-06	LMF1
chr16	1076729	1079373	69.0674	6.45699	-3.41907	4.72532e-39	4.38052e-37	SSTR5-AS1;SSTR5
chr16	1079931	1083870	62.2628	5.54654	-3.48871	1.81023e-36	1.47283e-34
chr16	1089336	1091712	37.3947	3.77799	-3.30714	9.45087e-25	3.91763e-23
chr16	1153383	1154968	16.8614	5.64227	-1.57938	7.76382e-06	6.80937e-05	CACNA1H
chr16	1377551	1380615	104.241	64.1178	-0.701122	2.84836e-05	0.000223773	UNKL
chr16	2019565	2020994	20.0493	2.2323	-3.16695	3.86657e-13	7.92803e-12	NPW
chr16	2026262	2028627	85.7164	33.8477	-1.34051	1.28528e-12	2.5237e-11	SLC9A3R2
chr16	2032527	2034383	38.7657	3.54895	-3.44931	2.23257e-19	7.07026e-18	SLC9A3R2
chr16	2147606	2150469	47.697	17.3331	-1.46037	2.81726e-09	3.93901e-08	RAB26
chr16	2841627	2843510	26.679	44.7452	0.746027	0.000224649	0.00145111	PRSS30P
chr16	2963130	2965543	64.4373	39.2586	-0.714886	0.00114725	0.00606384	KREMEN2
chr16	3364658	3366402	13.2977	25.1037	0.916722	0.00149265	0.00763086	AC025283.2
chr16	3442390	3444673	41.6854	67.5673	0.696783	0.000164705	0.00109774	ZNF597;NAA60
chr16	4936210	4937303	15.0958	2.5336	-2.57489	6.37517e-09	8.56142e-08	PPL
chr16	4957193	4958949	19.3191	30.1865	0.643876	0.00604956	0.0252963	SEC14L5
chr16	8866640	8869488	139.13	77.7069	-0.840321	1.11786e-07	1.2837e-06	CARHSP1;AC022167.4
chr16	10579307	10581423	84.8845	51.904	-0.709656	1.09381e-05	9.36778e-05	EMP2
chr16	11254172	11257694	127.37	60.2716	-1.07948	5.718e-10	8.5916e-09	SOCS1
chr16	11809794	11810726	12.0524	2.09623	-2.52344	4.82661e-07	5.06711e-06
chr16	12026852	12027986	10.3443	2.64414	-1.96797	0.000133745	0.000910439
chr16	17468993	17471989	61.8098	9.44697	-2.70991	3.53416e-29	1.82015e-27	XYLT1
chr16	18983449	18985430	66.8416	40.372	-0.727393	0.000138313	0.000937367	TMC7
chr16	19112984	19116131	164.473	76.554	-1.1033	4.81667e-15	1.14226e-13	ITPRIPL2;AC099518.3
chr16	19167406	19169281	73.9323	36.4313	-1.02103	4.01202e-08	4.90551e-07	SYT17
chr16	19409893	19411928	50.0816	16.1433	-1.63335	2.59441e-10	4.05769e-09	TMC5;AC130456.4
chr16	19554151	19556844	69.6763	117.517	0.754133	3.47474e-05	0.000268874	VPS35L
chr16	19883574	19885765	33.0311	20.0804	-0.71804	0.00186924	0.00925005	GPRC5B
chr16	21157927	21160226	68.9897	32.582	-1.08231	3.16281e-09	4.39005e-08	DNAH3;TMEM159
chr16	21500983	21502866	111.699	71.5352	-0.642891	3.01099e-05	0.000235461	SMG1P3
chr16	21819129	21821300	57.5697	86.7109	0.590904	0.00143855	0.00739634	RRN3P1
chr16	23182227	23184547	43.921	5.84175	-2.91044	3.74081e-19	1.16537e-17	SCNN1G
chr16	23835557	23836609	5.37558	12.2098	1.18354	0.00406013	0.0180902	PRKCB
chr16	25031148	25032804	46.9807	28.6268	-0.7147	0.000943334	0.00512753	AC133552.2
chr16	27313011	27315790	84.6722	52.346	-0.693808	2.09759e-05	0.000169581	AC106739.1;IL4R
[truncated: 663 more rows]
