# Supplementary material for: Histone methyltransferase ASH1L primes metastases and metabolic reprogramming of macrophages in the bone niche
Source: Nat Commun. 2025 May 20;16:4681. doi: 10.1038/s41467-025-59381-2 (PMC12092585; doi:10.1038/s41467-025-59381-2)
Supplement: Supplementary file 5 — Supplementary Data 3 [file 41467_2025_59381_MOESM5_ESM.xlsx]

## Sheet: Supplementary Table 3. Differen
Supplementary Data 3. H3K36me3 CUT&RUN-sequencing was performed in sgASH1L vs sgCtrl PC-3M cells. n=2 biological replicates per group. Differentially enriched peaks were identified in sgASH1L vs sgCtrl PC-3M (FDR<0.05 and FC>1.5) using edgeR, which applies a two-sided test based on the negative binomial distribution.
Chr	Start	End	Signal1	Signal2	log2ratio	pvalue	FDR	gene_symbol	gene_type:transcript_type	log2ratio_sgASH_H3K36me3_1	pvalue_sgASH_H3K36me3_1	FDR_sgASH_H3K36me3_1	vs_input_sgASH_H3K36me3_1	log2ratio_sgASH_H3K36me3_2	pvalue_sgASH_H3K36me3_2	FDR_sgASH_H3K36me3_2	vs_input_sgASH_H3K36me3_2	log2ratio_sgCtrl_H3K36me3_1	pvalue_sgCtrl_H3K36me3_1	FDR_sgCtrl_H3K36me3_1	vs_input_sgCtrl_H3K36me3_1	log2ratio_sgCtrl_H3K36me3_2	pvalue_sgCtrl_H3K36me3_2	FDR_sgCtrl_H3K36me3_2	vs_input_sgCtrl_H3K36me3_2
chr1	3752449	3771645	11.6935	7.65514	-0.611203	0.00228354	0.0173769	CCDC27	protein_coding:protein_coding	-1.2372	1	1	N	-0.939487	1	1	N	-0.587967	0.999368	1	N	-0.648835	0.999688	1	N
chr1	6424775	6460944	22.7702	14.2728	-0.673872	0.000176538	0.00228309	ESPN	protein_coding:protein_coding	-0.780595	1	1	N	-1.07097	1	1	N	-0.522027	0.999921	1	N	-0.376996	0.996847	1	N
chr1	6424787	6456671	20.5023	12.918	-0.666409	0.000255888	0.0030647	ESPN	protein_coding:protein_coding	-0.7315	0.999999	1	N	-1.00633	1	1	N	-0.513595	0.999793	1	N	-0.372387	0.994809	1	N
chr1	6448042	6460398	7.67256	4.10605	-0.901956	0.000159371	0.00210726	ESPN	protein_coding:protein_coding	-1.05014	0.999989	1	N	-1.39368	1	1	N	-0.506677	0.986434	1	N	-0.429811	0.96859	1	N
chr1	6448042	6460399	7.67256	4.10605	-0.901955	0.000159309	0.00210699	ESPN	protein_coding:protein_coding	-1.05014	0.999989	1	N	-1.39368	1	1	N	-0.506677	0.986434	1	N	-0.429811	0.96859	1	N
chr1	6448466	6460052	7.45219	3.88287	-0.940542	0.000148648	0.00198654	ESPN	protein_coding:protein_coding	-0.974609	0.999951	1	N	-1.50787	1	1	N	-0.46537	0.977795	1	N	-0.433342	0.967026	1	N
chr1	6449054	6460926	7.45752	4.02136	-0.891012	0.000231565	0.00282809	ESPN	protein_coding:protein_coding	-0.955091	0.999929	1	N	-1.37156	1	1	N	-0.46537	0.977795	1	N	-0.433342	0.967026	1	N
chr1	6451316	6457263	4.47255	1.91308	-1.2252	6.7e-05	0.00101698	ESPN	protein_coding:protein_coding	-0.803736	0.989417	1	N	-1.45479	0.999878	1	N	-0.276676	0.837655	1	N	-0.34576	0.877623	1	N
chr1	6451657	6461367	6.39184	3.27611	-0.964248	0.000171939	0.00223523	ESPN	protein_coding:protein_coding	-0.913732	0.99941	1	N	-1.23551	0.999981	1	N	-0.45351	0.965523	1	N	-0.397562	0.942828	1	N
chr1	6451716	6460405	5.69208	2.7477	-1.05073	0.000135457	0.00184161	ESPN	protein_coding:protein_coding	-0.868535	0.998284	1	N	-1.45097	0.999994	1	N	-0.363149	0.91975	1	N	-0.405184	0.934082	1	N
chr1	6460785	6465470	6.94807	3.30929	-1.07009	1.34e-05	0.000258378	TNFRSF25	protein_coding:protein_coding	0.109767	0.431462	0.73793	N	-0.0139476	0.568953	0.95969	N	1.12536	0.000471336	0.00103624	N	1.03347	0.0018025	0.00394346	N
chr1	6460785	6466173	7.43259	3.84487	-0.950932	5.01e-05	0.000798824	TNFRSF25	protein_coding:protein_coding	0.109991	0.418975	0.718153	N	0.00753585	0.541412	0.916933	N	1.0061	0.000824649	0.00179143	N	0.868895	0.00500349	0.0106323	N
chr1	6461150	6466175	7.15471	3.53298	-1.01801	2.17e-05	0.000391876	TNFRSF25	protein_coding:protein_coding	0.143376	0.386431	0.665554	N	-0.0792162	0.637987	1	N	1.10076	0.000378825	0.000836412	N	0.885449	0.00578552	0.0122317	N
chr1	6461203	6466175	7.15471	3.53298	-1.01801	2.17e-05	0.000391822	TNFRSF25	protein_coding:protein_coding	0.195057	0.332833	0.579644	N	-0.0275453	0.583026	0.979043	N	1.10076	0.000378825	0.000836412	N	0.885449	0.00578552	0.0122317	N
chr1	6461433	6466107	6.78053	3.36131	-1.01237	5.63e-05	0.000880176	TNFRSF25	protein_coding:protein_coding	0.328741	0.218114	0.388281	N	0.016129	0.539143	0.913369	N	1.25127	0.000115467	0.000260349	N	0.943292	0.00555184	0.0117523	N
chr1	6462636	6465630	4.55796	2.00836	-1.18237	0.000141573	0.00190938	TNFRSF25	protein_coding:protein_coding	0.023433	0.545438	0.913711	N	-0.203106	0.728895	1	N	1.46873	0.000213043	0.00047554	N	0.834768	0.0467672	0.0920926	N
chr1	6467121	6485469	22.2543	13.8538	-0.6838	3.06e-05	0.00052908	PLEKHG5	protein_coding:protein_coding	0.205549	0.140393	0.254741	N	0.0892924	0.337796	0.592079	N	0.442334	0.00444743	0.0093337	N	0.460944	0.00380379	0.00815252	N
chr1	6467121	6485954	22.4591	13.8967	-0.692563	2.02e-05	0.000368821	PLEKHG5	protein_coding:protein_coding	0.177915	0.176177	0.316934	N	0.0712732	0.373163	0.650248	N	0.423665	0.00570266	0.0118925	N	0.429978	0.00609108	0.0128538	N
chr1	6467121	6490570	26.4044	16.809	-0.65155	1.95e-05	0.000358028	PLEKHG5	protein_coding:protein_coding	0.161856	0.172231	0.310124	N	0.0183692	0.479918	0.821041	N	0.384721	0.00548974	0.0114593	N	0.322919	0.0201923	0.0409809	N
chr1	6467121	6490594	26.4044	16.809	-0.65155	1.95e-05	0.000358028	PLEKHG5	protein_coding:protein_coding	0.161856	0.172231	0.310124	N	0.0183692	0.479918	0.821041	N	0.384721	0.00548974	0.0114593	N	0.322919	0.0201923	0.0409809	N
chr1	6467121	6491667	26.8351	17.2987	-0.633457	2.66e-05	0.000468089	PLEKHG5	protein_coding:protein_coding	0.111144	0.258861	0.45688	N	-0.0201002	0.572707	0.964829	N	0.381241	0.00544774	0.0113745	N	0.311701	0.0230378	0.0465697	N
chr1	6467121	6496569	31.1357	20.2117	-0.623377	1.16e-05	0.000228489	PLEKHG5	protein_coding:protein_coding	-0.000241553	0.521803	0.877186	N	-0.0578472	0.672766	1	N	0.361015	0.00415465	0.00873556	N	0.231228	0.0555905	0.108588	N
chr1	6467121	6496696	31.1941	20.2561	-0.62292	1.11e-05	0.000220386	PLEKHG5	protein_coding:protein_coding	-0.00868237	0.544978	0.913124	N	-0.0598207	0.677932	1	N	0.344471	0.005802	0.0120914	N	0.220235	0.0641214	0.124522	N
chr1	6467121	6497424	31.6164	20.4748	-0.626823	9.29e-06	0.000189477	PLEKHG5	protein_coding:protein_coding	-0.0237812	0.586453	0.971337	N	-0.0802495	0.727568	1	N	0.3342	0.00672276	0.0139676	N	0.204227	0.0778273	0.149689	N
chr1	6467127	6485895	22.4025	13.8981	-0.688772	2.3e-05	0.000412095	PLEKHG5	protein_coding:protein_coding	0.191666	0.157658	0.284845	N	0.0850231	0.345522	0.605098	N	0.423665	0.00570266	0.0118925	N	0.422619	0.00695205	0.0146218	N
chr1	6467269	6477658	15.5191	9.46749	-0.712993	6.1e-05	0.000939549	PLEKHG5	protein_coding:protein_coding	0.283839	0.116554	0.213009	N	0.233647	0.170206	0.308809	N	0.8112	7.32e-05	0.00016635	N	0.769844	0.000242052	0.00055506	N
chr1	6467504	6497096	30.5987	20.2652	-0.594466	2.82e-05	0.00049161	PLEKHG5	protein_coding:protein_coding	0.00824905	0.49849	0.842218	N	-0.0428898	0.63517	1	N	0.318213	0.0100539	0.0206719	N	0.172746	0.119856	0.225761	N
chr1	6474576	6485952	10.275	6.40364	-0.682179	0.00145597	0.0122172	PLEKHG5	protein_coding:protein_coding	0.0833479	0.407557	0.699879	N	-0.125497	0.716135	1	N	-0.134105	0.752671	1	N	-0.00106821	0.534285	0.900137	N
chr1	6570940	6579426	5.48099	3.3009	-0.73158	0.00878196	0.0481214	TAS1R1	protein_coding:protein_coding	-0.779851	0.996761	1	N	-1.10164	0.999842	1	N	-0.800629	0.998425	1	N	-0.478477	0.967411	1	N
chr1	8004403	8026283	56.2511	31.0224	-0.858572	9.21e-12	5.64e-10	ERRFI1	protein_coding:protein_coding	0.968255	1.66e-12	4.38e-12	Y	0.855525	9.39e-10	2.35e-09	Y	1.61027	7.73e-40	3.44e-39	Y	1.31583	7.34e-24	2.95e-23	Y
chr1	8011726	8026309	42.4541	22.0229	-0.9469	8.7e-12	5.35e-10	ERRFI1	protein_coding:protein_coding	1.20371	1.4e-12	3.7e-12	Y	1.0903	3.21e-10	8.13e-10	Y	1.73064	4.47e-34	1.84e-33	Y	1.38844	1.51e-19	5.54e-19	Y
chr1	8013426	8015633	9.57232	6.22039	-0.621864	0.00747629	0.0427705	ERRFI1	protein_coding:protein_coding	2.29082	1.99e-09	4.88e-09	Y	2.01055	5.23e-07	1.21e-06	Y	2.67698	4.45e-15	1.34e-14	Y	2.0253	1.68e-07	4.44e-07	Y
chr1	8013738	8026296	34.5495	17.1922	-1.00691	7.32e-11	4.04e-09	ERRFI1	protein_coding:protein_coding	1.02088	7.38e-08	1.74e-07	Y	1.05857	2.3e-08	5.56e-08	Y	1.74762	1.64e-29	6.33e-29	Y	1.27619	7.44e-14	2.38e-13	Y
chr1	9292893	9369532	49.8017	30.8293	-0.691895	3.87e-07	1.12e-05	SPSB1	protein_coding:protein_coding	-0.674457	1	1	N	-0.833591	1	1	N	-0.456647	1	1	N	-0.433308	0.999997	1	N
chr1	9294527	9356497	40.2567	24.8681	-0.694932	3.87e-06	8.67e-05	SPSB1	protein_coding:protein_coding	-0.617171	1	1	N	-0.898839	1	1	N	-0.495977	0.999999	1	N	-0.467134	0.999995	1	N
chr1	9355706	9367575	8.16739	5.24366	-0.6393	0.00365887	0.0250073	SPSB1	protein_coding:protein_coding	-0.835196	0.999607	1	N	-0.633811	0.995835	1	N	-0.193542	0.815583	1	N	-0.283196	0.890259	1	N
chr1	12567909	12618210	106.672	45.3559	-1.23382	3.91e-29	8.84e-27	DHRS3	protein_coding:protein_coding	0.32671	0.000808235	0.00167003	Y	0.262157	0.0064893	0.0129607	N	1.27424	1.01e-49	5e-49	Y	1.16902	4.46e-39	2.34e-38	Y
chr1	12568391	12616795	103.692	43.8561	-1.24145	7.75e-29	1.69e-26	DHRS3	protein_coding:protein_coding	0.288595	0.00298866	0.00601454	Y	0.23237	0.0147938	0.0289984	N	1.27075	4.81e-48	2.36e-47	Y	1.17529	1.79e-38	9.28e-38	Y
chr1	12578717	12596308	28.6053	11.3938	-1.32803	8.24e-14	6.1e-12	DHRS3	protein_coding:protein_coding	-0.17673	0.837988	1	N	-0.00318538	0.534178	0.906989	N	0.923876	9.26e-09	2.4e-08	Y	1.08132	1.84e-11	5.51e-11	Y
chr1	13474972	13514003	17.2112	10.6097	-0.697966	0.00103979	0.00936436	LRRC38	protein_coding:protein_coding	-1.37557	1	1	N	-1.50024	1	1	N	-0.944734	1	1	N	-0.546849	0.999884	1	N
chr1	15456731	15472091	8.51414	5.54759	-0.617999	0.004547	0.0295438	CELA2A	protein_coding:protein_coding	-0.882454	0.999929	1	N	-0.898298	0.99994	1	N	-0.596815	0.996934	1	N	-0.491729	0.987726	1	N
chr1	15758792	15774631	21.1367	13.4745	-0.649518	8.08e-05	0.00119163	FBLIM1	protein_coding:protein_coding	0.278401	0.0824309	0.15237	N	0.35587	0.0350284	0.0671884	N	0.461463	0.00403021	0.00847991	Y	0.478812	0.00356291	0.00765142	Y
chr1	15764498	15775242	17.2506	10.8357	-0.670863	0.000104429	0.00147781	FBLIM1	protein_coding:protein_coding	0.644002	0.00262581	0.00529777	N	0.63912	0.0029293	0.00594569	N	0.817925	2.87e-05	6.63e-05	Y	0.798652	6.64e-05	0.000156538	Y
chr1	16124336	16156069	65.4291	35.6529	-0.875912	1.6e-13	1.16e-11	EPHA2	protein_coding:protein_coding	0.638508	1.45e-07	3.39e-07	Y	0.626237	2.88e-07	6.74e-07	Y	1.13145	1.01e-26	3.73e-26	Y	0.967411	2.76e-18	9.84e-18	Y
chr1	20589096	20618903	25.8763	11.9106	-1.11938	4.97e-11	2.8e-09	CDA	protein_coding:protein_coding	-0.857508	1	1	N	-1.18814	1	1	N	0.238259	0.0573932	0.112026	N	0.214868	0.0847335	0.16236	N
chr1	21822243	21937310	102.962	55.2872	-0.897091	4.29e-12	2.74e-10	HSPG2	protein_coding:protein_coding	-0.709139	1	1	N	-0.738368	1	1	N	0.0466519	0.271445	0.493857	N	0.19884	0.00368711	0.00791018	N
chr1	21865716	21872377	5.35453	3.08206	-0.796868	0.00291494	0.0209831	HSPG2	protein_coding:protein_coding	-0.625309	0.976357	1	N	-0.595243	0.970903	1	N	-0.00275085	0.550466	0.944102	N	0.145305	0.367117	0.642673	N
chr1	21887234	21890694	3.5586	1.75573	-1.01924	0.00322724	0.022669	HSPG2	protein_coding:protein_coding	-0.920443	0.992603	1	N	-1.18638	0.998501	1	N	0.105097	0.465233	0.812077	N	0.597058	0.091145	0.174184	N
chr1	22710838	22891265	116.746	77.303	-0.594777	7.59e-07	2.05e-05	EPHB2	protein_coding:protein_coding	-0.734801	1	1	N	-0.750429	1	1	N	-0.426837	1	1	N	-0.318303	1	1	N
chr1	22710838	22921500	141.303	92.0202	-0.618772	8.48e-08	2.83e-06	EPHB2	protein_coding:protein_coding	-0.716523	1	1	N	-0.692977	1	1	N	-0.399655	1	1	N	-0.309741	1	1	N
chr1	22710964	22921500	141.303	92.0202	-0.618772	8.48e-08	2.83e-06	EPHB2	protein_coding:protein_coding	-0.716523	1	1	N	-0.692977	1	1	N	-0.399655	1	1	N	-0.309741	1	1	N
chr1	22710969	22914270	137.536	89.6788	-0.61697	8.93e-08	2.96e-06	EPHB2	protein_coding:protein_coding	-0.714834	1	1	N	-0.695726	1	1	N	-0.376654	1	1	N	-0.290318	1	1	N
chr1	22775177	22913752	96.6592	61.8116	-0.64503	1.27e-07	4.1e-06	EPHB2	protein_coding:protein_coding	-0.744064	1	1	N	-0.658041	1	1	N	-0.323755	0.999998	1	N	-0.244377	0.999743	1	N
chr1	25272438	25329161	3.00571	0.798436	-1.91246	4.1e-06	9.12e-05	RHD	protein_coding:protein_coding	0.0387915	0.579352	0.963503	N	-0.413714	0.802228	1	N	0.201807	0.393929	0.697653	N	0.536975	0.147797	0.275596	N
chr1	25272485	25330445	3.05764	0.796404	-1.94085	3.31e-06	7.55e-05	RHD	protein_coding:protein_coding	0.0387915	0.579352	0.963503	N	-0.413714	0.802228	1	N	0.201807	0.393929	0.697653	N	0.586625	0.121035	0.227822	N
chr1	25272497	25329211	3.00571	0.798437	-1.91246	4.1e-06	9.12e-05	RHD	protein_coding:protein_coding	0.0387915	0.579352	0.963503	N	-0.413714	0.802228	1	N	0.201807	0.393929	0.697653	N	0.536975	0.147797	0.275596	N
chr1	25272508	25330445	3.05764	0.796405	-1.94085	3.31e-06	7.54e-05	RHD	protein_coding:protein_coding	0.0387915	0.579352	0.963503	N	-0.413714	0.802228	1	N	0.201807	0.393929	0.697653	N	0.586625	0.121035	0.227822	N
chr1	25272547	25329211	3.00571	0.798438	-1.91245	4.1e-06	9.12e-05	RHD	protein_coding:protein_coding	0.0387915	0.579352	0.963503	N	-0.413714	0.802228	1	N	0.201807	0.393929	0.697653	N	0.536975	0.147797	0.275596	N
chr1	26572269	26574734	4.40677	2.2485	-0.970763	0.0021814	0.0167722	RPS6KA1	protein_coding:protein_coding	0.023433	0.545438	0.913711	N	0.110719	0.465821	0.799191	N	1.17745	0.0015359	0.00329625	Y	0.395016	0.231365	0.420331	N
chr1	31059278	31061916	12.7362	19.1231	0.586382	0.0005735	0.00584127	PUM1	protein_coding:protein_coding	2.45388	1.52e-24	4.94e-24	Y	2.53168	1.6e-26	5.42e-26	Y	1.79832	1.69e-10	4.58e-10	Y	1.81403	2.4e-10	6.96e-10	Y
chr1	33323622	33375593	157.119	103.198	-0.606451	4.01e-10	2e-08	PHC2	protein_coding:protein_coding	0.718869	1.04e-22	3.3e-22	Y	0.695042	4.87e-21	1.51e-20	Y	1.19667	2.83e-67	1.69e-66	Y	1.012	5.93e-44	3.32e-43	Y
chr1	33323625	33375593	157.119	103.109	-0.607686	3.72e-10	1.86e-08	PHC2	protein_coding:protein_coding	0.717658	1.25e-22	3.95e-22	Y	0.693784	5.82e-21	1.81e-20	Y	1.19667	2.83e-67	1.69e-66	Y	1.012	5.93e-44	3.32e-43	Y
chr1	33513998	34165274	526.402	308.304	-0.771812	6.93e-13	4.76e-11	CSMD2	protein_coding:protein_coding	-0.757263	1	1	N	-0.768114	1	1	N	-0.26869	1	1	N	-0.191446	1	1	N
chr1	33513998	34165842	526.681	308.348	-0.772369	6.78e-13	4.67e-11	CSMD2	protein_coding:protein_coding	-0.758601	1	1	N	-0.769033	1	1	N	-0.268804	1	1	N	-0.19121	1	1	N
chr1	33591806	33709504	124.654	78.472	-0.667682	2.78e-08	1.03e-06	CSMD2	protein_coding:protein_coding	-0.70832	1	1	N	-0.705416	1	1	N	-0.3189	1	1	N	-0.205856	0.99954	1	N
chr1	33598688	33626584	29.8097	18.5125	-0.687283	6.73e-06	0.000141909	CSMD2	protein_coding:protein_coding	-0.879986	1	1	N	-0.904388	1	1	N	-0.376795	0.999015	1	N	-0.32776	0.995935	1	N
chr1	33772107	33814219	36.4169	17.0586	-1.09411	2.9e-14	2.24e-12	CSMD2	protein_coding:protein_coding	-0.688253	1	1	N	-0.798473	1	1	N	0.0281339	0.421811	0.742543	N	-0.072179	0.737238	1	N
chr1	43337817	43354466	11.4876	7.3725	-0.639856	0.00249531	0.0186708	MPL	protein_coding:protein_coding	-0.584948	0.998482	1	N	-1.04256	0.999999	1	N	-0.449302	0.991392	1	N	-0.46029	0.991116	1	N
chr1	43337848	43352772	10.4216	6.53372	-0.673596	0.00259055	0.0192027	MPL	protein_coding:protein_coding	-0.597143	0.998011	1	N	-1.09862	0.999999	1	N	-0.569509	0.998169	1	N	-0.540281	0.996523	1	N
chr1	46040139	46132629	145.537	256.408	0.817059	2.23e-18	2.27e-16	PIK3R3	protein_coding:protein_coding	1.9678	2.79e-243	5.44e-242	Y	1.98778	3.53e-248	7.19e-247	Y	1.10961	3.18e-55	1.68e-54	Y	0.936044	3.87e-36	1.94e-35	Y
chr1	46040139	46132794	145.767	256.539	0.815517	2.6e-18	2.63e-16	PIK3R3	protein_coding:protein_coding	1.96659	2.45e-243	4.78e-242	Y	1.98509	9.56e-248	1.94e-246	Y	1.11056	2.48e-55	1.31e-54	Y	0.939687	1.9e-36	9.56e-36	Y
chr1	46040141	46133036	145.924	256.891	0.815943	2.38e-18	2.42e-16	PIK3R3	protein_coding:protein_coding	1.96638	1.02e-243	1.99e-242	Y	1.98389	8.24e-248	1.67e-246	Y	1.11246	1.51e-55	7.99e-55	Y	0.940899	1.5e-36	7.55e-36	Y
chr1	46043660	46176488	163.224	269.81	0.72509	1.5e-14	1.19e-12	P3R3URF-PIK3R3	protein_coding:protein_coding	1.50549	2.01e-178	2.5e-177	Y	1.50941	2.72e-178	3.45e-177	Y	0.67538	2.41e-27	8.96e-27	Y	0.564842	3.16e-18	1.12e-17	Y
chr1	46043661	46132616	138.603	245.504	0.824784	1.63e-18	1.68e-16	PIK3R3	protein_coding:protein_coding	1.98166	1.65e-234	3.01e-233	Y	2.009	1.54e-241	3.02e-240	Y	1.09996	5.43e-52	2.77e-51	Y	0.925591	6.88e-34	3.31e-33	Y
chr1	46066055	46132913	87.6708	160.4	0.871509	1.44e-18	1.5e-16	PIK3R3	protein_coding:protein_coding	1.79676	2.16e-134	1.98e-133	Y	1.8416	3.3e-142	3.26e-141	Y	0.871184	1.33e-23	4.67e-23	Y	0.67772	1.36e-13	4.32e-13	Y
chr1	50047606	50177192	76.0495	50.4115	-0.593184	7.11e-06	0.000149229	ELAVL4	protein_coding:protein_coding	-0.698196	1	1	N	-0.680354	1	1	N	-0.818092	1	1	N	-0.671486	1	1	N
chr1	53264215	53276707	17.514	11.375	-0.62264	0.000254486	0.00305022	LRP8	protein_coding:protein_coding	0.631688	0.00186128	0.00378168	N	0.449244	0.0245723	0.0475588	N	1.13783	1.73e-08	4.46e-08	Y	0.925991	1.23e-05	3.01e-05	Y
chr1	59814785	59835350	40.7209	62.6114	0.620657	1.91e-07	5.95e-06	HOOK1	protein_coding:protein_coding	1.45049	2.9e-41	1.18e-40	Y	1.39876	1.28e-37	5.08e-37	Y	0.699248	1.86e-08	4.77e-08	Y	0.585563	5.28e-06	1.31e-05	Y
chr1	68428821	68449954	56.5923	14.6112	-1.95353	3.24e-38	1.32e-35	RPE65	protein_coding:protein_coding	-0.96036	1	1	N	-0.558845	0.999952	1	N	1.05341	2.14e-21	7.24e-21	Y	0.864397	1.29e-13	4.11e-13	Y
chr1	74710108	74732811	49.7338	32.8196	-0.599671	1.36e-06	3.46e-05	CRYZ	protein_coding:protein_coding	0.459935	0.000113506	0.000242542	Y	0.381881	0.00134682	0.00277634	Y	0.941782	6.51e-16	1.99e-15	Y	0.758959	5.49e-10	1.58e-09	Y
chr1	78649830	78664073	12.6669	6.25274	-1.01851	1.68e-06	4.18e-05	IFI44	protein_coding:protein_coding	-0.689249	0.99935	1	N	-0.982798	0.999992	1	N	-0.110419	0.732991	1	N	0.0316839	0.466766	0.798803	N
chr1	78649831	78659428	7.84566	4.14371	-0.920969	0.000144313	0.00193972	IFI44	protein_coding:protein_coding	-0.782375	0.998471	1	N	-0.905545	0.999571	1	N	-0.134106	0.730148	1	N	0.083865	0.407679	0.707121	N
chr1	89006679	89022866	22.7364	7.62357	-1.57647	3.38e-18	3.42e-16	GBP3	protein_coding:protein_coding	-1.21522	1	1	N	-0.971566	1	1	N	0.376534	0.0108872	0.0223328	Y	0.380565	0.0118417	0.0244815	Y
chr1	89008843	89011835	5.07196	1.66863	-1.60388	6.95e-08	2.35e-06	GBP3	protein_coding:protein_coding	-1.30067	0.999314	1	N	-0.890565	0.990927	1	N	0.280817	0.232156	0.426347	Y	0.181347	0.342965	0.603694	Y
chr1	89008934	89013299	6.98345	2.17492	-1.68298	4.34e-10	2.15e-08	GBP3	protein_coding:protein_coding	-1.48244	0.999981	1	N	-0.929045	0.997761	1	N	0.505633	0.0504312	0.0988166	Y	0.374156	0.130186	0.244207	Y
chr1	89014101	89022866	10.4321	3.85655	-1.43565	8.78e-09	3.59e-07	GBP3	protein_coding:protein_coding	-1.16238	0.999988	1	N	-0.872587	0.999563	1	N	0.0316447	0.480496	0.836771	N	0.328474	0.0877491	0.167922	N
chr1	89052318	89065208	11.9332	6.10096	-0.967877	8.99e-07	2.38e-05	GBP1	protein_coding:protein_coding	-0.728463	0.999424	1	N	-0.781143	0.999704	1	N	0.178451	0.221148	0.407272	N	0.0977877	0.356948	0.6264	N
chr1	89106131	89126114	15.3575	9.46758	-0.697871	0.000275843	0.00326132	GBP2	protein_coding:protein_coding	-0.99978	1	1	N	-0.75446	0.99999	1	N	-0.447176	0.996243	1	N	-0.34915	0.981106	1	N
chr1	92074532	92075441	1.16133	0.2939	-1.98237	0.00569226	0.0349737	SETSIP	protein_coding:protein_coding	-2.17898	0.997537	1	N	-1.67908	0.990678	1	N	0.983763	0.14867	0.27951	N	-0.0256357	0.645843	1	N
chr1	93561740	93681837	237.774	87.0461	-1.44974	2.68e-51	1.8e-48	BCAR3	protein_coding:protein_coding	-0.260655	0.999958	1	N	-0.304602	0.999997	1	N	0.815362	1.82e-54	9.54e-54	Y	0.652305	2.54e-32	1.19e-31	Y
chr1	93561785	93614097	93.2985	39.7188	-1.23203	3.46e-26	6.42e-24	BCAR3	protein_coding:protein_coding	-0.150588	0.935507	1	N	-0.132901	0.910201	1	N	0.601183	1.51e-13	4.4e-13	Y	0.548146	6.42e-11	1.9e-10	Y
chr1	93561786	93585082	50.2394	21.662	-1.21365	2.91e-20	3.58e-18	BCAR3	protein_coding:protein_coding	0.331552	0.0152581	0.0295645	N	0.32698	0.0169277	0.0330815	N	1.02944	1.06e-18	3.41e-18	Y	0.794203	1.22e-10	3.57e-10	Y
chr1	93561790	93847150	370.352	185.324	-0.998845	4.09e-23	6.53e-21	BCAR3	protein_coding:protein_coding	-0.41737	1	1	N	-0.494756	1	1	N	0.125922	0.00051139	0.00112149	N	0.115491	0.00170448	0.00373333	N
chr1	93561793	93681370	237.336	86.6924	-1.45295	1.71e-51	1.18e-48	BCAR3	protein_coding:protein_coding	-0.263054	0.999963	1	N	-0.307304	0.999998	1	N	0.820436	6.16e-55	3.25e-54	Y	0.656755	1.26e-32	5.96e-32	Y
chr1	94168904	94237584	297.85	82.1239	-1.85871	6.74e-79	1.62e-75	ARHGAP29	protein_coding:protein_coding	0.459885	2.58e-09	6.32e-09	Y	0.416144	8.79e-08	2.09e-07	Y	2.18948	9.48e-305	3.02e-303	Y	1.88058	3.44e-195	9.31e-194	Y
chr1	94201894	94237633	129.232	34.2312	-1.91658	1.29e-64	1.58e-61	ARHGAP29	protein_coding:protein_coding	0.199967	0.0451371	0.0850222	N	0.145522	0.114256	0.210492	N	2.08286	2.92e-125	2.84e-124	Y	1.79307	1.64e-81	1.48e-80	Y
chr1	99646112	99694535	50.1337	26.4031	-0.925074	7.36e-10	3.54e-08	PALMD	protein_coding:protein_coding	-0.914014	1	1	N	-0.546074	1	1	N	-0.108136	0.871221	1	N	-0.138909	0.919302	1	N
chr1	99646192	99690077	45.515	23.7148	-0.940551	1.73e-09	7.81e-08	PALMD	protein_coding:protein_coding	-0.900674	1	1	N	-0.488779	0.99999	1	N	-0.105402	0.855418	1	N	-0.160713	0.938458	1	N
chr1	99646341	99694368	49.6415	26.183	-0.922918	6.34e-10	3.06e-08	PALMD	protein_coding:protein_coding	-0.903356	1	1	N	-0.547273	1	1	N	-0.11196	0.878459	1	N	-0.147917	0.930953	1	N
chr1	99703969	99766635	119.503	73.1878	-0.707369	4.7e-12	2.99e-10	FRRS1	protein_coding:protein_coding	0.388531	1.69e-06	3.83e-06	Y	0.420719	2.33e-07	5.47e-07	Y	0.989287	1.01e-38	4.42e-38	Y	0.795714	3.23e-23	1.28e-22	Y
chr1	99708702	99765793	108.164	65.4025	-0.725808	2.6e-12	1.69e-10	FRRS1	protein_coding:protein_coding	0.381133	7.48e-06	1.66e-05	Y	0.390194	4.92e-06	1.11e-05	Y	1.00955	1.51e-36	6.43e-36	Y	0.799994	2.94e-21	1.12e-20	Y
chr1	100719741	100738613	13.4623	8.45879	-0.670402	0.00105889	0.00950599	VCAM1	protein_coding:protein_coding	-1.21155	1	1	N	-1.07604	1	1	N	-0.527909	0.998359	1	N	-0.325832	0.967735	1	N
chr1	100719741	100739045	13.7348	8.63263	-0.669965	0.000900821	0.00836272	VCAM1	protein_coding:protein_coding	-1.1933	1	1	N	-1.08938	1	1	N	-0.516393	0.998095	1	N	-0.303408	0.958914	1	N
chr1	100719754	100739045	13.7348	8.63264	-0.669964	0.000900519	0.0083609	VCAM1	protein_coding:protein_coding	-1.18411	1	1	N	-1.08019	1	1	N	-0.516393	0.998095	1	N	-0.303408	0.958914	1	N
chr1	100719763	100739038	13.7348	8.63264	-0.669964	0.000900252	0.00835939	VCAM1	protein_coding:protein_coding	-1.18411	1	1	N	-1.08019	1	1	N	-0.516393	0.998095	1	N	-0.303408	0.958914	1	N
chr1	109910241	109921880	15.4235	10.0138	-0.623136	0.00072965	0.00706234	CSF1	protein_coding:protein_coding	-0.02386	0.576743	0.960258	N	-0.351009	0.961183	1	N	0.408336	0.0180574	0.0365518	N	0.15332	0.245939	0.444875	N
chr1	109910505	109921913	15.2187	9.97225	-0.609851	0.000982886	0.0089526	CSF1	protein_coding:protein_coding	0.007362	0.513972	0.865634	N	-0.334351	0.952755	1	N	0.398752	0.0212392	0.0427915	N	0.158288	0.239565	0.434138	N
chr1	109910869	109923599	17.25	11.4206	-0.594962	0.00122622	0.0106734	CSF1	protein_coding:protein_coding	0.0917308	0.33508	0.583423	N	-0.30408	0.945293	1	N	0.326275	0.037223	0.0736557	N	0.0994856	0.322194	0.570353	N
chr1	110603060	110605571	2.39568	0.915466	-1.38786	0.00154977	0.0128357	KCNA2	protein_coding:protein_coding	-1.29158	0.996756	1	N	-1.69487	0.999524	1	N	-0.664658	0.947733	1	N	-0.145409	0.689723	1	N
chr1	112701130	112707127	12.1127	8.07145	-0.585621	0.00687685	0.0402892	RHOC	protein_coding:protein_coding	0.25182	0.164539	0.29689	N	0.124394	0.336098	0.589301	N	0.638814	0.00590548	0.0123	N	0.946506	5.11e-05	0.000121275	Y
chr1	112701274	112707135	11.6262	7.62964	-0.607692	0.00582299	0.0355614	RHOC	protein_coding:protein_coding	0.193531	0.240122	0.42543	N	0.123768	0.340837	0.59722	N	0.600257	0.0102302	0.0210183	N	0.926864	8.91e-05	0.000208845	Y
chr1	112701312	112707125	11.4094	7.45342	-0.614254	0.00560986	0.0346201	RHOC	protein_coding:protein_coding	0.160956	0.284996	0.500523	N	0.0888239	0.395028	0.686064	N	0.571572	0.0142063	0.0289429	N	0.900999	0.000144683	0.000335457	Y
chr1	112701324	112707120	11.3518	7.41036	-0.615307	0.00518151	0.0325795	RHOC	protein_coding:protein_coding	0.160956	0.284996	0.500523	N	0.0710293	0.423261	0.731632	N	0.571572	0.0142063	0.0289429	N	0.887891	0.000183686	0.000423775	Y
chr1	112701613	112704997	7.84268	4.63611	-0.758433	0.00288356	0.0207949	RHOC	protein_coding:protein_coding	0.304281	0.19735	0.353191	N	0.169573	0.342245	0.599548	N	0.804253	0.00808951	0.0167184	Y	1.20221	6.5e-05	0.000153228	Y
chr1	116111754	116135240	17.2778	11.1231	-0.635362	0.00116804	0.0102834	MAB21L3	protein_coding:protein_coding	-0.946563	1	1	N	-1.07592	1	1	N	-0.800049	1	1	N	-0.5305	0.999768	1	N
chr1	119794412	119808805	9.98737	6.07822	-0.716455	0.00241889	0.0182042	REG4	protein_coding:protein_coding	-0.975043	0.999998	1	N	-1.25926	1	1	N	-0.72707	0.999795	1	N	-0.407233	0.980187	1	N
chr1	120723945	120793874	7.1869	1.37276	-2.38829	1.86e-14	1.45e-12	NOTCH2NLR	protein_coding:protein_coding	0.851125	0.113177	0.207092	N	0.427822	0.333342	0.584703	N	1.5189	1.25e-06	3.03e-06	N	0.829096	0.0149974	0.0307785	N
chr1	120723948	120807662	9.1261	1.66573	-2.45384	5.32e-18	5.32e-16	NBPF26	protein_coding:protein_coding	1.1324	0.0374309	0.0708673	N	0.715856	0.171839	0.311575	N	1.59178	2.31e-08	5.91e-08	N	0.993167	0.00151136	0.00331977	N
chr1	120723948	120840619	28.4115	4.53741	-2.64653	1.81e-42	8.65e-40	NBPF26	protein_coding:protein_coding	1.01747	0.0036263	0.00726841	Y	0.965858	0.00605992	0.0121194	Y	2.51529	2.95e-38	1.28e-37	Y	2.05714	7.82e-22	3.01e-21	Y
chr1	120784986	120833634	19.5298	2.4992	-2.96614	3.7e-40	1.64e-37	NBPF26	protein_coding:protein_coding	0.918039	0.0330166	0.0627224	Y	0.654004	0.11739	0.216074	N	3.17849	2.29e-33	9.35e-33	Y	2.7595	1.4e-21	5.34e-21	Y
chr1	120805296	120842110	20.9039	3.1086	-2.74943	2.39e-37	9.38e-35	NBPF26	protein_coding:protein_coding	1.04511	0.0151109	0.0292889	Y	1.15369	0.00716106	0.0142671	Y	3.37365	9.61e-38	4.16e-37	Y	2.91938	6.8e-24	2.73e-23	Y
chr1	120805417	120840618	20.105	3.10806	-2.69347	7.29e-37	2.8e-34	NBPF26	protein_coding:protein_coding	1.04511	0.0151109	0.0292889	Y	1.15369	0.00716106	0.0142671	Y	3.3859	6.1e-36	2.57e-35	Y	2.98236	6.11e-24	2.46e-23	Y
chr1	120805417	120840619	20.105	3.10806	-2.69347	7.29e-37	2.8e-34	NBPF26	protein_coding:protein_coding	1.04511	0.0151109	0.0292889	Y	1.15369	0.00716106	0.0142671	Y	3.3859	6.1e-36	2.57e-35	Y	2.98236	6.11e-24	2.46e-23	Y
chr1	120805417	120840627	20.105	3.10806	-2.69347	7.31e-37	2.8e-34	NBPF26	protein_coding:protein_coding	1.04511	0.0151109	0.0292889	Y	1.15369	0.00716106	0.0142671	Y	3.3859	6.1e-36	2.57e-35	Y	2.98236	6.11e-24	2.46e-23	Y
chr1	120813905	120841481	16.7006	1.81115	-3.20492	2.06e-39	9.01e-37	NBPF26	protein_coding:protein_coding	0.92675	0.0870909	0.160691	N	1.22407	0.0243777	0.0471877	Y	3.45569	3.84e-31	1.52e-30	Y	3.00776	4.53e-20	1.68e-19	Y
chr1	145289899	145405567	54.9739	35.4464	-0.633106	3.86e-07	1.12e-05	NBPF20	protein_coding:protein_coding	1.54676	3.34e-27	1.13e-26	Y	1.4265	2.1e-22	6.67e-22	Y	1.94845	1.11e-46	5.35e-46	Y	1.85913	7.14e-40	3.78e-39	Y
chr1	145289899	145405778	55.0223	35.4461	-0.63439	3.57e-07	1.04e-05	NBPF20	protein_coding:protein_coding	1.54676	3.34e-27	1.13e-26	Y	1.4265	2.1e-22	6.67e-22	Y	1.95103	7.72e-47	3.74e-46	Y	1.85913	7.14e-40	3.78e-39	Y
chr1	145290619	145403303	49.9054	31.7309	-0.653307	5.87e-07	1.63e-05	NBPF20	protein_coding:protein_coding	1.67662	1.38e-27	4.68e-27	Y	1.52269	7.47e-22	2.35e-21	Y	1.9935	2.54e-43	1.18e-42	Y	1.93598	1.09e-38	5.67e-38	Y
chr1	145290638	145403303	49.7502	31.7322	-0.648753	7.26e-07	1.97e-05	NBPF20	protein_coding:protein_coding	1.67662	1.38e-27	4.68e-27	Y	1.52269	7.47e-22	2.35e-21	Y	1.98774	5.3e-43	2.46e-42	Y	1.9326	1.61e-38	8.38e-38	Y
chr1	145291499	145405445	51.5811	33.6407	-0.616637	1.6e-06	3.99e-05	NBPF20	protein_coding:protein_coding	1.55135	3.65e-26	1.22e-25	Y	1.41161	6.55e-21	2.03e-20	Y	1.90288	2.78e-42	1.28e-41	Y	1.83796	2.84e-37	1.44e-36	Y
chr1	145993838	145995763	9.56131	6.16632	-0.632797	0.00260535	0.0192864	TXNIP	protein_coding:protein_coding	1.58898	7.9e-06	1.76e-05	Y	1.66037	2.58e-06	5.86e-06	Y	1.65691	1.7e-08	4.38e-08	Y	1.25981	7.01e-05	0.000165078	Y
chr1	147184304	147225353	32.9331	21.4516	-0.61845	0.000312355	0.00360377	FMO5	protein_coding:protein_coding	-0.77719	1	1	N	-0.729038	1	1	N	-0.548673	0.999998	1	N	-0.274262	0.991548	1	N
chr1	147184491	147225638	33.1946	21.8083	-0.606069	0.000316035	0.00363775	FMO5	protein_coding:protein_coding	-0.731322	1	1	N	-0.718349	1	1	N	-0.519415	0.999995	1	N	-0.259935	0.988214	1	N
chr1	147186260	147225309	31.7138	20.2092	-0.6501	0.000152927	0.00203446	FMO5	protein_coding:protein_coding	-0.795133	1	1	N	-0.783528	1	1	N	-0.513754	0.99999	1	N	-0.245652	0.981866	1	N
chr1	147186260	147225339	31.7153	20.2538	-0.646988	0.000164933	0.00216267	FMO5	protein_coding:protein_coding	-0.788917	1	1	N	-0.783528	1	1	N	-0.513754	0.99999	1	N	-0.245652	0.981866	1	N
chr1	149055629	149075866	44.3215	28.6777	-0.628077	1.13e-06	2.94e-05	NBPF9	protein_coding:protein_coding	1.92388	5.28e-28	1.81e-27	Y	1.97194	1.36e-29	4.81e-29	Y	2.59077	2.83e-54	1.48e-53	Y	2.41581	3.62e-43	2.01e-42	Y
chr1	151982914	151993859	37.2471	23.5974	-0.658499	1.21e-06	3.11e-05	S100A10	protein_coding:protein_coding	1.1185	1.01e-11	2.63e-11	Y	1.10043	2.88e-11	7.48e-11	Y	1.59318	2.47e-26	9.06e-26	Y	1.32646	1.11e-16	3.8e-16	Y
chr1	151982917	151992578	36.3899	22.4899	-0.694256	4.89e-07	1.38e-05	S100A10	protein_coding:protein_coding	1.14748	1.61e-11	4.16e-11	Y	1.16655	7.74e-12	2.03e-11	Y	1.7266	5.5e-29	2.1e-28	Y	1.41952	1.13e-17	3.97e-17	Y
chr1	152032505	152037004	12.2813	8.09205	-0.601887	0.00129747	0.0111686	S100A11	protein_coding:protein_coding	0.403269	0.0629741	0.117483	N	0.402006	0.0644939	0.121212	N	1.27335	4.97e-07	1.22e-06	Y	1.21049	3.47e-06	8.69e-06	Y
chr1	152302164	152325239	17.3889	10.3234	-0.752249	4.94e-05	0.000788779	FLG	protein_coding:protein_coding	-0.816369	1	1	N	-1.18109	1	1	N	-0.585613	0.999946	1	N	-0.611582	0.999954	1	N
chr1	153534598	153536244	1.61279	0.571926	-1.49566	0.00733385	0.0421809	S100A6	protein_coding:protein_coding	-1.93949	0.999412	1	N	-1.67286	0.998241	1	N	-0.111052	0.659033	1	N	-0.586678	0.887499	1	N
chr1	153561107	153565844	4.50192	2.46684	-0.867878	0.00260551	0.0192864	S100A2	protein_coding:protein_coding	-0.310366	0.828896	1	N	-0.490059	0.916169	1	N	-0.256559	0.815016	1	N	-0.114404	0.679051	1	N
chr1	153561348	153565542	3.87452	2.11838	-0.871058	0.00624009	0.037521	S100A2	protein_coding:protein_coding	-0.0929708	0.647018	1	N	-0.432298	0.871454	1	N	-0.33823	0.856863	1	N	-0.0378829	0.593404	0.98359	N
chr1	153606885	153609337	6.72281	1.32526	-2.34279	3.69e-15	3.03e-13	S100A16	protein_coding:protein_coding	-1.06176	0.990412	1	N	-0.659652	0.944702	1	N	1.44814	3.54e-05	8.13e-05	Y	1.39715	0.000101693	0.000237429	Y
chr1	153606885	153613137	10.2098	3.0674	-1.73486	3.44e-14	2.64e-12	S100A16	protein_coding:protein_coding	-0.676758	0.988112	1	N	-0.890536	0.997695	1	N	0.655972	0.00514039	0.0107452	N	0.564515	0.0175647	0.0357939	N
chr1	153606974	153608322	5.26189	0.761336	-2.78898	8.46e-16	7.28e-14	S100A16	protein_coding:protein_coding	-0.59437	0.881123	1	N	-0.724499	0.913767	1	N	2.00649	4.49e-06	1.07e-05	Y	1.88856	3.09e-05	7.41e-05	Y
chr1	153607361	153609344	4.73282	1.12939	-2.06715	2.02e-10	1.05e-08	S100A16	protein_coding:protein_coding	-0.566453	0.889933	1	N	-0.426739	0.837612	1	N	1.06554	0.00449317	0.00942589	Y	0.879539	0.0221671	0.0448641	N
chr1	153678687	153693992	11.8282	7.19282	-0.7176	0.000179472	0.00231305	NPR1	protein_coding:protein_coding	-0.835487	0.999977	1	N	-0.875925	0.999988	1	N	-0.440684	0.991604	1	N	-0.511496	0.99611	1	N
chr1	154405192	154437544	28.8949	17.2597	-0.743403	5.09e-06	0.000111235	IL6R	protein_coding:protein_coding	-0.798055	1	1	N	-0.723611	1	1	N	-0.280217	0.986286	1	N	-0.138624	0.866587	1	N
chr1	154405222	154466877	54.179	31.0979	-0.800917	2.1e-07	6.51e-06	IL6R	protein_coding:protein_coding	-0.922595	1	1	N	-0.814723	1	1	N	-0.37469	0.999966	1	N	-0.146206	0.944114	1	N
chr1	154405342	154469450	56.2359	32.4613	-0.792769	3.29e-07	9.74e-06	IL6R	protein_coding:protein_coding	-0.88946	1	1	N	-0.796553	1	1	N	-0.376373	0.999976	1	N	-0.130152	0.925673	1	N
chr1	154405614	154434583	25.0536	15.2719	-0.714143	8.18e-05	0.00120336	IL6R	protein_coding:protein_coding	-0.844075	1	1	N	-0.805389	1	1	N	-0.394192	0.99795	1	N	-0.127729	0.836038	1	N
chr1	154429342	154449979	18.6637	10.3485	-0.850815	6.29e-06	0.000134056	IL6R	protein_coding:protein_coding	-0.888306	1	1	N	-0.674426	0.999957	1	N	-0.306706	0.975474	1	N	-0.160876	0.854611	1	N
chr1	154434652	154454583	17.6663	10.8675	-0.700978	0.000103799	0.00147127	IL6R	protein_coding:protein_coding	-0.879245	1	1	N	-0.75545	0.999996	1	N	-0.21383	0.91046	1	N	-0.113955	0.769478	1	N
chr1	155947941	155978427	134.494	89.5639	-0.586552	1.88e-08	7.24e-07	ARHGEF2	protein_coding:protein_coding	1.73214	3.09e-74	1.77e-73	Y	1.71851	2.78e-72	1.58e-71	Y	2.05615	6.25e-117	5.73e-116	Y	2.01773	6.34e-107	7.51e-106	Y
chr1	155965323	155969729	13.0827	8.468	-0.627567	0.00225861	0.0172302	ARHGEF2	protein_coding:protein_coding	1.68627	2.4e-09	5.88e-09	Y	1.18489	9.71e-05	0.000209226	N	1.36383	4.95e-08	1.25e-07	Y	1.30398	4.12e-07	1.07e-06	Y
chr1	156699605	156705583	10.5475	6.0881	-0.792835	0.000167937	0.00219364	CRABP2	protein_coding:protein_coding	0.307559	0.177024	0.318375	N	0.61003	0.0203733	0.0396253	N	0.466834	0.0314555	0.0625375	Y	0.453659	0.0396617	0.0785822	Y
chr1	156699617	156705816	10.6063	6.31456	-0.748162	0.000256995	0.00307533	CRABP2	protein_coding:protein_coding	0.396945	0.10582	0.194044	N	0.628994	0.0169964	0.0332103	N	0.480562	0.0273164	0.0545482	Y	0.453659	0.0396617	0.0785822	Y
chr1	156699755	156705747	10.1925	6.14154	-0.730834	0.000577591	0.00587765	CRABP2	protein_coding:protein_coding	0.393112	0.112157	0.205338	N	0.630975	0.0180476	0.0351973	N	0.396163	0.0611729	0.119057	Y	0.421796	0.0530867	0.103954	Y
chr1	156700874	156705816	6.54134	4.19113	-0.642248	0.00919468	0.0497881	CRABP2	protein_coding:protein_coding	0.0934833	0.441371	0.753469	N	0.338454	0.182603	0.330229	N	-0.176098	0.768427	1	N	-0.022146	0.571736	0.953161	N
chr1	157745732	157777132	21.769	13.7249	-0.665479	7.7e-05	0.00114707	FCRL2	protein_coding:protein_coding	-0.862971	1	1	N	-0.860311	1	1	N	-0.765587	1	1	N	-0.664914	0.999999	1	N
chr1	157745734	157777132	21.769	13.7249	-0.665479	7.71e-05	0.00114739	FCRL2	protein_coding:protein_coding	-0.862971	1	1	N	-0.860311	1	1	N	-0.765587	1	1	N	-0.664914	0.999999	1	N
chr1	157993272	158096051	106.03	68.0966	-0.638822	4.2e-08	1.49e-06	KIRREL1	protein_coding:protein_coding	-0.236425	0.999209	1	N	-0.30685	0.999972	1	N	-0.0244638	0.646094	1	N	0.0240862	0.377666	0.659711	N
chr1	157993272	158100261	108.849	70.6218	-0.624137	6.73e-08	2.28e-06	KIRREL1	protein_coding:protein_coding	-0.257036	0.999769	1	N	-0.31846	0.99999	1	N	-0.0633536	0.828414	1	N	-0.0171555	0.606575	1	N
chr1	157993644	158100262	108.692	70.5773	-0.622969	7.4e-08	2.49e-06	KIRREL1	protein_coding:protein_coding	-0.255007	0.999743	1	N	-0.318292	0.99999	1	N	-0.0642012	0.831356	1	N	-0.0167648	0.604377	0.999449	N
chr1	158086679	158100262	18.9677	12.6202	-0.587806	0.000362802	0.00405711	KIRREL1	protein_coding:protein_coding	0.229683	0.13061	0.237736	N	0.209601	0.156103	0.284282	N	0.539194	0.00107603	0.00232465	N	0.209195	0.145639	0.271791	N
chr1	158353695	158357553	3.38678	1.58148	-1.09864	0.00108615	0.00970582	CD1E	protein_coding:protein_coding	-0.75832	0.966134	1	N	-0.728615	0.960925	1	N	-0.0151608	0.574629	0.980572	N	0.160979	0.40001	0.695239	N
chr1	158353884	158357499	3.17994	1.49576	-1.08812	0.00199407	0.0156429	CD1E	protein_coding:protein_coding	-0.68934	0.951534	1	N	-0.833932	0.97301	1	N	-0.164071	0.709378	1	N	0.112982	0.448086	0.770145	N
chr1	158353893	158357553	3.17994	1.49576	-1.08812	0.00199422	0.0156429	CD1E	protein_coding:protein_coding	-0.68934	0.951534	1	N	-0.833932	0.97301	1	N	-0.164071	0.709378	1	N	0.112982	0.448086	0.770145	N
chr1	158353909	158357529	3.17994	1.49576	-1.08812	0.00199394	0.0156429	CD1E	protein_coding:protein_coding	-0.54062	0.90548	1	N	-0.685252	0.943244	1	N	-0.164071	0.709378	1	N	0.112982	0.448086	0.770145	N
chr1	158353988	158357492	3.02584	1.50255	-1.00992	0.00452245	0.029418	CD1E	protein_coding:protein_coding	-0.54062	0.90548	1	N	-0.685252	0.943244	1	N	-0.272633	0.789841	1	N	0.0633321	0.49784	0.846568	N
chr1	158353988	158357522	3.02584	1.50255	-1.00992	0.00452211	0.029418	CD1E	protein_coding:protein_coding	-0.54062	0.90548	1	N	-0.685252	0.943244	1	N	-0.272633	0.789841	1	N	0.0633321	0.49784	0.846568	N
chr1	158461573	158468979	4.1221	2.39253	-0.784844	0.00851886	0.0470803	OR10K1	protein_coding:protein_coding	-1.52575	1	1	N	-1.93324	1	1	N	-0.490383	0.954853	1	N	-0.777703	0.992764	1	N
chr1	158472219	158480936	5.69935	2.60634	-1.12877	5.25e-05	0.000830783	OR10R2	protein_coding:protein_coding	-0.698523	0.987041	1	N	-1.16097	0.999614	1	N	-0.90941	0.999818	1	N	-0.731263	0.99804	1	N
chr1	158544549	158554405	6.03732	3.61231	-0.740985	0.00283935	0.0205546	OR6Y1	protein_coding:protein_coding	-1.14511	0.999991	1	N	-1.32863	0.999999	1	N	-0.686323	0.997186	1	N	-0.716188	0.997405	1	N
chr1	159005961	159016653	9.7658	4.84199	-1.01214	5.11e-06	0.000111631	IFI16	protein_coding:protein_coding	-0.946241	0.999857	1	N	-0.573906	0.990772	1	N	-0.0229465	0.573815	0.979766	N	-0.386319	0.95846	1	N
chr1	159008994	159016692	7.6883	3.20433	-1.26264	2.34e-07	7.2e-06	IFI16	protein_coding:protein_coding	-0.727074	0.990706	1	N	-0.618076	0.979407	1	N	0.150338	0.305255	0.550771	Y	-0.218391	0.816146	1	N
chr1	159009891	159055153	75.8879	17.4478	-2.12083	5.18e-57	4.69e-54	IFI16	protein_coding:protein_coding	-0.700228	1	1	N	-0.813793	1	1	N	1.17085	2.52e-34	1.04e-33	Y	0.840466	3.74e-16	1.27e-15	Y
chr1	159009891	159055155	75.8879	17.4478	-2.12083	5.19e-57	4.69e-54	IFI16	protein_coding:protein_coding	-0.700228	1	1	N	-0.813793	1	1	N	1.17085	2.52e-34	1.04e-33	Y	0.840466	3.74e-16	1.27e-15	Y
chr1	159009906	159055151	75.8879	17.4478	-2.12083	5.21e-57	4.69e-54	IFI16	protein_coding:protein_coding	-0.700228	1	1	N	-0.813793	1	1	N	1.1764	1.44e-34	5.98e-34	Y	0.846016	2.58e-16	8.77e-16	Y
chr1	159009917	159055151	75.8879	17.4478	-2.12083	5.2e-57	4.69e-54	IFI16	protein_coding:protein_coding	-0.700228	1	1	N	-0.813793	1	1	N	1.1764	1.44e-34	5.98e-34	Y	0.846016	2.58e-16	8.77e-16	Y
chr1	159010009	159055148	75.781	17.4479	-2.11879	7.01e-57	6.24e-54	IFI16	protein_coding:protein_coding	-0.694362	1	1	N	-0.807927	1	1	N	1.18027	1.07e-34	4.44e-34	Y	0.849159	2.21e-16	7.53e-16	Y
chr1	159014680	159055124	72.3382	15.8196	-2.19305	6.63e-58	6.25e-55	IFI16	protein_coding:protein_coding	-0.680304	0.999999	1	N	-0.832386	1	1	N	1.27493	2.98e-37	1.28e-36	Y	0.941185	2.42e-18	8.64e-18	Y
chr1	159015672	159018376	5.81249	0.846113	-2.78023	1.07e-16	9.76e-15	IFI16	protein_coding:protein_coding	-0.789633	0.948008	1	N	-1.19307	0.986894	1	N	1.13208	0.000763367	0.00166256	Y	0.806007	0.0205798	0.0417399	N
chr1	159015672	159020529	11.8886	1.82165	-2.70626	1.39e-26	2.66e-24	IFI16	protein_coding:protein_coding	-0.346063	0.840345	1	N	-0.857375	0.981337	1	N	1.46949	4.03e-09	1.05e-08	Y	1.06025	8.25e-05	0.000193642	Y
chr1	160680421	160711831	20.0774	13.1614	-0.609264	0.000519219	0.00540207	CD48	protein_coding:protein_coding	-0.874661	1	1	N	-1.01809	1	1	N	-0.740766	1	1	N	-0.615859	0.999993	1	N
chr1	160683518	160711803	17.9672	11.7586	-0.611655	0.000628401	0.00629211	CD48	protein_coding:protein_coding	-0.916112	1	1	N	-1.05874	1	1	N	-0.725989	0.999999	1	N	-0.616155	0.999979	1	N
chr1	160830159	160862887	21.2223	13.8213	-0.618684	0.000249718	0.00300078	CD244	protein_coding:protein_coding	-1.10641	1	1	N	-1.28764	1	1	N	-0.903899	1	1	N	-0.84919	1	1	N
chr1	160831182	160862760	20.4422	13.07	-0.645295	0.0001443	0.00193972	CD244	protein_coding:protein_coding	-1.12601	1	1	N	-1.32916	1	1	N	-0.895433	1	1	N	-0.875767	1	1	N
chr1	160831270	160862700	20.2956	13.0712	-0.634779	0.000210594	0.00262813	CD244	protein_coding:protein_coding	-1.11453	1	1	N	-1.31769	1	1	N	-0.911578	1	1	N	-0.870173	1	1	N
chr1	160995210	161021152	27.8863	17.5019	-0.672047	1.79e-05	0.000332899	F11R	protein_coding:protein_coding	-0.115627	0.792748	1	N	-0.179479	0.888574	1	N	-0.0207657	0.580132	0.989314	N	0.0414499	0.401994	0.698279	N
chr1	160995210	161021343	28.0337	17.5467	-0.675963	1.35e-05	0.000260096	F11R	protein_coding:protein_coding	-0.115627	0.792748	1	N	-0.172006	0.879376	1	N	-0.00480013	0.534033	0.919727	N	0.0414499	0.401994	0.698279	N
chr1	160998401	161021096	23.2047	14.6556	-0.662964	0.000467257	0.00498597	F11R	protein_coding:protein_coding	-0.0954911	0.739938	1	N	-0.264031	0.947733	1	N	-0.160945	0.866261	1	N	0.146323	0.177115	0.326998	N
chr1	161505429	161518558	8.82718	5.02767	-0.812063	0.000482689	0.00511353	FCGR2A	protein_coding:protein_coding	-0.990865	0.999983	1	N	-0.985886	0.99998	1	N	-0.948979	0.999997	1	N	-0.699552	0.999683	1	N
chr1	161505456	161519829	10.3728	5.9915	-0.791817	0.000299298	0.0034815	FCGR2A	protein_coding:protein_coding	-0.904561	0.999964	1	N	-0.768273	0.999712	1	N	-0.801845	0.99998	1	N	-0.608043	0.99916	1	N
chr1	161513897	161519967	5.20262	2.85225	-0.867141	0.00334548	0.0233342	FCGR2A	protein_coding:protein_coding	-0.859058	0.992552	1	N	-0.236186	0.793961	1	N	-0.616568	0.985616	1	N	-0.317407	0.884481	1	N
chr1	161524539	161526894	1.56695	0.473734	-1.72581	0.00287269	0.0207411	HSPA6	protein_coding:protein_coding	-1.60498	0.997221	1	N	-2.45499	0.999873	1	N	-0.711187	0.938753	1	N	-0.648157	0.919933	1	N
chr1	161541758	161549818	5.47527	3.07058	-0.834418	0.00308451	0.0218896	FCGR3A	protein_coding:protein_coding	-1.17967	0.999967	1	N	-1.14955	0.99995	1	N	-0.643671	0.98957	1	N	-0.263798	0.850086	1	N
chr1	161541795	161550591	6.18665	3.44954	-0.842755	0.00370984	0.0252447	FCGR3A	protein_coding:protein_coding	-1.04711	0.999872	1	N	-0.980037	0.999718	1	N	-0.663808	0.992968	1	N	-0.126936	0.717027	1	N
chr1	161541810	161550595	6.18665	3.44954	-0.842754	0.00370926	0.0252444	FCGR3A	protein_coding:protein_coding	-1.04711	0.999872	1	N	-0.980037	0.999718	1	N	-0.663808	0.992968	1	N	-0.126936	0.717027	1	N
chr1	161541854	161549898	5.43302	3.11465	-0.802685	0.00596072	0.0361954	FCGR3A	protein_coding:protein_coding	-1.17967	0.999967	1	N	-1.10841	0.999921	1	N	-0.73531	0.995498	1	N	-0.265433	0.853268	1	N
chr1	162395267	162412136	12.9284	8.5676	-0.593585	0.0032233	0.0226514	SH2D1B	protein_coding:protein_coding	-0.816363	0.999985	1	N	-0.652183	0.999684	1	N	-0.739236	0.999986	1	N	-0.584426	0.999549	1	N
chr1	162854296	162859664	4.72317	2.73585	-0.787766	0.00670875	0.0395249	CCDC190	protein_coding:protein_coding	-1.27779	0.999948	1	N	-0.868107	0.997671	1	N	-0.489439	0.952927	1	N	-0.2784	0.842755	1	N
chr1	162854296	162868761	9.15755	5.70696	-0.682241	0.00223431	0.017085	CCDC190	protein_coding:protein_coding	-1.10246	1	1	N	-1.11686	1	1	N	-0.657566	0.999075	1	N	-0.478937	0.988993	1	N
chr1	163068774	163076802	8.56621	4.44992	-0.944879	2.92e-05	0.000506481	RGS4	protein_coding:protein_coding	-0.799797	0.998904	1	N	-0.769587	0.998415	1	N	0.0458259	0.46358	0.809514	N	0.115274	0.358067	0.62827	N
chr1	163069360	163074708	6.07694	3.10308	-0.969647	0.000150714	0.00200771	RGS4	protein_coding:protein_coding	-0.652669	0.983232	1	N	-0.746042	0.991092	1	N	0.0924161	0.422489	0.743674	N	0.192882	0.299843	0.534047	N
chr1	163069360	163074755	6.23587	3.1431	-0.988401	0.00012541	0.00172484	RGS4	protein_coding:protein_coding	-0.681794	0.987845	1	N	-0.814069	0.99538	1	N	0.117252	0.389709	0.691134	N	0.24482	0.240776	0.436124	N
chr1	163069360	163076591	7.9797	3.96256	-1.0099	1.96e-05	0.00036049	RGS4	protein_coding:protein_coding	-0.813228	0.998374	1	N	-0.751044	0.996917	1	N	0.054494	0.455384	0.797293	N	0.174218	0.285068	0.509936	N
chr1	163069360	163076802	8.191	4.04807	-1.0168	1.42e-05	0.000272091	RGS4	protein_coding:protein_coding	-0.806572	0.998392	1	N	-0.745077	0.99695	1	N	0.0360358	0.481955	0.839119	N	0.157345	0.303212	0.539655	N
chr1	163072043	163074816	3.8925	1.51688	-1.35959	3.19e-05	0.00054691	RGS4	protein_coding:protein_coding	-0.537086	0.908458	1	N	-0.761506	0.960545	1	N	0.0728778	0.474758	0.827419	N	0.00563601	0.549224	0.922393	N
chr1	163072145	163074427	3.00968	1.31788	-1.19139	0.00132088	0.0113184	RGS4	protein_coding:protein_coding	-0.257919	0.753413	1	N	-0.426739	0.837612	1	N	0.0312459	0.528454	0.91125	N	-0.276891	0.78815	1	N
chr1	165543999	165563957	12.7488	8.48461	-0.587444	0.00249016	0.0186431	LRRC52	protein_coding:protein_coding	-0.854691	0.999999	1	N	-1.20188	1	1	N	-0.722864	0.99999	1	N	-0.861524	0.999999	1	N
chr1	170992316	171015143	14.7247	9.59178	-0.618362	0.00319329	0.0224943	MROH9	protein_coding:protein_coding	-0.820149	0.999999	1	N	-1.2026	1	1	N	-0.651457	0.99994	1	N	-0.440649	0.995819	1	N
chr1	171604119	171626888	17.8515	11.816	-0.595298	0.00446792	0.0291422	MYOCOS	protein_coding:protein_coding	-0.692106	0.999988	1	N	-0.768982	0.999998	1	N	-0.782651	1	1	N	-0.365597	0.992844	1	N
chr1	172420684	172468829	41.8686	27.3555	-0.614035	0.000172924	0.00224546	C1orf105	protein_coding:protein_coding	-0.6539	1	1	N	-0.581728	1	1	N	-0.502028	0.999999	1	N	-0.23281	0.988203	1	N
chr1	172420733	172431287	8.46235	5.0852	-0.734754	0.00159506	0.0131272	C1orf105	protein_coding:protein_coding	-0.587961	0.990635	1	N	-0.60785	0.992004	1	N	-0.618051	0.997271	1	N	-0.384088	0.961965	1	N
chr1	172445138	172465681	14.6392	8.91284	-0.715884	0.000896913	0.0083362	C1orf105	protein_coding:protein_coding	-1.12496	1	1	N	-1.03779	1	1	N	-0.797808	0.999999	1	N	-0.436988	0.996181	1	N
chr1	172452892	172468831	11.3332	7.09771	-0.675129	0.00270612	0.0198149	C1orf105	protein_coding:protein_coding	-1.17211	1	1	N	-0.8905	0.999997	1	N	-0.88228	0.999999	1	N	-0.593001	0.999388	1	N
chr1	172659102	172666876	7.02998	4.25774	-0.723432	0.00401049	0.0268027	FASLG	protein_coding:protein_coding	-0.607799	0.988012	1	N	-0.667666	0.992591	1	N	-0.763488	0.999207	1	N	-0.451009	0.973913	1	N
chr1	172659143	172666075	6.33992	3.86757	-0.713037	0.00735953	0.0422949	FASLG	protein_coding:protein_coding	-0.679347	0.992272	1	N	-0.71541	0.994122	1	N	-0.723131	0.997553	1	N	-0.370866	0.936788	1	N
chr1	173039959	173050963	8.49453	4.7928	-0.825666	0.00204457	0.0159473	TNFSF18	protein_coding:protein_coding	-1.04981	0.999984	1	N	-0.807726	0.999571	1	N	-0.587306	0.994074	1	N	-0.0934794	0.68817	1	N
chr1	173183730	173207331	17.3861	9.98434	-0.800195	0.000204705	0.00256939	TNFSF4	protein_coding:protein_coding	-1.43371	1	1	N	-1.18794	1	1	N	-1.00843	1	1	N	-0.631321	0.999992	1	N
chr1	173183733	173205558	16.311	9.4172	-0.792478	0.000386222	0.00427354	TNFSF4	protein_coding:protein_coding	-1.33598	1	1	N	-1.03662	1	1	N	-1.01532	1	1	N	-0.625058	0.999983	1	N
chr1	173500459	173603072	80.8747	53.4781	-0.596741	0.000189016	0.00240749	SLC9C2	protein_coding:protein_coding	-0.847417	1	1	N	-0.850208	1	1	N	-0.767636	1	1	N	-0.400596	1	1	N
chr1	173608335	173669851	48.2772	30.7585	-0.650358	0.000510491	0.00532963	ANKRD45	protein_coding:protein_coding	-0.925979	1	1	N	-0.668416	1	1	N	-0.864484	1	1	N	-0.446272	1	1	N
chr1	175156985	175192776	35.6768	17.2578	-1.04774	9.7e-13	6.58e-11	KIAA0040	protein_coding:protein_coding	-0.779426	1	1	N	-0.58046	0.99999	1	N	0.299509	0.00891322	0.0183719	N	0.184555	0.0843101	0.161597	N
chr1	175156986	175166741	10.7418	5.17718	-1.05299	2.96e-07	8.83e-06	KIAA0040	protein_coding:protein_coding	-0.747559	0.99863	1	N	-0.595146	0.992833	1	N	0.37943	0.0573522	0.111948	N	0.241029	0.178852	0.330107	N
chr1	175156986	175192943	35.7255	17.2576	-1.04972	8.39e-13	5.72e-11	KIAA0040	protein_coding:protein_coding	-0.779426	1	1	N	-0.58046	0.99999	1	N	0.303418	0.00814607	0.0168336	N	0.184555	0.0843101	0.161597	N
chr1	175158952	175192754	33.9105	16.6465	-1.02651	3.4e-12	2.2e-10	KIAA0040	protein_coding:protein_coding	-0.741321	1	1	N	-0.56659	0.999975	1	N	0.317368	0.00725941	0.0150522	N	0.191603	0.0825646	0.158427	N
chr1	200042824	200177420	88.9818	59.1665	-0.588729	1.18e-06	3.05e-05	NR5A2	protein_coding:protein_coding	-0.861088	1	1	N	-0.858582	1	1	N	-0.803615	1	1	N	-0.725856	1	1	N
chr1	200043809	200058424	11.3044	6.89162	-0.713974	0.000285389	0.00334672	NR5A2	protein_coding:protein_coding	-0.71732	0.999638	1	N	-0.779437	0.999849	1	N	-0.340946	0.968744	1	N	-0.658949	0.999467	1	N
chr1	200872980	200874178	1.71635	0.664258	-1.36953	0.00634335	0.0379496	GPR25	protein_coding:protein_coding	-1.26844	0.983994	1	N	-1.03552	0.966942	1	N	0.0528113	0.548591	0.941254	N	0.0269304	0.568091	0.947938	N
chr1	200891073	200901009	11.0033	6.4753	-0.76492	0.000321313	0.00368246	INAVA	protein_coding:protein_coding	-0.29935	0.913496	1	N	-0.544419	0.989556	1	N	0.000481084	0.531507	0.915723	N	0.108385	0.341556	0.601443	N
chr1	200891340	200915735	40.3453	14.3973	-1.4866	3.01e-22	4.5e-20	INAVA	protein_coding:protein_coding	-0.323295	0.98158	1	N	-0.43243	0.996669	1	N	0.562781	4.41e-06	1.05e-05	N	0.597117	1.82e-06	4.63e-06	N
chr1	200894899	200915742	37.2552	11.9757	-1.63734	1.8e-25	3.18e-23	INAVA	protein_coding:protein_coding	-0.387824	0.988957	1	N	-0.430613	0.9939	1	N	0.638607	8.06e-07	1.97e-06	N	0.661305	5.63e-07	1.46e-06	N
chr1	200969389	201023700	39.4111	24.9047	-0.662185	5.7e-05	0.000889204	KIF21B	protein_coding:protein_coding	-0.999635	1	1	N	-1.13218	1	1	N	-0.955039	1	1	N	-0.71213	1	1	N
chr1	200969389	201023714	39.4111	24.9047	-0.662186	5.71e-05	0.000889882	KIF21B	protein_coding:protein_coding	-0.999635	1	1	N	-1.13218	1	1	N	-0.955039	1	1	N	-0.71213	1	1	N
chr1	200972989	201023408	35.8791	23.0598	-0.637762	0.000186645	0.0023815	KIF21B	protein_coding:protein_coding	-1.01777	1	1	N	-1.1193	1	1	N	-1.01021	1	1	N	-0.726038	1	1	N
chr1	200973806	201023700	35.6338	23.023	-0.630172	0.000168563	0.00220031	KIF21B	protein_coding:protein_coding	-0.988654	1	1	N	-1.09595	1	1	N	-0.98937	1	1	N	-0.730928	1	1	N
chr1	201039511	201112426	54.4289	32.6048	-0.739286	2.06e-06	4.95e-05	CACNA1S	protein_coding:protein_coding	-1.13252	1	1	N	-1.07487	1	1	N	-0.971303	1	1	N	-0.717034	1	1	N
chr1	201039511	201112451	54.4289	32.6048	-0.739286	2.06e-06	4.95e-05	CACNA1S	protein_coding:protein_coding	-1.13252	1	1	N	-1.07487	1	1	N	-0.973476	1	1	N	-0.719206	1	1	N
chr1	201113952	201127184	12.314	7.72696	-0.672329	0.00474707	0.0304937	ASCL5	protein_coding:protein_coding	-0.285971	0.915801	1	N	-0.370391	0.958252	1	N	-0.893472	0.999999	1	N	-0.394306	0.987743	1	N
chr1	201190823	201228952	26.0905	15.695	-0.733217	6.05e-05	0.000934139	IGFN1	protein_coding:protein_coding	-1.13565	1	1	N	-1.25845	1	1	N	-0.960284	1	1	N	-0.679207	1	1	N
chr1	201190824	201228952	26.0904	15.695	-0.733217	6.05e-05	0.000934135	IGFN1	protein_coding:protein_coding	-1.13565	1	1	N	-1.25845	1	1	N	-0.960284	1	1	N	-0.679207	1	1	N
chr1	201283451	201332993	86.062	22.6646	-1.92494	1.64e-49	1.03e-46	PKP1	protein_coding:protein_coding	-0.863985	1	1	N	-1.08381	1	1	N	0.438702	6.19e-08	1.57e-07	N	0.369393	9.05e-06	2.22e-05	N
chr1	201283505	201332989	86.0603	22.62	-1.92775	1.92e-49	1.2e-46	PKP1	protein_coding:protein_coding	-0.863985	1	1	N	-1.08989	1	1	N	0.445151	4.17e-08	1.06e-07	N	0.375842	6.58e-06	1.63e-05	N
chr1	201283702	201328836	80.9377	20.7325	-1.96492	2.61e-51	1.77e-48	PKP1	protein_coding:protein_coding	-0.915209	1	1	N	-1.07291	1	1	N	0.485381	9.18e-09	2.38e-08	N	0.417644	1.55e-06	3.93e-06	N
chr1	201359007	201377764	14.418	8.62831	-0.740721	0.00162459	0.0133053	TNNT2	protein_coding:protein_coding	-1.09408	1	1	N	-0.946588	1	1	N	-1.04823	1	1	N	-0.541334	0.999657	1	N
chr1	201359008	201377700	14.3698	8.6278	-0.735973	0.00188209	0.0149537	TNNT2	protein_coding:protein_coding	-1.09408	1	1	N	-0.946588	1	1	N	-1.06055	1	1	N	-0.541334	0.999657	1	N
chr1	201359013	201377680	14.3215	8.62729	-0.731208	0.00217119	0.01671	TNNT2	protein_coding:protein_coding	-1.09408	1	1	N	-0.946588	1	1	N	-1.07297	1	1	N	-0.541334	0.999657	1	N
chr1	201359013	201377684	14.3216	8.62729	-0.731208	0.00217129	0.01671	TNNT2	protein_coding:protein_coding	-1.09408	1	1	N	-0.946588	1	1	N	-1.07297	1	1	N	-0.541334	0.999657	1	N
chr1	201359017	201377666	14.3216	8.62729	-0.731209	0.00217172	0.0167105	TNNT2	protein_coding:protein_coding	-1.09408	1	1	N	-0.946588	1	1	N	-1.06438	1	1	N	-0.532744	0.999576	1	N
chr1	201359018	201377664	14.3216	8.62729	-0.731208	0.00217144	0.01671	TNNT2	protein_coding:protein_coding	-1.09408	1	1	N	-0.946588	1	1	N	-1.06438	1	1	N	-0.532744	0.999576	1	N
chr1	201359023	201377661	14.3215	8.62729	-0.731208	0.00217118	0.01671	TNNT2	protein_coding:protein_coding	-1.09408	1	1	N	-0.946588	1	1	N	-1.06438	1	1	N	-0.532744	0.999576	1	N
chr1	201359033	201377762	14.418	8.62831	-0.740721	0.00162458	0.0133053	TNNT2	protein_coding:protein_coding	-1.09408	1	1	N	-0.946588	1	1	N	-1.04823	1	1	N	-0.541334	0.999657	1	N
chr1	201359069	201377680	14.265	8.63003	-0.725046	0.00219715	0.0168677	TNNT2	protein_coding:protein_coding	-1.09408	1	1	N	-0.946588	1	1	N	-1.07297	1	1	N	-0.551145	0.99972	1	N
chr1	201359659	201377652	13.5099	8.33262	-0.697169	0.00376712	0.0255576	TNNT2	protein_coding:protein_coding	-1.1322	1	1	N	-0.934756	1	1	N	-1.06156	1	1	N	-0.543826	0.999533	1	N
chr1	201380832	201399324	15.7951	6.81503	-1.21269	5.48e-08	1.9e-06	LAD1	protein_coding:protein_coding	-1.07775	1	1	N	-0.97398	0.999999	1	N	-0.724166	0.999994	1	N	-0.358488	0.988113	1	N
chr1	201381206	201399548	15.6915	6.95305	-1.17426	1.08e-07	3.52e-06	LAD1	protein_coding:protein_coding	-1.0529	1	1	N	-0.968525	0.999999	1	N	-0.714972	0.999992	1	N	-0.367844	0.989496	1	N
chr1	201386810	201399915	10.1245	4.60159	-1.13765	3.9e-05	0.000648982	LAD1	protein_coding:protein_coding	-1.14979	0.999999	1	N	-1.31008	1	1	N	-1.0481	1	1	N	-0.465875	0.993399	1	N
chr1	201386846	201397316	8.17557	3.52337	-1.21436	2.35e-05	0.000420702	LAD1	protein_coding:protein_coding	-1.42126	1	1	N	-1.24874	0.999999	1	N	-1.08571	0.999999	1	N	-0.523091	0.994239	1	N
chr1	201386892	201399309	9.73067	4.2518	-1.19446	1.78e-05	0.00033077	LAD1	protein_coding:protein_coding	-1.16311	0.999999	1	N	-1.39818	1	1	N	-0.953599	0.999997	1	N	-0.404487	0.981762	1	N
chr1	201403767	201421746	15.0363	7.55686	-0.992595	1.84e-06	4.5e-05	TNNI1	protein_coding:protein_coding	-0.902988	0.999999	1	N	-1.24124	1	1	N	-0.711263	0.999993	1	N	-0.542529	0.999538	1	N
chr1	201403783	201421730	15.0363	7.55686	-0.992595	1.84e-06	4.5e-05	TNNI1	protein_coding:protein_coding	-0.902988	0.999999	1	N	-1.24124	1	1	N	-0.711263	0.999993	1	N	-0.542529	0.999538	1	N
chr1	201408863	201429866	16.4069	8.96002	-0.872729	4.53e-05	0.00073483	TNNI1	protein_coding:protein_coding	-0.924978	1	1	N	-1.2909	1	1	N	-0.845414	1	1	N	-0.561922	0.999868	1	N
chr1	201409066	201422021	11.0224	5.24247	-1.07212	2.64e-06	6.19e-05	TNNI1	protein_coding:protein_coding	-0.952698	0.999987	1	N	-1.18732	1	1	N	-0.583781	0.998513	1	N	-0.348741	0.965683	1	N
chr1	201409856	201421718	10.0736	4.76216	-1.08089	5.55e-06	0.000120075	TNNI1	protein_coding:protein_coding	-0.948413	0.999965	1	N	-1.13001	0.999997	1	N	-0.605607	0.998282	1	N	-0.303504	0.937444	1	N
chr1	201411356	201421726	8.4438	3.94727	-1.09704	5.18e-06	0.000112859	TNNI1	protein_coding:protein_coding	-0.922604	0.999856	1	N	-1.31137	0.999999	1	N	-0.544607	0.993539	1	N	-0.43954	0.977319	1	N
chr1	201411401	201422167	8.71828	4.21334	-1.04908	9.41e-06	0.000191459	TNNI1	protein_coding:protein_coding	-0.927911	0.999899	1	N	-1.22922	0.999998	1	N	-0.526854	0.992403	1	N	-0.401695	0.968333	1	N
chr1	201483978	201496573	10.226	6.72957	-0.60365	0.00318032	0.0224189	CSRP1	protein_coding:protein_coding	-0.869733	0.999983	1	N	-0.934277	0.999994	1	N	-0.337676	0.951179	1	N	-0.250589	0.891422	1	N
chr1	202010586	202016009	6.13438	3.35805	-0.869294	0.00360866	0.0247538	ELF3	protein_coding:protein_coding	-0.54818	0.958505	1	N	-0.252145	0.813914	1	N	-0.227878	0.803027	1	N	0.338076	0.143371	0.267757	N
chr1	202010586	202017183	7.28924	3.78297	-0.94625	0.000596472	0.006028	ELF3	protein_coding:protein_coding	-0.698134	0.991574	1	N	-0.500352	0.963016	1	N	-0.113915	0.694183	1	N	0.344571	0.118344	0.223049	Y
chr1	204112915	204127741	19.9314	12.4398	-0.680077	0.000168612	0.00220031	SOX13	protein_coding:protein_coding	0.084683	0.339947	0.590563	N	-0.316126	0.958341	1	N	0.278231	0.0556793	0.108813	N	0.254769	0.0794841	0.152738	N
chr1	204218852	204359929	125.89	74.0265	-0.766044	1.46e-09	6.71e-08	PLEKHA6	protein_coding:protein_coding	-0.870242	1	1	N	-0.956556	1	1	N	-0.444687	1	1	N	-0.288772	0.999999	1	N
chr1	204220755	204307395	78.6028	46.3213	-0.762906	1.61e-08	6.3e-07	PLEKHA6	protein_coding:protein_coding	-0.888486	1	1	N	-0.929283	1	1	N	-0.439909	1	1	N	-0.276318	0.999849	1	N
chr1	204221220	204359916	123.923	72.7475	-0.768471	9.35e-10	4.4e-08	PLEKHA6	protein_coding:protein_coding	-0.874605	1	1	N	-0.96472	1	1	N	-0.437062	1	1	N	-0.292875	0.999999	1	N
chr1	204259257	204278389	18.3572	10.6118	-0.790678	5.68e-05	0.000886706	PLEKHA6	protein_coding:protein_coding	-0.974653	1	1	N	-0.860853	1	1	N	-0.381677	0.991784	1	N	-0.126245	0.800469	1	N
chr1	204273625	204377665	100.614	54.148	-0.893858	5.05e-13	3.54e-11	PLEKHA6	protein_coding:protein_coding	-0.906595	1	1	N	-0.960536	1	1	N	-0.278838	0.999975	1	N	-0.184564	0.996113	1	N
chr1	204464451	204467346	2.90534	1.46533	-0.987479	0.00606489	0.0366756	PIK3C2B	protein_coding:protein_coding	-0.10758	0.656299	1	N	-0.530397	0.88256	1	N	0.29401	0.288889	0.523386	N	-0.265277	0.771201	1	N
chr1	204929408	204954361	16.8882	11.1417	-0.600043	0.0017099	0.0138352	NFASC	protein_coding:protein_coding	-1.03602	1	1	N	-1.02844	1	1	N	-0.862595	1	1	N	-0.637259	0.999986	1	N
chr1	206770763	206842979	47.8327	31.4122	-0.606672	9.85e-05	0.00141226	IL19	protein_coding:protein_coding	-0.990119	1	1	N	-0.979881	1	1	N	-0.975621	1	1	N	-0.730671	1	1	N
chr1	206828876	206842622	9.37586	5.78875	-0.695698	0.00167898	0.0136407	IL19	protein_coding:protein_coding	-0.994611	0.999997	1	N	-1.09641	0.999999	1	N	-0.884237	0.999993	1	N	-0.672193	0.999588	1	N
chr1	206897442	206903480	3.59509	1.85527	-0.954396	0.00339121	0.0235722	IL24	protein_coding:protein_coding	-1.99699	1	1	N	-1.6857	1	1	N	-0.748476	0.991935	1	N	-0.837751	0.994971	1	N
chr1	206897442	206904139	4.06289	1.97586	-1.04003	0.000741174	0.00715367	IL24	protein_coding:protein_coding	-2.02715	1	1	N	-1.80081	1	1	N	-0.842563	0.998155	1	N	-0.938204	0.998993	1	N
chr1	206897443	206904139	4.06289	1.97586	-1.04003	0.000741252	0.00715367	IL24	protein_coding:protein_coding	-2.02715	1	1	N	-1.80081	1	1	N	-0.842563	0.998155	1	N	-0.938204	0.998993	1	N
chr1	206903316	206921941	11.8315	7.53409	-0.651132	0.00310514	0.0220064	FCMR	protein_coding:protein_coding	-1.23147	1	1	N	-1.23485	1	1	N	-1.06803	1	1	N	-0.743484	0.999989	1	N
chr1	206904558	206921998	11.0951	7.27796	-0.608317	0.00658577	0.0390066	FCMR	protein_coding:protein_coding	-1.14182	1	1	N	-1.18138	1	1	N	-1.07441	1	1	N	-0.711551	0.99996	1	N
chr1	206905018	206921867	10.7615	6.96977	-0.6267	0.00546708	0.0339336	FCMR	protein_coding:protein_coding	-1.08782	1	1	N	-1.18528	1	1	N	-1.05222	1	1	N	-0.71303	0.999949	1	N
chr1	206957966	206970460	9.12589	5.65168	-0.691286	0.00343145	0.0237831	FCAMR	protein_coding:protein_coding	-0.898505	0.999975	1	N	-1.1165	0.999999	1	N	-0.832794	0.999961	1	N	-0.53395	0.995474	1	N
chr1	206957966	206970625	9.29364	5.68894	-0.708084	0.00307281	0.021827	FCAMR	protein_coding:protein_coding	-0.929066	0.999987	1	N	-1.12263	1	1	N	-0.847234	0.999972	1	N	-0.499784	0.993292	1	N
chr1	206958164	206970482	9.06841	5.60942	-0.692999	0.00298037	0.0213532	FCAMR	protein_coding:protein_coding	-0.903863	0.999975	1	N	-1.10097	0.999999	1	N	-0.803473	0.999926	1	N	-0.521209	0.994306	1	N
chr1	207053274	207077817	33.9361	22.5247	-0.591314	2.9e-05	0.000503912	PFKFB2	protein_coding:protein_coding	0.129067	0.203317	0.363222	N	0.295042	0.0220084	0.0427207	N	0.396847	0.0012729	0.00274207	Y	0.265002	0.0284263	0.05707	N
chr1	207053310	207081024	37.487	24.9022	-0.590117	2.38e-05	0.000424527	PFKFB2	protein_coding:protein_coding	0.0795832	0.298436	0.52309	N	0.232596	0.046556	0.0884759	N	0.391466	0.000955681	0.00207023	N	0.317991	0.00779366	0.0163358	N
chr1	207321531	207340766	160.881	94.1717	-0.772631	8.11e-13	5.54e-11	CD55	protein_coding:protein_coding	2.74319	1.95e-136	1.8e-135	Y	2.7101	6.73e-131	6.11e-130	Y	3.06181	3.49e-246	8.07e-245	Y	2.64248	2.53e-153	4.85e-152	Y
chr1	207321642	207359713	274.632	133.637	-1.03918	3.49e-25	6.05e-23	CD55	protein_coding:protein_coding	2.32885	1.23e-159	1.34e-158	Y	2.3174	1.84e-156	2.01e-155	Y	2.9094	4.94066e-324	1.72922976044436e-322	Y	2.53375	1.23e-252	5.28e-251	Y
chr1	207321642	207360336	278.954	135.184	-1.04511	1.58e-25	2.81e-23	CD55	protein_coding:protein_coding	2.33075	1.98e-161	2.18e-160	Y	2.32261	7.64e-159	8.51e-158	Y	2.90107	4.94066e-324	1.72922976044436e-322	Y	2.52678	6.46e-256	2.85e-254	Y
chr1	207321677	207360966	282.207	136.063	-1.05248	1.01e-25	1.83e-23	CD55	protein_coding:protein_coding	2.32345	3.62e-162	4.02e-161	Y	2.30994	1.51e-158	1.67e-157	Y	2.89963	4.94066e-324	1.72922976044436e-322	Y	2.52183	5.66e-258	2.55e-256	Y
chr1	207321700	207360501	279.593	135.315	-1.047	1.25e-25	2.25e-23	CD55	protein_coding:protein_coding	2.32614	2.92e-161	3.21e-160	Y	2.31709	1.67e-158	1.85e-157	Y	2.89932	4.94066e-324	1.72922976044436e-322	Y	2.52519	2.48e-256	1.1e-254	Y
chr1	207321732	207359767	274.958	133.636	-1.04091	2.79e-25	4.89e-23	CD55	protein_coding:protein_coding	2.33635	2.44e-160	2.66e-159	Y	2.32299	8.42e-157	9.23e-156	Y	2.90573	4.94066e-324	1.72922976044436e-322	Y	2.53073	1.17e-252	5.01e-251	Y
chr1	207321747	207359876	275.741	133.9	-1.04216	2.77e-25	4.86e-23	CD55	protein_coding:protein_coding	2.34009	4.74e-161	5.21e-160	Y	2.32492	3.67e-157	4.04e-156	Y	2.91041	4.94066e-324	1.72922976044436e-322	Y	2.53417	1.22e-253	5.26e-252	Y
chr1	207321790	207336788	125.006	74.713	-0.742565	9.19e-11	5e-09	CD55	protein_coding:protein_coding	2.65025	7.28e-105	5.33e-104	Y	2.61595	2.08e-100	1.5e-99	Y	3.06674	6.25e-194	1.03e-192	Y	2.61577	6.78e-117	9.06e-116	Y
chr1	207325639	207373246	278.107	126.277	-1.13904	2.02e-31	5.36e-29	CD55	protein_coding:protein_coding	1.9505	9.49e-122	7.95e-121	Y	1.9326	4.7e-118	3.89e-117	Y	2.59048	4.94066e-324	1.72922976044436e-322	Y	2.25544	6.59e-227	2.3e-225	Y
chr1	207496146	207641765	68.4297	45.219	-0.597694	0.000224294	0.00275372	CR1	protein_coding:protein_coding	-0.945688	1	1	N	-1.0135	1	1	N	-0.827578	1	1	N	-0.472881	1	1	N
chr1	207496156	207641765	68.4297	45.219	-0.597694	0.000224287	0.00275372	CR1	protein_coding:protein_coding	-0.945688	1	1	N	-1.0135	1	1	N	-0.825582	1	1	N	-0.470885	1	1	N
chr1	207496242	207640212	67.359	44.2858	-0.605028	0.000225566	0.00276719	CR1	protein_coding:protein_coding	-0.95537	1	1	N	-1.0281	1	1	N	-0.843267	1	1	N	-0.476326	1	1	N
chr1	207645132	207723703	56.3258	34.1218	-0.7231	2.42e-05	0.000430505	CR1L	protein_coding:protein_coding	-0.907103	1	1	N	-0.846959	1	1	N	-0.801777	1	1	N	-0.426519	1	1	N
chr1	209583728	209609913	16.4895	10.8183	-0.608071	0.00260312	0.0192794	CAMK1G	protein_coding:protein_coding	-1.13009	1	1	N	-1.29929	1	1	N	-0.894303	1	1	N	-0.591802	0.999946	1	N
chr1	209614869	209652425	54.4064	15.8323	-1.7809	2.62e-37	1.02e-34	LAMB3	protein_coding:protein_coding	-1.07468	1	1	N	-1.00466	1	1	N	0.576531	3.35e-08	8.55e-08	Y	0.496256	3.95e-06	9.87e-06	Y
chr1	209614874	209651334	54.1933	15.4346	-1.81195	4.29e-38	1.74e-35	LAMB3	protein_coding:protein_coding	-1.0887	1	1	N	-1.00954	1	1	N	0.588583	2.12e-08	5.45e-08	Y	0.518673	1.64e-06	4.17e-06	Y
chr1	209614976	209652329	54.2472	15.7441	-1.78474	2.16e-37	8.51e-35	LAMB3	protein_coding:protein_coding	-1.06676	1	1	N	-0.996518	1	1	N	0.582523	2.67e-08	6.84e-08	Y	0.504326	2.96e-06	7.43e-06	Y
chr1	209616580	209618798	3.9244	1.00768	-1.96143	2.35e-07	7.22e-06	LAMB3	protein_coding:protein_coding	-2.19599	0.999923	1	N	-0.510971	0.894498	1	N	0.21626	0.334527	0.599815	N	0.272667	0.285883	0.511273	N
chr1	209634446	209651394	23.0369	7.39982	-1.63839	1.33e-18	1.39e-16	LAMB3	protein_coding:protein_coding	-1.04009	1	1	N	-0.705194	0.99984	1	N	0.371855	0.0112239	0.0230031	N	0.378313	0.0116964	0.0241919	N
chr1	209704845	209734929	19.3652	12.8714	-0.589296	0.000385592	0.00426855	HSD11B1	protein_coding:protein_coding	-0.948178	1	1	N	-1.06606	1	1	N	-0.813521	1	1	N	-0.834944	1	1	N
chr1	209758497	209782307	17.571	11.629	-0.595467	0.00114242	0.0100926	TRAF3IP3	protein_coding:protein_coding	-0.744734	0.999997	1	N	-0.768982	0.999998	1	N	-0.802647	1	1	N	-0.623518	0.999983	1	N
chr1	215083123	215235217	100.323	66.7968	-0.586799	6.72e-06	0.000141705	KCNK2	protein_coding:protein_coding	-0.832801	1	1	N	-0.7833	1	1	N	-0.645056	1	1	N	-0.471774	1	1	N
chr1	223701644	223747063	132.765	87.3459	-0.604063	6.4e-09	2.66e-07	CAPN2	protein_coding:protein_coding	0.492029	2.36e-10	5.91e-10	Y	0.604145	4.07e-15	1.14e-14	Y	0.925904	2.21e-37	9.53e-37	Y	0.826414	5.33e-28	2.33e-27	Y
chr1	226707189	226739323	46.0391	30.4403	-0.596875	8.07e-05	0.00119126	ITPKB	protein_coding:protein_coding	-0.690533	1	1	N	-0.847953	1	1	N	-0.48464	0.999999	1	N	-0.308622	0.999118	1	N
chr1	227918655	227947932	35.5346	20.5664	-0.788936	1.41e-06	3.57e-05	WNT9A	protein_coding:protein_coding	-1.08357	1	1	N	-1.22555	1	1	N	-0.715025	1	1	N	-0.522501	0.999999	1	N
chr1	241497602	241519755	110.087	71.0136	-0.632482	4.84e-09	2.04e-07	FH	protein_coding:protein_coding	3.10558	2.32e-119	1.91e-118	Y	3.00691	1.33e-107	1.02e-106	Y	3.18507	1.75e-170	2.41e-169	Y	2.85481	3.73e-118	5.04e-117	Y
chr1	241532133	241592288	22.255	12.7211	-0.806913	1.52e-05	0.000288084	KMO	protein_coding:protein_coding	-1.14672	1	1	N	-0.867108	1	1	N	-0.742733	1	1	N	-0.563507	0.999985	1	N
chr1	241532377	241595642	24.145	13.4555	-0.843529	5.68e-06	0.000122581	KMO	protein_coding:protein_coding	-1.10621	1	1	N	-0.812062	1	1	N	-0.717106	1	1	N	-0.518537	0.999966	1	N
chr1	241532404	241595642	24.1434	13.4106	-0.848254	5.39e-06	0.000116901	KMO	protein_coding:protein_coding	-1.11659	1	1	N	-0.812062	1	1	N	-0.717106	1	1	N	-0.518537	0.999966	1	N
chr1	241568634	241593459	9.96396	5.00044	-0.994663	1.35e-05	0.000260657	KMO	protein_coding:protein_coding	-0.977769	0.999965	1	N	-0.821062	0.999689	1	N	-0.799616	0.99997	1	N	-0.589696	0.998625	1	N
chr1	247034636	247078811	34.6421	22.8214	-0.602137	1.74e-05	0.000324128	ZNF670	protein_coding:protein_coding	0.225681	0.0666405	0.124017	Y	0.295063	0.0230641	0.0447094	Y	0.448556	0.000363487	0.000802994	Y	0.385716	0.00258362	0.00559807	Y
chr1	247297411	247331743	64.945	39.6748	-0.710994	1.25e-09	5.8e-08	ZNF496	protein_coding:protein_coding	1.36647	2.05e-24	6.66e-24	Y	1.38407	5.76e-25	1.91e-24	Y	1.65818	1.36e-46	6.54e-46	Y	1.42419	4.22e-31	1.95e-30	Y
chr1	247298200	247329245	61.1717	36.5832	-0.741684	7.91e-10	3.78e-08	ZNF496	protein_coding:protein_coding	1.3988	4.3e-23	1.37e-22	Y	1.45697	3.49e-25	1.16e-24	Y	1.66575	9.68e-45	4.57e-44	Y	1.39878	2.36e-28	1.03e-27	Y
chr1	247416155	247449102	12.0077	6.68897	-0.844105	0.000631073	0.00631328	NLRP3	protein_coding:protein_coding	-0.932851	0.999997	1	N	-1.01564	0.999999	1	N	-1.15411	1	1	N	-0.634376	0.999893	1	N
chr1	247416155	247449108	12.0077	6.68897	-0.844104	0.000630968	0.00631303	NLRP3	protein_coding:protein_coding	-0.932851	0.999997	1	N	-1.01564	0.999999	1	N	-1.15411	1	1	N	-0.634376	0.999893	1	N
chr1	247416171	247449042	12.0077	6.68897	-0.844104	0.000630846	0.0063126	NLRP3	protein_coding:protein_coding	-0.919606	0.999995	1	N	-1.00239	0.999999	1	N	-1.15411	1	1	N	-0.634376	0.999893	1	N
chr1	247416172	247448817	11.8048	6.64456	-0.829127	0.00112332	0.00996159	NLRP3	protein_coding:protein_coding	-0.919606	0.999995	1	N	-1.02213	0.999999	1	N	-1.17984	1	1	N	-0.626792	0.999863	1	N
chr1	247418052	247448817	10.9724	6.03711	-0.861948	0.00060518	0.00609966	NLRP3	protein_coding:protein_coding	-0.961867	0.999996	1	N	-1.03604	0.999999	1	N	-1.17825	1	1	N	-0.669659	0.999914	1	N
chr1	247418729	247448595	10.5351	5.91632	-0.832427	0.000785839	0.00749816	NLRP3	protein_coding:protein_coding	-0.932843	0.999991	1	N	-1.07354	0.999999	1	N	-1.2005	1	1	N	-0.738377	0.999977	1	N
chr1	247507057	247575020	26.6101	15.767	-0.755063	6.23e-05	0.000955205	GCSAML	protein_coding:protein_coding	-0.703476	1	1	N	-1.01922	1	1	N	-0.767245	1	1	N	-0.511723	0.999983	1	N
chr1	247507057	247577690	27.7882	16.3336	-0.766632	3.83e-05	0.000639091	GCSAML	protein_coding:protein_coding	-0.711891	1	1	N	-1.05471	1	1	N	-0.751866	1	1	N	-0.510823	0.999988	1	N
chr1	247507072	247574881	26.6101	15.767	-0.755062	6.23e-05	0.000954957	GCSAML	protein_coding:protein_coding	-0.697361	1	1	N	-1.0131	1	1	N	-0.767245	1	1	N	-0.511723	0.999983	1	N
chr1	247507114	247577667	27.7306	16.3353	-0.763483	4.08e-05	0.000673102	GCSAML	protein_coding:protein_coding	-0.711891	1	1	N	-1.05471	1	1	N	-0.751866	1	1	N	-0.516328	0.99999	1	N
chr1	247507119	247577688	27.7306	16.3353	-0.763483	4.08e-05	0.000672906	GCSAML	protein_coding:protein_coding	-0.711891	1	1	N	-1.05471	1	1	N	-0.751866	1	1	N	-0.516328	0.99999	1	N
chr1	247507123	247574215	26.2973	15.6339	-0.750237	8.19e-05	0.00120444	GCSAML	protein_coding:protein_coding	-0.698394	1	1	N	-1.02527	1	1	N	-0.765763	1	1	N	-0.497424	0.999969	1	N
chr1	247518431	247575648	22.4941	13.3959	-0.747762	0.00018363	0.00235173	GCSAML	protein_coding:protein_coding	-0.6878	0.999998	1	N	-0.931545	1	1	N	-0.785053	1	1	N	-0.43884	0.999492	1	N
chr1	247518451	247574293	21.9463	13.1378	-0.740254	0.000201568	0.00253759	GCSAML	protein_coding:protein_coding	-0.685065	0.999997	1	N	-0.914931	1	1	N	-0.758134	1	1	N	-0.422092	0.999069	1	N
chr1	247518451	247577690	23.3285	13.7928	-0.758178	9.64e-05	0.00138611	GCSAML	protein_coding:protein_coding	-0.702335	0.999999	1	N	-0.96593	1	1	N	-0.742733	1	1	N	-0.442967	0.999604	1	N
chr1	247549133	247577690	12.6457	6.89967	-0.874048	0.000354631	0.00398536	GCSAML	protein_coding:protein_coding	-0.818328	0.999969	1	N	-0.989023	0.999999	1	N	-0.71068	0.999905	1	N	-0.208703	0.885311	1	N
chr1	247617142	247622372	2.2376	1.02158	-1.13115	0.00845044	0.0467737	OR14L1P	protein_coding:protein_coding	-1.15988	0.987517	1	N	-0.737487	0.942073	1	N	-0.922863	0.988545	1	N	-0.599758	0.940895	1	N
chr1	247711812	247723764	5.18163	2.90419	-0.835273	0.00224458	0.0171493	AC118470.1	protein_coding:protein_coding	-0.130549	0.692705	1	N	-0.638088	0.96562	1	N	-0.438197	0.948003	1	N	-0.503577	0.96321	1	N
chr1	247857186	247880138	22.5186	8.41678	-1.41978	3.75e-15	3.07e-13	TRIM58	protein_coding:protein_coding	0.052288	0.43506	0.743641	N	-0.260831	0.890303	1	N	0.726679	1.47e-05	3.43e-05	Y	0.721706	2.6e-05	6.24e-05	Y
chr1	247924888	247935339	4.78254	2.68292	-0.833971	0.00522246	0.0327804	OR2AJ1	protein_coding:protein_coding	-0.655247	0.972523	1	N	-0.481238	0.929649	1	N	-0.593253	0.977011	1	N	-0.216715	0.794192	1	N
chr1	248013659	248024276	3.97785	2.11432	-0.911796	0.00393796	0.0264383	OR2L5	protein_coding:protein_coding	-0.859058	0.992552	1	N	-1.07446	0.998159	1	N	-1.04442	0.999702	1	N	-0.746862	0.99431	1	N
chr1	248046835	248063407	6.04134	3.33315	-0.857984	0.00101621	0.00919375	OR2L3	protein_coding:protein_coding	-0.917938	0.998797	1	N	-0.734105	0.993898	1	N	-0.472272	0.964982	1	N	-0.29426	0.878429	1	N
chr1	248055833	248063407	2.92503	1.50594	-0.957784	0.00852005	0.0470803	OR2L3	protein_coding:protein_coding	-0.807301	0.976803	1	N	-1.12738	0.995149	1	N	-0.692844	0.968591	1	N	-0.239091	0.776194	1	N
chr1	248290138	248303424	4.79006	2.63125	-0.864294	0.00468854	0.0302237	OR2T12	protein_coding:protein_coding	-0.773486	0.989774	1	N	-0.743467	0.98722	1	N	-0.915459	0.999068	1	N	-0.405184	0.934082	1	N
chr1	248681248	248748349	28.0687	16.1945	-0.793462	2.92e-06	6.76e-05	CR589904.2	protein_coding:protein_coding	-0.929131	1	1	N	-0.742251	1	1	N	-0.539949	0.999993	1	N	-0.393882	0.999229	1	N
chr1	248838223	248849517	19.5108	12.6018	-0.630641	0.000108671	0.0015302	ZNF672	protein_coding:protein_coding	1.19352	9.14e-08	2.15e-07	Y	1.0724	2.5e-06	5.67e-06	Y	1.19201	1.07e-09	2.85e-09	Y	1.04442	2.99e-07	7.84e-07	Y
chr2	38813	46505	9.60331	4.57441	-1.06994	4.84e-06	0.00010624	FAM110C	protein_coding:protein_coding	-0.325081	0.871407	1	N	0.237351	0.241789	0.431757	N	0.536695	0.0164708	0.033428	Y	0.213445	0.234815	0.426161	N
chr2	218150	261323	36.6237	24.3344	-0.589781	9.89e-05	0.00141689	SH3YL1	protein_coding:protein_coding	-0.254748	0.981893	1	N	-0.391436	0.999068	1	N	-0.0952453	0.800783	1	N	0.020244	0.45001	0.773212	N
chr2	950848	1367613	147.67	93.1875	-0.664167	3.3e-08	1.19e-06	SNTG2	protein_coding:protein_coding	-1.11954	1	1	N	-1.08908	1	1	N	-0.941899	1	1	N	-0.808993	1	1	N
chr2	950938	1367613	147.67	93.1875	-0.664167	3.29e-08	1.19e-06	SNTG2	protein_coding:protein_coding	-1.11954	1	1	N	-1.08908	1	1	N	-0.941899	1	1	N	-0.808993	1	1	N
chr2	1631886	1744515	132.229	69.2936	-0.932244	5.49e-19	5.98e-17	PXDN	protein_coding:protein_coding	-0.222987	0.998672	1	N	-0.300728	0.999965	1	N	0.24807	6.24e-05	0.000142164	Y	0.152658	0.012069	0.0249371	Y
chr2	1653075	1744442	102.294	54.3733	-0.911756	4.2e-16	3.67e-14	PXDN	protein_coding:protein_coding	-0.238568	0.997971	1	N	-0.341261	0.99997	1	N	0.17083	0.00992355	0.0204079	Y	0.114942	0.0663637	0.128582	Y
chr2	1676956	1692570	25.0675	12.0253	-1.05974	1.76e-11	1.04e-09	PXDN	protein_coding:protein_coding	-0.158503	0.827522	1	N	-0.254062	0.926045	1	N	0.800537	4.48e-07	1.1e-06	Y	0.647388	8.23e-05	0.000193174	Y
chr2	1677029	1744502	62.7161	33.0594	-0.923775	5.4e-13	3.76e-11	PXDN	protein_coding:protein_coding	-0.529297	1	1	N	-0.690695	1	1	N	-0.0808261	0.827641	1	N	-0.118965	0.90861	1	N
chr2	1789112	2326210	321.956	203.594	-0.661168	2.72e-08	1.01e-06	MYT1L	protein_coding:protein_coding	-0.937304	1	1	N	-1.01256	1	1	N	-0.785011	1	1	N	-0.625904	1	1	N
chr2	1789112	2331275	324.251	205.491	-0.658034	3.28e-08	1.19e-06	MYT1L	protein_coding:protein_coding	-0.931892	1	1	N	-1.01052	1	1	N	-0.783777	1	1	N	-0.624525	1	1	N
chr2	1789123	2331348	324.312	205.491	-0.658308	3.29e-08	1.19e-06	MYT1L	protein_coding:protein_coding	-0.931892	1	1	N	-1.01052	1	1	N	-0.783777	1	1	N	-0.624038	1	1	N
chr2	1789130	2331234	324.251	205.491	-0.658034	3.28e-08	1.19e-06	MYT1L	protein_coding:protein_coding	-0.931892	1	1	N	-1.01052	1	1	N	-0.783374	1	1	N	-0.624122	1	1	N
chr2	1789135	1842891	27.8203	17.7385	-0.649253	0.000608074	0.00612572	MYT1L	protein_coding:protein_coding	-1.23169	1	1	N	-1.07984	1	1	N	-1.11708	1	1	N	-0.76289	1	1	N
chr2	1789135	2331263	324.251	205.491	-0.658034	3.28e-08	1.19e-06	MYT1L	protein_coding:protein_coding	-0.931892	1	1	N	-1.01052	1	1	N	-0.783777	1	1	N	-0.624525	1	1	N
chr2	1789136	2324345	320.815	202.576	-0.663278	2.51e-08	9.39e-07	MYT1L	protein_coding:protein_coding	-0.938258	1	1	N	-1.01468	1	1	N	-0.783024	1	1	N	-0.6235	1	1	N
chr2	1789138	1917337	71.6827	46.505	-0.624238	1.02e-05	0.000205975	MYT1L	protein_coding:protein_coding	-1.05854	1	1	N	-1.01443	1	1	N	-0.953248	1	1	N	-0.745328	1	1	N
chr2	1789138	2326554	322.221	203.594	-0.662358	2.52e-08	9.41e-07	MYT1L	protein_coding:protein_coding	-0.938178	1	1	N	-1.01344	1	1	N	-0.783964	1	1	N	-0.625327	1	1	N
chr2	1789146	2326194	321.895	203.594	-0.660892	2.7e-08	1e-06	MYT1L	protein_coding:protein_coding	-0.937304	1	1	N	-1.01256	1	1	N	-0.785011	1	1	N	-0.626395	1	1	N
chr2	1789146	2326378	322.174	203.594	-0.662145	2.59e-08	9.64e-07	MYT1L	protein_coding:protein_coding	-0.937741	1	1	N	-1.013	1	1	N	-0.784448	1	1	N	-0.625327	1	1	N
chr2	1789147	1979220	108.012	71.3236	-0.598741	5.98e-06	0.000127982	MYT1L	protein_coding:protein_coding	-1.00254	1	1	N	-0.991694	1	1	N	-0.923264	1	1	N	-0.721928	1	1	N
chr2	1789150	2324642	321.047	202.664	-0.663693	2.55e-08	9.52e-07	MYT1L	protein_coding:protein_coding	-0.938091	1	1	N	-1.01446	1	1	N	-0.784169	1	1	N	-0.623653	1	1	N
chr2	1789168	2331257	324.251	205.491	-0.658034	3.28e-08	1.19e-06	MYT1L	protein_coding:protein_coding	-0.931892	1	1	N	-1.01052	1	1	N	-0.783374	1	1	N	-0.624122	1	1	N
chr2	1789253	2331344	324.19	205.492	-0.65776	3.26e-08	1.18e-06	MYT1L	protein_coding:protein_coding	-0.931892	1	1	N	-1.01052	1	1	N	-0.783374	1	1	N	-0.62461	1	1	N
chr2	1789256	1922983	75.5866	49.3384	-0.615419	9.63e-06	0.000195141	MYT1L	protein_coding:protein_coding	-1.0542	1	1	N	-0.995408	1	1	N	-0.934529	1	1	N	-0.736364	1	1	N
chr2	1789313	1922569	75.2228	49.0716	-0.616283	1.08e-05	0.00021494	MYT1L	protein_coding:protein_coding	-1.05679	1	1	N	-0.997853	1	1	N	-0.938679	1	1	N	-0.734171	1	1	N
chr2	1789313	2324712	320.986	202.664	-0.663417	2.55e-08	9.51e-07	MYT1L	protein_coding:protein_coding	-0.938091	1	1	N	-1.01446	1	1	N	-0.784169	1	1	N	-0.624146	1	1	N
chr2	1789318	2324345	320.632	202.577	-0.662447	2.49e-08	9.3e-07	MYT1L	protein_coding:protein_coding	-0.937818	1	1	N	-1.01424	1	1	N	-0.782616	1	1	N	-0.624572	1	1	N
chr2	1789338	2331236	324.068	205.492	-0.657212	3.24e-08	1.18e-06	MYT1L	protein_coding:protein_coding	-0.931457	1	1	N	-1.01008	1	1	N	-0.78297	1	1	N	-0.625183	1	1	N
chr2	1789363	2331257	324.068	205.492	-0.657212	3.24e-08	1.18e-06	MYT1L	protein_coding:protein_coding	-0.931457	1	1	N	-1.01008	1	1	N	-0.78297	1	1	N	-0.625183	1	1	N
chr2	1789463	2331257	324.006	205.404	-0.657557	3.13e-08	1.14e-06	MYT1L	protein_coding:protein_coding	-0.932054	1	1	N	-1.01073	1	1	N	-0.782566	1	1	N	-0.625267	1	1	N
chr2	1790277	2331257	323.494	204.959	-0.658405	2.92e-08	1.07e-06	MYT1L	protein_coding:protein_coding	-0.930204	1	1	N	-1.01284	1	1	N	-0.779562	1	1	N	-0.623753	1	1	N
chr2	1791925	1842911	26.3324	16.2861	-0.693199	0.000164871	0.00216267	MYT1L	protein_coding:protein_coding	-1.25375	1	1	N	-1.13002	1	1	N	-1.06482	1	1	N	-0.772679	1	1	N
chr2	1809084	1922968	64.6617	42.2446	-0.614147	1.17e-05	0.000230343	MYT1L	protein_coding:protein_coding	-1.05753	1	1	N	-0.960884	1	1	N	-0.935935	1	1	N	-0.770951	1	1	N
chr2	1809146	1842835	16.9072	10.6836	-0.662238	0.00168482	0.0136826	MYT1L	protein_coding:protein_coding	-1.35052	1	1	N	-1.01043	1	1	N	-1.20245	1	1	N	-0.903057	1	1	N
chr2	1816180	1842907	14.0188	9.01957	-0.636237	0.00601974	0.0364588	MYT1L	protein_coding:protein_coding	-1.44268	1	1	N	-1.01605	1	1	N	-1.2411	1	1	N	-0.871755	1	1	N
chr2	1838070	1923263	50.3301	33.2466	-0.598216	2.63e-05	0.000464935	MYT1L	protein_coding:protein_coding	-0.991938	1	1	N	-0.953855	1	1	N	-0.849923	1	1	N	-0.704595	1	1	N
chr2	1883876	1922517	26.9236	15.7961	-0.7693	7.75e-06	0.000160745	MYT1L	protein_coding:protein_coding	-0.957788	1	1	N	-0.887325	1	1	N	-0.635307	1	1	N	-0.444463	0.999809	1	N
chr2	1883918	2326161	273.384	170.223	-0.683501	8.79e-09	3.59e-07	MYT1L	protein_coding:protein_coding	-0.905411	1	1	N	-1.00513	1	1	N	-0.725025	1	1	N	-0.577579	1	1	N
chr2	1886185	1903127	11.5341	6.0158	-0.939082	3.41e-06	7.75e-05	MYT1L	protein_coding:protein_coding	-0.95314	0.999994	1	N	-1.00702	0.999997	1	N	-0.57773	0.999069	1	N	-0.559989	0.998385	1	N
chr2	1903199	2324986	259.306	162.403	-0.675075	1.64e-08	6.4e-07	MYT1L	protein_coding:protein_coding	-0.900618	1	1	N	-1.00896	1	1	N	-0.726724	1	1	N	-0.576789	1	1	N
chr2	1912091	2324938	252.686	158.695	-0.671089	1.85e-08	7.14e-07	MYT1L	protein_coding:protein_coding	-0.899375	1	1	N	-1.00935	1	1	N	-0.728661	1	1	N	-0.581362	1	1	N
chr2	1922537	2331257	248.61	156.304	-0.669531	1.99e-08	7.6e-07	MYT1L	protein_coding:protein_coding	-0.891994	1	1	N	-1.01391	1	1	N	-0.732466	1	1	N	-0.589476	1	1	N
chr2	3658199	3702671	33.2631	21.8061	-0.609191	0.000351192	0.00395401	ALLC	protein_coding:protein_coding	-0.785797	1	1	N	-0.74956	1	1	N	-0.698851	1	1	N	-0.425353	0.999927	1	N
chr2	3703574	3848008	101.483	66.759	-0.60421	1.88e-06	4.56e-05	DCDC2C	protein_coding:protein_coding	-0.786416	1	1	N	-0.715938	1	1	N	-0.511384	1	1	N	-0.371951	1	1	N
chr2	6840569	6865819	18.1019	11.3282	-0.676231	0.000669121	0.00661758	CMPK2	protein_coding:protein_coding	-0.501153	0.998848	1	N	-0.864401	1	1	N	-0.511013	0.999472	1	N	-0.314701	0.979667	1	N
chr2	6917411	7044179	90.4477	57.1164	-0.663179	7.84e-08	2.63e-06	RNF144A	protein_coding:protein_coding	-0.748697	1	1	N	-0.689303	1	1	N	-0.53641	1	1	N	-0.444922	1	1	N
chr2	6933042	7014483	55.4882	34.9065	-0.668683	6.53e-07	1.79e-05	RNF144A	protein_coding:protein_coding	-0.736894	1	1	N	-0.721005	1	1	N	-0.580219	1	1	N	-0.499024	1	1	N
chr2	6978623	7014483	23.0155	14.9134	-0.626	0.000211491	0.00263738	RNF144A	protein_coding:protein_coding	-0.600756	0.999981	1	N	-0.791993	1	1	N	-0.747106	1	1	N	-0.662464	1	1	N
chr2	6996939	7068286	50.8758	31.2271	-0.704179	1.08e-06	2.82e-05	RNF144A	protein_coding:protein_coding	-0.83956	1	1	N	-0.788807	1	1	N	-0.574296	1	1	N	-0.425516	0.999998	1	N
chr2	9206764	9405683	230.794	134.762	-0.776192	1.49e-14	1.18e-12	ASAP2	protein_coding:protein_coding	-0.138165	0.99482	1	N	-0.246594	0.999996	1	N	0.217344	4.74e-06	1.13e-05	Y	0.17406	0.000304264	0.000694277	Y
chr2	9206811	9405678	230.746	134.762	-0.775893	1.56e-14	1.23e-12	ASAP2	protein_coding:protein_coding	-0.138165	0.99482	1	N	-0.246594	0.999996	1	N	0.216718	5.04e-06	1.2e-05	Y	0.17406	0.000304264	0.000694277	Y
chr2	9323120	9358838	53.738	30.1885	-0.831942	4.46e-11	2.52e-09	ASAP2	protein_coding:protein_coding	0.197103	0.0567256	0.106142	N	0.0593728	0.332964	0.584249	N	0.652866	4.24e-10	1.14e-09	Y	0.408484	0.000171557	0.000396342	Y
chr2	10302888	10419847	114.53	60.5637	-0.9192	8.38e-14	6.2e-12	HPCAL1	protein_coding:protein_coding	-0.44113	1	1	N	-0.578479	1	1	N	-0.0353074	0.707421	1	N	0.0543234	0.221382	0.403462	N
chr2	10302903	10427604	124.537	66.9726	-0.894932	2.44e-13	1.74e-11	HPCAL1	protein_coding:protein_coding	-0.39534	1	1	N	-0.510971	1	1	N	-0.0286349	0.678314	1	N	0.0719161	0.142743	0.266656	N
chr2	10303699	10427617	123.991	66.6189	-0.896234	2.4e-13	1.72e-11	HPCAL1	protein_coding:protein_coding	-0.39685	1	1	N	-0.513254	1	1	N	-0.0278231	0.673513	1	N	0.0723826	0.141735	0.264797	N
chr2	10330162	10427616	98.2115	52.1896	-0.912129	6.45e-11	3.58e-09	HPCAL1	protein_coding:protein_coding	-0.355851	0.999993	1	N	-0.551711	1	1	N	-0.0023584	0.523535	0.904192	N	0.18989	0.00591682	0.0124982	N
chr2	10368677	10427616	61.867	33.5801	-0.881562	2.37e-08	8.93e-07	HPCAL1	protein_coding:protein_coding	-0.118951	0.878313	1	N	-0.425217	0.999943	1	N	0.0321776	0.380935	0.676482	N	0.231802	0.00780163	0.016352	N
chr2	10368763	10427616	61.8064	33.5372	-0.881995	2.07e-08	7.87e-07	HPCAL1	protein_coding:protein_coding	-0.122329	0.884543	1	N	-0.425217	0.999943	1	N	0.0321776	0.380935	0.676482	N	0.229293	0.00841272	0.017589	N
chr2	10420020	10427000	9.20347	5.75452	-0.677483	0.00204189	0.0159359	HPCAL1	protein_coding:protein_coding	0.216229	0.261165	0.46079	N	0.312919	0.161653	0.293894	N	0.114059	0.355324	0.634072	N	0.241495	0.188251	0.346343	N
chr2	11133127	11151317	11.6321	7.65464	-0.603709	0.00149709	0.0124921	C2orf50	protein_coding:protein_coding	-0.846457	0.999988	1	N	-0.849462	0.999988	1	N	-0.413772	0.987138	1	N	-0.516176	0.995966	1	N
chr2	11155197	11172046	10.7559	6.71504	-0.679654	0.00176308	0.0141744	SLC66A3	protein_coding:protein_coding	-1.10736	1	1	N	-0.791677	0.999943	1	N	-0.868009	0.999998	1	N	-0.747131	0.999962	1	N
chr2	11155371	11178870	16.9692	10.7499	-0.658599	0.000404488	0.00444236	SLC66A3	protein_coding:protein_coding	-0.82276	0.999998	1	N	-0.567406	0.999558	1	N	-0.671212	0.999994	1	N	-0.602032	0.999943	1	N
chr2	11155466	11178856	16.6973	10.6202	-0.652804	0.00039749	0.00437763	SLC66A3	protein_coding:protein_coding	-0.82276	0.999998	1	N	-0.600681	0.999766	1	N	-0.688958	0.999996	1	N	-0.630875	0.999971	1	N
chr2	11155534	11178024	15.4663	9.55603	-0.694644	0.000326368	0.00372854	SLC66A3	protein_coding:protein_coding	-0.969282	1	1	N	-0.699211	0.999962	1	N	-0.779152	1	1	N	-0.680493	0.999989	1	N
chr2	11155608	11178279	15.5133	9.51028	-0.705942	0.000233451	0.00284718	SLC66A3	protein_coding:protein_coding	-0.969282	1	1	N	-0.711534	0.999971	1	N	-0.785766	1	1	N	-0.696847	0.999993	1	N
chr2	11724333	11827405	167.192	110.001	-0.603995	1.34e-09	6.17e-08	LPIN1	protein_coding:protein_coding	0.453075	3.1e-11	7.94e-11	Y	0.519426	2.15e-14	5.96e-14	Y	0.791955	4.01e-36	1.69e-35	Y	0.701395	9.66e-27	4.12e-26	Y
chr2	11746587	11827409	153.543	100.363	-0.613416	8.2e-10	3.9e-08	LPIN1	protein_coding:protein_coding	0.727135	6.85e-22	2.14e-21	Y	0.794385	4.13e-26	1.39e-25	Y	1.07648	1.03e-54	5.42e-54	Y	0.95803	2.49e-40	1.32e-39	Y
chr2	11746631	11827409	153.482	100.319	-0.613475	8.21e-10	3.9e-08	LPIN1	protein_coding:protein_coding	0.72585	8.22e-22	2.57e-21	Y	0.794385	4.13e-26	1.39e-25	Y	1.07648	1.03e-54	5.42e-54	Y	0.956904	3.16e-40	1.68e-39	Y
chr2	11787129	11804519	40.9782	26.6534	-0.620534	2.65e-06	6.21e-05	LPIN1	protein_coding:protein_coding	1.20767	3.85e-14	1.05e-13	Y	1.26665	1.49e-15	4.2e-15	Y	1.25633	2.5e-20	8.3e-20	Y	1.06055	1.33e-13	4.23e-13	Y
chr2	12716888	12742734	23.2314	12.0845	-0.942914	1.05e-08	4.22e-07	TRIB2	protein_coding:protein_coding	-0.491839	0.998453	1	N	-0.576462	0.999657	1	N	-0.0127225	0.55583	0.952418	N	8.81e-05	0.521665	0.881982	N
chr2	12716934	12742734	23.2314	12.0845	-0.942914	1.05e-08	4.22e-07	TRIB2	protein_coding:protein_coding	-0.491839	0.998453	1	N	-0.576462	0.999657	1	N	-0.0127225	0.55583	0.952418	N	8.81e-05	0.521665	0.881982	N
chr2	12718237	12724825	5.71056	3.20938	-0.83134	0.00105006	0.0094397	TRIB2	protein_coding:protein_coding	-0.39027	0.902664	1	N	-0.560464	0.960728	1	N	-0.147463	0.730775	1	N	-0.189638	0.770521	1	N
chr2	14632699	14637227	3.65064	1.7103	-1.0939	0.00110948	0.0098554	LRATD1	protein_coding:protein_coding	-1.81062	1	1	N	-1.55338	0.999994	1	N	-0.804096	0.993778	1	N	-0.583292	0.968389	1	N
chr2	14632716	14640041	5.13515	2.48573	-1.04674	0.000359731	0.00403239	LRATD1	protein_coding:protein_coding	-1.78331	1	1	N	-1.49564	1	1	N	-0.556268	0.974133	1	N	-0.22517	0.807705	1	N
chr2	17539966	17649602	67.2362	44.7351	-0.58783	6.68e-05	0.00101534	VSNL1	protein_coding:protein_coding	-0.838465	1	1	N	-0.839252	1	1	N	-0.707374	1	1	N	-0.455512	1	1	N
chr2	17540695	17649560	66.8848	44.4743	-0.588706	5.77e-05	0.000898883	VSNL1	protein_coding:protein_coding	-0.846021	1	1	N	-0.835567	1	1	N	-0.69701	1	1	N	-0.454184	1	1	N
chr2	18562871	18589569	16.5561	11.0345	-0.585346	0.00694458	0.0405859	NT5C1B	protein_coding:protein_coding	-0.830335	0.999999	1	N	-0.685023	0.999976	1	N	-0.828202	1	1	N	-0.392311	0.99461	1	N
chr2	19992051	20012668	15.037	9.69152	-0.633726	0.00129478	0.0111551	MATN3	protein_coding:protein_coding	-0.563198	0.998497	1	N	-0.441083	0.991174	1	N	-0.724166	0.999994	1	N	-0.514017	0.999147	1	N
chr2	19993036	20012665	14.3295	9.16388	-0.644957	0.00112848	0.00999898	MATN3	protein_coding:protein_coding	-0.592717	0.99896	1	N	-0.520793	0.996849	1	N	-0.713241	0.999987	1	N	-0.512479	0.998862	1	N
chr2	20200796	20225130	24.3551	15.8474	-0.61998	9.67e-05	0.00138968	SDC1	protein_coding:protein_coding	-0.321453	0.985156	1	N	-0.475578	0.99903	1	N	-0.209121	0.939485	1	N	-0.221222	0.944348	1	N
chr2	20200798	20225433	24.5768	16.1589	-0.60497	0.000127506	0.00174972	SDC1	protein_coding:protein_coding	-0.291642	0.976531	1	N	-0.450129	0.998402	1	N	-0.197227	0.928925	1	N	-0.207648	0.933319	1	N
chr2	20201485	20225096	23.4338	15.2781	-0.617132	0.000106747	0.00150659	SDC1	protein_coding:protein_coding	-0.306612	0.979079	1	N	-0.459323	0.998334	1	N	-0.181113	0.907024	1	N	-0.207361	0.928213	1	N
chr2	24114808	24123334	7.29005	4.71549	-0.62852	0.00689104	0.0403521	PFN4	protein_coding:protein_coding	-0.693742	0.99646	1	N	-0.690707	0.996216	1	N	-0.504586	0.982851	1	N	-0.347787	0.931001	1	N
chr2	24183541	24200849	11.8225	7.55468	-0.646088	0.00148185	0.0123897	FAM228A	protein_coding:protein_coding	-0.823316	0.999955	1	N	-0.590372	0.998254	1	N	-0.718125	0.99996	1	N	-0.644619	0.999761	1	N
chr2	25115987	25154565	28.1368	16.6865	-0.753776	1.91e-06	4.62e-05	EFR3B	protein_coding:protein_coding	-0.658118	0.999999	1	N	-0.726424	1	1	N	-0.523717	0.99999	1	N	-0.443742	0.999814	1	N
chr2	25121672	25154361	24.446	13.8631	-0.818345	7.68e-07	2.07e-05	EFR3B	protein_coding:protein_coding	-0.711769	0.999998	1	N	-0.727016	0.999999	1	N	-0.497946	0.999917	1	N	-0.420179	0.999151	1	N
chr2	25160914	25168903	5.79265	3.66429	-0.660691	0.00888514	0.0485525	POMC	protein_coding:protein_coding	-0.651013	0.989673	1	N	-0.867307	0.998338	1	N	-0.726499	0.997478	1	N	-0.5756	0.987231	1	N
chr2	27051667	27053156	2.12911	0.739167	-1.52628	0.000792011	0.00754342	AGBL5	protein_coding:protein_coding	-1.97184	0.999915	1	N	-1.76383	0.999737	1	N	-0.111818	0.660299	1	N	-0.249302	0.752004	1	N
chr2	27149003	27156974	5.2504	2.42723	-1.11312	0.000381512	0.00423165	TCF23	protein_coding:protein_coding	-1.1948	0.999935	1	N	-1.47986	0.999996	1	N	-0.935418	0.999574	1	N	-0.425949	0.950779	1	N
chr2	27496838	27523684	16.0894	10.6188	-0.599494	0.00460639	0.0298123	GCKR	protein_coding:protein_coding	-1.23353	1	1	N	-0.793634	1	1	N	-0.740082	0.999998	1	N	-0.502747	0.999255	1	N
chr2	27537385	27582720	32.5555	21.1943	-0.619225	0.000116635	0.00161762	C2orf16	protein_coding:protein_coding	-0.619175	1	1	N	-0.726502	1	1	N	-0.519557	0.999996	1	N	-0.345019	0.99851	1	N
chr2	28392801	28417312	29.4162	16.3645	-0.846046	2.41e-08	9.04e-07	FOSL2	protein_coding:protein_coding	-0.236599	0.944727	1	N	-0.29903	0.97581	1	N	0.140866	0.160096	0.299847	N	0.120107	0.207788	0.380128	N
chr2	28392857	28417317	29.3105	16.3658	-0.840732	2.9e-08	1.07e-06	FOSL2	protein_coding:protein_coding	-0.236599	0.944727	1	N	-0.29903	0.97581	1	N	0.135943	0.169348	0.316335	N	0.114451	0.21988	0.400883	N
chr2	28395510	28412192	20.4092	11.3268	-0.849476	2.06e-07	6.4e-06	FOSL2	protein_coding:protein_coding	-0.198208	0.867076	1	N	-0.134329	0.782335	1	N	0.190498	0.1295	0.244813	N	0.0587842	0.38637	0.67329	N
chr2	28457144	28539165	50.8059	31.4756	-0.690763	6.18e-05	0.000949425	PLB1	protein_coding:protein_coding	-1.07668	1	1	N	-1.13478	1	1	N	-0.959819	1	1	N	-0.585058	1	1	N
chr2	28496059	28644142	93.7628	60.2009	-0.639231	3.6e-06	8.13e-05	PLB1	protein_coding:protein_coding	-0.903245	1	1	N	-0.965683	1	1	N	-0.845724	1	1	N	-0.624354	1	1	N
chr2	28496070	28643788	93.6506	59.9342	-0.643908	3.09e-06	7.09e-05	PLB1	protein_coding:protein_coding	-0.903308	1	1	N	-0.966155	1	1	N	-0.844692	1	1	N	-0.623273	1	1	N
chr2	28496118	28643152	93.0585	59.6236	-0.642254	3.52e-06	7.98e-05	PLB1	protein_coding:protein_coding	-0.898245	1	1	N	-0.967975	1	1	N	-0.850823	1	1	N	-0.627448	1	1	N
chr2	29018260	29024374	4.31767	2.41623	-0.837493	0.00862678	0.0474976	TOGARAM2	protein_coding:protein_coding	-0.733318	0.985751	1	N	-0.970479	0.996988	1	N	-0.522208	0.947071	1	N	0.0637976	0.470094	0.803837	N
chr2	29192773	29223900	20.1956	13.0168	-0.633668	0.000748604	0.00720708	ALK	protein_coding:protein_coding	-0.865568	1	1	N	-0.747471	0.999999	1	N	-0.70784	0.999999	1	N	-0.451324	0.999237	1	N
chr2	29192776	29717700	309.381	203.082	-0.607318	2.39e-06	5.67e-05	ALK	protein_coding:protein_coding	-0.962665	1	1	N	-1.01309	1	1	N	-0.832796	1	1	N	-0.598189	1	1	N
chr2	30231533	30260028	17.8654	11.5465	-0.629718	0.000229874	0.0028109	LBH	protein_coding:protein_coding	-0.871799	1	1	N	-0.85243	1	1	N	-0.631683	0.999988	1	N	-0.617791	0.999972	1	N
chr2	30231536	30257656	16.8239	10.482	-0.682589	9.34e-05	0.00134807	LBH	protein_coding:protein_coding	-0.888323	1	1	N	-0.870072	1	1	N	-0.571166	0.999889	1	N	-0.576614	0.999854	1	N
chr2	30231536	30323730	51.3672	34.0532	-0.593057	3.29e-06	7.51e-05	LBH	protein_coding:protein_coding	-0.943376	1	1	N	-1.01	1	1	N	-0.731127	1	1	N	-0.769587	1	1	N
chr2	30232152	30257760	16.5989	10.2614	-0.693856	6.92e-05	0.00104617	LBH	protein_coding:protein_coding	-0.906764	1	1	N	-0.8764	1	1	N	-0.56292	0.999855	1	N	-0.589522	0.999881	1	N
chr2	30232179	30257670	16.5971	10.2159	-0.700111	5.86e-05	0.000911318	LBH	protein_coding:protein_coding	-0.906764	1	1	N	-0.888829	1	1	N	-0.56292	0.999855	1	N	-0.589522	0.999881	1	N
chr2	30910466	31138147	123.938	80.3026	-0.6261	3.79e-06	8.51e-05	GALNT14	protein_coding:protein_coding	-0.963374	1	1	N	-1.1231	1	1	N	-0.952376	1	1	N	-0.739876	1	1	N
chr2	30910466	31138440	124.047	80.3911	-0.625783	3.81e-06	8.54e-05	GALNT14	protein_coding:protein_coding	-0.966113	1	1	N	-1.12563	1	1	N	-0.952051	1	1	N	-0.739579	1	1	N
chr2	30910467	31129624	118.879	76.6863	-0.632455	3.3e-06	7.53e-05	GALNT14	protein_coding:protein_coding	-0.98746	1	1	N	-1.12955	1	1	N	-0.963646	1	1	N	-0.745782	1	1	N
chr2	30924197	31138503	117.385	75.4321	-0.637993	3.18e-06	7.29e-05	GALNT14	protein_coding:protein_coding	-0.957812	1	1	N	-1.15689	1	1	N	-0.948052	1	1	N	-0.745772	1	1	N
chr2	31334320	31414742	42.6709	26.9423	-0.663379	1.21e-05	0.000237928	XDH	protein_coding:protein_coding	-1.00842	1	1	N	-1.2138	1	1	N	-0.840939	1	1	N	-0.716298	1	1	N
chr2	33134405	33188676	37.4989	24.3751	-0.621441	1.74e-05	0.000323986	LTBP1	protein_coding:protein_coding	-0.438582	0.999906	1	N	-0.642983	1	1	N	-0.306548	0.997528	1	N	-0.309541	0.997119	1	N
chr2	33252726	33273746	21.162	13.8863	-0.607808	0.000105447	0.00149116	LTBP1	protein_coding:protein_coding	-0.235005	0.926409	1	N	-0.222944	0.915421	1	N	0.138542	0.201781	0.373748	Y	-0.034611	0.606571	1	Y
chr2	36696689	36814787	69.3877	45.3408	-0.613869	2.76e-05	0.000483182	VIT	protein_coding:protein_coding	-1.02234	1	1	N	-1.04511	1	1	N	-0.752198	1	1	N	-0.507125	1	1	N
chr2	36696689	36814792	69.3877	45.3408	-0.613869	2.76e-05	0.00048307	VIT	protein_coding:protein_coding	-1.02234	1	1	N	-1.04511	1	1	N	-0.752198	1	1	N	-0.507125	1	1	N
chr2	36696763	36759675	37.0268	24.3587	-0.604135	0.00019761	0.00249688	VIT	protein_coding:protein_coding	-0.963929	1	1	N	-1.05332	1	1	N	-0.766674	1	1	N	-0.536602	1	1	N
chr2	36696804	36814787	69.2683	45.343	-0.611316	2.77e-05	0.000484261	VIT	protein_coding:protein_coding	-1.02046	1	1	N	-1.04323	1	1	N	-0.752198	1	1	N	-0.511553	1	1	N
chr2	36696825	36814740	69.2204	45.3428	-0.610325	2.95e-05	0.000512053	VIT	protein_coding:protein_coding	-1.02046	1	1	N	-1.04323	1	1	N	-0.754514	1	1	N	-0.511553	1	1	N
chr2	36696865	36814789	69.2674	45.2979	-0.612734	2.65e-05	0.000467734	VIT	protein_coding:protein_coding	-1.02046	1	1	N	-1.04609	1	1	N	-0.752198	1	1	N	-0.511553	1	1	N
chr2	36696876	36814433	68.9447	45.3004	-0.605917	3.26e-05	0.000557776	VIT	protein_coding:protein_coding	-1.01291	1	1	N	-1.03854	1	1	N	-0.7512	1	1	N	-0.510267	1	1	N
chr2	39175645	39187707	7.19495	4.0096	-0.843526	0.00227211	0.0173082	CDKL4	protein_coding:protein_coding	-1.24425	1	1	N	-1.72577	1	1	N	-0.920237	0.999944	1	N	-0.501105	0.986896	1	N
chr2	39249265	39437285	420.508	276.715	-0.603735	9.6e-11	5.22e-09	MAP4K3	protein_coding:protein_coding	0.881043	2.46e-79	1.47e-78	Y	0.910589	9.32e-85	5.92e-84	Y	1.34876	8.39e-205	1.47e-203	Y	1.25808	8.09e-166	1.74e-164	Y
chr2	39249277	39379809	348.594	225.63	-0.627587	1.53e-11	9.12e-10	MAP4K3	protein_coding:protein_coding	1.07359	6.89e-89	4.44e-88	Y	1.11647	1.42e-96	9.82e-96	Y	1.62832	2.2e-225	4.42e-224	Y	1.51383	4.65e-180	1.12e-178	Y
chr2	39249282	39437301	420.399	276.715	-0.603361	9.83e-11	5.34e-09	MAP4K3	protein_coding:protein_coding	0.881043	2.46e-79	1.47e-78	Y	0.910589	9.32e-85	5.92e-84	Y	1.34842	1.12e-204	1.96e-203	Y	1.25767	1.09e-165	2.34e-164	Y
chr2	42767088	42792583	16.811	9.64017	-0.802277	8.88e-05	0.00129293	HAAO	protein_coding:protein_coding	-0.930476	1	1	N	-0.887012	1	1	N	-0.438011	0.99576	1	N	-0.129073	0.798241	1	N
chr2	42769710	42792572	15.0074	8.46051	-0.826859	6e-05	0.000927679	HAAO	protein_coding:protein_coding	-0.838881	0.999994	1	N	-0.808543	0.999988	1	N	-0.320656	0.965614	1	N	-0.0483323	0.630773	1	N
chr2	43637259	43767987	166.87	83.3989	-1.00063	2.25e-22	3.4e-20	PLEKHH2	protein_coding:protein_coding	-0.120468	0.957314	1	N	-0.0717213	0.850385	1	N	0.555478	4.53e-20	1.5e-19	Y	0.492694	3.34e-15	1.1e-14	Y
chr2	43831941	43873929	28.0643	18.3442	-0.61341	0.0016512	0.0134772	ABCG8	protein_coding:protein_coding	-0.763234	1	1	N	-0.753524	1	1	N	-0.895012	1	1	N	-0.468658	0.999963	1	N
chr2	46296607	46361090	47.9519	28.0362	-0.774297	1.88e-08	7.25e-07	EPAS1	protein_coding:protein_coding	-0.746391	1	1	N	-0.819996	1	1	N	-0.440151	0.999998	1	N	-0.396817	0.999977	1	N
chr2	46297406	46386697	70.4453	40.2916	-0.806022	6.49e-11	3.6e-09	EPAS1	protein_coding:protein_coding	-0.673923	1	1	N	-0.709629	1	1	N	-0.32669	0.999978	1	N	-0.319325	0.999949	1	N
chr2	47086990	47151295	53.9636	33.7648	-0.676468	2.27e-07	6.98e-06	STPG4	protein_coding:protein_coding	-0.581025	1	1	N	-0.565632	1	1	N	-0.199674	0.984113	1	N	-0.178759	0.970085	1	N
chr2	47086990	47155308	59.7205	37.4713	-0.672439	1.09e-07	3.55e-06	STPG4	protein_coding:protein_coding	-0.525725	1	1	N	-0.522405	1	1	N	-0.156033	0.960773	1	N	-0.148485	0.948956	1	N
chr2	47345157	47386900	41.3865	17.4334	-1.24731	5.71e-18	5.7e-16	EPCAM	protein_coding:protein_coding	-0.750947	1	1	N	-0.619297	0.999997	1	N	0.171446	0.0713059	0.138026	N	0.123544	0.156675	0.291465	N
chr2	47369310	47387020	27.4441	8.13157	-1.75489	3.63e-26	6.73e-24	EPCAM	protein_coding:protein_coding	-0.560791	0.997262	1	N	-0.515134	0.994827	1	N	0.789716	2.01e-07	5e-07	Y	0.684965	1.28e-05	3.13e-05	Y
chr2	47369494	47373993	4.02425	2.35003	-0.776042	0.007249	0.0418386	EPCAM	protein_coding:protein_coding	-0.406389	0.875343	1	N	-0.321175	0.82831	1	N	-0.523396	0.958756	1	N	-0.583292	0.968389	1	N
chr2	47509289	47570985	41.1769	27.1793	-0.599328	0.000128364	0.00175815	KCNK12	protein_coding:protein_coding	-0.611717	1	1	N	-0.744833	1	1	N	-0.800371	1	1	N	-0.601981	1	1	N
chr2	48669796	48733148	36.0705	23.2644	-0.632694	3.57e-05	0.000603115	GTF2A1L	protein_coding:protein_coding	-0.816774	1	1	N	-0.93917	1	1	N	-0.887673	1	1	N	-0.76443	1	1	N
chr2	48686773	48755724	38.9264	23.7129	-0.715074	9.29e-06	0.000189477	LHCGR	protein_coding:protein_coding	-0.923354	1	1	N	-0.951694	1	1	N	-0.978207	1	1	N	-0.750647	1	1	N
chr2	48687642	48755671	38.2672	23.4086	-0.709071	1.08e-05	0.000215963	LHCGR	protein_coding:protein_coding	-0.925156	1	1	N	-0.948855	1	1	N	-0.986741	1	1	N	-0.766529	1	1	N
chr2	48687668	48755730	38.3256	23.4071	-0.71136	1.09e-05	0.000216633	LHCGR	protein_coding:protein_coding	-0.925156	1	1	N	-0.948855	1	1	N	-0.989754	1	1	N	-0.765524	1	1	N
chr2	48720039	48755569	20.759	12.3536	-0.748799	0.000191038	0.00242816	LHCGR	protein_coding:protein_coding	-0.855555	1	1	N	-0.89677	1	1	N	-0.962761	1	1	N	-0.602577	0.999996	1	N
chr2	48962156	49154515	105.344	67.1007	-0.650708	6.89e-07	1.88e-05	FSHR	protein_coding:protein_coding	-0.935443	1	1	N	-0.969403	1	1	N	-0.787214	1	1	N	-0.601723	1	1	N
chr2	48962630	49154481	105.184	66.8361	-0.65422	6.25e-07	1.72e-05	FSHR	protein_coding:protein_coding	-0.942045	1	1	N	-0.968649	1	1	N	-0.782694	1	1	N	-0.595704	1	1	N
chr2	48963799	49154433	104.385	66.4414	-0.651764	5.74e-07	1.6e-05	FSHR	protein_coding:protein_coding	-0.935983	1	1	N	-0.964842	1	1	N	-0.771018	1	1	N	-0.592982	1	1	N
chr2	49918502	51032132	582.474	377.143	-0.627083	6.05e-07	1.68e-05	NRXN1	protein_coding:protein_coding	-1.03822	1	1	N	-0.952317	1	1	N	-0.781021	1	1	N	-0.573288	1	1	N
chr2	49918504	51028456	580.527	375.508	-0.628521	5.56e-07	1.55e-05	NRXN1	protein_coding:protein_coding	-1.03965	1	1	N	-0.953164	1	1	N	-0.780066	1	1	N	-0.573597	1	1	N
chr2	49918504	51032561	582.583	377.186	-0.627186	6.01e-07	1.67e-05	NRXN1	protein_coding:protein_coding	-1.03788	1	1	N	-0.952317	1	1	N	-0.781437	1	1	N	-0.573708	1	1	N
chr2	49918895	49974115	30.0167	19.9263	-0.591088	0.00103175	0.009311	NRXN1	protein_coding:protein_coding	-1.06773	1	1	N	-0.846013	1	1	N	-0.777195	1	1	N	-0.4935	0.999989	1	N
chr2	49919068	49974155	30.0218	19.7886	-0.601341	0.00086896	0.00813362	NRXN1	protein_coding:protein_coding	-1.06773	1	1	N	-0.864042	1	1	N	-0.782617	1	1	N	-0.488474	0.999987	1	N
chr2	49920347	49974199	29.311	19.3051	-0.60246	0.000924399	0.00853363	NRXN1	protein_coding:protein_coding	-1.09562	1	1	N	-0.880985	1	1	N	-0.783308	1	1	N	-0.491755	0.999986	1	N
chr2	49920349	51032399	581.334	376.433	-0.626975	6.09e-07	1.68e-05	NRXN1	protein_coding:protein_coding	-1.03913	1	1	N	-0.954472	1	1	N	-0.781962	1	1	N	-0.573902	1	1	N
chr2	49920762	50347754	218.519	140.945	-0.632627	1.75e-06	4.31e-05	NRXN1	protein_coding:protein_coding	-1.10614	1	1	N	-0.970803	1	1	N	-0.860835	1	1	N	-0.629377	1	1	N
chr2	49921237	49974203	28.9218	19.2238	-0.589259	0.00106767	0.00957525	NRXN1	protein_coding:protein_coding	-1.09809	1	1	N	-0.882608	1	1	N	-0.766214	1	1	N	-0.48945	0.999981	1	N
chr2	49921306	50347766	218.275	140.903	-0.631447	1.72e-06	4.24e-05	NRXN1	protein_coding:protein_coding	-1.10647	1	1	N	-0.970198	1	1	N	-0.860252	1	1	N	-0.631627	1	1	N
chr2	49921641	50347254	217.5	140.772	-0.627653	1.93e-06	4.67e-05	NRXN1	protein_coding:protein_coding	-1.10653	1	1	N	-0.969254	1	1	N	-0.861155	1	1	N	-0.633806	1	1	N
chr2	49921756	50347796	217.996	140.86	-0.630045	1.79e-06	4.41e-05	NRXN1	protein_coding:protein_coding	-1.1068	1	1	N	-0.969593	1	1	N	-0.858214	1	1	N	-0.630251	1	1	N
chr2	49921762	51032114	580.482	376.215	-0.625694	6.23e-07	1.72e-05	NRXN1	protein_coding:protein_coding	-1.03981	1	1	N	-0.954104	1	1	N	-0.78011	1	1	N	-0.573366	1	1	N
chr2	49921943	51028273	578.351	374.536	-0.626842	5.63e-07	1.57e-05	NRXN1	protein_coding:protein_coding	-1.04054	1	1	N	-0.954591	1	1	N	-0.778917	1	1	N	-0.574255	1	1	N
chr2	50236822	50496076	132.57	85.0884	-0.639719	7.44e-07	2.01e-05	NRXN1	protein_coding:protein_coding	-1.05902	1	1	N	-0.926812	1	1	N	-0.759713	1	1	N	-0.58489	1	1	N
chr2	50619106	51032151	220.918	142.817	-0.629349	1.09e-06	2.83e-05	NRXN1	protein_coding:protein_coding	-0.988785	1	1	N	-0.983275	1	1	N	-0.771196	1	1	N	-0.540303	1	1	N
chr2	50757979	51027703	146.631	91.191	-0.685227	3.32e-07	9.81e-06	NRXN1	protein_coding:protein_coding	-0.994136	1	1	N	-0.997142	1	1	N	-0.773468	1	1	N	-0.530615	1	1	N
chr2	50916821	51032120	59.5451	37.7403	-0.657875	1.36e-05	0.00026227	NRXN1	protein_coding:protein_coding	-1.09362	1	1	N	-1.09344	1	1	N	-0.83058	1	1	N	-0.580019	1	1	N
chr2	50916825	51027830	57.3139	36.0223	-0.669995	8.02e-06	0.000165763	NRXN1	protein_coding:protein_coding	-1.11233	1	1	N	-1.10302	1	1	N	-0.818572	1	1	N	-0.587189	1	1	N
chr2	50916839	51028273	57.5418	36.1075	-0.67231	8.11e-06	0.000167551	NRXN1	protein_coding:protein_coding	-1.1076	1	1	N	-1.10526	1	1	N	-0.82261	1	1	N	-0.585977	1	1	N
chr2	50916847	51032101	59.5451	37.7403	-0.657875	1.36e-05	0.00026227	NRXN1	protein_coding:protein_coding	-1.09145	1	1	N	-1.09127	1	1	N	-0.83058	1	1	N	-0.580019	1	1	N
chr2	50919769	51032536	58.1756	36.8512	-0.658701	2.11e-05	0.000382812	NRXN1	protein_coding:protein_coding	-1.08882	1	1	N	-1.09625	1	1	N	-0.848433	1	1	N	-0.574559	1	1	N
chr2	50922520	51027798	53.9553	34.0852	-0.662619	1.49e-05	0.000284465	NRXN1	protein_coding:protein_coding	-1.13587	1	1	N	-1.10542	1	1	N	-0.847613	1	1	N	-0.607193	1	1	N
chr2	54330033	54360350	17.9397	11.6719	-0.620116	0.00109654	0.00976673	C2orf73	protein_coding:protein_coding	-0.849876	1	1	N	-0.623329	0.999932	1	N	-0.545693	0.99978	1	N	-0.375282	0.992543	1	N
chr2	54330883	54361581	18.1213	11.7983	-0.619102	0.00107282	0.00961376	C2orf73	protein_coding:protein_coding	-0.810531	0.999999	1	N	-0.66173	0.999974	1	N	-0.637598	0.999984	1	N	-0.424045	0.997432	1	N
chr2	54330901	54383194	31.4724	20.638	-0.608782	0.001093	0.00974919	C2orf73	protein_coding:protein_coding	-0.773108	1	1	N	-0.773377	1	1	N	-0.815716	1	1	N	-0.431417	0.999932	1	N
chr2	54330954	54360507	17.2923	11.0497	-0.646122	0.000827962	0.00782879	C2orf73	protein_coding:protein_coding	-0.89757	1	1	N	-0.660057	0.999963	1	N	-0.616165	0.999957	1	N	-0.428063	0.997052	1	N
chr2	54330964	54361387	17.8067	11.6219	-0.615571	0.00137351	0.0116735	C2orf73	protein_coding:protein_coding	-0.824237	1	1	N	-0.673642	0.999979	1	N	-0.664766	0.999991	1	N	-0.433055	0.997778	1	N
chr2	56183989	56386172	109.979	70.6189	-0.639097	1.04e-05	0.000208994	CCDC85A	protein_coding:protein_coding	-1.09685	1	1	N	-1.07719	1	1	N	-0.84229	1	1	N	-0.54814	1	1	N
chr2	65313702	65334773	25.6994	15.8192	-0.700056	1.66e-05	0.000311333	SPRED2	protein_coding:protein_coding	0.125586	0.235239	0.41717	N	-0.173937	0.86145	1	N	0.659103	1.97e-05	4.58e-05	Y	0.608841	0.000121468	0.000282608	Y
chr2	70449318	70465733	11.3519	6.90329	-0.717574	0.0018471	0.0147244	TGFA	protein_coding:protein_coding	-1.0529	1	1	N	-1.02258	1	1	N	-0.748832	0.999935	1	N	-0.348859	0.970235	1	N
chr2	75493073	75517972	15.5538	10.0933	-0.62387	0.00552476	0.0342166	EVA1A	protein_coding:protein_coding	-0.587678	0.999704	1	N	-0.973899	1	1	N	-0.602375	0.999772	1	N	-0.211243	0.905323	1	N
chr2	75493391	75518703	16.1454	10.3048	-0.647808	0.00379051	0.0256745	EVA1A	protein_coding:protein_coding	-0.565249	0.999565	1	N	-0.955016	1	1	N	-0.599809	0.999809	1	N	-0.206772	0.904484	1	N
chr2	85561561	85581997	16.6088	10.3392	-0.683816	0.000214503	0.00265864	VAMP8	protein_coding:protein_coding	-0.529782	0.998453	1	N	-0.597628	0.999477	1	N	-0.288034	0.959971	1	N	-0.15585	0.834038	1	N
chr2	88170294	88186636	8.16446	4.73618	-0.785633	0.000549544	0.00564771	THNSL2	protein_coding:protein_coding	-1.57343	1	1	N	-1.38143	1	1	N	-0.939847	0.999996	1	N	-0.875823	0.99998	1	N
chr2	88170345	88186627	8.16446	4.73618	-0.785633	0.00054958	0.00564771	THNSL2	protein_coding:protein_coding	-1.57343	1	1	N	-1.38143	1	1	N	-0.939847	0.999996	1	N	-0.875823	0.99998	1	N
chr2	88170352	88186626	8.16446	4.73618	-0.785633	0.000549506	0.00564771	THNSL2	protein_coding:protein_coding	-1.57343	1	1	N	-1.38143	1	1	N	-0.939847	0.999996	1	N	-0.875823	0.99998	1	N
chr2	88170397	88186627	8.16446	4.73618	-0.785633	0.000549576	0.00564771	THNSL2	protein_coding:protein_coding	-1.57343	1	1	N	-1.38143	1	1	N	-0.939847	0.999996	1	N	-0.875823	0.99998	1	N
chr2	88170428	88186458	8.06113	4.64648	-0.794844	0.000508216	0.00531513	THNSL2	protein_coding:protein_coding	-1.54657	1	1	N	-1.4065	1	1	N	-0.949132	0.999996	1	N	-0.847927	0.999962	1	N
chr2	88173138	88186636	6.78248	4.18617	-0.696181	0.00275953	0.020122	THNSL2	protein_coding:protein_coding	-1.3313	1	1	N	-1.27043	1	1	N	-0.933626	0.999982	1	N	-0.986245	0.999987	1	N
chr2	100271874	100322501	60.656	95.2212	0.650633	1.83e-09	8.24e-08	LONRF2	protein_coding:protein_coding	1.45655	1.78e-60	8.95e-60	Y	1.49238	1.12e-63	5.88e-63	Y	0.76319	1.64e-13	4.77e-13	Y	0.64295	2.26e-09	6.38e-09	Y
chr2	100283541	100309505	39.3736	65.998	0.745192	4.97e-10	2.44e-08	LONRF2	protein_coding:protein_coding	1.72506	2.46e-52	1.13e-51	Y	1.82181	1.33e-59	6.69e-59	Y	1.10656	3.97e-16	1.22e-15	Y	0.926758	8.39e-11	2.47e-10	Y
chr2	100820138	100996829	249.22	89.1377	-1.48331	2.79e-54	2.19e-51	NPAS2	protein_coding:protein_coding	-0.656597	1	1	N	-0.643233	1	1	N	0.792486	1.28e-54	6.72e-54	Y	0.616566	1.25e-30	5.71e-30	Y
chr2	100821024	100948299	178.971	62.0179	-1.52897	1.96e-51	1.34e-48	NPAS2	protein_coding:protein_coding	-0.699216	1	1	N	-0.676939	1	1	N	0.719944	1.78e-33	7.27e-33	Y	0.596296	1.04e-21	4e-21	Y
chr2	100925145	100971049	71.4515	24.381	-1.55121	9.68e-36	3.58e-33	NPAS2	protein_coding:protein_coding	-0.492422	0.999984	1	N	-0.580964	0.999999	1	N	1.1288	1.12e-29	4.33e-29	Y	0.898495	1.96e-17	6.86e-17	Y
chr2	100925161	100937842	26.0609	7.47769	-1.80122	1.17e-26	2.24e-24	NPAS2	protein_coding:protein_coding	-0.356003	0.956782	1	N	-0.492522	0.988789	1	N	1.44967	6.05e-17	1.89e-16	Y	1.18898	1.1e-10	3.23e-10	Y
chr2	100974865	100993527	27.26	11.3385	-1.26556	8.03e-16	6.94e-14	NPAS2	protein_coding:protein_coding	-0.555749	0.999438	1	N	-0.603039	0.999755	1	N	0.869683	1e-08	2.59e-08	Y	0.608473	0.0001309	0.000304187	Y
chr2	100982253	100996055	19.0675	8.34445	-1.19223	4.12e-11	2.34e-09	NPAS2	protein_coding:protein_coding	-0.631582	0.999203	1	N	-0.54087	0.99693	1	N	0.998775	3.71e-08	9.44e-08	Y	0.577856	0.00255366	0.00553445	N
chr2	101696849	101824053	142.758	93.6812	-0.607746	5.91e-09	2.46e-07	MAP4K4	protein_coding:protein_coding	0.0790911	0.127793	0.232899	N	-0.00325306	0.528772	0.898268	N	0.575581	2.51e-18	8.02e-18	Y	0.530279	5.89e-15	1.94e-14	Y
chr2	109542798	109613966	94.004	62.0641	-0.598962	5.46e-08	1.89e-06	SEPTIN10	protein_coding:protein_coding	0.386702	6.37e-06	1.42e-05	Y	0.271542	0.0014228	0.00292962	Y	0.817077	3.21e-22	1.1e-21	Y	0.721872	1.58e-16	5.4e-16	Y
chr2	109542981	109614143	94.1243	62.1546	-0.598707	5.23e-08	1.82e-06	SEPTIN10	protein_coding:protein_coding	0.381214	8.4e-06	1.87e-05	Y	0.274465	0.00125692	0.00259397	Y	0.820915	2.2e-22	7.59e-22	Y	0.72935	7.83e-17	2.7e-16	Y
chr2	109542985	109613927	93.9044	61.8434	-0.602572	4.5e-08	1.58e-06	SEPTIN10	protein_coding:protein_coding	0.378878	9.77e-06	2.16e-05	Y	0.269383	0.00154381	0.00317314	Y	0.817898	3.26e-22	1.12e-21	Y	0.72571	1.15e-16	3.96e-16	Y
chr2	109544236	109613915	92.4984	60.872	-0.60365	5.61e-08	1.94e-06	SEPTIN10	protein_coding:protein_coding	0.369383	1.78e-05	3.9e-05	Y	0.261842	0.00213801	0.0043661	Y	0.823932	4.67e-22	1.6e-21	Y	0.74606	3.08e-17	1.07e-16	Y
chr2	109545801	109613835	89.865	58.9696	-0.607789	8.13e-08	2.73e-06	SEPTIN10	protein_coding:protein_coding	0.366777	2.6e-05	5.68e-05	Y	0.252633	0.00333909	0.00676047	Y	0.792006	5.7e-20	1.88e-19	Y	0.74975	4.13e-17	1.43e-16	Y
chr2	109564518	109613918	66.5628	44.0317	-0.596174	4.44e-07	1.26e-05	SEPTIN10	protein_coding:protein_coding	0.302508	0.00214672	0.00434825	Y	0.286734	0.00361579	0.00731304	Y	0.853488	3.33e-17	1.04e-16	Y	0.787587	4.95e-14	1.59e-13	Y
chr2	112829750	112836779	6.80702	3.2763	-1.05496	4.75e-05	0.000765302	IL1B	protein_coding:protein_coding	-1.1276	0.999923	1	N	-0.902626	0.999164	1	N	0.279588	0.169521	0.316644	N	-0.284597	0.855945	1	N
chr2	112832698	112836816	4.01101	2.07211	-0.952869	0.00216397	0.0166703	IL1B	protein_coding:protein_coding	-1.20084	0.99916	1	N	-0.729941	0.981752	1	N	0.362145	0.201224	0.372757	N	0.141662	0.414879	0.718322	N
chr2	112832751	112836434	3.54	1.85913	-0.929123	0.00673713	0.0396524	IL1B	protein_coding:protein_coding	-1.28884	0.998971	1	N	-0.543649	0.936534	1	N	0.312233	0.257639	0.47024	N	0.0808239	0.483654	0.825007	N
chr2	112832794	112836702	3.75099	1.98965	-0.914754	0.00354333	0.0243858	IL1B	protein_coding:protein_coding	-1.08648	0.996942	1	N	-0.59532	0.952564	1	N	0.461488	0.151398	0.284311	N	0.254261	0.322806	0.571344	N
chr2	113215996	113278911	40.638	24.1627	-0.750047	2.37e-07	7.28e-06	PAX8	protein_coding:protein_coding	-0.868307	1	1	N	-0.979599	1	1	N	-0.45795	0.999995	1	N	-0.400905	0.999929	1	N
chr2	113215996	113278921	40.638	24.1627	-0.750047	2.37e-07	7.28e-06	PAX8	protein_coding:protein_coding	-0.868307	1	1	N	-0.979599	1	1	N	-0.45795	0.999995	1	N	-0.400905	0.999929	1	N
chr2	113218521	113241779	15.7658	9.851	-0.678456	0.000456891	0.00489909	PAX8	protein_coding:protein_coding	-0.596679	0.999614	1	N	-0.811486	0.999994	1	N	-0.350176	0.980873	1	N	-0.18107	0.864738	1	N
chr2	113218527	113241683	15.6648	9.76063	-0.682476	0.000482547	0.00511353	PAX8	protein_coding:protein_coding	-0.608594	0.999689	1	N	-0.82562	0.999996	1	N	-0.369995	0.98534	1	N	-0.18107	0.864738	1	N
chr2	113241550	113278898	24.1015	13.5165	-0.834398	1.33e-07	4.28e-06	PAX8	protein_coding:protein_coding	-1.05567	1	1	N	-1.0721	1	1	N	-0.397649	0.998652	1	N	-0.430327	0.999154	1	N
chr2	137964309	137981678	8.08503	4.41548	-0.872684	0.000226954	0.00278121	HNMT	protein_coding:protein_coding	-1.37655	1	1	N	-1.90037	1	1	N	-0.64582	0.998656	1	N	-0.717725	0.999313	1	N
chr2	142877656	142990052	83.1615	43.3975	-0.938303	8.91e-16	7.65e-14	KYNU	protein_coding:protein_coding	-0.868082	1	1	N	-0.866864	1	1	N	-0.0338282	0.679002	1	N	-0.0820414	0.853467	1	N
chr2	142877663	143042172	112.217	62.3523	-0.847782	2.85e-14	2.2e-12	KYNU	protein_coding:protein_coding	-0.993642	1	1	N	-0.828519	1	1	N	-0.0804645	0.894144	1	N	-0.173699	0.994757	1	N
chr2	142877663	143055833	119.445	66.8617	-0.837091	7.34e-14	5.46e-12	KYNU	protein_coding:protein_coding	-1.0022	1	1	N	-0.834704	1	1	N	-0.0883906	0.920345	1	N	-0.157478	0.991739	1	N
chr2	142877665	142947421	49.1102	26.5174	-0.889081	3.9e-11	2.22e-09	KYNU	protein_coding:protein_coding	-0.765725	1	1	N	-0.778281	1	1	N	-0.155786	0.945777	1	N	-0.159491	0.945118	1	N
chr2	142885394	142964752	60.2015	31.0886	-0.953411	3.98e-14	3.05e-12	KYNU	protein_coding:protein_coding	-0.803283	1	1	N	-0.801368	1	1	N	0.0207421	0.423981	0.746142	N	-0.0263582	0.62223	1	N
chr2	142918678	142967494	38.991	19.5788	-0.993853	5.99e-12	3.76e-10	KYNU	protein_coding:protein_coding	-0.749558	1	1	N	-0.822431	1	1	N	0.0793077	0.261404	0.476568	N	0.0800901	0.265048	0.476912	N
chr2	142927658	142971393	35.5381	18.1301	-0.970977	7.98e-11	4.38e-09	KYNU	protein_coding:protein_coding	-0.740544	1	1	N	-0.828638	1	1	N	0.0548367	0.342797	0.613678	N	0.0860725	0.259035	0.466789	N
chr2	151270469	151289668	22.9128	8.948	-1.35652	4.06e-14	3.09e-12	NMI	protein_coding:protein_coding	-0.415463	0.983961	1	N	-0.455127	0.989735	1	N	0.763326	7.73e-06	1.82e-05	Y	0.85503	7.59e-07	1.95e-06	Y
chr2	151282038	151289894	6.05586	3.70097	-0.710427	0.00505726	0.0319962	NMI	protein_coding:protein_coding	-0.242069	0.804339	1	N	-0.211983	0.778046	1	N	-0.0337154	0.588465	1	N	0.144005	0.354081	0.621788	N
chr2	151357591	151380046	33.2448	8.38495	-1.98725	2.43e-34	7.45e-32	TNFAIP6	protein_coding:protein_coding	-0.809896	0.999985	1	N	-0.705238	0.999887	1	N	1.07602	3.55e-14	1.05e-13	Y	0.77295	3.22e-07	8.42e-07	Y
chr2	160272150	160493807	272.118	158.797	-0.77705	1.06e-16	9.73e-15	RBMS1	protein_coding:protein_coding	-0.0498278	0.834981	1	N	-0.00893775	0.575596	0.96851	Y	0.781466	2.53e-57	1.37e-56	Y	0.638537	1.4e-35	6.94e-35	Y
chr2	160272151	160367526	170.999	91.1795	-0.907206	1.56e-20	1.96e-18	RBMS1	protein_coding:protein_coding	0.404405	2.99e-08	7.13e-08	Y	0.406969	2.77e-08	6.67e-08	Y	1.38144	2.15e-92	1.62e-91	Y	1.1379	4.15e-56	2.76e-55	Y
chr2	160274459	160408609	202.283	112.944	-0.840765	8.53e-19	8.99e-17	RBMS1	protein_coding:protein_coding	0.195955	0.00128967	0.00264028	Y	0.221909	0.000317679	0.000671855	Y	1.06537	3.87e-72	2.43e-71	Y	0.871576	4.88e-44	2.73e-43	Y
chr2	160274459	160416178	208.184	116.656	-0.835597	1.11e-18	1.17e-16	RBMS1	protein_coding:protein_coding	0.18161	0.00220438	0.0044608	Y	0.203343	0.000715156	0.00149043	Y	1.0218	4.93e-69	3e-68	Y	0.846703	1.82e-43	1.01e-42	Y
chr2	160274519	160407889	202.089	112.635	-0.843334	6.94e-19	7.39e-17	RBMS1	protein_coding:protein_coding	0.202223	0.000959469	0.0019758	Y	0.229294	0.000214536	0.000457088	Y	1.07292	8.3e-73	5.25e-72	Y	0.881838	7.09e-45	4.03e-44	Y
chr2	160303407	160416178	130.403	72.3501	-0.849908	2.86e-16	2.52e-14	RBMS1	protein_coding:protein_coding	-0.209264	0.997598	1	N	-0.173538	0.990512	1	N	0.600211	2.2e-18	7.03e-18	Y	0.504392	1.36e-12	4.22e-12	Y
chr2	161992244	162071190	117.479	32.2778	-1.8638	1.39e-52	1.01e-49	DPP4	protein_coding:protein_coding	-0.933685	1	1	N	-0.659991	1	1	N	1.13211	8.68e-47	4.2e-46	Y	0.964796	2.28e-31	1.05e-30	Y
chr2	161992244	162074215	119.007	33.7364	-1.81867	5.38e-50	3.44e-47	DPP4	protein_coding:protein_coding	-0.955424	1	1	N	-0.680881	1	1	N	1.0646	4.07e-43	1.89e-42	Y	0.896443	2.69e-28	1.18e-27	Y
chr2	161992244	162074394	119.072	33.9131	-1.81192	8.93e-50	5.66e-47	DPP4	protein_coding:protein_coding	-0.947263	1	1	N	-0.673987	1	1	N	1.06113	6.7e-43	3.1e-42	Y	0.894432	3.18e-28	1.39e-27	Y
chr2	161993608	162074053	117.095	32.7168	-1.83958	8.19e-53	6.07e-50	DPP4	protein_coding:protein_coding	-0.945755	1	1	N	-0.698647	1	1	N	1.07309	7.04e-43	3.26e-42	Y	0.912485	9.86e-29	4.36e-28	Y
chr2	162142881	162152247	5.46209	2.65437	-1.04108	0.000482647	0.00511353	GCG	protein_coding:protein_coding	-1.14171	0.999781	1	N	-0.967632	0.998907	1	N	-0.555697	0.975133	1	N	-0.117909	0.6967	1	N
chr2	162143904	162152404	5.34087	2.29111	-1.22103	6.45e-05	0.000983293	GCG	protein_coding:protein_coding	-1.11774	0.999323	1	N	-0.921598	0.996836	1	N	-0.387967	0.912417	1	N	0.0549905	0.470018	0.803741	N
chr2	169069561	169081779	7.3006	4.63024	-0.656927	0.00350916	0.0242095	DHRS9	protein_coding:protein_coding	-1.04057	0.999984	1	N	-0.982633	0.999961	1	N	-0.797709	0.999891	1	N	-1.04937	0.999997	1	N
chr2	172427353	172474977	48.0634	30.4247	-0.659697	1.47e-06	3.71e-05	ITGA6	protein_coding:protein_coding	-0.162027	0.921519	1	N	-0.048083	0.675614	1	N	0.281572	0.00579107	0.0120705	N	0.321753	0.00228061	0.0049561	Y
chr2	172427417	172504534	110.975	64.5656	-0.781395	8.31e-13	5.67e-11	ITGA6	protein_coding:protein_coding	0.109362	0.104479	0.191652	N	0.20284	0.00856815	0.0170041	Y	0.799737	8.04e-25	2.89e-24	Y	0.734004	6.69e-20	2.47e-19	Y
chr2	172427554	172506230	114.009	66.1547	-0.785235	4.17e-13	2.94e-11	ITGA6	protein_coding:protein_coding	0.0918705	0.142764	0.258874	N	0.183837	0.0141953	0.0278488	Y	0.823593	9.85e-27	3.64e-26	Y	0.74941	5.07e-21	1.92e-20	Y
chr2	172427585	172506459	114.542	66.5075	-0.784289	3.89e-13	2.74e-11	ITGA6	protein_coding:protein_coding	0.0929646	0.139024	0.252318	N	0.18078	0.0153687	0.0301069	Y	0.831077	3e-27	1.12e-26	Y	0.755362	2.29e-21	8.75e-21	Y
chr2	172427788	172504252	110.546	63.9869	-0.788798	4.95e-13	3.47e-11	ITGA6	protein_coding:protein_coding	0.119494	0.0854918	0.157828	N	0.203598	0.00871148	0.0172844	Y	0.809567	3.37e-25	1.22e-24	Y	0.745701	2.41e-20	9e-20	Y
chr2	172487961	172504328	36.2908	18.6701	-0.958873	1.55e-11	9.25e-10	ITGA6	protein_coding:protein_coding	0.405233	0.00724143	0.014288	Y	0.347564	0.0197505	0.0384437	Y	1.37903	4.98e-20	1.65e-19	Y	1.3025	5.79e-17	2e-16	Y
chr2	178636751	178702520	47.8364	25.0555	-0.932981	1.55e-11	9.25e-10	TTN	protein_coding:protein_coding	-0.716484	1	1	N	-0.655745	1	1	N	0.04873	0.335178	0.600956	Y	0.0725476	0.261966	0.471826	Y
chr2	178639771	178651520	9.61127	4.60239	-1.06234	3.04e-06	7e-05	TTN	protein_coding:protein_coding	-0.632756	0.994484	1	N	-0.933244	0.999784	1	N	0.0161467	0.507082	0.878895	N	0.0979155	0.372048	0.650484	N
chr2	178640076	178651516	9.35819	4.56035	-1.03708	8.18e-06	0.000168842	TTN	protein_coding:protein_coding	-0.49397	0.975002	1	N	-0.825781	0.998813	1	N	-0.00132776	0.537382	0.924863	N	0.127366	0.328654	0.580862	N
chr2	178744404	178807423	51.8845	27.6176	-0.909719	5.17e-11	2.91e-09	TTN	protein_coding:protein_coding	-0.88845	1	1	N	-0.775444	1	1	N	0.0420575	0.352472	0.629441	N	0.0898267	0.201867	0.369824	N
chr2	178753360	178767825	11.2717	6.34488	-0.829039	3.99e-05	0.000661089	TTN	protein_coding:protein_coding	-0.986182	0.999996	1	N	-0.775514	0.99985	1	N	-0.18808	0.841568	1	N	-0.27095	0.912707	1	N
chr2	178786088	178794954	7.44116	3.66048	-1.0235	6.37e-05	0.000973331	TTN	protein_coding:protein_coding	-1.36781	0.999999	1	N	-0.775469	0.998402	1	N	0.146773	0.329475	0.591164	N	0.178467	0.292842	0.52226	N
chr2	178802286	178830802	18.3268	10.6139	-0.787991	3.22e-05	0.000552135	TTN	protein_coding:protein_coding	-0.629609	0.999927	1	N	-1.01922	1	1	N	-0.0281168	0.59064	1	N	0.0324222	0.4491	0.77176	N
chr2	178829756	179050063	133.835	79.4686	-0.751998	3.16e-11	1.82e-09	CCDC141	protein_coding:protein_coding	-1.03939	1	1	N	-1.04093	1	1	N	-0.293867	1	1	N	-0.241417	0.99997	1	N
chr2	178835755	178884951	49.7763	19.4826	-1.35327	5.16e-24	8.53e-22	CCDC141	protein_coding:protein_coding	-1.01499	1	1	N	-0.99104	1	1	N	0.558047	2.17e-07	5.4e-07	Y	0.418639	0.000157759	0.000365033	Y
chr2	187464229	187513641	49.0082	23.6772	-1.04953	1.01e-15	8.63e-14	TFPI	protein_coding:protein_coding	-0.650687	1	1	N	-0.58287	0.999999	1	N	0.54351	4.13e-07	1.02e-06	Y	0.353974	0.00126972	0.00280172	Y
chr2	187464229	187554435	91.5601	47.427	-0.949011	6.88e-18	6.83e-16	TFPI	protein_coding:protein_coding	-0.529171	1	1	N	-0.44787	1	1	N	0.459121	4.14e-09	1.08e-08	Y	0.294879	0.000231834	0.000532039	Y
chr2	187467874	187513653	45.604	22.2718	-1.03394	6.79e-15	5.48e-13	TFPI	protein_coding:protein_coding	-0.62028	1	1	N	-0.550112	0.999996	1	N	0.508748	3.91e-06	9.32e-06	Y	0.325573	0.00357715	0.00768101	Y
chr2	187478577	187554431	78.9523	41.8299	-0.916448	1.25e-15	1.06e-13	TFPI	protein_coding:protein_coding	-0.451223	0.999999	1	N	-0.372239	0.999967	1	N	0.50993	1.66e-09	4.39e-09	Y	0.31842	0.000253883	0.000581645	Y
chr2	187478584	187554438	78.903	41.7851	-0.91709	1.15e-15	9.79e-14	TFPI	protein_coding:protein_coding	-0.451223	0.999999	1	N	-0.375225	0.999971	1	N	0.508198	1.9e-09	5e-09	Y	0.31842	0.000253883	0.000581645	Y
chr2	187496880	187554351	55.4986	32.4696	-0.773361	5.08e-10	2.5e-08	TFPI	protein_coding:protein_coding	-0.391417	0.999865	1	N	-0.325802	0.99888	1	N	0.316082	0.000893395	0.00193713	Y	0.202077	0.0290184	0.058218	Y
chr2	187496880	187565760	60.4857	36.8021	-0.716806	5.63e-09	2.35e-07	TFPI	protein_coding:protein_coding	-0.376937	0.999911	1	N	-0.356852	0.999805	1	N	0.182432	0.0289962	0.0577848	Y	0.128191	0.101166	0.192161	Y
chr2	187496883	187554492	55.6055	32.4688	-0.776174	4.44e-10	2.19e-08	TFPI	protein_coding:protein_coding	-0.391417	0.999865	1	N	-0.325802	0.99888	1	N	0.318608	0.000815956	0.00177319	Y	0.205173	0.0270483	0.0543795	Y
chr2	187496971	187554492	55.3885	32.3368	-0.776408	4.33e-10	2.14e-08	TFPI	protein_coding:protein_coding	-0.390951	0.999857	1	N	-0.321267	0.998686	1	N	0.313551	0.000977621	0.0021165	Y	0.198975	0.0311088	0.0622767	Y
chr2	187497015	187554461	55.327	32.2045	-0.780722	3.82e-10	1.91e-08	TFPI	protein_coding:protein_coding	-0.402938	0.999905	1	N	-0.321267	0.998686	1	N	0.313551	0.000977621	0.0021165	Y	0.195866	0.0333247	0.0665367	Y
chr2	189031897	189179761	91.9062	54.4511	-0.755201	1.27e-10	6.79e-09	COL5A2	protein_coding:protein_coding	-0.921411	1	1	N	-0.837265	1	1	N	-0.21834	0.998868	1	N	-0.204845	0.997416	1	N
chr2	189031914	189179879	92.0131	54.4056	-0.758084	1.06e-10	5.71e-09	COL5A2	protein_coding:protein_coding	-0.921411	1	1	N	-0.839558	1	1	N	-0.218726	0.998895	1	N	-0.205036	0.997451	1	N
chr2	189085169	189225312	77.474	51.2324	-0.596655	9.88e-07	2.6e-05	COL5A2	protein_coding:protein_coding	-0.878392	1	1	N	-0.810696	1	1	N	-0.395131	1	1	N	-0.356482	0.999998	1	N
chr2	200351188	200478209	141.384	94.1184	-0.587069	1.2e-07	3.89e-06	SPATS2L	protein_coding:protein_coding	-0.0357731	0.713304	1	N	-0.128421	0.972643	1	N	0.326873	2.38e-07	5.92e-07	Y	0.360639	2.52e-08	6.85e-08	Y
chr2	200378236	200440724	67.6067	44.6324	-0.599075	2.77e-06	6.46e-05	SPATS2L	protein_coding:protein_coding	-0.109607	0.880117	1	N	-0.136131	0.924959	1	N	0.327475	0.000284354	0.000631582	Y	0.40539	1.21e-05	2.96e-05	Y
chr2	200393076	200467378	84.7582	55.4156	-0.613059	8.18e-07	2.19e-05	SPATS2L	protein_coding:protein_coding	0.0223326	0.410535	0.704702	N	-0.124029	0.922809	1	N	0.383647	3.48e-06	8.3e-06	Y	0.450816	9.22e-08	2.46e-07	Y
chr2	200660036	200670650	6.92916	4.18226	-0.728399	0.00182439	0.0145727	AOX1	protein_coding:protein_coding	-1.22494	0.999999	1	N	-1.16407	0.999998	1	N	-0.285024	0.88945	1	N	-0.44611	0.96193	1	N
chr2	205682499	205798133	91.8999	59.3705	-0.630318	5.86e-08	2.02e-06	NRP2	protein_coding:protein_coding	-0.477333	1	1	N	-0.515432	1	1	N	-0.225134	0.999172	1	N	-0.205036	0.997451	1	N
chr2	205682500	205716246	26.1163	16.9697	-0.621993	0.000244214	0.00294984	NRP2	protein_coding:protein_coding	-0.374027	0.996249	1	N	-0.636036	0.999992	1	N	-0.413694	0.999227	1	N	-0.300013	0.988954	1	N
chr2	205682500	205798131	91.8999	59.3705	-0.630318	5.87e-08	2.02e-06	NRP2	protein_coding:protein_coding	-0.477333	1	1	N	-0.515432	1	1	N	-0.225134	0.999172	1	N	-0.205036	0.997451	1	N
chr2	205682506	205743698	52.2973	33.3695	-0.648206	5.13e-07	1.44e-05	NRP2	protein_coding:protein_coding	-0.293508	0.997413	1	N	-0.373496	0.999755	1	N	-0.0867738	0.822906	1	N	-0.100569	0.850595	1	N
chr2	205683259	205777156	78.6207	49.7879	-0.659114	1.2e-08	4.8e-07	NRP2	protein_coding:protein_coding	-0.442736	1	1	N	-0.471016	1	1	N	-0.103232	0.909372	1	N	-0.141378	0.960992	1	N
chr2	205683290	205779714	80.1795	50.8903	-0.655842	1.63e-08	6.39e-07	NRP2	protein_coding:protein_coding	-0.458361	1	1	N	-0.492866	1	1	N	-0.129329	0.954154	1	N	-0.151678	0.972246	1	N
chr2	205683290	205795058	88.8697	57.028	-0.640019	2.97e-08	1.09e-06	NRP2	protein_coding:protein_coding	-0.47965	1	1	N	-0.522789	1	1	N	-0.215385	0.998483	1	N	-0.209405	0.997517	1	N
chr2	218419120	218428255	5.6749	2.97331	-0.932526	0.000996835	0.00905365	VIL1	protein_coding:protein_coding	-1.76517	1	1	N	-1.38967	1	1	N	-0.95134	0.999869	1	N	-0.634597	0.99411	1	N
chr2	218423764	218431216	4.98965	2.67436	-0.899744	0.00247035	0.0185276	VIL1	protein_coding:protein_coding	-1.27819	0.999983	1	N	-1.29607	0.999985	1	N	-0.653898	0.987995	1	N	-0.285983	0.859022	1	N
chr2	219496354	219498287	1.71528	0.664208	-1.36874	0.00698722	0.0407551	SPEGNB	protein_coding:protein_coding	-0.704486	0.921468	1	N	-2.23964	0.999449	1	N	-0.326632	0.796474	1	N	-0.551552	0.887149	1	N
chr2	219627393	219641971	9.97605	6.34637	-0.652538	0.00860594	0.0474026	SLC4A3	protein_coding:protein_coding	-0.944107	0.999991	1	N	-0.813694	0.999917	1	N	-0.491409	0.987977	1	N	-0.0283237	0.582973	0.96906	N
chr2	219627564	219641980	9.8584	6.2158	-0.665415	0.00615999	0.0371578	SLC4A3	protein_coding:protein_coding	-0.94995	0.999991	1	N	-0.837873	0.999939	1	N	-0.455072	0.981372	1	N	-0.0209822	0.569547	0.95012	N
chr2	219627629	219641971	9.85636	6.17005	-0.675772	0.00533158	0.0333012	SLC4A3	protein_coding:protein_coding	-0.934751	0.999987	1	N	-0.842691	0.999939	1	N	-0.455072	0.981372	1	N	-0.0209822	0.569547	0.95012	N
chr2	219627660	219641980	9.80774	6.16997	-0.668656	0.00627514	0.0376889	SLC4A3	protein_coding:protein_coding	-0.934751	0.999987	1	N	-0.842691	0.999939	1	N	-0.472646	0.984399	1	N	-0.0209822	0.569547	0.95012	N
chr2	223975044	224039286	48.3245	29.3744	-0.718194	8.52e-08	2.84e-06	SERPINE2	protein_coding:protein_coding	-0.627932	1	1	N	-0.757444	1	1	N	-0.294705	0.998886	1	N	-0.308117	0.999045	1	N
chr2	223975152	224031478	43.5376	26.6434	-0.708484	4.05e-07	1.17e-05	SERPINE2	protein_coding:protein_coding	-0.598508	1	1	N	-0.715772	1	1	N	-0.294197	0.998012	1	N	-0.26471	0.994434	1	N
chr2	223975681	224038804	47.1715	28.6669	-0.718528	1.36e-07	4.37e-06	SERPINE2	protein_coding:protein_coding	-0.642543	1	1	N	-0.775988	1	1	N	-0.319144	0.999466	1	N	-0.310986	0.999059	1	N
chr2	223984808	224013949	21.5296	12.4642	-0.788537	3.5e-06	7.93e-05	SERPINE2	protein_coding:protein_coding	-0.731169	0.999999	1	N	-0.914415	1	1	N	-0.330654	0.989749	1	N	-0.295465	0.978979	1	N
chr2	224703763	224716365	6.16086	3.83684	-0.683215	0.00641209	0.0382535	CCDC195	protein_coding:protein_coding	-1.40863	1	1	N	-1.34493	1	1	N	-0.860364	0.999763	1	N	-0.733129	0.998502	1	N
chr2	224765089	224947065	170.626	63.8388	-1.41833	2.39e-41	1.08e-38	DOCK10	protein_coding:protein_coding	-1.01956	1	1	N	-0.987113	1	1	N	0.266113	1.81e-06	4.36e-06	Y	0.216323	0.000138545	0.000321557	Y
chr2	224765089	225042468	228.315	95.3556	-1.25963	2.7e-33	7.73e-31	DOCK10	protein_coding:protein_coding	-1.0191	1	1	N	-0.972649	1	1	N	0.0948885	0.0259573	0.0519777	Y	0.092996	0.0318302	0.063651	Y
chr2	224765103	224982427	189.849	74.7062	-1.34556	8.51e-39	3.62e-36	DOCK10	protein_coding:protein_coding	-0.981157	1	1	N	-0.972786	1	1	N	0.186818	0.000255735	0.000568942	Y	0.137988	0.00665951	0.0140232	Y
chr2	224773240	224787118	11.3864	5.55912	-1.03439	1.54e-06	3.85e-05	DOCK10	protein_coding:protein_coding	-0.926728	0.999975	1	N	-0.941841	0.999978	1	N	-0.087042	0.686153	1	N	0.0780064	0.387285	0.674799	N
chr2	224800161	224816652	20.5161	5.9507	-1.78563	8.79e-22	1.21e-19	DOCK10	protein_coding:protein_coding	-0.916931	0.999991	1	N	-1.11686	1	1	N	0.895317	6.86e-07	1.68e-06	Y	0.83635	6.58e-06	1.63e-05	Y
chr2	230327183	230400624	47.8588	31.862	-0.586946	6.43e-05	0.00097978	SP140L	protein_coding:protein_coding	-0.650592	1	1	N	-0.7757	1	1	N	-0.316954	0.999271	1	N	-0.16039	0.948036	1	N
chr2	230327192	230403732	49.8395	32.7798	-0.604482	4.11e-05	0.00067726	SP140L	protein_coding:protein_coding	-0.633584	1	1	N	-0.742654	1	1	N	-0.335208	0.999699	1	N	-0.158927	0.950279	1	N
chr2	230327269	230403730	49.8395	32.7798	-0.604483	4.12e-05	0.000677931	SP140L	protein_coding:protein_coding	-0.630275	1	1	N	-0.739344	1	1	N	-0.335208	0.999699	1	N	-0.158927	0.950279	1	N
chr2	230342069	230372744	21.8786	14.5378	-0.589708	0.000332524	0.00378359	SP140L	protein_coding:protein_coding	-0.437639	0.997673	1	N	-0.485929	0.999026	1	N	-0.200725	0.919197	1	N	-0.142422	0.839559	1	N
chr2	230415941	230516527	66.2115	37.0984	-0.835725	7.34e-10	3.53e-08	SP100	protein_coding:protein_coding	-0.921382	1	1	N	-0.894356	1	1	N	-0.253326	0.99854	1	N	-0.132699	0.940914	1	N
chr2	230416155	230470534	41.0591	22.0715	-0.895519	1.68e-09	7.62e-08	SP100	protein_coding:protein_coding	-0.900373	1	1	N	-0.743709	1	1	N	0.0368196	0.389108	0.690171	N	0.0990446	0.207575	0.379771	N
chr2	230416200	230545606	78.7593	48.622	-0.695842	6.67e-08	2.27e-06	SP100	protein_coding:protein_coding	-0.949111	1	1	N	-0.89514	1	1	N	-0.404396	1	1	N	-0.294265	0.999936	1	N
chr2	230416220	230449380	22.3365	13.8191	-0.692734	2.18e-05	0.000393465	SP100	protein_coding:protein_coding	-0.751887	0.999999	1	N	-0.583628	0.999933	1	N	-0.0301564	0.601075	1	N	-0.0524232	0.653462	1	N
chr2	230416239	230470489	40.9624	22.0715	-0.892117	2.27e-09	9.98e-08	SP100	protein_coding:protein_coding	-0.895905	1	1	N	-0.739242	1	1	N	0.0295441	0.413964	0.730584	N	0.0990446	0.207575	0.379771	N
chr2	230416246	230470517	40.9624	22.0715	-0.892116	2.27e-09	9.98e-08	SP100	protein_coding:protein_coding	-0.900373	1	1	N	-0.743709	1	1	N	0.0295441	0.413964	0.730584	N	0.0990446	0.207575	0.379771	N
chr2	230416265	230508146	61.4037	34.0973	-0.84867	1.33e-09	6.13e-08	SP100	protein_coding:protein_coding	-0.932911	1	1	N	-0.86901	1	1	N	-0.230829	0.995344	1	N	-0.0970545	0.865794	1	N
chr2	230416755	230470530	40.6907	21.76	-0.903019	1.64e-09	7.46e-08	SP100	protein_coding:protein_coding	-0.914008	1	1	N	-0.761388	1	1	N	0.0402233	0.378731	0.672754	N	0.112811	0.176539	0.326079	N
chr2	230462434	230470103	9.00144	3.25044	-1.46952	2.87e-08	1.06e-06	SP100	protein_coding:protein_coding	-0.976333	0.999428	1	N	-0.792493	0.996763	1	N	0.447889	0.0622075	0.120957	Y	0.780485	0.00220846	0.00480269	Y
chr2	230462466	230494460	22.1487	10.7328	-1.0452	4.18e-08	1.48e-06	SP100	protein_coding:protein_coding	-1.00604	1	1	N	-0.917054	1	1	N	-0.353791	0.992538	1	N	-0.11161	0.791966	1	N
chr2	233032671	233035057	1.56795	0.473547	-1.7273	0.00291797	0.0210029	NEU2	protein_coding:protein_coding	-1.65883	0.994049	1	N	-1.34556	0.984601	1	N	-0.821447	0.958169	1	N	-0.53764	0.887508	1	N
chr2	237485427	237511050	29.5427	8.74711	-1.75592	2.09e-27	4.18e-25	MLPH	protein_coding:protein_coding	-1.20268	1	1	N	-1.10095	1	1	N	0.424383	0.00110927	0.00239547	Y	0.210378	0.0809278	0.15544	N
chr2	237486408	237510674	28.4826	8.44289	-1.75427	1.12e-26	2.15e-24	MLPH	protein_coding:protein_coding	-1.26001	1	1	N	-1.11131	1	1	N	0.409225	0.00184479	0.00394493	Y	0.191357	0.106272	0.201377	N
chr2	237486409	237553996	77.0211	23.2309	-1.72921	2.32e-44	1.15e-41	MLPH	protein_coding:protein_coding	-1.06591	1	1	N	-1.00837	1	1	N	0.510224	1.86e-09	4.9e-09	Y	0.285968	0.00100045	0.00221962	Y
chr2	237487250	237553994	76.7698	22.9663	-1.74102	1.13e-44	5.76e-42	MLPH	protein_coding:protein_coding	-1.08797	1	1	N	-1.01915	1	1	N	0.526798	7.16e-10	1.91e-09	Y	0.311283	0.000402655	0.000913354	Y
chr2	237487250	237555322	78.6219	23.6694	-1.7319	3e-45	1.62e-42	MLPH	protein_coding:protein_coding	-1.06748	1	1	N	-1.03173	1	1	N	0.543148	1.44e-10	3.91e-10	Y	0.319231	0.000261686	0.000599076	Y
chr2	237487275	237553994	76.7214	22.9663	-1.74011	1.21e-44	6.13e-42	MLPH	protein_coding:protein_coding	-1.08433	1	1	N	-1.01552	1	1	N	0.525043	8.21e-10	2.19e-09	Y	0.311283	0.000402655	0.000913354	Y
chr2	237519934	237553956	38.2127	11.7669	-1.69932	3.35e-30	8.26e-28	MLPH	protein_coding:protein_coding	-0.846092	1	1	N	-0.879569	1	1	N	0.602956	6.2e-07	1.52e-06	Y	0.341128	0.00554269	0.0117359	Y
chr2	237525727	237540959	21.1718	5.11849	-2.04835	9.46e-28	1.93e-25	MLPH	protein_coding:protein_coding	-1.1352	1	1	N	-1.20182	1	1	N	0.945985	3.73e-08	9.5e-08	Y	0.621296	0.000592527	0.00133084	Y
chr2	237527434	237553724	29.3675	9.14566	-1.68306	1.76e-25	3.12e-23	MLPH	protein_coding:protein_coding	-0.789534	0.999993	1	N	-0.868553	0.999999	1	N	0.690735	8.01e-07	1.95e-06	Y	0.416432	0.00376043	0.00806208	Y
chr2	237540864	237553991	11.927	4.84155	-1.30069	2.14e-10	1.11e-08	MLPH	protein_coding:protein_coding	-0.566571	0.987557	1	N	-0.640226	0.993491	1	N	0.25421	0.122893	0.232767	Y	-0.0588303	0.635099	1	N
chr2	237858892	237912010	37.7637	25.0042	-0.594829	2.77e-05	0.000484261	RAMP1	protein_coding:protein_coding	-0.554059	0.999999	1	N	-0.793579	1	1	N	-0.334265	0.999167	1	N	-0.446826	0.999969	1	N
chr2	237859622	237911956	37.3198	24.6513	-0.598279	2.63e-05	0.000463682	RAMP1	protein_coding:protein_coding	-0.559522	1	1	N	-0.80292	1	1	N	-0.31096	0.998161	1	N	-0.435283	0.999944	1	N
chr2	237859622	237912106	37.4285	24.7396	-0.597312	2.51e-05	0.000445827	RAMP1	protein_coding:protein_coding	-0.554823	0.999999	1	N	-0.797242	1	1	N	-0.311574	0.998217	1	N	-0.43502	0.999945	1	N
chr2	237859975	237912010	37.1576	24.3847	-0.60768	1.79e-05	0.00033232	RAMP1	protein_coding:protein_coding	-0.565107	1	1	N	-0.800982	1	1	N	-0.309723	0.998044	1	N	-0.431163	0.999933	1	N
chr2	240769626	240771104	1.00944	2.42096	1.26203	0.00392471	0.0263605	KIF1A	protein_coding:protein_coding	1.47234	0.00558218	0.0110772	Y	0.955844	0.0790501	0.147623	N	-1.01352	0.973482	1	N	-1.18036	0.98301	1	N
chr3	10164918	10243745	154.1	102.121	-0.593583	1.09e-08	4.39e-07	IRAK2	protein_coding:protein_coding	0.451409	5.91e-11	1.5e-10	Y	0.369642	1.13e-07	2.67e-07	Y	0.872076	2.39e-38	1.04e-37	Y	0.834132	2.55e-33	1.22e-32	Y
chr3	11137092	11260775	96.1235	61.9606	-0.633538	1.18e-06	3.03e-05	HRH1	protein_coding:protein_coding	-0.824116	1	1	N	-0.799816	1	1	N	-0.529736	1	1	N	-0.363246	1	1	N
chr3	11154492	11263557	87.3777	54.1653	-0.689897	1.2e-07	3.91e-06	HRH1	protein_coding:protein_coding	-0.83496	1	1	N	-0.849075	1	1	N	-0.504662	1	1	N	-0.351996	1	1	N
chr3	11226030	11259075	29.042	17.3796	-0.740747	9.49e-06	0.000192837	HRH1	protein_coding:protein_coding	-0.676049	1	1	N	-0.740362	1	1	N	-0.496439	0.999969	1	N	-0.311786	0.994388	1	N
chr3	11252698	11263557	11.4459	5.42693	-1.07662	2.55e-07	7.73e-06	HRH1	protein_coding:protein_coding	-0.867283	0.999951	1	N	-1.18732	1	1	N	-0.0189713	0.566661	0.969062	N	-0.0427421	0.608788	1	N
chr3	12287367	12434344	268.109	117.135	-1.19464	1.54e-35	5.27e-33	PPARG	protein_coding:protein_coding	-0.321605	1	1	N	-0.320451	1	1	N	0.912901	4.82e-72	3.02e-71	Y	0.807109	1.88e-52	1.19e-51	Y
chr3	12287387	12381491	157.33	71.1586	-1.14469	1e-28	2.18e-26	PPARG	protein_coding:protein_coding	-0.344708	0.999999	1	N	-0.360646	1	1	N	0.81199	1.91e-35	7.99e-35	Y	0.733816	2.32e-27	1e-26	Y
chr3	12287859	12434344	267.904	117.091	-1.19409	1.74e-35	5.87e-33	PPARG	protein_coding:protein_coding	-0.319215	1	1	N	-0.319158	1	1	N	0.911322	9.14e-72	5.71e-71	Y	0.806468	2.32e-52	1.46e-51	Y
chr3	12287883	12434344	267.904	117.091	-1.19409	1.75e-35	5.87e-33	PPARG	protein_coding:protein_coding	-0.319215	1	1	N	-0.319158	1	1	N	0.911322	9.14e-72	5.71e-71	Y	0.806468	2.32e-52	1.46e-51	Y
chr3	12287942	12434162	267.503	116.869	-1.19466	1.39e-35	4.88e-33	PPARG	protein_coding:protein_coding	-0.32017	1	1	N	-0.321258	1	1	N	0.913132	6.05e-72	3.78e-71	Y	0.806121	3.26e-52	2.06e-51	Y
chr3	12287982	12434162	267.503	116.869	-1.19466	1.39e-35	4.88e-33	PPARG	protein_coding:protein_coding	-0.32017	1	1	N	-0.321258	1	1	N	0.914566	3.97e-72	2.49e-71	Y	0.807555	2.3e-52	1.45e-51	Y
chr3	12287986	12434162	267.503	116.869	-1.19466	1.38e-35	4.88e-33	PPARG	protein_coding:protein_coding	-0.32017	1	1	N	-0.321258	1	1	N	0.914566	3.97e-72	2.49e-71	Y	0.807555	2.3e-52	1.45e-51	Y
chr3	12288837	12379834	152.653	69.2172	-1.14106	7.62e-28	1.56e-25	PPARG	protein_coding:protein_coding	-0.34856	0.999999	1	N	-0.358458	0.999999	1	N	0.791023	8.13e-33	3.29e-32	Y	0.732359	1.11e-26	4.71e-26	Y
chr3	12289066	12417102	235.139	102.291	-1.20084	6.57e-36	2.46e-33	PPARG	protein_coding:protein_coding	-0.283004	0.999998	1	N	-0.283608	0.999998	1	N	0.938034	8.37e-67	4.99e-66	Y	0.809658	3.69e-46	2.14e-45	Y
chr3	12289066	12434161	266.449	116.205	-1.19718	1.24e-35	4.42e-33	PPARG	protein_coding:protein_coding	-0.314497	1	1	N	-0.316859	1	1	N	0.914889	7.77e-72	4.86e-71	Y	0.810239	1.71e-52	1.08e-51	Y
chr3	12289066	12434162	266.449	116.205	-1.19718	1.24e-35	4.42e-33	PPARG	protein_coding:protein_coding	-0.314497	1	1	N	-0.316859	1	1	N	0.914889	7.77e-72	4.86e-71	Y	0.810239	1.71e-52	1.08e-51	Y
chr3	12289069	12434344	266.851	116.427	-1.19661	1.55e-35	5.27e-33	PPARG	protein_coding:protein_coding	-0.313542	1	1	N	-0.31475	1	1	N	0.913067	1.18e-71	7.35e-71	Y	0.810579	1.21e-52	7.69e-52	Y
chr3	12289070	12434339	266.79	116.382	-1.19683	1.43e-35	4.99e-33	PPARG	protein_coding:protein_coding	-0.313542	1	1	N	-0.315855	1	1	N	0.913067	1.18e-71	7.35e-71	Y	0.809935	1.5e-52	9.48e-52	Y
chr3	12305772	12381392	127.663	56.6738	-1.17159	2.37e-26	4.44e-24	PPARG	protein_coding:protein_coding	-0.409449	1	1	N	-0.396903	1	1	N	0.770017	2.63e-26	9.65e-26	Y	0.745085	1.66e-23	6.63e-23	Y
chr3	12312387	12434216	226.064	98.1876	-1.20312	3.01e-34	9.17e-32	PPARG	protein_coding:protein_coding	-0.336994	1	1	N	-0.322065	1	1	N	0.896701	7.95e-59	4.36e-58	Y	0.816935	7.87e-46	4.54e-45	Y
chr3	12351471	12434356	154.882	67.3772	-1.20084	5.72e-31	1.46e-28	PPARG	protein_coding:protein_coding	-0.369434	0.999999	1	N	-0.278669	0.999903	1	N	0.899188	1.84e-41	8.38e-41	Y	0.797082	1.4e-30	6.38e-30	Y
chr3	36899106	36908518	7.61487	4.97578	-0.613897	0.00920767	0.0498422	TRANK1	protein_coding:protein_coding	-0.905324	0.99995	1	N	-1.21102	1	1	N	-0.352308	0.932853	1	N	-0.194603	0.806772	1	N
chr3	36993349	37050842	81.8675	39.0372	-1.06844	5.07e-20	6.09e-18	MLH1	protein_coding:protein_coding	-0.378702	0.999958	1	N	-0.439153	0.999996	1	N	0.493917	4.32e-09	1.13e-08	Y	0.400851	3.74e-06	9.34e-06	Y
chr3	36993488	37050767	81.3877	38.951	-1.06315	7.92e-20	9.23e-18	MLH1	protein_coding:protein_coding	-0.381644	0.999962	1	N	-0.43579	0.999996	1	N	0.485269	8.2e-09	2.13e-08	Y	0.392494	5.95e-06	1.47e-05	Y
chr3	36993517	37050846	81.5926	38.9944	-1.06517	6.36e-20	7.55e-18	MLH1	protein_coding:protein_coding	-0.375116	0.99995	1	N	-0.432418	0.999995	1	N	0.490464	5.58e-09	1.46e-08	Y	0.394587	5.3e-06	1.32e-05	Y
chr3	36993522	37047740	74.3246	33.1479	-1.16492	1.37e-21	1.85e-19	MLH1	protein_coding:protein_coding	-0.48018	0.999999	1	N	-0.583394	1	1	N	0.429997	7.47e-07	1.83e-06	Y	0.355383	6.56e-05	0.000154646	Y
chr3	36993572	37050844	81.5444	38.9945	-1.06432	7.19e-20	8.47e-18	MLH1	protein_coding:protein_coding	-0.371737	0.999942	1	N	-0.429039	0.999994	1	N	0.488734	6.35e-09	1.65e-08	Y	0.394587	5.3e-06	1.32e-05	Y
chr3	36993594	37050799	81.436	38.9509	-1.06401	6.91e-20	8.18e-18	MLH1	protein_coding:protein_coding	-0.374893	0.999949	1	N	-0.429039	0.999994	1	N	0.487003	7.22e-09	1.88e-08	Y	0.392494	5.95e-06	1.47e-05	Y
chr3	36993763	37050823	81.1393	38.9076	-1.06035	7.18e-20	8.47e-18	MLH1	protein_coding:protein_coding	-0.374893	0.999949	1	N	-0.432393	0.999995	1	N	0.487003	7.22e-09	1.88e-08	Y	0.381979	1.05e-05	2.57e-05	Y
chr3	36993775	37050846	81.1876	38.9075	-1.06121	6.78e-20	8.05e-18	MLH1	protein_coding:protein_coding	-0.374893	0.999949	1	N	-0.432393	0.999995	1	N	0.488734	6.35e-09	1.65e-08	Y	0.381979	1.05e-05	2.57e-05	Y
chr3	36993797	37050706	80.7274	38.7311	-1.05957	1.2e-19	1.36e-17	MLH1	protein_coding:protein_coding	-0.374444	0.999946	1	N	-0.432344	0.999995	1	N	0.483599	1e-08	2.6e-08	Y	0.384782	9.49e-06	2.33e-05	Y
chr3	36993803	37050783	80.8852	38.8204	-1.05906	1.09e-19	1.24e-17	MLH1	protein_coding:protein_coding	-0.381226	0.99996	1	N	-0.432393	0.999995	1	N	0.480055	1.2e-08	3.1e-08	Y	0.379867	1.18e-05	2.87e-05	Y
chr3	36993803	37050844	81.0901	38.8637	-1.0611	7.9e-20	9.23e-18	MLH1	protein_coding:protein_coding	-0.378056	0.999955	1	N	-0.432393	0.999995	1	N	0.485269	8.2e-09	2.13e-08	Y	0.381979	1.05e-05	2.57e-05	Y
chr3	36993825	37008904	19.1851	7.07584	-1.43901	5.46e-15	4.44e-13	MLH1	protein_coding:protein_coding	-0.662749	0.999505	1	N	-0.987919	0.999998	1	N	0.518294	0.00165933	0.00355546	Y	0.313604	0.0498582	0.0979082	Y
chr3	36993825	37047737	73.7625	32.9729	-1.16161	1.29e-21	1.74e-19	MLH1	protein_coding:protein_coding	-0.483857	0.999999	1	N	-0.587783	1	1	N	0.424258	1.05e-06	2.56e-06	Y	0.339354	0.00013614	0.000316081	Y
chr3	37020388	37050846	44.9264	25.0867	-0.840642	1.21e-10	6.5e-09	MLH1	protein_coding:protein_coding	-0.0992755	0.793674	1	N	-0.109277	0.813796	1	N	0.589096	1.9e-07	4.74e-07	Y	0.385877	0.000900886	0.0020038	N
chr3	37025975	37050537	37.0517	21.2645	-0.801092	5.76e-09	2.4e-07	MLH1	protein_coding:protein_coding	-0.0312002	0.608038	1	N	-0.102151	0.779445	1	N	0.618	6.66e-07	1.63e-06	Y	0.379276	0.00287406	0.00620831	Y
chr3	45082276	45146378	157.292	36.1235	-2.12243	3.22e-83	1.02e-79	CDCP1	protein_coding:protein_coding	-0.737997	1	1	N	-0.805502	1	1	N	1.4861	1.26e-95	9.76e-95	Y	1.22797	3.83e-58	2.61e-57	Y
chr3	45110215	45146422	74.4498	19.2939	-1.94813	1.02e-52	7.51e-50	CDCP1	protein_coding:protein_coding	-0.82388	1	1	N	-0.884648	1	1	N	1.11921	5.12e-30	1.99e-29	Y	0.943622	6.93e-20	2.56e-19	Y
chr3	46353743	46360921	6.44875	3.43892	-0.907064	0.00174314	0.0140397	CCR2	protein_coding:protein_coding	-0.932776	0.999412	1	N	-0.939548	0.999421	1	N	-0.804675	0.998972	1	N	-0.258205	0.866409	1	N
chr3	46354110	46360940	6.1634	3.08638	-0.997812	0.000695071	0.00681226	CCR2	protein_coding:protein_coding	-1.07358	0.999826	1	N	-1.00233	0.99962	1	N	-0.809609	0.998947	1	N	-0.324327	0.911163	1	N
chr3	46354125	46357892	3.93654	2.01664	-0.964979	0.00386792	0.0260785	CCR2	protein_coding:protein_coding	-0.870551	0.989145	1	N	-0.712791	0.9738	1	N	-0.473198	0.921178	1	N	0.111907	0.422099	0.730079	N
chr3	46357488	46360928	2.87129	1.36673	-1.07097	0.00549738	0.0340896	CCR2	protein_coding:protein_coding	-1.48611	0.999798	1	N	-1.36066	0.99951	1	N	-1.2186	0.999633	1	N	-0.701898	0.982104	1	N
chr3	49887001	49903873	29.6133	13.0014	-1.18758	4.05e-14	3.09e-12	MST1R	protein_coding:protein_coding	-0.195297	0.887633	1	N	-0.387952	0.988436	1	N	0.668496	3.34e-06	7.97e-06	Y	0.603199	4.48e-05	0.000106583	N
chr3	49887006	49903609	29.2383	12.7807	-1.19389	5.54e-14	4.17e-12	MST1R	protein_coding:protein_coding	-0.202442	0.89446	1	N	-0.408823	0.991198	1	N	0.682551	2.6e-06	6.24e-06	Y	0.619406	3.34e-05	7.99e-05	N
chr3	49887006	49903873	29.6133	13.0014	-1.18758	4.05e-14	3.09e-12	MST1R	protein_coding:protein_coding	-0.195297	0.887633	1	N	-0.387952	0.988436	1	N	0.668496	3.34e-06	7.97e-06	Y	0.603199	4.48e-05	0.000106583	N
chr3	49887164	49903609	28.8047	12.6969	-1.18183	7.06e-14	5.27e-12	MST1R	protein_coding:protein_coding	-0.209733	0.901052	1	N	-0.397804	0.989479	1	N	0.69058	2.33e-06	5.59e-06	Y	0.613084	4.61e-05	0.000109549	N
chr3	49889949	49895816	12.1059	4.88879	-1.30815	5.72e-10	2.79e-08	MST1R	protein_coding:protein_coding	-0.310186	0.889396	1	N	-0.357185	0.915979	1	N	0.968322	1.5e-05	3.48e-05	Y	0.506786	0.0269949	0.0542879	Y
chr3	49890546	49896073	11.1165	4.49846	-1.3052	1.6e-09	7.31e-08	MST1R	protein_coding:protein_coding	-0.26223	0.842799	1	N	-0.288011	0.861354	1	N	0.838643	0.00021182	0.000472861	Y	0.389375	0.0766792	0.14759	Y
chr3	57293748	57357185	59.9399	36.8004	-0.703794	2.29e-07	7.04e-06	DNAH12	protein_coding:protein_coding	-0.830401	1	1	N	-0.713663	1	1	N	0.0688224	0.246494	0.451137	N	0.162454	0.0496234	0.0974862	N
chr3	62319021	62333646	26.7285	41.7088	0.641972	3.73e-06	8.4e-05	C3orf14	protein_coding:protein_coding	1.48787	4.64e-27	1.56e-26	Y	1.64526	4.07e-34	1.53e-33	Y	0.942755	6e-09	1.56e-08	Y	0.862559	2.58e-07	6.77e-07	Y
chr3	62319021	62336213	29.473	46.0086	0.64251	1.78e-06	4.37e-05	C3orf14	protein_coding:protein_coding	1.43562	2.37e-28	8.12e-28	Y	1.58385	1.67e-35	6.43e-35	Y	0.782529	1.48e-07	3.69e-07	Y	0.689388	7.34e-06	1.81e-05	Y
chr3	62319031	62331335	23.2109	35.9849	0.632588	1.53e-05	0.000289629	C3orf14	protein_coding:protein_coding	1.49972	1.68e-23	5.36e-23	Y	1.69554	3.29e-31	1.19e-30	Y	1.00233	1.18e-08	3.04e-08	Y	0.916398	4.56e-07	1.18e-06	Y
chr3	62319042	62336213	29.4234	45.9654	0.643586	1.83e-06	4.48e-05	C3orf14	protein_coding:protein_coding	1.4327	3.22e-28	1.1e-27	Y	1.58385	1.67e-35	6.43e-35	Y	0.777657	1.79e-07	4.47e-07	Y	0.689388	7.34e-06	1.81e-05	Y
chr3	62319720	62333646	26.0414	40.3294	0.631024	8.37e-06	0.00017222	C3orf14	protein_coding:protein_coding	1.49622	2.71e-26	9.03e-26	Y	1.6676	8.7e-34	3.27e-33	Y	0.939004	1.19e-08	3.06e-08	Y	0.882104	1.99e-07	5.23e-07	Y
chr3	69224606	69320954	76.8701	49.1951	-0.643909	3.53e-07	1.04e-05	FRMD4B	protein_coding:protein_coding	-0.80523	1	1	N	-0.883308	1	1	N	-0.430055	1	1	N	-0.345952	0.999996	1	N
chr3	69224682	69353697	101.037	64.9856	-0.636694	5.59e-07	1.56e-05	FRMD4B	protein_coding:protein_coding	-0.796089	1	1	N	-0.87522	1	1	N	-0.459242	1	1	N	-0.316886	0.999999	1	N
chr3	69287750	69542583	183.085	121.953	-0.586187	2.73e-07	8.24e-06	FRMD4B	protein_coding:protein_coding	-0.985241	1	1	N	-0.938067	1	1	N	-0.496198	1	1	N	-0.395298	1	1	N
chr3	77596673	77607954	6.90597	4.13101	-0.741349	0.00264323	0.0194764	ROBO2	protein_coding:protein_coding	-1.33596	1	1	N	-1.05734	0.999988	1	N	-0.813717	0.99971	1	N	-0.635351	0.996596	1	N
chr3	81489702	81761645	277.893	161.354	-0.784304	5.66e-16	4.91e-14	GBE1	protein_coding:protein_coding	-0.558995	1	1	N	-0.457468	1	1	N	0.185047	1.27e-05	2.97e-05	Y	0.0766512	0.0485109	0.0953998	Y
chr3	81489932	81743629	246.462	142.352	-0.791903	9.27e-16	7.91e-14	GBE1	protein_coding:protein_coding	-0.664674	1	1	N	-0.550086	1	1	N	0.115305	0.00634625	0.0131999	Y	0.0150487	0.38342	0.66913	Y
chr3	98353853	98354819	1.16589	0.292115	-1.99682	0.0037947	0.0256902	OR5K4	protein_coding:protein_coding	-1.86853	0.995796	1	N	-2.3141	0.998735	1	N	-0.244979	0.732875	1	N	0.737219	0.221867	0.404187	N
chr3	98732235	98795845	97.4096	57.2284	-0.767331	1.2e-12	8.09e-11	ST3GAL6	protein_coding:protein_coding	-0.0986827	0.880733	1	N	-0.0593502	0.765037	1	N	0.605302	1.76e-14	5.23e-14	Y	0.483417	3.73e-09	1.05e-08	Y
chr3	98732254	98794362	93.1999	54.54	-0.773013	1.3e-12	8.71e-11	ST3GAL6	protein_coding:protein_coding	-0.138949	0.946408	1	N	-0.0642205	0.778521	1	N	0.57876	5.24e-13	1.5e-12	Y	0.453316	5.05e-08	1.36e-07	Y
chr3	98732264	98784976	74.7999	43.9914	-0.765816	7.51e-11	4.14e-09	ST3GAL6	protein_coding:protein_coding	-0.225503	0.991011	1	N	-0.131519	0.920588	1	N	0.492414	2.16e-08	5.54e-08	Y	0.399931	9.95e-06	2.44e-05	Y
chr3	98732474	98788195	79.8942	46.4124	-0.78358	5.57e-12	3.52e-10	ST3GAL6	protein_coding:protein_coding	-0.181009	0.974195	1	N	-0.10403	0.87325	1	N	0.497969	4.66e-09	1.22e-08	Y	0.384033	1.17e-05	2.85e-05	Y
chr3	98732690	98788402	80.1737	46.6798	-0.78033	7.64e-12	4.76e-10	ST3GAL6	protein_coding:protein_coding	-0.174818	0.969992	1	N	-0.0872128	0.832538	1	N	0.508669	2.28e-09	6.01e-09	Y	0.39767	5.91e-06	1.46e-05	Y
chr3	98732703	98795845	96.779	56.788	-0.769108	1.38e-12	9.21e-11	ST3GAL6	protein_coding:protein_coding	-0.108573	0.901333	1	N	-0.060219	0.767697	1	N	0.603259	2.65e-14	7.84e-14	Y	0.48582	3.48e-09	9.75e-09	Y
chr3	98763316	98782460	33.2064	18.9383	-0.810151	1.17e-08	4.68e-07	ST3GAL6	protein_coding:protein_coding	-0.0492219	0.648243	1	N	0.0213274	0.465321	0.798448	N	1.02436	8.15e-13	2.33e-12	Y	0.783815	2.12e-07	5.59e-07	Y
chr3	98763339	98788459	42.9922	23.3668	-0.879615	5.13e-11	2.89e-09	ST3GAL6	protein_coding:protein_coding	-0.0154097	0.564532	0.941641	N	0.0638014	0.337658	0.591862	N	0.976951	4.95e-15	1.49e-14	Y	0.738626	2.12e-08	5.77e-08	Y
chr3	98763352	98788426	42.8846	23.3234	-0.87868	5.6e-11	3.13e-09	ST3GAL6	protein_coding:protein_coding	-0.0209356	0.580281	0.964562	N	0.0638014	0.337658	0.591862	N	0.982732	3.93e-15	1.18e-14	Y	0.743354	1.86e-08	5.09e-08	Y
chr3	98770388	98788072	31.3057	16.6301	-0.912632	5.25e-10	2.57e-08	ST3GAL6	protein_coding:protein_coding	0.0682927	0.363852	0.629502	N	0.205257	0.116469	0.214459	N	1.02247	4e-12	1.13e-11	Y	0.791634	3.48e-07	9.07e-07	Y
chr3	98771054	98788438	31.2617	16.7638	-0.899047	7.94e-10	3.79e-08	ST3GAL6	protein_coding:protein_coding	0.126733	0.243098	0.430455	N	0.240185	0.081307	0.151704	N	1.04361	1.91e-12	5.44e-12	Y	0.81707	1.7e-07	4.48e-07	Y
chr3	98795940	98901695	354.435	186.405	-0.927078	3.06e-20	3.75e-18	DCBLD2	protein_coding:protein_coding	0.906755	1.26e-55	6.01e-55	Y	0.993249	1.1e-67	5.97e-67	Y	2.01128	4.94066e-324	1.72922976044436e-322	Y	1.63512	1.81e-186	4.59e-185	Y
chr3	98797782	98901326	346.451	181.754	-0.930666	1.25e-20	1.59e-18	DCBLD2	protein_coding:protein_coding	0.901386	5.73e-54	2.69e-53	Y	0.977394	3.67e-64	1.93e-63	Y	2.00446	5.92879e-323	2.07013505607482e-321	Y	1.63211	4.19e-182	1.03e-180	Y
chr3	98849387	98901171	149.924	69.3478	-1.11231	2.77e-26	5.17e-24	DCBLD2	protein_coding:protein_coding	0.488684	1.84e-08	4.4e-08	Y	0.610752	1.27e-12	3.39e-12	Y	1.68767	1.19e-109	1.03e-108	Y	1.39771	3.31e-66	2.52e-65	Y
chr3	100813660	100866956	47.1654	27.9324	-0.755789	1.17e-06	3.02e-05	ABI3BP	protein_coding:protein_coding	-1.22293	1	1	N	-0.891581	1	1	N	-0.0585052	0.724644	1	N	0.0219328	0.433229	0.746707	N
chr3	100816010	100993453	134.537	89.5748	-0.586841	2.06e-06	4.95e-05	ABI3BP	protein_coding:protein_coding	-0.857345	1	1	N	-0.866662	1	1	N	-0.473163	1	1	N	-0.313423	1	1	N
chr3	100828392	100847673	16.4075	9.81049	-0.74196	8.48e-05	0.00124097	ABI3BP	protein_coding:protein_coding	-1.18568	1	1	N	-0.896021	1	1	N	-0.168171	0.849394	1	N	-0.102718	0.741108	1	N
chr3	100832263	100840858	8.21843	4.78095	-0.781565	0.00131248	0.0112727	ABI3BP	protein_coding:protein_coding	-1.47763	1	1	N	-0.935193	0.999978	1	N	-0.132196	0.735104	1	N	-0.0867195	0.668891	1	N
chr3	100838406	100866920	27.1414	14.791	-0.875777	2.58e-08	9.6e-07	ABI3BP	protein_coding:protein_coding	-1.10084	1	1	N	-0.881894	1	1	N	0.244797	0.0460104	0.0904397	N	0.133409	0.196931	0.36153	N
chr3	100850044	100862863	11.6807	6.198	-0.914247	3.68e-06	8.3e-05	ABI3BP	protein_coding:protein_coding	-0.973726	0.999996	1	N	-0.902548	0.999984	1	N	0.222126	0.170421	0.318282	N	0.148777	0.279319	0.50047	N
chr3	100862310	100885578	23.3377	12.0833	-0.949644	9.03e-08	2.99e-06	ABI3BP	protein_coding:protein_coding	-0.803919	0.999999	1	N	-0.553705	0.999702	1	N	-0.0419045	0.631319	1	N	0.057651	0.371739	0.649971	N
chr3	100875529	100914464	32.3129	18.7904	-0.782109	1.77e-07	5.55e-06	ABI3BP	protein_coding:protein_coding	-0.753967	1	1	N	-0.905751	1	1	N	-0.245623	0.981358	1	N	-0.243835	0.97802	1	N
chr3	101849513	101859523	73.9022	46.0744	-0.681651	8.58e-08	2.85e-06	NFKBIZ	protein_coding:protein_coding	2.26904	8.76e-57	4.24e-56	Y	2.14204	1.99e-48	8.93e-48	Y	2.79957	7.97e-106	6.7e-105	Y	2.34134	1.25e-61	8.95e-61	Y
chr3	101849513	101861022	86.3089	53.7465	-0.683337	1.89e-08	7.25e-07	NFKBIZ	protein_coding:protein_coding	2.24811	3.9e-65	2.05e-64	Y	2.12465	1.07e-55	5.18e-55	Y	2.77951	1.07e-121	1.01e-120	Y	2.33928	4.53e-72	3.69e-71	Y
chr3	101855732	101859527	30.2857	17.0207	-0.831347	1.05e-06	2.76e-05	NFKBIZ	protein_coding:protein_coding	2.46538	5.28e-24	1.7e-23	Y	2.36129	2.57e-21	8.04e-21	Y	3.36282	9.26e-55	4.86e-54	Y	2.76337	1.05e-29	4.73e-29	Y
chr3	105513324	105574552	107.56	70.8163	-0.60299	5.99e-09	2.49e-07	ALCAM	protein_coding:protein_coding	0.337083	2.42e-05	5.29e-05	Y	0.275883	0.000533653	0.00111788	Y	0.829576	1.8e-26	6.61e-26	Y	0.650709	1.91e-15	6.36e-15	Y
chr3	105533601	105575914	82.4589	52.8377	-0.642107	4.39e-09	1.86e-07	ALCAM	protein_coding:protein_coding	0.404834	1.63e-05	3.59e-05	Y	0.353442	0.000174597	0.000373073	Y	0.952126	1.57e-25	5.68e-25	Y	0.784953	2.31e-16	7.86e-16	Y
chr3	108380367	108529322	164.426	100.851	-0.705209	1.79e-10	9.41e-09	MYH15	protein_coding:protein_coding	-0.470822	1	1	N	-0.503448	1	1	N	0.0508195	0.192772	0.357929	N	0.106873	0.0346268	0.0689892	N
chr3	111911609	111976465	67.9023	44.3102	-0.615821	5.96e-06	0.000127668	PHLDB2	protein_coding:protein_coding	-0.534618	1	1	N	-0.512775	1	1	N	-0.144286	0.953882	1	N	0.0121502	0.457232	0.784003	N
chr3	111948970	111975932	27.9295	17.5293	-0.672017	6.15e-05	0.000945637	PHLDB2	protein_coding:protein_coding	-0.572634	0.999985	1	N	-0.672435	0.999999	1	N	-0.176635	0.911825	1	N	0.00260116	0.511816	0.867268	N
chr3	111998738	112013887	16.1279	7.55019	-1.09497	8.45e-08	2.82e-06	TAGLN3	protein_coding:protein_coding	-1.04056	1	1	N	-0.742857	0.999931	1	N	-0.377789	0.9886	1	N	-0.217943	0.909484	1	N
chr3	111998794	112013883	15.9726	7.50687	-1.08932	1.27e-07	4.11e-06	TAGLN3	protein_coding:protein_coding	-1.04659	1	1	N	-0.730412	0.999909	1	N	-0.386335	0.989714	1	N	-0.217008	0.907891	1	N
chr3	111998921	112013885	15.8704	7.41681	-1.09747	1.38e-07	4.42e-06	TAGLN3	protein_coding:protein_coding	-1.05275	1	1	N	-0.733194	0.999907	1	N	-0.395059	0.990744	1	N	-0.206317	0.896763	1	N
chr3	111999188	112013881	15.4441	7.38052	-1.06526	2.92e-07	8.72e-06	TAGLN3	protein_coding:protein_coding	-1.05905	1	1	N	-0.72053	0.999877	1	N	-0.403058	0.991385	1	N	-0.234085	0.920641	1	N
chr3	111999347	112013720	15.3388	7.24533	-1.08206	2.35e-07	7.23e-06	TAGLN3	protein_coding:protein_coding	-1.03338	1	1	N	-0.741874	0.999904	1	N	-0.39009	0.988901	1	N	-0.20103	0.887392	1	N
chr3	112000522	112013881	14.3512	6.58958	-1.12292	8.66e-08	2.88e-06	TAGLN3	protein_coding:protein_coding	-1.07999	1	1	N	-0.781673	0.999922	1	N	-0.297529	0.954741	1	N	-0.150897	0.812792	1	N
chr3	112000771	112013882	14.2933	6.54624	-1.12661	6.14e-08	2.1e-06	TAGLN3	protein_coding:protein_coding	-1.03793	0.999999	1	N	-0.757196	0.999857	1	N	-0.297529	0.954741	1	N	-0.161821	0.827991	1	N
chr3	113284559	113286906	3.42677	1.44073	-1.25005	0.000246259	0.00297093	BOC	protein_coding:protein_coding	-0.867626	0.984136	1	N	-1.29023	0.99825	1	N	-0.14068	0.697527	1	N	-0.29051	0.812517	1	N
chr3	115802362	116086561	157.676	96.6391	-0.706281	5.72e-10	2.79e-08	LSAMP	protein_coding:protein_coding	-1.11534	1	1	N	-1.06117	1	1	N	-0.527942	1	1	N	-0.450475	1	1	N
chr3	115802373	116445487	335.632	214.569	-0.645441	1.6e-08	6.29e-07	LSAMP	protein_coding:protein_coding	-1.02796	1	1	N	-1.00521	1	1	N	-0.608568	1	1	N	-0.480853	1	1	N
chr3	115809793	116444983	328.724	211.783	-0.634287	2.4e-08	9.01e-07	LSAMP	protein_coding:protein_coding	-1.02049	1	1	N	-1.00566	1	1	N	-0.617122	1	1	N	-0.493352	1	1	N
chr3	116019514	117139389	445.636	275.249	-0.695125	1.13e-07	3.68e-06	LSAMP	protein_coding:protein_coding	-1.05486	1	1	N	-0.974385	1	1	N	-0.757294	1	1	N	-0.512563	1	1	N
chr3	118900556	119034846	70.3337	44.7426	-0.652567	0.00011595	0.00161122	IGSF11	protein_coding:protein_coding	-1.06745	1	1	N	-0.900739	1	1	N	-0.858059	1	1	N	-0.476483	1	1	N
chr3	118900556	119146068	133.016	84.5857	-0.653113	3.48e-06	7.9e-05	IGSF11	protein_coding:protein_coding	-0.960225	1	1	N	-0.905708	1	1	N	-0.797656	1	1	N	-0.518613	1	1	N
chr3	118900633	119034792	70.3337	44.7426	-0.652567	0.000115945	0.00161122	IGSF11	protein_coding:protein_coding	-1.06745	1	1	N	-0.900739	1	1	N	-0.858059	1	1	N	-0.476483	1	1	N
chr3	118900635	119105221	109.44	69.877	-0.647257	9.58e-06	0.000194184	IGSF11	protein_coding:protein_coding	-0.974383	1	1	N	-0.90572	1	1	N	-0.807372	1	1	N	-0.509769	1	1	N
chr3	118902153	119146035	132.012	84.2814	-0.647385	3.98e-06	8.88e-05	IGSF11	protein_coding:protein_coding	-0.966743	1	1	N	-0.907611	1	1	N	-0.798094	1	1	N	-0.523086	1	1	N
chr3	118902390	119034728	69.1033	44.1773	-0.645449	0.000133356	0.00181647	IGSF11	protein_coding:protein_coding	-1.09161	1	1	N	-0.902959	1	1	N	-0.862029	1	1	N	-0.490677	1	1	N
chr3	119147374	119187807	26.6651	14.6969	-0.859439	4.99e-06	0.000109047	AC083800.1	protein_coding:protein_coding	-1.10586	1	1	N	-1.11838	1	1	N	-0.466016	0.999768	1	N	-0.146235	0.876569	1	N
chr3	119173516	119204112	21.1046	11.1294	-0.923176	5.34e-06	0.000115881	UPK1B	protein_coding:protein_coding	-1.02066	1	1	N	-1.28532	1	1	N	-0.520865	0.999793	1	N	-0.208831	0.93052	1	N
chr3	119173597	119205143	21.869	11.7491	-0.896336	5.83e-06	0.000125442	UPK1B	protein_coding:protein_coding	-1.01548	1	1	N	-1.24306	1	1	N	-0.498527	0.999697	1	N	-0.191077	0.915516	1	N
chr3	119173599	119194258	14.9253	6.99902	-1.09254	2.08e-06	5e-05	UPK1B	protein_coding:protein_coding	-1.17868	1	1	N	-1.43576	1	1	N	-0.550289	0.999133	1	N	-0.162741	0.841999	1	N
chr3	119173599	119194318	14.9325	7.13445	-1.06558	3.37e-06	7.67e-05	UPK1B	protein_coding:protein_coding	-1.16248	1	1	N	-1.39654	1	1	N	-0.550289	0.999133	1	N	-0.162741	0.841999	1	N
chr3	119186737	119205141	11.8886	7.35992	-0.691821	0.00083418	0.00787455	UPK1B	protein_coding:protein_coding	-0.900284	0.999998	1	N	-1.07745	1	1	N	-0.487916	0.994848	1	N	-0.322208	0.956975	1	N
chr3	119294382	119420714	127.337	63.5977	-1.0016	3.1e-13	2.2e-11	ARHGAP31	protein_coding:protein_coding	-0.459933	1	1	N	-0.597149	1	1	N	-0.106597	0.951885	1	N	0.111097	0.0444086	0.0876222	N
chr3	119324891	119383128	50.2347	27.5732	-0.865418	3.53e-08	1.27e-06	ARHGAP31	protein_coding:protein_coding	-0.442647	0.999969	1	N	-0.63278	1	1	N	-0.287832	0.998282	1	N	-0.0835733	0.810601	1	N
chr3	119524292	119559614	31.5201	19.8513	-0.66704	0.000160424	0.00211819	CD80	protein_coding:protein_coding	-0.335201	0.992405	1	N	-0.234587	0.958514	1	N	-0.211571	0.953228	1	N	0.0869296	0.261481	0.470993	N
chr3	119527463	119559556	22.7301	14.087	-0.690236	0.000493956	0.00520291	CD80	protein_coding:protein_coding	-0.735894	0.999999	1	N	-0.507542	0.999597	1	N	-0.593022	0.999985	1	N	-0.248428	0.966329	1	N
chr3	119527770	119557728	21.4605	13.0292	-0.719936	0.000333297	0.00379124	CD80	protein_coding:protein_coding	-0.790734	0.999999	1	N	-0.546342	0.999769	1	N	-0.581538	0.999967	1	N	-0.249265	0.962799	1	N
chr3	119579267	119589945	6.69129	4.09406	-0.708752	0.0036346	0.024895	ADPRH	protein_coding:protein_coding	-1.47773	1	1	N	-1.2908	1	1	N	-0.615462	0.994119	1	N	-0.484076	0.976594	1	N
chr3	119579432	119586363	4.13039	2.3446	-0.816935	0.00493922	0.0314224	ADPRH	protein_coding:protein_coding	-1.42537	0.999995	1	N	-1.45066	0.999996	1	N	-0.878551	0.998679	1	N	-0.854693	0.997877	1	N
chr3	119579589	119588007	5.30886	3.17604	-0.741176	0.00704093	0.0409479	ADPRH	protein_coding:protein_coding	-1.52413	1	1	N	-1.1682	0.999988	1	N	-0.719472	0.99601	1	N	-0.541544	0.97843	1	N
chr3	119579675	119589945	6.31769	4.01728	-0.653178	0.0082908	0.0461107	ADPRH	protein_coding:protein_coding	-1.42735	1	1	N	-1.30108	1	1	N	-0.618198	0.993679	1	N	-0.564298	0.987548	1	N
chr3	119642055	119660589	13.0663	7.88777	-0.728157	0.000116976	0.00162123	POPDC2	protein_coding:protein_coding	-0.727685	0.999878	1	N	-0.794029	0.999959	1	N	-0.362825	0.97878	1	N	-0.374087	0.97894	1	N
chr3	119642058	119660590	13.0663	7.88777	-0.728157	0.00011693	0.00162087	POPDC2	protein_coding:protein_coding	-0.727685	0.999878	1	N	-0.794029	0.999959	1	N	-0.362825	0.97878	1	N	-0.374087	0.97894	1	N
chr3	119642475	119660590	12.6526	7.71522	-0.713657	0.000216778	0.00267982	POPDC2	protein_coding:protein_coding	-0.765033	0.999927	1	N	-0.767659	0.999925	1	N	-0.393219	0.984485	1	N	-0.361734	0.974255	1	N
chr3	119703021	119767102	44.4527	28.0859	-0.662428	4.05e-05	0.000668822	CFAP91	protein_coding:protein_coding	-0.634926	1	1	N	-0.604495	1	1	N	-0.454876	0.999995	1	N	-0.190915	0.97144	1	N
chr3	119703075	119807570	67.5639	43.0893	-0.648924	4.98e-06	0.000108855	AC069444.2	protein_coding:protein_coding	-0.702668	1	1	N	-0.725269	1	1	N	-0.600284	1	1	N	-0.397627	1	1	N
chr3	119866589	119905852	82.678	53.3671	-0.631553	3.84e-08	1.37e-06	GSK3B	protein_coding:protein_coding	0.900752	1.24e-16	3.53e-16	Y	1.06719	1.23e-23	3.98e-23	Y	1.37189	1.29e-43	6.03e-43	Y	1.23926	4.63e-33	2.21e-32	Y
chr3	119912703	119916174	10.4122	6.27603	-0.730349	0.000252634	0.00303122	GSK3B	protein_coding:protein_coding	1.50493	9.67e-06	2.14e-05	Y	1.474	1.7e-05	3.77e-05	Y	1.72304	3.13e-09	8.22e-09	Y	1.4661	1.97e-06	5e-06	Y
chr3	120165477	120285222	88.117	54.4901	-0.693428	1.36e-05	0.000262136	GPR156	protein_coding:protein_coding	-0.677488	1	1	N	-0.730885	1	1	N	-0.680458	1	1	N	-0.312751	0.999996	1	N
chr3	120166957	120244116	58.2207	35.1537	-0.727854	3.42e-05	0.000580662	GPR156	protein_coding:protein_coding	-0.645026	1	1	N	-0.686631	1	1	N	-0.659096	1	1	N	-0.243661	0.997757	1	N
chr3	120392292	120450992	211.176	59.6049	-1.82494	1.68e-68	2.97e-65	FSTL1	protein_coding:protein_coding	0.414714	6.54e-06	1.46e-05	Y	0.570765	4.01e-10	1.01e-09	Y	2.14262	1.16e-208	2.09e-207	Y	1.87213	2.93e-140	4.98e-139	Y
chr3	120396222	120403297	39.0825	12.3081	-1.66692	3.98e-27	7.8e-25	FSTL1	protein_coding:protein_coding	1.32434	5.17e-08	1.22e-07	Y	1.51779	1.56e-10	3.97e-10	Y	3.14527	2.98e-62	1.7e-61	Y	2.78944	2.83e-42	1.55e-41	Y
chr3	120396472	120450991	197.122	56.1121	-1.81271	3.74e-67	5.59e-64	FSTL1	protein_coding:protein_coding	0.450357	2.38e-06	5.38e-06	Y	0.593817	3.55e-10	8.98e-10	Y	2.17104	9.18e-198	1.55e-196	Y	1.90625	1.63e-134	2.62e-133	Y
chr3	120409574	120450991	136.308	35.4377	-1.94351	8.23e-68	1.36e-64	FSTL1	protein_coding:protein_coding	0.219728	0.0331289	0.0629329	N	0.328623	0.00249776	0.00508578	Y	1.97569	1.87e-121	1.78e-120	Y	1.73731	8.59e-84	7.97e-83	Y
chr3	121567948	121590622	12.8755	8.04291	-0.678836	0.0026222	0.0193688	ARGFX	protein_coding:protein_coding	-0.861026	0.999996	1	N	-0.893717	0.999998	1	N	-0.780949	0.99999	1	N	-0.38261	0.985957	1	N
chr3	121570713	121590622	10.774	7.10406	-0.600843	0.00875655	0.048012	ARGFX	protein_coding:protein_coding	-0.752565	0.999856	1	N	-0.829731	0.999956	1	N	-0.796958	0.999971	1	N	-0.428602	0.988129	1	N
chr3	121593378	121630295	24.1465	15.5019	-0.639373	0.000677006	0.00667673	FBXO40	protein_coding:protein_coding	-0.770599	1	1	N	-0.772883	1	1	N	-0.74981	1	1	N	-0.427847	0.99951	1	N
chr3	121631398	121660903	22.3286	14.7219	-0.60093	0.00189435	0.0150241	HCLS1	protein_coding:protein_coding	-0.515038	0.999562	1	N	-0.450213	0.998318	1	N	-0.521198	0.999839	1	N	-0.173398	0.89716	1	N
chr3	121631714	121660898	22.1637	14.6806	-0.594285	0.00209519	0.0162478	HCLS1	protein_coding:protein_coding	-0.506547	0.99946	1	N	-0.450256	0.998274	1	N	-0.528669	0.999865	1	N	-0.186722	0.912457	1	N
chr3	121987322	122022183	23.3572	14.9353	-0.645147	0.00046741	0.00498693	ILDR1	protein_coding:protein_coding	-0.731791	1	1	N	-0.743812	1	1	N	-0.705317	1	1	N	-0.41896	0.999201	1	N
chr3	121987322	122022247	23.4072	14.9809	-0.643825	0.000455042	0.00488323	ILDR1	protein_coding:protein_coding	-0.731791	1	1	N	-0.735228	1	1	N	-0.698384	1	1	N	-0.41896	0.999201	1	N
chr3	121988329	122022122	22.534	14.5316	-0.632907	0.00107355	0.00961921	ILDR1	protein_coding:protein_coding	-0.68315	0.999998	1	N	-0.757359	1	1	N	-0.702376	1	1	N	-0.356174	0.995835	1	N
chr3	122055361	122121136	39.8589	25.7532	-0.630151	0.000800742	0.00761103	CD86	protein_coding:protein_coding	-0.813848	1	1	N	-0.921119	1	1	N	-0.822761	1	1	N	-0.385821	0.999936	1	N
chr3	122055365	122120074	38.922	25.3201	-0.620304	0.000911978	0.00844059	CD86	protein_coding:protein_coding	-0.824659	1	1	N	-0.914283	1	1	N	-0.817596	1	1	N	-0.386723	0.999925	1	N
chr3	122055365	122120328	39.1366	25.3631	-0.62579	0.000820909	0.00777661	CD86	protein_coding:protein_coding	-0.828417	1	1	N	-0.912833	1	1	N	-0.819611	1	1	N	-0.390146	0.999937	1	N
chr3	122077848	122121139	26.7351	17.4397	-0.61636	0.00367789	0.0251005	CD86	protein_coding:protein_coding	-0.816102	1	1	N	-0.865429	1	1	N	-0.941474	1	1	N	-0.406471	0.999634	1	N
chr3	122077902	122119820	25.6934	16.9211	-0.602572	0.0044129	0.0288665	CD86	protein_coding:protein_coding	-0.841544	1	1	N	-0.8485	1	1	N	-0.939583	1	1	N	-0.408764	0.999566	1	N
chr3	122091600	122119593	17.0784	10.9322	-0.643587	0.0027645	0.020149	CD86	protein_coding:protein_coding	-0.972571	1	1	N	-0.849523	1	1	N	-0.818792	1	1	N	-0.3911	0.995029	1	N
chr3	122183667	122291629	62.4946	39.7489	-0.652816	1.37e-05	0.000263508	CASR	protein_coding:protein_coding	-0.846863	1	1	N	-1.01779	1	1	N	-0.866492	1	1	N	-0.641887	1	1	N
chr3	122184232	122286503	59.9226	37.8898	-0.661289	1.82e-05	0.00033735	CASR	protein_coding:protein_coding	-0.809616	1	1	N	-0.976936	1	1	N	-0.856603	1	1	N	-0.609108	1	1	N
chr3	122184333	122286495	59.8632	37.891	-0.659814	1.81e-05	0.000335642	CASR	protein_coding:protein_coding	-0.807132	1	1	N	-0.974453	1	1	N	-0.856603	1	1	N	-0.611665	1	1	N
chr3	122253947	122285958	19.3967	12.2552	-0.662417	0.000648821	0.0064566	CASR	protein_coding:protein_coding	-0.776349	0.999999	1	N	-0.766642	0.999999	1	N	-0.754007	1	1	N	-0.453933	0.99918	1	N
chr3	122325247	122341969	10.2726	6.2974	-0.705972	0.00264193	0.0194687	CSTA	protein_coding:protein_coding	-0.857622	0.999952	1	N	-0.827331	0.999916	1	N	-0.71263	0.999726	1	N	-0.319963	0.950193	1	N
chr3	122325261	122338270	7.81395	4.62589	-0.756321	0.00530796	0.0331929	CSTA	protein_coding:protein_coding	-0.894559	0.999857	1	N	-1.02914	0.999975	1	N	-0.836584	0.999786	1	N	-0.293409	0.913477	1	N
chr3	122384175	122409917	66.7926	43.9001	-0.605464	1.32e-07	4.26e-06	FAM162A	protein_coding:protein_coding	1.25732	6.33e-24	2.04e-23	Y	1.26166	6.05e-24	1.97e-23	Y	1.46172	8.82e-40	3.93e-39	Y	1.26205	3.57e-27	1.53e-26	Y
chr3	122527923	122564577	50.5224	22.124	-1.19131	1.39e-16	1.26e-14	PARP9	protein_coding:protein_coding	-0.20006	0.940044	1	N	-0.266595	0.978616	1	N	0.434308	4.97e-05	0.000113707	N	0.506423	3.62e-06	9.05e-06	N
chr3	122527958	122564253	50.0395	21.9059	-1.19175	1.38e-16	1.25e-14	PARP9	protein_coding:protein_coding	-0.227903	0.960562	1	N	-0.266595	0.978616	1	N	0.431037	6.04e-05	0.000137704	N	0.505211	4.16e-06	1.04e-05	N
chr3	122527958	122564577	50.5224	22.124	-1.19131	1.39e-16	1.26e-14	PARP9	protein_coding:protein_coding	-0.20006	0.940044	1	N	-0.266595	0.978616	1	N	0.434308	4.97e-05	0.000113707	N	0.506423	3.62e-06	9.05e-06	N
chr3	122528004	122564242	49.9312	21.8615	-1.19155	1.4e-16	1.26e-14	PARP9	protein_coding:protein_coding	-0.221221	0.955921	1	N	-0.265824	0.978103	1	N	0.433871	5.58e-05	0.000127412	N	0.507817	3.86e-06	9.65e-06	N
chr3	122531772	122564315	45.464	20.513	-1.14818	1.03e-15	8.79e-14	PARP9	protein_coding:protein_coding	-0.172146	0.900687	1	N	-0.203252	0.932527	1	N	0.431	0.000111679	0.000251917	N	0.460682	5.45e-05	0.000129094	N
chr3	122555863	122564242	10.3455	5.27356	-0.972156	2.45e-06	5.81e-05	PARP9	protein_coding:protein_coding	-0.0342871	0.589186	0.975588	N	-0.0761548	0.64511	1	N	0.642244	0.00612908	0.0127561	N	0.580898	0.0147362	0.0302693	N
chr3	122564337	122575203	19.8172	7.64006	-1.3751	1.35e-13	9.81e-12	DTX3L	protein_coding:protein_coding	0.140341	0.299324	0.524491	N	-0.175	0.790794	1	N	1.18693	1.76e-09	4.64e-09	Y	1.17975	4.96e-09	1.38e-08	Y
chr3	122564426	122571747	13.8433	5.24683	-1.39967	4.13e-11	2.34e-09	DTX3L	protein_coding:protein_coding	0.0684249	0.440621	0.752265	N	-0.236293	0.822318	1	N	0.819899	0.00019975	0.000446455	N	0.920689	3.74e-05	8.92e-05	N
chr3	122577627	122639047	39.5507	24.3296	-0.700993	2.77e-07	8.33e-06	PARP15	protein_coding:protein_coding	-0.961906	1	1	N	-0.941909	1	1	N	-0.496409	0.999999	1	N	-0.552395	1	1	N
chr3	122577649	122639047	39.5507	24.3296	-0.700993	2.77e-07	8.33e-06	PARP15	protein_coding:protein_coding	-0.958196	1	1	N	-0.9382	1	1	N	-0.496409	0.999999	1	N	-0.552395	1	1	N
chr3	122615614	122636188	13.8823	9.18274	-0.596254	0.0019731	0.0155182	PARP15	protein_coding:protein_coding	-0.92371	1	1	N	-0.796293	0.999994	1	N	-0.54983	0.999223	1	N	-0.438214	0.993978	1	N
chr3	122680838	122730840	77.6478	22.2527	-1.80297	1.27e-45	6.94e-43	PARP14	protein_coding:protein_coding	-0.73038	1	1	N	-0.64905	1	1	N	0.817571	8.06e-19	2.6e-18	Y	0.727277	2.96e-14	9.56e-14	Y
chr3	122680858	122695626	22.2524	5.99854	-1.89128	6.51e-24	1.08e-21	PARP14	protein_coding:protein_coding	-0.969173	0.999983	1	N	-0.563566	0.995155	1	N	0.846858	3.68e-07	9.08e-07	Y	0.607935	0.000459291	0.00103834	N
chr3	122943436	123027578	50.7156	33.5542	-0.595936	0.000163145	0.00214697	SEMA5B	protein_coding:protein_coding	-0.933564	1	1	N	-1.0545	1	1	N	-0.82797	1	1	N	-0.561916	1	1	N
chr3	123067024	123162104	265.887	148.462	-0.840726	9.03e-18	8.86e-16	PDIA5	protein_coding:protein_coding	0.971477	3.38e-51	1.54e-50	Y	0.981357	5.62e-52	2.62e-51	Y	1.48137	1.6e-147	1.86e-146	Y	1.43114	6.72e-130	1.03e-128	Y
chr3	123067347	123106842	86.9617	49.6034	-0.809943	1.59e-10	8.42e-09	PDIA5	protein_coding:protein_coding	0.635978	1.25e-09	3.07e-09	Y	0.69713	2.37e-11	6.16e-11	Y	1.03994	4.3e-28	1.62e-27	Y	1.14043	5.02e-33	2.39e-32	Y
chr3	123283943	123419209	80.4551	53.6224	-0.585348	0.000121909	0.0016834	ADCY5	protein_coding:protein_coding	-0.751742	1	1	N	-1.08291	1	1	N	-0.913142	1	1	N	-0.704383	1	1	N
chr3	123284577	123416342	78.3498	52.1141	-0.588255	0.000150425	0.00200499	ADCY5	protein_coding:protein_coding	-0.738169	1	1	N	-1.10957	1	1	N	-0.909845	1	1	N	-0.712323	1	1	N
chr3	123300219	123404561	63.3205	39.8483	-0.668155	2.24e-05	0.000402688	ADCY5	protein_coding:protein_coding	-0.782779	1	1	N	-1.1104	1	1	N	-0.868166	1	1	N	-0.663957	1	1	N
chr3	123330939	123420274	53.2175	34.6603	-0.618617	0.000197713	0.00249779	ADCY5	protein_coding:protein_coding	-0.757445	1	1	N	-1.06492	1	1	N	-0.894806	1	1	N	-0.632812	1	1	N
chr3	123499290	123500693	5.10297	2.96466	-0.783469	0.00726283	0.0419032	HACD2	protein_coding:protein_coding	1.62985	0.00359745	0.00721162	Y	2.14319	4.07e-05	8.89e-05	Y	1.62184	3e-05	6.92e-05	Y	1.01222	0.0161908	0.0331214	Y
chr3	123657125	123692379	22.1553	13.9708	-0.665242	0.000203419	0.00255676	MYLK	protein_coding:protein_coding	-0.918032	1	1	N	-1.06015	1	1	N	-0.644543	0.999998	1	N	-0.444228	0.999386	1	N
chr3	123968520	123991352	13.8915	8.53572	-0.702616	0.000512964	0.00534982	ROPN1	protein_coding:protein_coding	-0.625431	0.99928	1	N	-0.609962	0.999041	1	N	-0.835183	1	1	N	-0.611297	0.999869	1	N
chr3	123969014	123992137	13.6297	8.45101	-0.689555	0.00081356	0.00771713	ROPN1	protein_coding:protein_coding	-0.629998	0.999223	1	N	-0.55462	0.997558	1	N	-0.841844	1	1	N	-0.605633	0.999833	1	N
chr3	123969033	123980727	7.08299	3.78893	-0.902569	0.00125921	0.0108936	ROPN1	protein_coding:protein_coding	-0.942936	0.999415	1	N	-0.610264	0.987346	1	N	-0.986716	0.999981	1	N	-0.519153	0.989474	1	N
chr3	123975385	123992046	9.09438	6.03567	-0.591461	0.00506711	0.0320483	ROPN1	protein_coding:protein_coding	-0.64836	0.997495	1	N	-0.639283	0.997106	1	N	-0.739147	0.999852	1	N	-0.715059	0.999686	1	N
chr3	123975425	123992128	9.09265	5.98971	-0.602214	0.00429412	0.0282504	ROPN1	protein_coding:protein_coding	-0.64836	0.997495	1	N	-0.660791	0.997745	1	N	-0.739147	0.999852	1	N	-0.715059	0.999686	1	N
chr3	124080022	124269013	114.209	71.729	-0.671041	1.8e-07	5.64e-06	KALRN	protein_coding:protein_coding	-1.01765	1	1	N	-1.06341	1	1	N	-0.816697	1	1	N	-0.645383	1	1	N
chr3	124094680	124519849	247.913	164.351	-0.593056	6.58e-06	0.000139218	KALRN	protein_coding:protein_coding	-0.887762	1	1	N	-0.928569	1	1	N	-0.882243	1	1	N	-0.630795	1	1	N
chr3	124094680	124519850	247.913	164.351	-0.593056	6.56e-06	0.000138974	KALRN	protein_coding:protein_coding	-0.887762	1	1	N	-0.928569	1	1	N	-0.882243	1	1	N	-0.630795	1	1	N
chr3	125082635	125120854	28.9183	18.91	-0.612831	0.000306329	0.00354456	SLC12A8	protein_coding:protein_coding	-0.696312	1	1	N	-0.659194	1	1	N	-0.196633	0.935172	1	N	0.0312351	0.42563	0.73501	N
chr3	125177930	125192695	15.9686	9.14565	-0.804083	7.04e-06	0.00014786	SLC12A8	protein_coding:protein_coding	-0.426932	0.984058	1	N	-0.271774	0.922097	1	N	0.406843	0.0196354	0.0396669	N	0.343139	0.0480474	0.0945151	N
chr3	126524154	126543291	10.9049	6.87658	-0.665211	0.00274598	0.0200379	CHST13	protein_coding:protein_coding	-1.05899	1	1	N	-1.23226	1	1	N	-0.883522	0.999998	1	N	-0.589877	0.999205	1	N
chr3	126524332	126542879	10.7061	6.78579	-0.657844	0.00403176	0.0268983	CHST13	protein_coding:protein_coding	-1.01767	1	1	N	-1.19359	1	1	N	-0.920967	0.999999	1	N	-0.566311	0.998745	1	N
chr3	127689061	127822882	89.7033	55.8602	-0.683341	2.59e-09	1.13e-07	MGLL	protein_coding:protein_coding	-0.853464	1	1	N	-0.925439	1	1	N	-0.544293	1	1	N	-0.555661	1	1	N
chr3	127689061	127823250	89.9821	56.0807	-0.682134	2.87e-09	1.24e-07	MGLL	protein_coding:protein_coding	-0.853625	1	1	N	-0.927467	1	1	N	-0.54747	1	1	N	-0.556528	1	1	N
chr3	127689065	127823185	89.9821	56.0807	-0.682134	2.87e-09	1.24e-07	MGLL	protein_coding:protein_coding	-0.853625	1	1	N	-0.927467	1	1	N	-0.544262	1	1	N	-0.55332	1	1	N
chr3	127692110	127721171	19.7663	13.0997	-0.593506	0.00029462	0.00343667	MGLL	protein_coding:protein_coding	-0.850173	1	1	N	-0.722651	0.999999	1	N	-0.571282	0.999973	1	N	-0.651447	0.999995	1	N
chr3	127692116	127722570	20.9553	13.5769	-0.626156	8.92e-05	0.00129749	MGLL	protein_coding:protein_coding	-0.838973	1	1	N	-0.705545	0.999998	1	N	-0.50878	0.999896	1	N	-0.655542	0.999997	1	N
chr3	127692116	127736357	29.6084	19.2881	-0.618297	1.87e-05	0.000345308	MGLL	protein_coding:protein_coding	-0.756225	1	1	N	-0.811445	1	1	N	-0.509955	0.999994	1	N	-0.608459	1	1	N
chr3	127692138	127722570	20.9553	13.5769	-0.626156	8.92e-05	0.00129749	MGLL	protein_coding:protein_coding	-0.838973	1	1	N	-0.705545	0.999998	1	N	-0.50878	0.999896	1	N	-0.655542	0.999997	1	N
chr3	127781788	127822143	29.4977	15.291	-0.947917	2.89e-10	1.47e-08	MGLL	protein_coding:protein_coding	-1.15504	1	1	N	-1.19075	1	1	N	-0.387507	0.999403	1	N	-0.454411	0.999869	1	N
chr3	128966588	128994115	16.9018	11.2535	-0.586805	0.000706874	0.00689748	CFAP92	protein_coding:protein_coding	-0.858841	1	1	N	-0.737975	0.999995	1	N	-0.457822	0.998256	1	N	-0.471923	0.998262	1	N
chr3	138434615	138479925	30.4383	17.8907	-0.766681	8.16e-06	0.000168416	ESYT3	protein_coding:protein_coding	-1.0099	1	1	N	-1.07142	1	1	N	-0.448283	0.999859	1	N	-0.207492	0.957691	1	N
chr3	138434624	138462473	17.1427	10.5553	-0.699631	0.000146849	0.00196814	ESYT3	protein_coding:protein_coding	-1.15369	1	1	N	-1.18339	1	1	N	-0.436138	0.996806	1	N	-0.302432	0.97118	1	N
chr3	139003961	139006268	1.67228	0.368392	-2.18251	0.000215385	0.00266665	PRR23A	protein_coding:protein_coding	-3.05199	0.999991	1	N	-1.91083	0.999308	1	N	-0.423434	0.848071	1	N	-0.767848	0.945648	1	N
chr3	139517433	139539829	15.6028	9.86368	-0.661605	0.000495292	0.00521421	RBP1	protein_coding:protein_coding	-0.711537	0.999951	1	N	-0.642567	0.999805	1	N	-0.557692	0.999628	1	N	-0.398627	0.992301	1	N
chr3	139517437	139539742	15.5522	9.8188	-0.663505	0.000513772	0.00535682	RBP1	protein_coding:protein_coding	-0.724643	0.999962	1	N	-0.642567	0.999805	1	N	-0.548061	0.999514	1	N	-0.379056	0.989255	1	N
chr3	139517573	139539587	15.2284	9.59924	-0.665768	0.000523361	0.0054382	RBP1	protein_coding:protein_coding	-0.740112	0.999971	1	N	-0.670082	0.999877	1	N	-0.558465	0.99957	1	N	-0.389685	0.99043	1	N
chr3	139524406	139539719	11.3022	7.33358	-0.62401	0.00237024	0.0179128	RBP1	protein_coding:protein_coding	-0.279173	0.907528	1	N	-0.440184	0.976452	1	N	-0.443839	0.988785	1	N	-0.320263	0.951101	1	N
chr3	139525784	139539829	10.3504	6.765	-0.613532	0.00382342	0.0258422	RBP1	protein_coding:protein_coding	-0.219646	0.845106	1	N	-0.378039	0.949499	1	N	-0.481195	0.990905	1	N	-0.302506	0.935051	1	N
chr3	139526404	139539829	10.1699	6.2706	-0.697635	0.00109501	0.00975742	RBP1	protein_coding:protein_coding	-0.347303	0.935403	1	N	-0.418571	0.96277	1	N	-0.448753	0.985554	1	N	-0.285424	0.921613	1	N
chr3	139599147	139677718	42.9207	28.2226	-0.604825	2.21e-05	0.000397636	NMNAT3	protein_coding:protein_coding	-1.02856	1	1	N	-1.02513	1	1	N	-0.897503	1	1	N	-0.80519	1	1	N
chr3	141989066	141993585	9.66795	6.33975	-0.608784	0.00268628	0.0196984	TFDP2	protein_coding:protein_coding	0.930945	0.00185398	0.00376721	Y	0.920732	0.0021693	0.00442891	Y	1.71264	3.94e-08	1e-07	Y	1.66368	2.06e-07	5.42e-07	Y
chr3	146433444	146469301	17.9565	11.586	-0.632129	0.00304631	0.0216844	PLSCR2	protein_coding:protein_coding	-1.06586	1	1	N	-1.11196	1	1	N	-0.806575	1	1	N	-0.373358	0.99408	1	N
chr3	147386045	147406543	10.4874	6.07778	-0.787045	0.000421425	0.00459113	ZIC4	protein_coding:protein_coding	-1.45418	1	1	N	-1.27755	1	1	N	-1.00009	1	1	N	-0.776663	0.999984	1	N
chr3	147386047	147404284	9.87637	5.32097	-0.892293	8.17e-05	0.00120298	ZIC4	protein_coding:protein_coding	-1.34359	1	1	N	-1.12251	1	1	N	-0.916375	0.999998	1	N	-0.706093	0.999855	1	N
chr3	147386047	147405520	10.2531	5.63072	-0.864661	0.000127962	0.00175385	ZIC4	protein_coding:protein_coding	-1.48888	1	1	N	-1.21031	1	1	N	-0.971007	1	1	N	-0.777014	0.999979	1	N
chr3	147388425	147404284	8.55033	4.7177	-0.857895	0.00031646	0.00364159	ZIC4	protein_coding:protein_coding	-1.251	1	1	N	-1.11299	0.999999	1	N	-0.916261	0.999992	1	N	-0.682886	0.999463	1	N
chr3	147388545	147405520	8.81781	4.93934	-0.836102	0.000294356	0.0034341	ZIC4	protein_coding:protein_coding	-1.40817	1	1	N	-1.24918	1	1	N	-0.997211	0.999999	1	N	-0.783148	0.999941	1	N
chr3	147388763	147406790	9.05149	5.38685	-0.748714	0.00111175	0.00987004	ZIC4	protein_coding:protein_coding	-1.35254	1	1	N	-1.29863	1	1	N	-1.03031	1	1	N	-0.782531	0.999954	1	N
chr3	148805659	148834528	16.4242	10.4129	-0.657454	0.00121791	0.0106242	CPB1	protein_coding:protein_coding	-0.933931	1	1	N	-1.04969	1	1	N	-0.800531	1	1	N	-0.488104	0.999171	1	N
chr3	148810675	148840711	15.9591	10.1155	-0.657812	0.000853983	0.00802162	CPB1	protein_coding:protein_coding	-1.00604	1	1	N	-1.11368	1	1	N	-0.888768	1	1	N	-0.651016	0.999986	1	N
chr3	149210357	149221827	7.85685	4.4391	-0.823682	0.00342833	0.0237677	CP	protein_coding:protein_coding	-0.589871	0.990371	1	N	-0.961577	0.999792	1	N	-0.635402	0.995677	1	N	-0.115168	0.716412	1	N
chr3	149318497	149333636	9.91967	6.13837	-0.692437	0.00239424	0.0180666	TM4SF18	protein_coding:protein_coding	-1.02145	0.999997	1	N	-0.783456	0.999848	1	N	-0.694499	0.999658	1	N	-0.452766	0.988194	1	N
chr3	149369021	149377649	30.3048	3.96205	-2.93523	2.44e-52	1.76e-49	TM4SF1	protein_coding:protein_coding	-0.442431	0.955214	1	N	-0.912793	0.999171	1	N	2.45038	3.74e-38	1.63e-37	Y	2.12489	2.57e-25	1.07e-24	Y
chr3	149369022	149375712	28.247	2.8801	-3.29391	1.5e-60	1.47e-57	TM4SF1	protein_coding:protein_coding	-0.753554	0.993357	1	N	-0.935517	0.998413	1	N	2.60382	4.38e-38	1.9e-37	Y	2.28591	6.38e-26	2.67e-25	Y
chr3	149474696	149503394	17.9592	10.6911	-0.748309	0.000496611	0.00522325	TM4SF4	protein_coding:protein_coding	-0.973159	1	1	N	-0.789015	0.999999	1	N	-0.731087	0.999998	1	N	-0.324971	0.985146	1	N
chr3	149474698	149487687	7.36955	4.60955	-0.676952	0.00834035	0.0462992	TM4SF4	protein_coding:protein_coding	-0.946241	0.999857	1	N	-0.721811	0.997974	1	N	-0.873385	0.999891	1	N	-0.481084	0.983992	1	N
chr3	149517234	149658025	320.879	102.623	-1.64467	2.92e-66	3.74e-63	WWTR1	protein_coding:protein_coding	-0.0120112	0.581969	0.965367	N	0.0617915	0.177584	0.321628	N	1.4517	3.27e-181	4.89e-180	Y	1.26418	3.19e-124	4.61e-123	Y
chr3	149517234	149703273	347.804	121.505	-1.51726	8.56e-57	7.45e-54	WWTR1	protein_coding:protein_coding	-0.178934	0.998943	1	N	-0.0982342	0.956511	1	N	1.16263	2.73e-138	2.94e-137	Y	1.01833	2.83e-97	3.04e-96	Y
chr3	149520609	149658025	306.473	99.2227	-1.62702	1.14e-64	1.42e-61	WWTR1	protein_coding:protein_coding	-0.0286222	0.675121	1	N	0.0479424	0.24145	0.431235	N	1.4264	5.65e-169	7.68e-168	Y	1.23585	1.34e-114	1.72e-113	Y
chr3	149520840	149576252	131.407	39.2417	-1.74358	1.95e-55	1.59e-52	WWTR1	protein_coding:protein_coding	0.0767161	0.252599	0.446367	N	0.203885	0.030826	0.0593384	N	1.6572	3.5e-92	2.64e-91	Y	1.43814	1.8e-62	1.31e-61	Y
chr3	149572863	149657435	178.565	60.3847	-1.56419	1.78e-54	1.43e-51	WWTR1	protein_coding:protein_coding	-0.116834	0.924011	1	N	-0.0800845	0.839614	1	N	1.24838	6.38e-81	4.34e-80	Y	1.08605	4.13e-56	2.74e-55	Y
chr3	151294085	151316820	20.734	12.0717	-0.78037	1.52e-05	0.000289073	GPR87	protein_coding:protein_coding	-0.504273	0.998216	1	N	-0.347992	0.980822	1	N	-0.109706	0.773827	1	N	0.0394197	0.42414	0.733334	N
chr3	151433493	151458709	16.4349	10.7614	-0.610889	0.000585984	0.00594391	IGSF10	protein_coding:protein_coding	-0.757875	0.999992	1	N	-0.644765	0.999907	1	N	-0.334979	0.980302	1	N	-0.288431	0.959841	1	N
chr3	152268039	152465779	464.539	287.643	-0.691521	1.94e-14	1.51e-12	MBNL1	protein_coding:protein_coding	0.979258	1.63e-97	1.13e-96	Y	1.0177	1.17e-105	8.77e-105	Y	1.61704	1.13e-305	3.61e-304	Y	1.41615	1.2e-210	3.69e-209	Y
chr3	152268467	152465780	464.102	287.29	-0.691935	1.92e-14	1.49e-12	MBNL1	protein_coding:protein_coding	0.980688	1.35e-97	9.34e-97	Y	1.02003	5.98e-106	4.5e-105	Y	1.62109	1.67e-306	5.39e-305	Y	1.41984	3.09e-211	9.52e-210	Y
chr3	152268919	152432917	339.479	211.893	-0.679986	9.05e-14	6.67e-12	MBNL1	protein_coding:protein_coding	0.829639	1.63e-55	7.78e-55	Y	0.860103	1.23e-59	6.19e-59	Y	1.45867	1.86e-192	3.03e-191	Y	1.27115	4.42e-132	6.94e-131	Y
chr3	152268946	152465218	461.04	284.768	-0.695105	1.46e-14	1.15e-12	MBNL1	protein_coding:protein_coding	0.973509	1.16e-95	7.87e-95	Y	1.01158	1.31e-103	9.67e-103	Y	1.62217	2.33e-305	7.44e-304	Y	1.41538	1.74e-208	5.28e-207	Y
chr3	152268962	152465763	463.569	286.623	-0.693632	1.59e-14	1.25e-12	MBNL1	protein_coding:protein_coding	0.981347	1.39e-97	9.61e-97	Y	1.01759	3.38e-105	2.53e-104	Y	1.62194	2.35e-306	7.55e-305	Y	1.42092	2.98e-211	9.19e-210	Y
chr3	152269102	152415109	290.853	178.204	-0.706762	3.93e-14	3.01e-12	MBNL1	protein_coding:protein_coding	0.739911	2.4e-38	9.47e-38	Y	0.819705	1.94e-47	8.61e-47	Y	1.39684	2.7e-154	3.29e-153	Y	1.22444	9.47e-108	1.13e-106	Y
chr3	152269448	152445474	368.231	229.118	-0.684519	4.56e-14	3.46e-12	MBNL1	protein_coding:protein_coding	0.83493	1.2e-60	6.03e-60	Y	0.85761	7.57e-64	3.98e-63	Y	1.46958	6.72e-211	1.23e-209	Y	1.28114	9.59e-145	1.69e-143	Y
chr3	152299404	152465763	411.94	257.333	-0.6788	6.95e-14	5.19e-12	MBNL1	protein_coding:protein_coding	1.04319	1.19e-96	8.17e-96	Y	1.08455	6.59e-105	4.92e-104	Y	1.71497	6.02e-295	1.84e-293	Y	1.50897	6.82e-205	2.02e-203	Y
chr3	152299404	152465779	411.94	257.378	-0.678549	7.16e-14	5.33e-12	MBNL1	protein_coding:protein_coding	1.04319	1.19e-96	8.17e-96	Y	1.08504	5.11e-105	3.82e-104	Y	1.71497	6.02e-295	1.84e-293	Y	1.50897	6.82e-205	2.02e-203	Y
chr3	152299682	152465203	408.153	255.081	-0.678152	8.01e-14	5.94e-12	MBNL1	protein_coding:protein_coding	1.0349	1.55e-94	1.05e-93	Y	1.07886	3.07e-103	2.26e-102	Y	1.71511	4.24e-293	1.28e-291	Y	1.501	6.5e-201	1.86e-199	Y
chr3	152299682	152465780	410.682	257.025	-0.676112	8.89e-14	6.56e-12	MBNL1	protein_coding:protein_coding	1.04405	1.2e-96	8.25e-96	Y	1.08591	5.2e-105	3.89e-104	Y	1.71446	4.35e-294	1.32e-292	Y	1.50691	9.27e-204	2.72e-202	Y
chr3	152300193	152459327	373.716	235.883	-0.663875	2.31e-13	1.65e-11	MBNL1	protein_coding:protein_coding	0.992911	1.08e-82	6.66e-82	Y	1.01203	1.05e-85	6.72e-85	Y	1.63687	3.66e-250	8.6e-249	Y	1.44135	1.06e-174	2.44e-173	Y
chr3	152300197	152459302	373.438	235.838	-0.663071	2.46e-13	1.75e-11	MBNL1	protein_coding:protein_coding	0.992911	1.08e-82	6.66e-82	Y	1.01149	1.34e-85	8.54e-85	Y	1.63614	7.02e-250	1.65e-248	Y	1.43993	2.81e-174	6.46e-173	Y
chr3	152415057	152463159	158.642	100.017	-0.665534	1.52e-11	9.1e-10	MBNL1	protein_coding:protein_coding	1.44514	1.74e-65	9.18e-65	Y	1.37504	9.74e-58	4.81e-57	Y	2.04244	3.33e-147	3.83e-146	Y	1.78118	4.7e-99	5.12e-98	Y
chr3	157259741	157503339	177.86	93.3402	-0.930173	3.12e-15	2.58e-13	VEPH1	protein_coding:protein_coding	-0.953385	1	1	N	-0.880691	1	1	N	-0.372936	1	1	N	-0.259315	1	1	N
chr3	157259741	157503416	177.981	93.3395	-0.931166	3.24e-15	2.67e-13	VEPH1	protein_coding:protein_coding	-0.953385	1	1	N	-0.880691	1	1	N	-0.372936	1	1	N	-0.257517	1	1	N
chr3	157260908	157499554	173.971	91.3995	-0.928587	3.68e-15	3.02e-13	VEPH1	protein_coding:protein_coding	-0.954877	1	1	N	-0.875721	1	1	N	-0.356698	1	1	N	-0.247234	0.999999	1	N
chr3	157428321	157533619	84.9312	40.4948	-1.06856	1.34e-17	1.3e-15	VEPH1	protein_coding:protein_coding	-0.967464	1	1	N	-0.915114	1	1	N	-0.0216743	0.62022	1	N	0.0242526	0.391356	0.68165	N
chr3	157436849	157443633	6.84411	3.22019	-1.08772	1.15e-05	0.000226938	PTX3	protein_coding:protein_coding	-0.830648	0.997594	1	N	-0.958448	0.999209	1	N	0.129985	0.357574	0.637745	N	0.0805071	0.430234	0.742098	N
chr3	157459518	157503574	39.3242	16.4011	-1.26162	1.69e-15	1.42e-13	VEPH1	protein_coding:protein_coding	-0.989713	1	1	N	-0.92095	1	1	N	0.0395203	0.384479	0.682353	N	0.159887	0.0947542	0.180621	N
chr3	157459620	157495506	32.0625	13.2544	-1.27442	1.74e-15	1.46e-13	VEPH1	protein_coding:protein_coding	-0.998059	1	1	N	-0.844269	1	1	N	0.16609	0.110494	0.210364	N	0.191603	0.0825646	0.158427	N
chr3	157459621	157503626	39.2162	16.3576	-1.26149	1.77e-15	1.49e-13	VEPH1	protein_coding:protein_coding	-0.986595	1	1	N	-0.910038	1	1	N	0.0299593	0.415914	0.73373	N	0.150165	0.109322	0.206945	N
chr3	157460214	157533606	60.8132	27.2112	-1.16018	3.95e-17	3.73e-15	VEPH1	protein_coding:protein_coding	-1.0093	1	1	N	-0.85802	1	1	N	0.0319318	0.378847	0.672917	N	0.0788641	0.21276	0.388609	N
chr3	157470479	157533616	50.4953	23.3348	-1.11367	2.11e-13	1.51e-11	VEPH1	protein_coding:protein_coding	-1.0063	1	1	N	-0.824198	1	1	N	-0.0427401	0.675685	1	N	0.0813513	0.225441	0.41024	N
chr3	157470501	157533614	50.4935	23.2899	-1.11639	1.71e-13	1.24e-11	VEPH1	protein_coding:protein_coding	-1.0063	1	1	N	-0.829349	1	1	N	-0.0385081	0.660567	1	N	0.0855828	0.213472	0.389883	N
chr3	159069318	159263747	106.883	68.7667	-0.63625	1.74e-07	5.48e-06	IQCJ	protein_coding:protein_coding	-1.03766	1	1	N	-1.04234	1	1	N	-0.641024	1	1	N	-0.531692	1	1	N
chr3	159069327	159265703	107.85	69.2993	-0.63812	1.5e-07	4.76e-06	IQCJ	protein_coding:protein_coding	-1.04816	1	1	N	-1.04156	1	1	N	-0.643901	1	1	N	-0.536833	1	1	N
chr3	159069327	159266307	108.189	69.4299	-0.63992	1.49e-07	4.74e-06	IQCJ	protein_coding:protein_coding	-1.05062	1	1	N	-1.04581	1	1	N	-0.646293	1	1	N	-0.536116	1	1	N
chr3	159839860	159897360	64.7093	42.7476	-0.598129	2.49e-07	7.59e-06	SCHIP1	protein_coding:protein_coding	-0.0603178	0.741231	1	N	-0.110201	0.8726	1	N	0.514889	3.85e-08	9.8e-08	Y	0.34148	0.000383503	0.000870647	N
chr3	159852938	159897349	53.829	35.2871	-0.609242	6.15e-07	1.7e-05	SCHIP1	protein_coding:protein_coding	0.102612	0.189897	0.340549	N	0.0393689	0.379743	0.660994	N	0.660999	4.64e-10	1.25e-09	Y	0.494231	7.35e-06	1.81e-05	N
chr3	161083882	161105349	36.6276	9.46735	-1.9519	1.09e-35	3.96e-33	B3GALNT1	protein_coding:protein_coding	-0.666596	0.999856	1	N	-0.66258	0.999835	1	N	1.07932	1.41e-14	4.19e-14	Y	0.987483	1.1e-11	3.31e-11	Y
chr3	161083882	161105351	36.6276	9.46735	-1.9519	1.09e-35	3.96e-33	B3GALNT1	protein_coding:protein_coding	-0.666596	0.999856	1	N	-0.66258	0.999835	1	N	1.07932	1.41e-14	4.19e-14	Y	0.987483	1.1e-11	3.31e-11	Y
chr3	161083882	161105370	36.6276	9.46735	-1.9519	1.09e-35	3.96e-33	B3GALNT1	protein_coding:protein_coding	-0.666596	0.999856	1	N	-0.66258	0.999835	1	N	1.07932	1.41e-14	4.19e-14	Y	0.987483	1.1e-11	3.31e-11	Y
chr3	161083900	161105078	36.4813	9.46709	-1.94617	3.15e-35	1.01e-32	B3GALNT1	protein_coding:protein_coding	-0.64359	0.999758	1	N	-0.639575	0.999724	1	N	1.06787	2.94e-14	8.66e-14	Y	0.987483	1.1e-11	3.31e-11	Y
chr3	161083901	161105078	36.4813	9.46709	-1.94617	3.14e-35	1.01e-32	B3GALNT1	protein_coding:protein_coding	-0.64359	0.999758	1	N	-0.639575	0.999724	1	N	1.06787	2.94e-14	8.66e-14	Y	0.987483	1.1e-11	3.31e-11	Y
chr3	161083906	161105336	36.5788	9.46726	-1.94999	1.55e-35	5.27e-33	B3GALNT1	protein_coding:protein_coding	-0.666596	0.999856	1	N	-0.66258	0.999835	1	N	1.07552	1.8e-14	5.34e-14	Y	0.987483	1.1e-11	3.31e-11	Y
chr3	161083907	161104994	36.43	9.42316	-1.95084	3.04e-35	9.9e-33	B3GALNT1	protein_coding:protein_coding	-0.656695	0.999809	1	N	-0.639575	0.999724	1	N	1.07568	2.26e-14	6.68e-14	Y	0.999123	7.01e-12	2.13e-11	Y
chr3	161083907	161105248	36.4813	9.46709	-1.94617	3.13e-35	1.01e-32	B3GALNT1	protein_coding:protein_coding	-0.655139	0.999813	1	N	-0.651123	0.999786	1	N	1.06787	2.94e-14	8.66e-14	Y	0.987483	1.1e-11	3.31e-11	Y
chr3	161083907	161105323	36.5788	9.46726	-1.94999	1.55e-35	5.27e-33	B3GALNT1	protein_coding:protein_coding	-0.666596	0.999856	1	N	-0.66258	0.999835	1	N	1.07552	1.8e-14	5.34e-14	Y	0.987483	1.1e-11	3.31e-11	Y
chr3	161083907	161105338	36.5788	9.46726	-1.94999	1.55e-35	5.27e-33	B3GALNT1	protein_coding:protein_coding	-0.666596	0.999856	1	N	-0.66258	0.999835	1	N	1.07552	1.8e-14	5.34e-14	Y	0.987483	1.1e-11	3.31e-11	Y
chr3	161083910	161105314	36.5788	9.46726	-1.94999	1.54e-35	5.27e-33	B3GALNT1	protein_coding:protein_coding	-0.666596	0.999856	1	N	-0.66258	0.999835	1	N	1.07552	1.8e-14	5.34e-14	Y	0.987483	1.1e-11	3.31e-11	Y
chr3	161083912	161105305	36.5301	9.46717	-1.94808	2.24e-35	7.43e-33	B3GALNT1	protein_coding:protein_coding	-0.666596	0.999856	1	N	-0.66258	0.999835	1	N	1.0717	2.3e-14	6.8e-14	Y	0.987483	1.1e-11	3.31e-11	Y
chr3	161083919	161105248	36.4813	9.46709	-1.94617	3.13e-35	1.01e-32	B3GALNT1	protein_coding:protein_coding	-0.64359	0.999758	1	N	-0.639575	0.999724	1	N	1.06787	2.94e-14	8.66e-14	Y	0.987483	1.1e-11	3.31e-11	Y
chr3	161083919	161105261	36.4813	9.46709	-1.94617	3.12e-35	1.01e-32	B3GALNT1	protein_coding:protein_coding	-0.64359	0.999758	1	N	-0.639575	0.999724	1	N	1.06787	2.94e-14	8.66e-14	Y	0.987483	1.1e-11	3.31e-11	Y
chr3	161083921	161105078	36.4326	9.467	-1.94425	4.55e-35	1.44e-32	B3GALNT1	protein_coding:protein_coding	-0.631947	0.999687	1	N	-0.627933	0.999645	1	N	1.06404	3.75e-14	1.1e-13	Y	0.987483	1.1e-11	3.31e-11	Y
chr3	161083921	161105326	36.5788	9.46726	-1.94999	1.55e-35	5.27e-33	B3GALNT1	protein_coding:protein_coding	-0.655139	0.999813	1	N	-0.651123	0.999786	1	N	1.07552	1.8e-14	5.34e-14	Y	0.987483	1.1e-11	3.31e-11	Y
chr3	161083929	161105314	36.5301	9.46718	-1.94808	2.24e-35	7.43e-33	B3GALNT1	protein_coding:protein_coding	-0.655139	0.999813	1	N	-0.651123	0.999786	1	N	1.0717	2.3e-14	6.8e-14	Y	0.987483	1.1e-11	3.31e-11	Y
chr3	161083929	161105376	36.5301	9.46717	-1.94808	2.25e-35	7.43e-33	B3GALNT1	protein_coding:protein_coding	-0.655139	0.999813	1	N	-0.651123	0.999786	1	N	1.06015	3.81e-14	1.12e-13	Y	0.975936	1.71e-11	5.12e-11	Y
chr3	161083933	161105384	36.5272	9.42283	-1.95474	1.39e-35	4.89e-33	B3GALNT1	protein_coding:protein_coding	-0.655139	0.999813	1	N	-0.664472	0.999832	1	N	1.06015	3.81e-14	1.12e-13	Y	0.975936	1.71e-11	5.12e-11	Y
chr3	161083939	161105224	36.4297	9.42264	-1.95091	2.93e-35	9.59e-33	B3GALNT1	protein_coding:protein_coding	-0.64359	0.999758	1	N	-0.652924	0.999782	1	N	1.06404	3.75e-14	1.1e-13	Y	0.987483	1.1e-11	3.31e-11	Y
chr3	161084013	161105226	36.262	9.33517	-1.95771	2.62e-35	8.61e-33	B3GALNT1	protein_coding:protein_coding	-0.656695	0.999809	1	N	-0.666397	0.999829	1	N	1.06019	4.77e-14	1.4e-13	Y	0.978281	1.8e-11	5.41e-11	Y
chr3	161084016	161105090	36.2132	9.33508	-1.95578	3.71e-35	1.18e-32	B3GALNT1	protein_coding:protein_coding	-0.645053	0.999752	1	N	-0.654755	0.999778	1	N	1.05634	6.08e-14	1.78e-13	Y	0.978281	1.8e-11	5.41e-11	Y
chr3	161084119	161105256	35.9829	9.15935	-1.974	8.63e-36	3.21e-33	B3GALNT1	protein_coding:protein_coding	-0.669921	0.999849	1	N	-0.70759	0.999919	1	N	1.05247	7.75e-14	2.27e-13	Y	0.964367	3.78e-11	1.12e-10	Y
chr3	161084147	161105145	35.8208	9.16004	-1.96737	1.15e-35	4.16e-33	B3GALNT1	protein_coding:protein_coding	-0.658279	0.999804	1	N	-0.695948	0.999894	1	N	1.04859	9.86e-14	2.88e-13	Y	0.955016	6.17e-11	1.82e-10	Y
chr3	161084248	161105292	35.6587	9.16075	-1.96072	1.82e-35	6.07e-33	B3GALNT1	protein_coding:protein_coding	-0.669921	0.999849	1	N	-0.70759	0.999919	1	N	1.05635	7.63e-14	2.23e-13	Y	0.957244	6.53e-11	1.93e-10	Y
chr3	161084264	161105267	35.6043	9.07251	-1.97248	1.02e-35	3.76e-33	B3GALNT1	protein_coding:protein_coding	-0.68327	0.999882	1	N	-0.721587	0.999938	1	N	1.05245	9.72e-14	2.84e-13	Y	0.957244	6.53e-11	1.93e-10	Y
chr3	161084296	161104822	35.4877	8.89654	-1.996	2.33e-36	8.85e-34	B3GALNT1	protein_coding:protein_coding	-0.67513	0.999839	1	N	-0.714782	0.999916	1	N	1.08404	2.73e-14	8.05e-14	Y	0.98801	2.25e-11	6.72e-11	Y
chr3	161084302	161105411	35.6452	9.07303	-1.97405	5.43e-36	2.04e-33	B3GALNT1	protein_coding:protein_coding	-0.68327	0.999882	1	N	-0.721587	0.999938	1	N	1.04859	9.86e-14	2.88e-13	Y	0.940874	1.27e-10	3.73e-10	Y
chr3	161084982	161104549	33.6846	8.59265	-1.97091	1.23e-34	3.8e-32	B3GALNT1	protein_coding:protein_coding	-0.656049	0.999706	1	N	-0.712666	0.999882	1	N	1.04821	4.83e-13	1.39e-12	Y	0.946546	3.12e-10	9.04e-10	Y
chr3	161085005	161105328	34.1505	8.76863	-1.96148	8.27e-35	2.57e-32	B3GALNT1	protein_coding:protein_coding	-0.71243	0.999927	1	N	-0.76733	0.999972	1	N	1.0284	6.43e-13	1.85e-12	Y	0.908191	1.02e-09	2.92e-09	Y
chr3	161085049	161105247	33.8834	8.76968	-1.94998	2.08e-34	6.4e-32	B3GALNT1	protein_coding:protein_coding	-0.700693	0.999904	1	N	-0.755593	0.999963	1	N	1.02031	1.03e-12	2.95e-12	Y	0.893218	2.06e-09	5.82e-09	Y
chr3	161085091	161105170	33.8834	8.76968	-1.94998	2.08e-34	6.4e-32	B3GALNT1	protein_coding:protein_coding	-0.688859	0.999874	1	N	-0.74376	0.999951	1	N	1.02031	1.03e-12	2.95e-12	Y	0.893218	2.06e-09	5.82e-09	Y
chr3	161085158	161105245	33.7858	8.76957	-1.94584	3.83e-34	1.16e-31	B3GALNT1	protein_coding:protein_coding	-0.700693	0.999904	1	N	-0.755593	0.999963	1	N	1.0241	1.02e-12	2.92e-12	Y	0.905147	1.38e-09	3.91e-09	Y
chr3	161085166	161105303	33.7216	8.77041	-1.94296	3.18e-34	9.66e-32	B3GALNT1	protein_coding:protein_coding	-0.71243	0.999927	1	N	-0.76733	0.999972	1	N	1.02818	8.07e-13	2.31e-12	Y	0.895078	2.2e-09	6.2e-09	Y
chr3	161085309	161105288	33.3571	8.7714	-1.92712	1.55e-33	4.55e-31	B3GALNT1	protein_coding:protein_coding	-0.71243	0.999927	1	N	-0.76733	0.999972	1	N	1.02384	1.28e-12	3.66e-12	Y	0.89187	2.95e-09	8.29e-09	Y
chr3	161085465	161105235	32.8715	8.64116	-1.92754	1.81e-33	5.3e-31	B3GALNT1	protein_coding:protein_coding	-0.716717	0.999924	1	N	-0.75847	0.999963	1	N	1.01942	2.04e-12	5.79e-12	Y	0.878242	6.27e-09	1.74e-08	Y
chr3	161085475	161105261	32.7663	8.64153	-1.92286	2.49e-33	7.19e-31	B3GALNT1	protein_coding:protein_coding	-0.716717	0.999924	1	N	-0.75847	0.999963	1	N	1.01525	2.58e-12	7.31e-12	Y	0.873035	7.88e-09	2.18e-08	Y
chr3	161085683	161105384	32.2742	8.64427	-1.90057	1e-32	2.84e-30	B3GALNT1	protein_coding:protein_coding	-0.72855	0.999943	1	N	-0.770303	0.999972	1	N	1.00688	4.13e-12	1.16e-11	Y	0.836049	3.78e-08	1.02e-07	Y
chr3	161085758	161105140	31.8659	8.6006	-1.88951	4.27e-32	1.18e-29	B3GALNT1	protein_coding:protein_coding	-0.692755	0.999868	1	N	-0.749371	0.99995	1	N	1.03104	2.49e-12	7.05e-12	Y	0.87487	1.28e-08	3.52e-08	Y
chr3	161086000	161104460	30.429	8.20557	-1.89077	1.32e-30	3.3e-28	B3GALNT1	protein_coding:protein_coding	-0.664808	0.99967	1	N	-0.710364	0.999835	1	N	1.01154	2.51e-11	6.94e-11	Y	0.919844	4.64e-09	1.3e-08	Y
chr3	161086421	161105303	29.8503	8.25158	-1.855	1.04e-29	2.52e-27	B3GALNT1	protein_coding:protein_coding	-0.686424	0.999816	1	N	-0.776916	0.99996	1	N	1.00187	5.02e-11	1.38e-10	Y	0.89973	1.27e-08	3.48e-08	Y
chr3	161086558	161105289	29.1437	8.1197	-1.84369	2.54e-28	5.37e-26	B3GALNT1	protein_coding:protein_coding	-0.715694	0.999889	1	N	-0.792757	0.99997	1	N	0.958516	4.97e-10	1.33e-09	Y	0.901886	1.35e-08	3.7e-08	Y
chr3	161086578	161105298	29.1437	8.1197	-1.84369	2.54e-28	5.37e-26	B3GALNT1	protein_coding:protein_coding	-0.715694	0.999889	1	N	-0.792757	0.99997	1	N	0.958516	4.97e-10	1.33e-09	Y	0.901886	1.35e-08	3.7e-08	Y
chr3	161086592	161104950	29.0433	8.07564	-1.84656	3.24e-28	6.82e-26	B3GALNT1	protein_coding:protein_coding	-0.705336	0.999851	1	N	-0.76754	0.999946	1	N	0.976195	3.15e-10	8.5e-10	Y	0.929252	5.93e-09	1.65e-08	Y
chr3	161086630	161105261	28.9826	8.1207	-1.83551	4.32e-28	9e-26	B3GALNT1	protein_coding:protein_coding	-0.70314	0.999854	1	N	-0.780204	0.99996	1	N	0.953677	6.23e-10	1.66e-09	Y	0.890461	2.15e-08	5.85e-08	Y
chr3	161086663	161105303	28.9826	8.1207	-1.83551	4.29e-28	8.95e-26	B3GALNT1	protein_coding:protein_coding	-0.715694	0.999889	1	N	-0.792757	0.99997	1	N	0.953677	6.23e-10	1.66e-09	Y	0.890461	2.15e-08	5.85e-08	Y
chr3	161344791	161372880	22.9977	11.548	-0.993849	2.31e-09	1.02e-07	SPTSSB	protein_coding:protein_coding	-0.893548	1	1	N	-1.00528	1	1	N	-0.0253451	0.589111	1	N	-0.0140867	0.558638	0.936314	N
chr3	161345774	161371501	20.9859	10.2787	-1.02976	1.16e-09	5.41e-08	SPTSSB	protein_coding:protein_coding	-1.04642	1	1	N	-0.991507	1	1	N	-0.054041	0.658442	1	N	-0.0807772	0.714595	1	N
chr3	164978897	165078496	45.8711	29.0029	-0.661386	0.00010361	0.00146911	SI	protein_coding:protein_coding	-1.25333	1	1	N	-1.13983	1	1	N	-0.750007	1	1	N	-0.419872	0.999995	1	N
chr3	167366813	167380301	8.8807	5.52803	-0.683906	0.00355021	0.024421	ZBBX	protein_coding:protein_coding	-0.583633	0.995208	1	N	-1.06589	0.999991	1	N	-0.265293	0.889719	1	N	-0.174744	0.795807	1	N
chr3	167441788	167474132	15.6615	9.98328	-0.649636	0.00136827	0.0116349	SERPINI2	protein_coding:protein_coding	-1.17275	1	1	N	-1.14238	1	1	N	-0.77649	0.999999	1	N	-0.477624	0.998642	1	N
chr3	167441788	167479004	18.0489	11.6176	-0.635589	0.000543089	0.00559333	SERPINI2	protein_coding:protein_coding	-1.04082	1	1	N	-1.06506	1	1	N	-0.699913	0.999998	1	N	-0.512153	0.999664	1	N
chr3	167441913	167473827	15.3409	9.85483	-0.638482	0.00179195	0.0143613	SERPINI2	protein_coding:protein_coding	-1.19838	1	1	N	-1.15514	1	1	N	-0.763506	0.999998	1	N	-0.462113	0.997929	1	N
chr3	167442064	167471903	14.4809	9.37565	-0.627162	0.00252733	0.0188502	SERPINI2	protein_coding:protein_coding	-1.125	1	1	N	-1.09464	1	1	N	-0.718625	0.999985	1	N	-0.409939	0.993083	1	N
chr3	171843348	171859318	10.7337	7.11802	-0.592594	0.00533553	0.0333193	TMEM212	protein_coding:protein_coding	-0.787878	0.999943	1	N	-0.936837	0.999996	1	N	-0.782051	0.999975	1	N	-0.588683	0.998959	1	N
chr3	172039577	172401669	618.617	372.161	-0.733119	5.47e-16	4.75e-14	FNDC3B	protein_coding:protein_coding	0.55285	4.3e-49	1.92e-48	Y	0.526824	4.73e-44	2.02e-43	Y	1.08777	1.78e-218	3.44e-217	Y	0.956134	5.54e-155	1.08e-153	Y
chr3	172039627	172187298	216.695	136.452	-0.667278	4.41e-12	2.81e-10	FNDC3B	protein_coding:protein_coding	0.451954	4.23e-14	1.15e-13	Y	0.368551	1.16e-09	2.91e-09	Y	0.865308	7.98e-54	4.15e-53	Y	0.752467	5.27e-38	2.71e-37	Y
chr3	172040553	172401665	618.064	371.542	-0.734231	5.17e-16	4.5e-14	FNDC3B	protein_coding:protein_coding	0.553235	4.48e-49	2e-48	Y	0.527116	5.06e-44	2.16e-43	Y	1.08712	5.79e-218	1.11e-216	Y	0.956963	3.84e-155	7.48e-154	Y
chr3	172040554	172186834	215.365	135.612	-0.667303	4.84e-12	3.07e-10	FNDC3B	protein_coding:protein_coding	0.457555	2.6e-14	7.13e-14	Y	0.372507	9.14e-10	2.29e-09	Y	0.864099	2.36e-53	1.22e-52	Y	0.753059	7.45e-38	3.82e-37	Y
chr3	172046912	172397481	599.633	360.799	-0.732885	5.43e-16	4.72e-14	FNDC3B	protein_coding:protein_coding	0.554704	5.35e-48	2.36e-47	Y	0.524428	2.26e-42	9.44e-42	Y	1.08161	2.33e-210	4.26e-209	Y	0.944315	5.39e-147	9.71e-146	Y
chr3	172126973	172251456	155.146	91.9602	-0.754548	2.12e-12	1.39e-10	FNDC3B	protein_coding:protein_coding	0.129747	0.0334301	0.0634906	N	0.0896512	0.106712	0.197288	N	0.639581	4.86e-23	1.7e-22	Y	0.649251	1.01e-22	3.98e-22	Y
chr3	172630248	172711067	77.8417	50.3013	-0.629946	2.06e-06	4.94e-05	NCEH1	protein_coding:protein_coding	-0.264886	0.998809	1	N	-0.282443	0.999344	1	N	0.1305	0.0681637	0.132131	N	0.283846	0.000525846	0.0011843	N
chr3	172630644	172711218	77.0502	50.2154	-0.617669	3.64e-06	8.23e-05	NCEH1	protein_coding:protein_coding	-0.264886	0.998809	1	N	-0.28759	0.99946	1	N	0.112468	0.101068	0.193072	N	0.271629	0.000881529	0.00196132	N
chr3	174275313	174281303	4.17379	2.34453	-0.832058	0.00472465	0.0304039	NLGN1	protein_coding:protein_coding	-0.682771	0.969933	1	N	-0.486698	0.920926	1	N	-0.1888	0.757152	1	N	-0.431357	0.912813	1	N
chr3	174440986	175097142	324.506	214.99	-0.593977	5.9e-06	0.000126758	NAALADL2	protein_coding:protein_coding	-1.04237	1	1	N	-0.972784	1	1	N	-0.772562	1	1	N	-0.525414	1	1	N
chr3	174859333	175810548	457.875	299.508	-0.612356	5.13e-06	0.000111831	NAALADL2	protein_coding:protein_coding	-1.06799	1	1	N	-0.978796	1	1	N	-0.766595	1	1	N	-0.499375	1	1	N
chr3	178272931	178828362	219.987	133.688	-0.718553	1.15e-07	3.75e-06	KCNMB2	protein_coding:protein_coding	-0.956262	1	1	N	-0.989563	1	1	N	-0.787685	1	1	N	-0.514188	1	1	N
chr3	178419122	178843300	169.763	102.048	-0.73428	1.06e-07	3.47e-06	AC117457.1	protein_coding:protein_coding	-0.970801	1	1	N	-1.02632	1	1	N	-0.802244	1	1	N	-0.524265	1	1	N
chr3	178536204	178843141	123.616	75.2152	-0.716771	3.61e-07	1.05e-05	KCNMB2	protein_coding:protein_coding	-0.92992	1	1	N	-0.97211	1	1	N	-0.779087	1	1	N	-0.507873	1	1	N
chr3	178536435	178844429	124.247	75.5235	-0.718216	3.93e-07	1.14e-05	KCNMB2	protein_coding:protein_coding	-0.93501	1	1	N	-0.971854	1	1	N	-0.78177	1	1	N	-0.504659	1	1	N
chr3	178558699	178844429	115.27	69.5102	-0.729725	4.61e-07	1.31e-05	KCNMB2	protein_coding:protein_coding	-0.944067	1	1	N	-0.983054	1	1	N	-0.798619	1	1	N	-0.507051	1	1	N
chr3	178558829	178828250	107.246	65.3157	-0.715429	1.34e-06	3.41e-05	KCNMB2	protein_coding:protein_coding	-0.940657	1	1	N	-0.982147	1	1	N	-0.819843	1	1	N	-0.511009	1	1	N
chr3	178807337	178844428	16.1158	9.08772	-0.826486	8.06e-06	0.000166528	KCNMB2	protein_coding:protein_coding	-0.945239	1	1	N	-0.970608	1	1	N	-0.669718	0.999989	1	N	-0.596436	0.999905	1	N
chr3	179239741	179243284	4.89609	2.55081	-0.940673	0.00124478	0.0108089	KCNMB3	protein_coding:protein_coding	0.451639	0.231867	0.411646	N	0.991309	0.021773	0.0422726	Y	1.97982	6.55e-06	1.55e-05	Y	1.60308	0.000680304	0.00152286	Y
chr3	179604786	179624499	54.6259	34.0753	-0.68086	3.01e-08	1.1e-06	NDUFB5	protein_coding:protein_coding	1.574	2.63e-26	8.77e-26	Y	1.51862	4.93e-24	1.61e-23	Y	2.29629	5.18e-60	2.87e-59	Y	2.02369	1.99e-41	1.08e-40	Y
chr3	179604790	179627647	61.7727	38.8365	-0.669559	2.21e-08	8.36e-07	NDUFB5	protein_coding:protein_coding	1.69235	4.14e-33	1.52e-32	Y	1.60164	8.15e-29	2.85e-28	Y	2.18225	2.72e-63	1.56e-62	Y	1.92927	3.35e-44	1.88e-43	Y
chr3	179604793	179627647	61.7727	38.8365	-0.669559	2.21e-08	8.36e-07	NDUFB5	protein_coding:protein_coding	1.69235	4.14e-33	1.52e-32	Y	1.60164	8.15e-29	2.85e-28	Y	2.18225	2.72e-63	1.56e-62	Y	1.92927	3.35e-44	1.88e-43	Y
chr3	179604800	179624235	53.442	33.2358	-0.685234	3.36e-08	1.21e-06	NDUFB5	protein_coding:protein_coding	1.57129	1.08e-25	3.57e-25	Y	1.50993	2.93e-23	9.45e-23	Y	2.30174	5.41e-59	2.97e-58	Y	2.02495	1.53e-40	8.17e-40	Y
chr3	179604825	179624091	52.288	32.4408	-0.68867	3.81e-08	1.36e-06	NDUFB5	protein_coding:protein_coding	1.55671	6.86e-25	2.24e-24	Y	1.48528	3.57e-22	1.13e-21	Y	2.27916	1.89e-57	1.02e-56	Y	1.98338	1.91e-38	9.88e-38	Y
chr3	179616006	179624498	39.3473	23.5387	-0.741233	6.74e-08	2.29e-06	NDUFB5	protein_coding:protein_coding	2.54437	1.16e-31	4.16e-31	Y	2.62851	2.05e-34	7.77e-34	Y	3.03726	3.22e-59	1.77e-58	Y	2.72688	7.71e-42	4.19e-41	Y
chr3	179757051	179764168	15.5092	8.61251	-0.848614	1.68e-06	4.18e-05	USP13	protein_coding:protein_coding	0.97374	0.0002263	0.000478125	Y	1.04806	6.76e-05	0.000146611	Y	1.91902	2.48e-14	7.34e-14	Y	1.78739	9.42e-12	2.85e-11	Y
chr3	179761111	179781823	38.5057	23.8047	-0.693825	2.59e-07	7.85e-06	USP13	protein_coding:protein_coding	0.972448	1.04e-09	2.58e-09	Y	0.970829	1.29e-09	3.23e-09	Y	1.22971	2.89e-18	9.23e-18	Y	1.10276	6.45e-14	2.07e-13	Y
chr3	179764001	179781823	30.5079	20.2213	-0.593304	3.08e-05	0.000531635	USP13	protein_coding:protein_coding	0.924083	5.19e-08	1.23e-07	Y	0.879016	2.88e-07	6.74e-07	Y	1.04745	7.4e-12	2.07e-11	Y	0.921183	7.08e-09	1.96e-08	Y
chr3	179781738	179789690	13.1642	8.30986	-0.663721	0.00109454	0.00975528	USP13	protein_coding:protein_coding	1.59722	4.57e-08	1.08e-07	Y	1.3659	6.55e-06	1.47e-05	Y	1.71459	4.56e-12	1.29e-11	Y	1.17773	1.65e-05	4.01e-05	Y
chr3	179781738	179795717	16.7921	10.5848	-0.665782	0.000165257	0.00216506	USP13	protein_coding:protein_coding	1.06919	8.14e-06	1.81e-05	Y	1.01531	2.72e-05	5.99e-05	N	1.19351	3.46e-09	9.08e-09	Y	0.777856	0.000325018	0.00074068	N
chr3	179794957	180036937	96.9103	60.232	-0.686119	1.08e-05	0.000215963	PEX5L	protein_coding:protein_coding	-0.964176	1	1	N	-1.02226	1	1	N	-0.826003	1	1	N	-0.473777	1	1	N
chr3	179801055	180036770	94.0811	58.1489	-0.694153	1.11e-05	0.000220901	PEX5L	protein_coding:protein_coding	-0.984294	1	1	N	-1.05645	1	1	N	-0.845032	1	1	N	-0.484212	1	1	N
chr3	179801065	180037053	94.1454	58.369	-0.689688	1.31e-05	0.000254907	PEX5L	protein_coding:protein_coding	-0.975889	1	1	N	-1.05419	1	1	N	-0.846469	1	1	N	-0.484073	1	1	N
chr3	179801517	179974259	67.1111	43.2901	-0.632513	0.000432809	0.00469357	PEX5L	protein_coding:protein_coding	-1.04288	1	1	N	-1.01828	1	1	N	-0.999616	1	1	N	-0.529225	1	1	N
chr3	179801522	179974211	67.1111	43.2902	-0.632513	0.000432743	0.0046935	PEX5L	protein_coding:protein_coding	-1.04288	1	1	N	-1.01828	1	1	N	-0.999616	1	1	N	-0.529225	1	1	N
chr3	179801656	180036959	93.8391	58.0611	-0.692618	1.05e-05	0.000210862	PEX5L	protein_coding:protein_coding	-0.977744	1	1	N	-1.05881	1	1	N	-0.843594	1	1	N	-0.489098	1	1	N
chr3	179801738	179974078	67.0494	43.203	-0.634094	0.000415173	0.00453377	PEX5L	protein_coding:protein_coding	-1.04281	1	1	N	-1.01236	1	1	N	-0.995826	1	1	N	-0.527579	1	1	N
chr3	179801816	180036926	93.7188	58.0628	-0.690724	1.05e-05	0.000209952	PEX5L	protein_coding:protein_coding	-0.97626	1	1	N	-1.05733	1	1	N	-0.843594	1	1	N	-0.49227	1	1	N
chr3	179875366	179973252	36.553	23.0713	-0.663889	0.000480046	0.00509295	PEX5L	protein_coding:protein_coding	-1.13876	1	1	N	-1.10285	1	1	N	-1.04884	1	1	N	-0.606081	1	1	N
chr3	179875443	179974211	36.7653	23.3847	-0.652783	0.000553034	0.00567732	PEX5L	protein_coding:protein_coding	-1.13075	1	1	N	-1.10032	1	1	N	-1.0413	1	1	N	-0.608736	1	1	N
chr3	183122214	183162734	19.6477	12.6036	-0.640529	0.00117906	0.010362	LAMP3	protein_coding:protein_coding	-0.773142	1	1	N	-0.803057	1	1	N	-0.711147	0.999999	1	N	-0.364492	0.994324	1	N
chr3	183123924	183162015	18.101	11.5905	-0.643128	0.00217252	0.016715	LAMP3	protein_coding:protein_coding	-0.849139	1	1	N	-0.785994	0.999999	1	N	-0.729864	0.999998	1	N	-0.325114	0.985397	1	N
chr3	183178042	183428275	177.704	88.7984	-1.00087	1.96e-18	2.01e-16	MCF2L2	protein_coding:protein_coding	-0.447485	1	1	N	-0.441355	1	1	N	0.0625901	0.133616	0.252302	N	0.148105	0.00437711	0.00933753	N
chr3	183178049	183427977	177.594	88.7089	-1.00144	1.91e-18	1.96e-16	MCF2L2	protein_coding:protein_coding	-0.44604	1	1	N	-0.442799	1	1	N	0.0668804	0.117895	0.223804	N	0.152338	0.00352939	0.00758061	N
chr3	183228125	183428085	153.059	72.4697	-1.07863	2.24e-21	2.96e-19	MCF2L2	protein_coding:protein_coding	-0.374825	1	1	N	-0.435489	1	1	N	0.202627	0.000470293	0.00103403	N	0.255891	1.95e-05	4.72e-05	N
chr3	183253252	183273385	40.6758	13.6605	-1.57416	7.55e-28	1.55e-25	B3GNT5	protein_coding:protein_coding	0.666364	0.000525156	0.00109399	Y	0.650762	0.000745082	0.00155152	Y	1.64238	1.87e-29	7.21e-29	Y	1.44416	5.73e-21	2.16e-20	Y
chr3	183253554	183269984	27.9238	9.76907	-1.5152	3.76e-21	4.91e-19	B3GNT5	protein_coding:protein_coding	0.547881	0.00953007	0.0186797	N	0.424237	0.0400903	0.0765976	N	1.39811	1.32e-16	4.09e-16	Y	1.24224	2.18e-12	6.71e-12	Y
chr3	183253794	183272426	37.5641	12.8745	-1.54484	4.92e-26	9.09e-24	B3GNT5	protein_coding:protein_coding	0.664586	0.000758344	0.0015685	Y	0.646184	0.00110973	0.00229585	Y	1.61395	1.33e-26	4.9e-26	Y	1.42944	2.57e-19	9.36e-19	Y
chr3	183254624	183270042	27.4748	9.37394	-1.55138	4.17e-22	6.2e-20	B3GNT5	protein_coding:protein_coding	0.510356	0.0168476	0.0325512	Y	0.447158	0.0342639	0.0657523	N	1.45988	1.99e-17	6.27e-17	Y	1.28754	9.38e-13	2.92e-12	Y
chr3	183265301	183271041	13.51	4.24217	-1.67116	1.18e-15	1e-13	B3GNT5	protein_coding:protein_coding	1.30836	0.000863238	0.00178138	N	1.30878	0.000893598	0.0018553	N	2.31276	5.95e-17	1.86e-16	Y	1.92172	1.59e-10	4.64e-10	Y
chr3	183265343	183269948	9.34479	2.81407	-1.7315	5.38e-13	3.75e-11	B3GNT5	protein_coding:protein_coding	1.0851	0.0115041	0.0224448	N	0.758683	0.0753783	0.140968	N	2.23286	1.34e-11	3.72e-11	Y	1.88214	1.22e-07	3.24e-07	Y
chr3	183272019	183428101	105.704	53.3215	-0.987237	3.16e-15	2.61e-13	MCF2L2	protein_coding:protein_coding	-0.463909	1	1	N	-0.538154	1	1	N	-0.030988	0.67856	1	N	0.0762356	0.148796	0.277365	N
chr3	183310914	183400548	47.1088	29.8657	-0.657508	2.8e-06	6.53e-05	MCF2L2	protein_coding:protein_coding	-0.448831	0.999987	1	N	-0.622667	1	1	N	-0.404043	0.999984	1	N	-0.353443	0.999825	1	N
chr3	183338828	183428778	45.1222	30.0758	-0.585233	0.000322551	0.00369238	MCF2L2	protein_coding:protein_coding	-0.496791	0.999998	1	N	-0.605641	1	1	N	-0.514892	1	1	N	-0.234649	0.991082	1	N
chr3	183487550	183555706	31.1065	19.3067	-0.688113	0.000132675	0.00180844	KLHL6	protein_coding:protein_coding	-0.907822	1	1	N	-0.897072	1	1	N	-0.718112	1	1	N	-0.38762	0.999613	1	N
chr3	183635609	183650738	12.3804	7.85185	-0.656949	0.00145679	0.0122188	KLHL24	protein_coding:protein_coding	0.684492	0.0037374	0.00748316	N	0.24083	0.210856	0.378788	N	0.514327	0.012553	0.0256481	N	0.454095	0.0288685	0.0579256	N
chr3	183635618	183650538	12.2211	7.71942	-0.662807	0.00125623	0.0108771	KLHL24	protein_coding:protein_coding	0.656364	0.00540676	0.0107362	N	0.221354	0.233427	0.417757	N	0.490981	0.0167646	0.0340019	N	0.440363	0.0333838	0.0666371	N
chr3	183635619	183650707	12.3804	7.85185	-0.656949	0.0014564	0.0122172	KLHL24	protein_coding:protein_coding	0.684492	0.0037374	0.00748316	N	0.24083	0.210856	0.378788	N	0.514327	0.012553	0.0256481	N	0.454095	0.0288685	0.0579256	N
chr3	183635622	183650575	12.2211	7.71942	-0.662807	0.00125599	0.0108771	KLHL24	protein_coding:protein_coding	0.656364	0.00540676	0.0107362	N	0.221354	0.233427	0.417757	N	0.490981	0.0167646	0.0340019	N	0.440363	0.0333838	0.0666371	N
chr3	183635622	183650590	12.2704	7.71869	-0.66875	0.00110655	0.0098404	KLHL24	protein_coding:protein_coding	0.656364	0.00540676	0.0107362	N	0.221354	0.233427	0.417757	N	0.502701	0.0145232	0.0295755	N	0.440363	0.0333838	0.0666371	N
chr3	183635622	183650697	12.3252	7.85388	-0.650131	0.00158117	0.0130372	KLHL24	protein_coding:protein_coding	0.684492	0.0037374	0.00748316	N	0.24083	0.210856	0.378788	N	0.514327	0.012553	0.0256481	N	0.440363	0.0333838	0.0666371	N
chr3	183635622	183650758	12.3272	7.89887	-0.642121	0.00192543	0.0152172	KLHL24	protein_coding:protein_coding	0.698354	0.00309508	0.00622434	N	0.24083	0.210856	0.378788	N	0.514327	0.012553	0.0256481	N	0.440363	0.0333838	0.0666371	N
chr3	183636570	183650733	11.415	7.10488	-0.684051	0.000919568	0.00849794	KLHL24	protein_coding:protein_coding	0.758347	0.00287205	0.0057835	N	0.35562	0.125848	0.231095	N	0.518264	0.0155038	0.0315185	N	0.464971	0.0314529	0.0629338	N
chr3	183919933	184017884	243.345	151.187	-0.686674	7.72e-13	5.29e-11	ABCC5	protein_coding:protein_coding	1.72177	1.47e-120	1.22e-119	Y	1.76402	2.46e-127	2.17e-126	Y	1.88486	1.79e-191	2.9e-190	Y	1.78852	1.82e-160	3.74e-159	Y
chr3	183919937	184017939	243.454	151.23	-0.686903	7.51e-13	5.15e-11	ABCC5	protein_coding:protein_coding	1.72262	1.04e-120	8.67e-120	Y	1.76402	2.46e-127	2.17e-126	Y	1.88544	1.26e-191	2.04e-190	Y	1.78923	1.25e-160	2.58e-159	Y
chr3	184097063	184106995	4.73628	2.5875	-0.872196	0.00686295	0.0402256	HTR3E	protein_coding:protein_coding	-0.742689	0.978064	1	N	-0.160342	0.717398	1	N	-0.631723	0.981415	1	N	-0.151657	0.728236	1	N
chr3	184230428	184242329	8.13982	5.04855	-0.689129	0.00353359	0.0243435	VWA5B2	protein_coding:protein_coding	-0.49208	0.979306	1	N	-0.843189	0.999389	1	N	-0.467992	0.980272	1	N	-0.308777	0.917018	1	N
chr3	184233415	184242283	6.77361	4.02658	-0.75037	0.0071933	0.0415868	VWA5B2	protein_coding:protein_coding	-0.29722	0.872923	1	N	-0.778813	0.995469	1	N	-0.574877	0.987972	1	N	-0.187168	0.794322	1	N
chr3	184276010	184293031	7.80727	4.97631	-0.649743	0.00340868	0.0236646	ECE2	protein_coding:protein_coding	-0.701042	0.997567	1	N	-0.748007	0.998477	1	N	-0.788289	0.999843	1	N	-0.749987	0.999608	1	N
chr3	184276021	184293031	7.80727	4.97631	-0.649744	0.00341002	0.0236718	ECE2	protein_coding:protein_coding	-0.701042	0.997567	1	N	-0.748007	0.998477	1	N	-0.788289	0.999843	1	N	-0.749987	0.999608	1	N
chr3	184276034	184292350	7.37888	4.66968	-0.660077	0.00381964	0.0258233	ECE2	protein_coding:protein_coding	-0.804912	0.999233	1	N	-0.829573	0.999392	1	N	-0.818041	0.999874	1	N	-0.788045	0.999718	1	N
chr3	184276603	184291930	7.05114	4.26749	-0.724467	0.00209327	0.0162345	ECE2	protein_coding:protein_coding	-0.83507	0.999192	1	N	-0.834877	0.999149	1	N	-0.759375	0.999521	1	N	-0.736311	0.999122	1	N
chr3	184299197	184302692	15.2486	9.43802	-0.692125	0.000115781	0.00160944	PSMD2	protein_coding:protein_coding	2.67967	6.85e-14	1.86e-13	Y	2.85776	2.14e-16	6.12e-16	Y	3.44413	4.1e-26	1.5e-25	Y	3.19113	3.22e-20	1.2e-19	Y
chr3	184325103	184327303	17.1468	11.2903	-0.602854	0.000533826	0.00552233	EIF4G1	protein_coding:protein_coding	3.97949	7.23e-26	2.4e-25	Y	3.72625	6.96e-21	2.16e-20	Y	3.74045	1.09e-30	4.29e-30	Y	3.52524	9.06e-25	3.71e-24	Y
chr3	184338828	184344986	8.87889	5.43392	-0.708386	0.00310133	0.0219814	FAM131A	protein_coding:protein_coding	0.773698	0.00613332	0.0121494	N	0.185371	0.327685	0.576274	N	0.810226	0.00294504	0.00623651	Y	0.900086	0.00115785	0.00255976	Y
chr3	184380072	184389829	6.86709	3.53694	-0.957198	0.000100712	0.00143469	CHRD	protein_coding:protein_coding	-0.401755	0.921445	1	N	-0.696983	0.988124	1	N	0.340991	0.145676	0.274197	N	0.38246	0.120214	0.226389	N
chr3	184380206	184389829	6.86709	3.53694	-0.957198	0.00010068	0.00143464	CHRD	protein_coding:protein_coding	-0.401755	0.921445	1	N	-0.696983	0.988124	1	N	0.340991	0.145676	0.274197	N	0.38246	0.120214	0.226389	N
chr3	184380318	184389829	6.86709	3.53694	-0.957198	0.000100681	0.00143464	CHRD	protein_coding:protein_coding	-0.367336	0.902639	1	N	-0.662569	0.983966	1	N	0.340991	0.145676	0.274197	N	0.38246	0.120214	0.226389	N
chr3	185506261	185552588	22.6053	13.5502	-0.738343	7.28e-05	0.00109348	LIPH	protein_coding:protein_coding	-0.704132	0.999998	1	N	-0.785798	1	1	N	-0.563942	0.999969	1	N	-0.295008	0.984301	1	N
chr3	185508065	185552558	21.6109	12.6697	-0.770371	3.9e-05	0.000648165	LIPH	protein_coding:protein_coding	-0.825926	1	1	N	-0.855422	1	1	N	-0.593972	0.999984	1	N	-0.335447	0.991846	1	N
chr3	185643129	185825042	287.952	189.843	-0.601019	1.95e-10	1.02e-08	IGF2BP2	protein_coding:protein_coding	0.951773	4.09e-62	2.09e-61	Y	0.992973	8.26e-68	4.51e-67	Y	1.21858	2.7e-121	2.56e-120	Y	1.12002	2.94e-95	3.09e-94	Y
chr3	185643974	185825012	285.203	187.899	-0.602037	1.83e-10	9.6e-09	IGF2BP2	protein_coding:protein_coding	0.944131	1.04e-60	5.25e-60	Y	0.985442	2.49e-66	1.34e-65	Y	1.21469	1.43e-119	1.34e-118	Y	1.11618	7.24e-94	7.5e-93	Y
chr3	185643974	185825024	285.203	187.899	-0.602037	1.82e-10	9.57e-09	IGF2BP2	protein_coding:protein_coding	0.944131	1.04e-60	5.25e-60	Y	0.985442	2.49e-66	1.34e-65	Y	1.21469	1.43e-119	1.34e-118	Y	1.11618	7.24e-94	7.5e-93	Y
chr3	185645500	185821131	276.014	180.378	-0.613715	1.03e-10	5.56e-09	IGF2BP2	protein_coding:protein_coding	0.933399	2.23e-57	1.09e-56	Y	0.970924	3.42e-62	1.77e-61	Y	1.18711	1.73e-111	1.52e-110	Y	1.09626	1.31e-88	1.28e-87	Y
chr3	186046313	186109089	108.1	21.9347	-2.30108	2.83e-82	7.74e-79	ETV5	protein_coding:protein_coding	-0.512029	0.999975	1	N	-0.493081	0.999952	1	N	1.36495	3.61e-57	1.95e-56	Y	1.2	1.35e-40	7.21e-40	Y
chr3	186048251	186108675	104.741	21.319	-2.29662	7.38e-81	1.89e-77	ETV5	protein_coding:protein_coding	-0.484292	0.999916	1	N	-0.453877	0.999792	1	N	1.36333	1.43e-55	7.59e-55	Y	1.18745	1.2e-38	6.24e-38	Y
chr3	186080016	186110318	42.455	10.6	-2.00187	3.31e-39	1.43e-36	ETV5	protein_coding:protein_coding	-0.563618	0.999215	1	N	-0.509722	0.99799	1	N	1.1103	3.96e-17	1.24e-16	Y	1.05185	1.1e-14	3.61e-14	Y
chr3	186080046	186108999	41.4281	9.80967	-2.07833	1.05e-41	4.8e-39	ETV5	protein_coding:protein_coding	-0.637977	0.99978	1	N	-0.633031	0.999745	1	N	1.15371	7.23e-18	2.3e-17	Y	1.06755	1.46e-14	4.74e-14	Y
chr3	186080069	186108929	41.4252	9.7654	-2.08476	6.37e-42	2.95e-39	ETV5	protein_coding:protein_coding	-0.637977	0.99978	1	N	-0.645903	0.999798	1	N	1.16457	4.17e-18	1.33e-17	Y	1.0784	8.95e-15	2.93e-14	Y
chr3	186081123	186108550	39.685	9.24047	-2.10256	1.22e-40	5.47e-38	ETV5	protein_coding:protein_coding	-0.6987	0.999906	1	N	-0.627933	0.999645	1	N	1.14762	6.02e-17	1.88e-16	Y	1.08453	1.89e-14	6.15e-14	Y
chr3	186147200	186362234	92.6163	53.3807	-0.794948	4.23e-08	1.49e-06	DGKG	protein_coding:protein_coding	-1.04533	1	1	N	-0.914947	1	1	N	-0.728989	1	1	N	-0.478295	1	1	N
chr3	186149236	186361988	91.4562	52.8465	-0.791273	6.36e-08	2.17e-06	DGKG	protein_coding:protein_coding	-1.0411	1	1	N	-0.924137	1	1	N	-0.73983	1	1	N	-0.477901	1	1	N
chr3	186149456	186361957	91.4084	52.8463	-0.790526	6.87e-08	2.33e-06	DGKG	protein_coding:protein_coding	-1.03942	1	1	N	-0.922465	1	1	N	-0.740069	1	1	N	-0.476372	1	1	N
chr3	186267684	186280714	6.96649	3.21243	-1.11677	1.18e-05	0.00023195	DGKG	protein_coding:protein_coding	-0.753554	0.993357	1	N	-0.723449	0.991382	1	N	-0.457156	0.969455	1	N	-0.278927	0.880961	1	N
chr3	186546066	186567339	57.4421	36.2101	-0.665716	4.4e-08	1.55e-06	TBCCD1	protein_coding:protein_coding	1.8825	8.28e-34	3.07e-33	Y	1.94445	1.97e-36	7.67e-36	Y	2.26046	1.55e-61	8.77e-61	Y	2.00457	3.31e-43	1.83e-42	Y
chr3	186546072	186570543	59.0673	37.805	-0.643785	1.07e-07	3.51e-06	TBCCD1	protein_coding:protein_coding	1.6988	6.05e-31	2.15e-30	Y	1.75271	3.61e-33	1.35e-32	Y	2.08712	6.87e-58	3.74e-57	Y	1.80899	1.19e-38	6.17e-38	Y
chr3	186546340	186570318	57.581	37.3696	-0.623729	2.79e-07	8.36e-06	TBCCD1	protein_coding:protein_coding	1.71606	4.45e-31	1.59e-30	Y	1.76345	5.41e-33	2.01e-32	Y	2.07854	3.3e-56	1.77e-55	Y	1.79929	1.92e-37	9.78e-37	Y
chr3	186558416	186564345	10.9429	7.17309	-0.609322	0.00186944	0.014877	TBCCD1	protein_coding:protein_coding	0.975376	0.000877582	0.0018103	Y	1.13013	9.66e-05	0.000208244	Y	1.38086	4.37e-07	1.08e-06	Y	1.30223	3.9e-06	9.73e-06	Y
chr3	186581994	186597103	29.4246	19.3864	-0.601976	3.6e-05	0.000607623	AC068631.2	protein_coding:protein_coding	1.27586	1.82e-11	4.69e-11	Y	1.35208	7.08e-13	1.9e-12	Y	1.48927	3.17e-18	1.01e-17	Y	1.42012	9.09e-16	3.05e-15	Y
chr3	186666013	186678234	5.25402	2.84971	-0.882604	0.00173638	0.0139895	HRG	protein_coding:protein_coding	-1.24736	0.999987	1	N	-1.35226	0.999996	1	N	-1.07267	0.999972	1	N	-0.744443	0.998067	1	N
chr3	186717347	186743805	10.2722	6.73275	-0.609476	0.00460533	0.029812	KNG1	protein_coding:protein_coding	-1.15541	1	1	N	-0.801378	0.999958	1	N	-0.291418	0.925405	1	N	-0.249448	0.889299	1	N
chr3	186717358	186744410	10.8644	6.80323	-0.67532	0.00162244	0.0132945	KNG1	protein_coding:protein_coding	-1.16059	1	1	N	-0.81079	0.999969	1	N	-0.248601	0.894278	1	N	-0.12732	0.749567	1	N
chr3	186930525	187078553	135.764	58.5767	-1.2127	4.38e-31	1.14e-28	ST6GAL1	protein_coding:protein_coding	-0.294866	0.999855	1	N	-0.249253	0.998953	1	N	0.557918	4.02e-17	1.26e-16	N	0.435873	2.54e-10	7.38e-10	N
chr3	186930531	187072901	129.243	56.77	-1.18688	1.3e-29	3.14e-27	ST6GAL1	protein_coding:protein_coding	-0.306961	0.999903	1	N	-0.267571	0.999438	1	N	0.553087	3.42e-16	1.05e-15	N	0.424268	1.73e-09	4.91e-09	N
chr3	186930533	187074204	130.879	57.0328	-1.19837	2.75e-30	6.82e-28	ST6GAL1	protein_coding:protein_coding	-0.300251	0.999868	1	N	-0.260903	0.999264	1	N	0.562069	7.93e-17	2.47e-16	N	0.428834	9.87e-10	2.81e-09	N
chr3	186930771	187078541	135.57	58.4435	-1.21392	4.77e-31	1.23e-28	ST6GAL1	protein_coding:protein_coding	-0.297045	0.999868	1	N	-0.253568	0.999117	1	N	0.553789	7.08e-17	2.21e-16	N	0.435873	2.54e-10	7.38e-10	N
chr3	186930778	187042780	94.0769	41.6202	-1.17656	8.21e-25	1.41e-22	ST6GAL1	protein_coding:protein_coding	-0.342168	0.99986	1	N	-0.375642	0.99996	1	N	0.448625	8.89e-09	2.3e-08	N	0.376086	2.75e-06	6.93e-06	N
chr3	186931086	187042831	93.8506	41.6211	-1.17305	9.48e-25	1.6e-22	ST6GAL1	protein_coding:protein_coding	-0.345425	0.999878	1	N	-0.378899	0.999966	1	N	0.459076	4.46e-09	1.17e-08	N	0.382638	2.01e-06	5.1e-06	N
chr3	186931351	187043043	94.0881	41.62	-1.17674	9.02e-25	1.53e-22	ST6GAL1	protein_coding:protein_coding	-0.345425	0.999878	1	N	-0.378899	0.999966	1	N	0.459076	4.46e-09	1.17e-08	N	0.389846	1.28e-06	3.27e-06	N
chr3	186974956	187042995	55.1957	24.525	-1.1703	4.17e-20	5.07e-18	ST6GAL1	protein_coding:protein_coding	-0.421405	0.99977	1	N	-0.457959	0.999916	1	N	0.474396	2.09e-06	5.03e-06	N	0.315284	0.00192026	0.00419348	N
chr3	186986315	187042998	42.6278	19.3053	-1.14279	9.82e-17	8.98e-15	ST6GAL1	protein_coding:protein_coding	-0.524547	0.999946	1	N	-0.454893	0.999647	1	N	0.417105	0.000135829	0.000305606	N	0.16207	0.0978129	0.186247	N
chr3	186996443	187078541	74.1395	32.6039	-1.1852	2.12e-22	3.23e-20	ST6GAL1	protein_coding:protein_coding	-0.324597	0.998499	1	N	-0.193176	0.964967	1	N	0.590896	1.55e-11	4.31e-11	Y	0.319992	0.000422211	0.000956254	N
chr3	187021854	187042839	15.0626	7.62831	-0.981532	7.34e-08	2.47e-06	ST6GAL1	protein_coding:protein_coding	-0.454647	0.985424	1	N	-0.507203	0.991675	1	N	0.278425	0.0757289	0.1462	N	0.00522544	0.518211	0.87696	N
chr3	187021855	187078553	56.2636	24.2256	-1.21567	1.27e-20	1.6e-18	ST6GAL1	protein_coding:protein_coding	-0.274041	0.984274	1	N	-0.118357	0.835053	1	N	0.649264	2e-10	5.42e-10	Y	0.411673	0.000106282	0.000247893	N
chr3	187024613	187078541	55.1847	23.2518	-1.24693	3.44e-21	4.5e-19	ST6GAL1	protein_coding:protein_coding	-0.297239	0.989042	1	N	-0.136362	0.864143	1	N	0.669781	9.87e-11	2.7e-10	Y	0.435385	5.51e-05	0.000130449	N
chr3	187025478	187043084	13.8205	6.29536	-1.13445	2.49e-09	1.08e-07	ST6GAL1	protein_coding:protein_coding	-0.470345	0.981128	1	N	-0.540191	0.990304	1	N	0.320437	0.0589465	0.114942	N	0.0860074	0.368301	0.644529	N
chr3	187025482	187042977	13.8181	6.25015	-1.1446	1.88e-09	8.45e-08	ST6GAL1	protein_coding:protein_coding	-0.470345	0.981128	1	N	-0.561077	0.992181	1	N	0.320437	0.0589465	0.114942	N	0.0860074	0.368301	0.644529	N
chr3	187043742	187075622	35.6013	15.3035	-1.21807	7.67e-16	6.64e-14	ST6GAL1	protein_coding:protein_coding	-0.175404	0.863502	1	N	0.0779011	0.338382	0.593068	N	0.792149	1.39e-09	3.69e-09	Y	0.516893	0.000161092	0.000372569	N
chr3	187217281	187291737	28.1831	17.1881	-0.713421	2.46e-06	5.82e-05	MASP1	protein_coding:protein_coding	-1.06339	1	1	N	-1.15107	1	1	N	-0.83404	1	1	N	-0.852822	1	1	N
chr3	187234081	187291737	21.3021	14.0085	-0.604693	0.000215106	0.00266443	MASP1	protein_coding:protein_coding	-0.972496	1	1	N	-1.07824	1	1	N	-0.797057	1	1	N	-0.800162	1	1	N
chr3	187234083	187291977	21.4152	14.0053	-0.612657	0.000182012	0.00233819	MASP1	protein_coding:protein_coding	-0.978612	1	1	N	-1.08435	1	1	N	-0.797057	1	1	N	-0.784695	1	1	N
chr3	187721376	187745725	32.1332	15.1329	-1.08638	1.25e-13	9.17e-12	BCL6	protein_coding:protein_coding	0.540506	0.00192989	0.00391868	Y	0.445745	0.0101024	0.0199708	Y	1.3434	7.63e-18	2.42e-17	Y	1.17205	8.36e-13	2.61e-12	Y
chr3	187721380	187745468	31.9185	15.0455	-1.08506	1.63e-13	1.18e-11	BCL6	protein_coding:protein_coding	0.54872	0.00174299	0.00354558	Y	0.453229	0.00934258	0.0185079	Y	1.36642	3.66e-18	1.17e-17	Y	1.1927	5e-13	1.57e-12	Y
chr3	187722397	187736569	24.3789	11.3632	-1.10127	3.79e-12	2.44e-10	BCL6	protein_coding:protein_coding	0.84349	0.000105993	0.000226838	Y	0.751698	0.000624355	0.00130489	Y	1.46419	8.26e-16	2.52e-15	Y	1.25093	7.21e-11	2.13e-10	Y
chr3	187722431	187734882	22.9074	10.5304	-1.12125	5.61e-12	3.55e-10	BCL6	protein_coding:protein_coding	0.786975	0.000402435	0.000842582	Y	0.69753	0.00184674	0.00378214	Y	1.59018	6.35e-17	1.98e-16	Y	1.31785	7.93e-11	2.34e-10	Y
chr3	187731726	187734947	4.41329	1.87126	-1.23785	3.5e-05	0.00059152	BCL6	protein_coding:protein_coding	0.998607	0.0663393	0.123514	N	1.09618	0.044695	0.0850654	N	1.49982	0.000449544	0.000989351	Y	1.24468	0.00542035	0.0114877	N
chr3	187731779	187737944	6.41339	2.7755	-1.20834	2.88e-06	6.68e-05	BCL6	protein_coding:protein_coding	0.778681	0.067914	0.126327	N	0.991309	0.021773	0.0422726	N	1.04056	0.00168993	0.00361954	N	1.02337	0.00250655	0.00543476	N
chr3	188153283	188712842	275.447	174.692	-0.656962	1.31e-07	4.22e-06	LPP	protein_coding:protein_coding	-0.611117	1	1	N	-0.577004	1	1	N	-0.450115	1	1	N	-0.249972	1	1	N
chr3	188153871	188609184	230.995	146.526	-0.656706	2.05e-07	6.37e-06	LPP	protein_coding:protein_coding	-0.523372	1	1	N	-0.513758	1	1	N	-0.425659	1	1	N	-0.213392	0.999999	1	N
chr3	188153874	188406278	138.096	85.5004	-0.691671	2.37e-08	8.94e-07	LPP	protein_coding:protein_coding	-0.466009	1	1	N	-0.517367	1	1	N	-0.328374	1	1	N	-0.171518	0.99819	1	N
chr3	188153930	188484677	173.812	110.632	-0.651761	1.8e-07	5.64e-06	LPP	protein_coding:protein_coding	-0.443994	1	1	N	-0.500953	1	1	N	-0.380217	1	1	N	-0.194329	0.9999	1	N
chr3	188153941	188484595	173.69	110.589	-0.651307	1.73e-07	5.45e-06	LPP	protein_coding:protein_coding	-0.44511	1	1	N	-0.500953	1	1	N	-0.380217	1	1	N	-0.196133	0.999913	1	N
chr3	188208197	188484597	142.99	90.5413	-0.659265	4.52e-07	1.29e-05	LPP	protein_coding:protein_coding	-0.48016	1	1	N	-0.498867	1	1	N	-0.383553	1	1	N	-0.167742	0.998241	1	N
chr3	188212640	188524693	161.136	101.539	-0.666243	2.81e-07	8.42e-06	LPP	protein_coding:protein_coding	-0.464617	1	1	N	-0.474247	1	1	N	-0.370074	1	1	N	-0.152472	0.997509	1	N
chr3	188212703	188406260	104.655	63.5891	-0.718785	5.31e-08	1.84e-06	LPP	protein_coding:protein_coding	-0.498421	1	1	N	-0.525916	1	1	N	-0.307718	0.999997	1	N	-0.119212	0.961247	1	N
chr3	188212932	188890671	314.578	201.462	-0.642906	7.11e-07	1.93e-05	LPP	protein_coding:protein_coding	-0.681199	1	1	N	-0.646305	1	1	N	-0.521725	1	1	N	-0.281001	1	1	N
chr3	188225404	188890671	306.559	197.136	-0.636971	8.45e-07	2.25e-05	LPP	protein_coding:protein_coding	-0.690554	1	1	N	-0.654271	1	1	N	-0.524679	1	1	N	-0.28648	1	1	N
chr3	188239863	188406291	86.896	53.3114	-0.704846	8.38e-08	2.8e-06	LPP	protein_coding:protein_coding	-0.525385	1	1	N	-0.580724	1	1	N	-0.310113	0.999984	1	N	-0.152208	0.980083	1	N
chr3	188609220	188746624	56.9243	37.3055	-0.609655	1.91e-05	0.000351955	LPP	protein_coding:protein_coding	-0.955933	1	1	N	-0.85054	1	1	N	-0.624448	1	1	N	-0.466947	1	1	N
chr3	188947213	189321061	149.729	85.5278	-0.807892	3.32e-10	1.68e-08	TPRG1	protein_coding:protein_coding	-1.05101	1	1	N	-1.00271	1	1	N	-0.74735	1	1	N	-0.554168	1	1	N
chr3	189100120	189215383	45.4235	26.148	-0.796739	3.77e-09	1.6e-07	TPRG1	protein_coding:protein_coding	-1.11045	1	1	N	-1.10911	1	1	N	-0.701005	1	1	N	-0.716239	1	1	N
chr3	189171970	189325304	61.3178	29.5806	-1.05165	7.12e-13	4.89e-11	TPRG1	protein_coding:protein_coding	-1.14914	1	1	N	-1.1358	1	1	N	-0.712854	1	1	N	-0.535917	1	1	N
chr3	189207373	189219665	5.44643	2.61497	-1.05852	0.00020471	0.00256939	TPRG1	protein_coding:protein_coding	-1.07674	0.999495	1	N	-0.949099	0.998435	1	N	-0.463757	0.953268	1	N	-0.1995	0.785582	1	N
chr3	189215299	189315693	38.7492	19.3288	-1.00341	2.69e-09	1.17e-07	TPRG1	protein_coding:protein_coding	-1.1145	1	1	N	-1.0645	1	1	N	-0.802295	1	1	N	-0.554584	1	1	N
chr3	189631388	189897276	100.148	58.0774	-0.78609	8.66e-08	2.88e-06	TP63	protein_coding:protein_coding	-1.03204	1	1	N	-0.999395	1	1	N	-0.823858	1	1	N	-0.535962	1	1	N
chr3	189631487	189881496	94.4138	54.6782	-0.788033	6.65e-08	2.26e-06	TP63	protein_coding:protein_coding	-1.01078	1	1	N	-0.994254	1	1	N	-0.817686	1	1	N	-0.539952	1	1	N
chr3	189631487	189894702	99.286	57.4533	-0.789201	8.67e-08	2.88e-06	TP63	protein_coding:protein_coding	-1.02519	1	1	N	-1.01019	1	1	N	-0.829269	1	1	N	-0.537249	1	1	N
chr3	189631515	189894221	99.0686	57.3643	-0.788276	9.05e-08	3e-06	TP63	protein_coding:protein_coding	-1.02369	1	1	N	-1.01314	1	1	N	-0.831228	1	1	N	-0.538961	1	1	N
chr3	189631515	189894502	99.1773	57.4088	-0.788739	8.85e-08	2.94e-06	TP63	protein_coding:protein_coding	-1.02519	1	1	N	-1.01242	1	1	N	-0.829577	1	1	N	-0.537435	1	1	N
chr3	189789658	189897276	41.1838	25.1111	-0.713748	0.000213651	0.00265305	TP63	protein_coding:protein_coding	-0.885952	1	1	N	-0.885729	1	1	N	-0.879545	1	1	N	-0.404509	0.999981	1	N
chr3	189789674	189864268	28.681	17.6902	-0.697142	0.000618381	0.00620903	TP63	protein_coding:protein_coding	-0.796495	1	1	N	-0.83035	1	1	N	-0.861338	1	1	N	-0.379309	0.999374	1	N
chr3	189789800	189881496	35.4762	21.725	-0.707494	0.000326717	0.00372984	TP63	protein_coding:protein_coding	-0.805326	1	1	N	-0.850523	1	1	N	-0.871305	1	1	N	-0.393531	0.999899	1	N
chr3	189789800	189894221	40.1056	24.398	-0.717045	0.000249058	0.00299466	TP63	protein_coding:protein_coding	-0.86305	1	1	N	-0.915505	1	1	N	-0.903592	1	1	N	-0.412498	0.999984	1	N
chr3	189789800	189894231	40.1056	24.398	-0.717044	0.000248915	0.00299385	TP63	protein_coding:protein_coding	-0.86305	1	1	N	-0.915505	1	1	N	-0.903592	1	1	N	-0.412498	0.999984	1	N
chr3	189789800	189894502	40.2137	24.4422	-0.71831	0.00024202	0.00292736	TP63	protein_coding:protein_coding	-0.866888	1	1	N	-0.914021	1	1	N	-0.899194	1	1	N	-0.408954	0.999981	1	N
chr3	189956727	190120897	67.8284	39.4713	-0.781085	8.96e-07	2.37e-05	P3H2	protein_coding:protein_coding	-0.932301	1	1	N	-0.776487	1	1	N	-0.6978	1	1	N	-0.402573	1	1	N
chr3	189956830	190122437	68.29	39.8236	-0.778052	1.18e-06	3.05e-05	P3H2	protein_coding:protein_coding	-0.932002	1	1	N	-0.770915	1	1	N	-0.69941	1	1	N	-0.395709	1	1	N
chr3	189988906	190116648	52.9059	31.2371	-0.760169	1.9e-06	4.6e-05	P3H2	protein_coding:protein_coding	-0.899994	1	1	N	-0.764019	1	1	N	-0.623842	1	1	N	-0.361524	0.999969	1	N
chr3	189988914	190121678	55.0376	32.6495	-0.753355	1.96e-06	4.73e-05	P3H2	protein_coding:protein_coding	-0.883424	1	1	N	-0.751996	1	1	N	-0.606513	1	1	N	-0.34453	0.999948	1	N
chr3	190305706	190322446	7.35897	4.16366	-0.82165	0.000492442	0.00519195	CLDN1	protein_coding:protein_coding	-1.00231	0.999966	1	N	-1.24874	0.999999	1	N	-0.697616	0.998929	1	N	-0.667664	0.997984	1	N
chr3	190514050	190651519	61.3645	35.797	-0.777566	1.64e-08	6.42e-07	IL1RAP	protein_coding:protein_coding	-0.959447	1	1	N	-0.890017	1	1	N	-0.504462	1	1	N	-0.383413	0.999996	1	N
chr3	190514058	190651519	61.3645	35.797	-0.777566	1.64e-08	6.42e-07	IL1RAP	protein_coding:protein_coding	-0.959447	1	1	N	-0.890017	1	1	N	-0.504462	1	1	N	-0.383413	0.999996	1	N
chr3	190514084	190651514	61.3634	35.752	-0.779355	1.5e-08	5.9e-07	IL1RAP	protein_coding:protein_coding	-0.959447	1	1	N	-0.893518	1	1	N	-0.504462	1	1	N	-0.383413	0.999996	1	N
chr3	190514086	190604402	39.7253	23.4249	-0.762019	1.99e-07	6.19e-06	IL1RAP	protein_coding:protein_coding	-0.92128	1	1	N	-0.8259	1	1	N	-0.452058	0.999992	1	N	-0.386093	0.999854	1	N
chr3	190514097	190630285	51.0509	30.2961	-0.752805	1.04e-07	3.41e-06	IL1RAP	protein_coding:protein_coding	-0.997489	1	1	N	-0.908427	1	1	N	-0.47486	1	1	N	-0.36558	0.99995	1	N
chr3	190514101	190630244	51.0509	30.2961	-0.752806	1.04e-07	3.42e-06	IL1RAP	protein_coding:protein_coding	-0.994514	1	1	N	-0.905452	1	1	N	-0.47486	1	1	N	-0.36558	0.99995	1	N
chr3	190514101	190630285	51.0509	30.2961	-0.752806	1.04e-07	3.41e-06	IL1RAP	protein_coding:protein_coding	-0.997489	1	1	N	-0.908427	1	1	N	-0.47486	1	1	N	-0.36558	0.99995	1	N
chr3	190514101	190659750	64.0587	37.5542	-0.770421	3.77e-08	1.35e-06	IL1RAP	protein_coding:protein_coding	-0.971017	1	1	N	-0.923682	1	1	N	-0.546426	1	1	N	-0.388881	0.999999	1	N
chr3	190563445	190609079	18.5495	10.7232	-0.790643	4.45e-06	9.82e-05	IL1RAP	protein_coding:protein_coding	-1.14156	1	1	N	-1.02844	1	1	N	-0.464986	0.999092	1	N	-0.49462	0.999335	1	N
chr3	190563940	190651518	37.5367	21.8295	-0.78202	2.07e-07	6.43e-06	IL1RAP	protein_coding:protein_coding	-1.04878	1	1	N	-0.971918	1	1	N	-0.557205	1	1	N	-0.460628	0.99999	1	N
chr3	190564182	190657196	39.413	23.0146	-0.776122	2.77e-07	8.32e-06	IL1RAP	protein_coding:protein_coding	-1.05863	1	1	N	-1.00068	1	1	N	-0.593726	1	1	N	-0.469592	0.999996	1	N
chr3	191267167	191330536	33.2793	16.5487	-1.00791	7.97e-11	4.38e-09	UTS2B	protein_coding:protein_coding	-0.858452	1	1	N	-0.728817	1	1	N	-0.132465	0.870754	1	N	-0.0833169	0.762626	1	N
chr3	191268313	191282403	12.5888	4.34027	-1.53628	4.74e-12	3.01e-10	UTS2B	protein_coding:protein_coding	-0.814971	0.997639	1	N	-0.230721	0.826869	1	N	1.19504	6.33e-07	1.55e-06	N	1.02009	4.62e-05	0.000109691	N
chr3	191278159	191330473	22.8652	13.0743	-0.806424	2.95e-06	6.81e-05	UTS2B	protein_coding:protein_coding	-0.900532	1	1	N	-0.841111	1	1	N	-0.439443	0.999221	1	N	-0.314544	0.988181	1	N
chr3	191329084	191392175	121.967	75.7996	-0.68623	3.03e-11	1.75e-09	CCDC50	protein_coding:protein_coding	1.24042	8.98e-39	3.56e-38	Y	1.27757	3.33e-41	1.37e-40	Y	1.87675	1.22e-102	9.94e-102	Y	1.59778	1.08e-65	8.2e-65	Y
chr3	191329393	191398659	135.163	82.7243	-0.708316	1.79e-12	1.18e-10	CCDC50	protein_coding:protein_coding	1.20403	1.97e-40	7.95e-40	Y	1.23293	2.19e-42	9.16e-42	Y	1.85013	1.34e-110	1.17e-109	Y	1.59407	6.14e-73	5.05e-72	Y
chr3	192139389	192727541	218.743	133.606	-0.711251	2.24e-07	6.89e-06	FGF12	protein_coding:protein_coding	-1.10608	1	1	N	-1.12418	1	1	N	-0.823629	1	1	N	-0.53727	1	1	N
chr3	192142508	192409049	97.7617	60.4366	-0.693847	5.79e-06	0.000124668	FGF12	protein_coding:protein_coding	-1.13923	1	1	N	-1.09617	1	1	N	-0.893461	1	1	N	-0.560662	1	1	N
chr3	192143977	192767764	231.976	140.003	-0.728516	1.43e-07	4.58e-06	FGF12	protein_coding:protein_coding	-1.1195	1	1	N	-1.13448	1	1	N	-0.819807	1	1	N	-0.524505	1	1	N
chr3	192143987	192727500	217.42	132.236	-0.717374	2.11e-07	6.55e-06	FGF12	protein_coding:protein_coding	-1.1155	1	1	N	-1.12736	1	1	N	-0.825852	1	1	N	-0.533734	1	1	N
chr3	192144059	192727541	217.42	132.191	-0.717861	2.08e-07	6.45e-06	FGF12	protein_coding:protein_coding	-1.1155	1	1	N	-1.12834	1	1	N	-0.825852	1	1	N	-0.533734	1	1	N
chr3	192170563	192727525	209.986	126.489	-0.731278	1.44e-07	4.61e-06	FGF12	protein_coding:protein_coding	-1.11748	1	1	N	-1.12523	1	1	N	-0.828067	1	1	N	-0.531961	1	1	N
chr3	192796814	192917856	83.822	40.5208	-1.04867	5.26e-17	4.92e-15	MB21D2	protein_coding:protein_coding	-0.380778	0.999976	1	N	-0.494231	1	1	N	0.188679	0.0112242	0.0230031	N	0.221738	0.00422529	0.0090243	N
chr3	193274788	193378753	40.0039	24.6345	-0.699459	1.93e-05	0.000355793	ATP13A5	protein_coding:protein_coding	-1.12536	1	1	N	-1.17722	1	1	N	-0.755469	1	1	N	-0.501784	1	1	N
chr3	193398966	193554895	60.9401	40.5387	-0.588092	0.000359646	0.00403239	ATP13A4	protein_coding:protein_coding	-0.934985	1	1	N	-0.791717	1	1	N	-0.930547	1	1	N	-0.590767	1	1	N
chr3	193402076	193418983	7.41013	4.28509	-0.790174	0.00249178	0.0186535	ATP13A4	protein_coding:protein_coding	-0.967483	0.999901	1	N	-0.937269	0.999845	1	N	-0.79882	0.99959	1	N	-0.386801	0.95772	1	N
chr3	193402357	193554987	59.7752	39.6549	-0.592049	0.000314511	0.00362495	ATP13A4	protein_coding:protein_coding	-0.910711	1	1	N	-0.777762	1	1	N	-0.906918	1	1	N	-0.571986	1	1	N
chr3	194394820	194398354	2.33093	1.06732	-1.12691	0.00613202	0.037006	GP5	protein_coding:protein_coding	-1.42186	0.998275	1	N	-1.14258	0.993213	1	N	0.166395	0.418617	0.73792	N	-0.52553	0.888125	1	N
chr3	194587672	194633421	37.0288	24.6532	-0.586873	5.34e-05	0.000842271	TMEM44	protein_coding:protein_coding	0.390343	0.00293852	0.00591506	N	0.260901	0.0378718	0.0724737	N	0.284865	0.0129198	0.0263775	N	0.329678	0.00554373	0.0117375	N
chr3	194587677	194617155	22.1303	14.4762	-0.612347	0.000385036	0.0042637	TMEM44	protein_coding:protein_coding	0.136082	0.234381	0.41571	N	-0.00908908	0.546195	0.924695	N	0.136579	0.213288	0.393825	N	0.266404	0.0547188	0.107062	N
chr3	194587677	194633419	37.0288	24.6532	-0.586873	5.34e-05	0.000842208	TMEM44	protein_coding:protein_coding	0.390343	0.00293852	0.00591506	N	0.260901	0.0378718	0.0724737	N	0.284865	0.0129198	0.0263775	N	0.329678	0.00554373	0.0117375	N
chr3	194588468	194625951	28.6434	18.6056	-0.622464	9.2e-05	0.00133134	TMEM44	protein_coding:protein_coding	0.256317	0.0560392	0.104919	N	0.109191	0.266627	0.474014	N	0.190667	0.0973207	0.186346	N	0.293788	0.0222365	0.0449991	N
chr3	194588528	194615676	20.0468	13.2025	-0.602561	0.000755276	0.00726249	TMEM44	protein_coding:protein_coding	0.180474	0.177684	0.319535	N	0.0279361	0.467942	0.802102	N	0.113934	0.269399	0.490296	N	0.277403	0.0560348	0.109415	N
chr3	194640790	194672191	106.523	70.5525	-0.5944	2.59e-08	9.64e-07	LSG1	protein_coding:protein_coding	2.06844	5.18e-75	2.98e-74	Y	2.01408	1.69e-69	9.36e-69	Y	2.62507	8.82e-136	9.32e-135	Y	2.30406	8.73e-91	8.76e-90	Y
chr3	194644665	194653102	33.0794	20.8638	-0.664934	1.86e-06	4.52e-05	LSG1	protein_coding:protein_coding	2.05867	6.03e-23	1.91e-22	Y	2.0585	8.41e-23	2.69e-22	Y	2.88038	2.64e-45	1.25e-44	Y	2.72562	2.17e-37	1.11e-36	Y
chr3	196319341	196338388	18.492	8.49959	-1.12143	1.3e-08	5.16e-07	TM4SF19	protein_coding:protein_coding	-0.439763	0.984229	1	N	-0.291099	0.929907	1	N	0.426674	0.0129856	0.0265085	N	0.622265	0.000471769	0.00106594	N
chr3	196323545	196324322	1.62043	0.519093	-1.64231	0.00336633	0.0234425	TM4SF19	protein_coding:protein_coding	2.12316	0.0567236	0.106141	N	0.412434	0.613374	1	N	0.324743	0.417179	0.735634	N	0.922435	0.113747	0.21473	N
chr3	196323546	196338388	13.8195	6.18723	-1.15934	4.03e-08	1.43e-06	TM4SF19	protein_coding:protein_coding	-0.546836	0.992185	1	N	-0.61809	0.996315	1	N	0.183663	0.206429	0.381694	N	0.373563	0.0394795	0.0782398	N
chr3	196323548	196338503	13.8694	6.32425	-1.13294	3.6e-08	1.29e-06	TM4SF19	protein_coding:protein_coding	-0.545877	0.99241	1	N	-0.59513	0.995445	1	N	0.169591	0.223739	0.411816	N	0.32606	0.0627865	0.122032	N
chr3	196506878	196515346	5.17158	2.60612	-0.988699	0.00270902	0.019834	SMCO1	protein_coding:protein_coding	-0.692	0.980347	1	N	-0.661992	0.975989	1	N	-0.764757	0.99466	1	N	-0.0603006	0.623319	1	N
chr3	196812217	196828429	56.2901	34.0679	-0.724466	2.32e-09	1.02e-07	PAK2	protein_coding:protein_coding	2.05721	3.27e-36	1.25e-35	Y	2.06892	1.64e-36	6.41e-36	Y	2.3386	1.39e-61	7.88e-61	Y	2.1429	5.77e-47	3.38e-46	Y
chr4	53285	87523	27.7041	13.7979	-1.00565	1.05e-10	5.69e-09	ZNF595	protein_coding:protein_coding	-0.307348	0.967352	1	N	-0.112	0.766698	1	N	0.396035	0.00317795	0.00672305	Y	0.246499	0.0555702	0.108551	N
chr4	53294	87521	27.7041	13.7979	-1.00565	1.05e-10	5.69e-09	ZNF595	protein_coding:protein_coding	-0.307348	0.967352	1	N	-0.112	0.766698	1	N	0.396035	0.00317795	0.00672305	Y	0.246499	0.0555702	0.108551	N
chr4	53303	68500	8.74338	5.50973	-0.666211	0.00311045	0.0220381	ZNF595	protein_coding:protein_coding	0.197607	0.290163	0.509275	N	0.344025	0.14244	0.260197	N	0.39758	0.0584891	0.114087	N	-0.146314	0.739359	1	N
chr4	53320	88208	28.1483	13.9706	-1.01066	7.57e-11	4.17e-09	ZNF595	protein_coding:protein_coding	-0.289363	0.959932	1	N	-0.114219	0.771356	1	N	0.39653	0.0030551	0.00646694	Y	0.274129	0.03652	0.0726376	N
chr4	124500	164162	19.0754	12.1854	-0.646565	0.000413956	0.00452316	ZNF718	protein_coding:protein_coding	-0.862084	1	1	N	-0.831704	1	1	N	-0.577061	0.999936	1	N	-0.381588	0.994783	1	N
chr4	124537	162701	18.2738	11.5641	-0.660126	0.000411998	0.00450611	ZNF718	protein_coding:protein_coding	-0.8333	1	1	N	-0.846787	1	1	N	-0.620803	0.999974	1	N	-0.39902	0.995853	1	N
chr4	653179	670233	9.60484	5.97215	-0.685511	0.00117559	0.0103372	PDE6B	protein_coding:protein_coding	-0.916931	0.999991	1	N	-1.18659	1	1	N	-0.657335	0.999512	1	N	-0.689555	0.999587	1	N
chr4	663769	670193	3.80133	1.56382	-1.28143	0.000148813	0.0019884	PDE6B	protein_coding:protein_coding	-1.4834	0.999959	1	N	-1.61787	0.999985	1	N	-0.723414	0.988142	1	N	-0.462729	0.934215	1	N
chr4	664909	670314	3.12839	1.54521	-1.01762	0.00381609	0.0258081	PDE6B	protein_coding:protein_coding	-0.905574	0.989211	1	N	-1.30125	0.998818	1	N	-0.411192	0.882672	1	N	-0.183466	0.729884	1	N
chr4	1237102	1237522	1.51442	0.476981	-1.66676	0.00441846	0.0288933	CTBP1	protein_coding:protein_coding	3.70504	0.0224345	0.0430359	N	2.16066	0.331974	0.582708	N	1.96599	0.0230428	0.0463054	N	1.89408	0.0318366	0.063651	N
chr4	3244368	3256613	9.82173	6.42296	-0.61274	0.00353889	0.0243658	MSANTD1	protein_coding:protein_coding	-0.397937	0.96579	1	N	-0.727311	0.998983	1	N	-0.341803	0.954699	1	N	-0.433245	0.97937	1	N
chr4	6320577	6381870	42.0811	25.0692	-0.747257	3.36e-06	7.67e-05	PPP2R2C	protein_coding:protein_coding	-0.717616	1	1	N	-0.697292	1	1	N	-0.529342	1	1	N	-0.290536	0.99775	1	N
chr4	6320580	6472614	93.3136	60.2795	-0.63042	4.51e-07	1.28e-05	PPP2R2C	protein_coding:protein_coding	-0.731937	1	1	N	-0.779533	1	1	N	-0.71244	1	1	N	-0.599904	1	1	N
chr4	6323045	6421118	60.0226	39.3724	-0.608321	8.78e-06	0.000180088	PPP2R2C	protein_coding:protein_coding	-0.727237	1	1	N	-0.725836	1	1	N	-0.689381	1	1	N	-0.556738	1	1	N
chr4	7758713	7872313	142.64	87.9335	-0.697892	5.96e-11	3.32e-09	AFAP1	protein_coding:protein_coding	0.0354977	0.321163	0.560352	N	0.164432	0.011114	0.0219326	N	0.49616	1.74e-14	5.17e-14	Y	0.439901	4.26e-11	1.26e-10	Y
chr4	7763623	7872082	135.636	83.9077	-0.692863	9.88e-11	5.36e-09	AFAP1	protein_coding:protein_coding	0.0473076	0.27002	0.475738	N	0.15818	0.0160806	0.0314615	N	0.508523	2.33e-14	6.89e-14	Y	0.464157	1.34e-11	4.03e-11	Y
chr4	7809438	7816048	9.81443	6.44343	-0.607075	0.00781602	0.0441706	AFAP1	protein_coding:protein_coding	0.56728	0.0437552	0.0824827	N	0.997504	0.00045084	0.000947719	N	0.704949	0.00240238	0.00510906	N	0.242662	0.209253	0.38269	N
chr4	8182074	8216174	18.2128	12.1286	-0.586537	0.000571085	0.00582416	SH3TC1	protein_coding:protein_coding	-0.914478	1	1	N	-1.15755	1	1	N	-0.774943	1	1	N	-0.997028	1	1	N
chr4	8199289	8241103	22.6087	14.7184	-0.619265	6.33e-05	0.000968695	SH3TC1	protein_coding:protein_coding	-1.05298	1	1	N	-1.03121	1	1	N	-0.712796	1	1	N	-0.869979	1	1	N
chr4	8199370	8212736	7.33495	4.6315	-0.663306	0.0043359	0.0284521	SH3TC1	protein_coding:protein_coding	-1.12192	0.999998	1	N	-1.11938	0.999997	1	N	-0.660518	0.99901	1	N	-1.1062	0.999998	1	N
chr4	8269753	8307098	20.0284	13.1584	-0.606057	0.000779059	0.00744242	HTRA3	protein_coding:protein_coding	-0.624613	0.999984	1	N	-1.00201	1	1	N	-0.790006	1	1	N	-0.773798	1	1	N
chr4	8269776	8296474	14.2277	8.85772	-0.683691	0.000245963	0.0029678	HTRA3	protein_coding:protein_coding	-0.815371	0.999997	1	N	-1.10186	1	1	N	-0.73149	0.999997	1	N	-0.836309	1	1	N
chr4	11393149	11428894	18.077	11.2493	-0.684322	0.000547101	0.00562808	HS3ST1	protein_coding:protein_coding	-1.32396	1	1	N	-1.12443	1	1	N	-0.958098	1	1	N	-0.683922	0.999999	1	N
chr4	11399757	11428597	15.0656	9.04086	-0.736726	0.000633309	0.00633405	HS3ST1	protein_coding:protein_coding	-1.34268	1	1	N	-1.13013	1	1	N	-0.930814	1	1	N	-0.575194	0.999855	1	N
chr4	11399757	11429564	15.6696	9.57011	-0.711357	0.000857344	0.00804104	HS3ST1	protein_coding:protein_coding	-1.29787	1	1	N	-1.12189	1	1	N	-0.917852	1	1	N	-0.55893	0.99983	1	N
chr4	15428032	15446167	10.4141	6.66972	-0.642837	0.00333158	0.0232474	C1QTNF7	protein_coding:protein_coding	-1.02038	0.999999	1	N	-0.990067	0.999999	1	N	-0.794352	0.999972	1	N	-0.540478	0.997409	1	N
chr4	15469864	15482259	9.57732	6.38097	-0.585847	0.00660102	0.0390475	CC2D2A	protein_coding:protein_coding	-0.34092	0.940468	1	N	-0.693171	0.99817	1	N	-0.398055	0.972642	1	N	-0.382494	0.964547	1	N
chr4	15469870	15540276	82.805	50.1889	-0.722349	9.18e-10	4.33e-08	CC2D2A	protein_coding:protein_coding	-0.151414	0.952801	1	N	-0.0246827	0.619692	1	Y	0.448784	8.08e-08	2.04e-07	Y	0.41414	1.4e-06	3.56e-06	Y
chr4	15469870	15601549	158	100.636	-0.650779	2.39e-10	1.24e-08	CC2D2A	protein_coding:protein_coding	-0.0293485	0.678651	1	N	0.0960525	0.0752205	0.140682	Y	0.509721	8.72e-17	2.71e-16	Y	0.410475	1e-10	2.94e-10	Y
chr4	15469881	15601552	158	100.636	-0.650779	2.39e-10	1.24e-08	CC2D2A	protein_coding:protein_coding	-0.0293485	0.678651	1	N	0.0960525	0.0752205	0.140682	Y	0.509721	8.72e-17	2.71e-16	Y	0.410475	1e-10	2.94e-10	Y
chr4	15469920	15511672	41.7447	26.3054	-0.666232	3.4e-06	7.75e-05	CC2D2A	protein_coding:protein_coding	-0.275633	0.989793	1	N	-0.30793	0.994772	1	N	0.144205	0.11451	0.217627	N	0.230327	0.0271581	0.0545976	N
chr4	15475914	15601552	154.888	98.5187	-0.652757	3.02e-10	1.53e-08	CC2D2A	protein_coding:protein_coding	-0.000384345	0.512172	0.862777	Y	0.140002	0.0191136	0.0372353	Y	0.560029	3.01e-19	9.81e-19	Y	0.454217	2.44e-12	7.52e-12	Y
chr4	15479203	15601546	152.841	96.9751	-0.656349	3.48e-10	1.75e-08	CC2D2A	protein_coding:protein_coding	-0.00200023	0.521623	0.876941	Y	0.151978	0.0127467	0.0250761	Y	0.580102	3.9e-20	1.29e-19	Y	0.474548	4.5e-13	1.41e-12	Y
chr4	15479203	15601549	152.841	96.9751	-0.656349	3.47e-10	1.75e-08	CC2D2A	protein_coding:protein_coding	-0.00200023	0.521623	0.876941	Y	0.151978	0.0127467	0.0250761	Y	0.580102	3.9e-20	1.29e-19	Y	0.474548	4.5e-13	1.41e-12	Y
chr4	15479215	15540276	77.6481	46.5264	-0.738901	1.55e-09	7.09e-08	CC2D2A	protein_coding:protein_coding	-0.110387	0.878072	1	N	0.075928	0.222766	0.399287	Y	0.587373	4.31e-11	1.19e-10	Y	0.544597	2.83e-09	7.95e-09	Y
chr4	15579967	15601425	32.0581	21.2007	-0.59658	5.9e-05	0.000915486	CC2D2A	protein_coding:protein_coding	0.530848	0.000408163	0.00085436	Y	0.477253	0.00152002	0.00312517	Y	0.81611	1.78e-09	4.7e-09	Y	0.383503	0.00641002	0.013506	Y
chr4	16502041	16595875	52.7494	32.1305	-0.71521	9.05e-06	0.000185146	LDB2	protein_coding:protein_coding	-0.822283	1	1	N	-1.16034	1	1	N	-0.767337	1	1	N	-0.578995	1	1	N
chr4	38775265	38782989	4.12551	2.34569	-0.814558	0.00460335	0.0298024	TLR10	protein_coding:protein_coding	-1.00489	0.998373	1	N	-1.03022	0.998598	1	N	-0.21401	0.777653	1	N	-0.345204	0.866975	1	N
chr4	38867750	38943560	51.4105	31.7309	-0.696175	2.69e-06	6.31e-05	FAM114A1	protein_coding:protein_coding	-0.182053	0.954914	1	N	-0.331654	0.998503	1	N	0.266392	0.00782708	0.0161885	N	0.436651	3.17e-05	7.6e-05	N
chr4	38867805	38945739	52.4159	32.8484	-0.674181	3e-06	6.93e-05	FAM114A1	protein_coding:protein_coding	-0.171428	0.94659	1	N	-0.287872	0.995604	1	N	0.274012	0.00589688	0.0122824	N	0.423614	4.55e-05	0.000108165	N
chr4	38966743	39032409	63.7507	16.5209	-1.94815	4.47e-47	2.6e-44	TMEM156	protein_coding:protein_coding	-0.682164	1	1	N	-0.872298	1	1	N	1.07056	1.39e-24	4.97e-24	Y	0.862448	5.72e-15	1.89e-14	Y
chr4	38993734	39032922	34.8181	9.86654	-1.81922	3.16e-30	7.81e-28	TMEM156	protein_coding:protein_coding	-0.724233	0.999988	1	N	-0.985734	1	1	N	0.998601	1.08e-12	3.08e-12	Y	0.848512	6.83e-09	1.89e-08	Y
chr4	39045038	39122209	81.3334	50.5398	-0.686428	5.1e-10	2.5e-08	KLHL5	protein_coding:protein_coding	0.476522	1.57e-06	3.56e-06	Y	0.501928	4.5e-07	1.05e-06	Y	1.05553	2.7e-30	1.05e-29	Y	0.803635	2.6e-16	8.85e-16	Y
chr4	39045059	39122208	81.2742	50.5401	-0.685369	5.57e-10	2.72e-08	KLHL5	protein_coding:protein_coding	0.476522	1.57e-06	3.56e-06	Y	0.501928	4.5e-07	1.05e-06	Y	1.05553	2.7e-30	1.05e-29	Y	0.801409	3.21e-16	1.09e-15	Y
chr4	39062231	39121205	67.5575	41.7479	-0.694414	5.47e-09	2.29e-07	KLHL5	protein_coding:protein_coding	0.627226	2e-08	4.8e-08	Y	0.587646	1.82e-07	4.29e-07	Y	1.2301	8.83e-33	3.57e-32	Y	0.894806	8.17e-16	2.74e-15	Y
chr4	39062439	39116332	62.4184	38.6571	-0.691239	1.9e-08	7.28e-07	KLHL5	protein_coding:protein_coding	0.644115	2.53e-08	6.04e-08	Y	0.559476	1.73e-06	3.94e-06	Y	1.31032	1.82e-33	7.46e-33	Y	0.962426	2.39e-16	8.14e-16	Y
chr4	39062439	39122206	68.4726	42.2333	-0.697145	3.83e-09	1.63e-07	KLHL5	protein_coding:protein_coding	0.613797	3.19e-08	7.59e-08	Y	0.58405	1.72e-07	4.06e-07	Y	1.22144	8.2e-33	3.32e-32	Y	0.890781	6.36e-16	2.14e-15	Y
chr4	40810026	41214542	243.616	152.089	-0.679692	4.44e-11	2.51e-09	APBB2	protein_coding:protein_coding	-0.394822	1	1	N	-0.386963	1	1	N	-0.0131155	0.618467	1	N	0.00171893	0.492269	0.838139	N
chr4	40810026	41214618	243.617	152.134	-0.679268	4.56e-11	2.58e-09	APBB2	protein_coding:protein_coding	-0.394822	1	1	N	-0.386119	1	1	N	-0.013982	0.625629	1	N	0.000852422	0.499587	0.849296	N
chr4	40810027	40857155	33.1339	21.1434	-0.648101	4.98e-05	0.000794374	APBB2	protein_coding:protein_coding	-0.172668	0.905955	1	N	-0.262265	0.973659	1	N	-0.00264054	0.527044	0.909083	N	0.167221	0.104157	0.197545	N
chr4	40814606	41214458	240.874	150.015	-0.683168	3.33e-11	1.91e-09	APBB2	protein_coding:protein_coding	-0.398886	1	1	N	-0.385398	1	1	N	-0.014667	0.630687	1	N	-0.00298486	0.531879	0.89681	N
chr4	40815312	41014385	124.812	73.1081	-0.77165	1.07e-11	6.5e-10	APBB2	protein_coding:protein_coding	-0.391404	1	1	N	-0.378338	1	1	N	0.0626649	0.17563	0.327658	N	0.102257	0.0660275	0.127949	N
chr4	40815332	40857155	29.1184	17.6458	-0.722604	1.87e-05	0.000344575	APBB2	protein_coding:protein_coding	-0.263148	0.96712	1	N	-0.326056	0.987289	1	N	-0.0838646	0.748002	1	N	0.116779	0.206656	0.378148	N
chr4	40815616	41214615	239.251	148.335	-0.689666	2.9e-11	1.68e-09	APBB2	protein_coding:protein_coding	-0.413159	1	1	N	-0.396428	1	1	N	-0.0267002	0.72314	1	N	-0.00900102	0.581803	0.967405	N
chr4	40815745	40857155	28.5867	17.3381	-0.721401	2.21e-05	0.000398151	APBB2	protein_coding:protein_coding	-0.29026	0.9778	1	N	-0.332898	0.988463	1	N	-0.116581	0.8173	1	N	0.0953702	0.255752	0.461193	N
chr4	40821982	40890425	42.7049	24.704	-0.789655	3e-07	8.93e-06	APBB2	protein_coding:protein_coding	-0.4137	0.999776	1	N	-0.567979	0.999998	1	N	-0.092945	0.810103	1	N	0.0645342	0.294225	0.524546	N
chr4	40822029	40857192	22.0803	13.3018	-0.731137	4.72e-05	0.000761515	APBB2	protein_coding:protein_coding	-0.500249	0.999004	1	N	-0.469872	0.99818	1	N	-0.237501	0.947738	1	N	-0.0301494	0.600558	0.993647	N
chr4	40823643	40842516	12.7728	7.3401	-0.799201	9.37e-05	0.00135205	APBB2	protein_coding:protein_coding	-0.314068	0.93083	1	N	-0.421975	0.972769	1	N	-0.126465	0.758994	1	N	0.0279675	0.473659	0.809734	N
chr4	40823667	40857177	19.9888	12.3016	-0.700342	0.000162044	0.00213532	APBB2	protein_coding:protein_coding	-0.543467	0.99937	1	N	-0.461595	0.99721	1	N	-0.250309	0.948545	1	N	-0.0322376	0.603089	0.997537	N
chr4	40825886	40893272	41.1729	24.0517	-0.775552	6.63e-07	1.81e-05	APBB2	protein_coding:protein_coding	-0.410252	0.999647	1	N	-0.479884	0.99995	1	N	-0.134901	0.892214	1	N	0.0482405	0.348627	0.613064	N
chr4	41013946	41214493	114.925	75.559	-0.605014	4.03e-08	1.43e-06	APBB2	protein_coding:protein_coding	-0.423817	1	1	N	-0.410202	1	1	N	-0.109831	0.955131	1	N	-0.113412	0.955891	1	N
chr4	41014212	41214520	114.587	75.4719	-0.602437	4.34e-08	1.53e-06	APBB2	protein_coding:protein_coding	-0.423758	1	1	N	-0.410163	1	1	N	-0.112381	0.958622	1	N	-0.119208	0.9632	1	N
chr4	41014287	41214518	114.527	75.4284	-0.602507	4.2e-08	1.49e-06	APBB2	protein_coding:protein_coding	-0.425435	1	1	N	-0.410163	1	1	N	-0.108968	0.953709	1	N	-0.117248	0.960678	1	N
chr4	41014335	41214608	114.515	75.4737	-0.601497	4.18e-08	1.48e-06	APBB2	protein_coding:protein_coding	-0.42717	1	1	N	-0.410202	1	1	N	-0.1094	0.954425	1	N	-0.12041	0.964501	1	N
chr4	41014387	41214485	114.371	75.429	-0.600528	4.79e-08	1.67e-06	APBB2	protein_coding:protein_coding	-0.425435	1	1	N	-0.410163	1	1	N	-0.109813	0.954828	1	N	-0.116993	0.960276	1	N
chr4	44622064	44651628	9.59045	6.2093	-0.627168	0.00259391	0.0192238	YIPF7	protein_coding:protein_coding	-1.2638	1	1	N	-1.04796	1	1	N	-0.824982	0.999993	1	N	-1.02082	1	1	N
chr4	44622336	44651641	9.53445	6.16528	-0.628982	0.00241075	0.0181549	YIPF7	protein_coding:protein_coding	-1.23813	1	1	N	-1.04177	1	1	N	-0.813244	0.999991	1	N	-1.02781	1	1	N
chr4	46734826	46909207	58.5332	38.9896	-0.586164	3.9e-05	0.000648922	COX7B2	protein_coding:protein_coding	-1.08402	1	1	N	-0.975321	1	1	N	-0.632199	1	1	N	-0.46609	1	1	N
chr4	46734826	46909245	58.5332	38.9896	-0.586164	3.9e-05	0.000648922	COX7B2	protein_coding:protein_coding	-1.08402	1	1	N	-0.975321	1	1	N	-0.632199	1	1	N	-0.46609	1	1	N
chr4	46734831	46876760	47.9137	31.0394	-0.62634	1.66e-05	0.000310975	COX7B2	protein_coding:protein_coding	-1.1069	1	1	N	-0.994598	1	1	N	-0.601455	1	1	N	-0.464357	0.999999	1	N
chr4	46735094	46909235	58.3762	38.9017	-0.585546	4.2e-05	0.000688894	COX7B2	protein_coding:protein_coding	-1.08634	1	1	N	-0.970926	1	1	N	-0.635048	1	1	N	-0.466298	1	1	N
chr4	48885018	48906774	32.5047	7.21498	-2.17158	1.61e-31	4.34e-29	OCIAD2	protein_coding:protein_coding	-0.744187	0.9998	1	N	-0.644818	0.99907	1	N	1.60966	6.87e-26	2.51e-25	Y	1.06292	4.15e-10	1.2e-09	Y
chr4	48885387	48906788	32.5019	7.1713	-2.18022	1.88e-31	5e-29	OCIAD2	protein_coding:protein_coding	-0.732361	0.999728	1	N	-0.6152	0.998448	1	N	1.60966	6.87e-26	2.51e-25	Y	1.06292	4.15e-10	1.2e-09	Y
chr4	48885389	48906828	32.5019	7.1713	-2.18022	1.88e-31	5e-29	OCIAD2	protein_coding:protein_coding	-0.732361	0.999728	1	N	-0.6152	0.998448	1	N	1.60966	6.87e-26	2.51e-25	Y	1.06292	4.15e-10	1.2e-09	Y
chr4	48885404	48906757	32.5019	7.1713	-2.18022	1.88e-31	5e-29	OCIAD2	protein_coding:protein_coding	-0.732361	0.999728	1	N	-0.6152	0.998448	1	N	1.60966	6.87e-26	2.51e-25	Y	1.06292	4.15e-10	1.2e-09	Y
chr4	48986274	49062079	27.9295	18.5472	-0.59059	0.000760902	0.00730506	CWH43	protein_coding:protein_coding	-0.855626	1	1	N	-1.13395	1	1	N	-0.881656	1	1	N	-0.685567	1	1	N
chr4	48986638	49062076	27.774	18.5031	-0.58597	0.000891304	0.00829379	CWH43	protein_coding:protein_coding	-0.841338	1	1	N	-1.12734	1	1	N	-0.888532	1	1	N	-0.686723	1	1	N
chr4	52742552	52751425	7.37924	3.35089	-1.13893	5.44e-06	0.000117823	ERVMER34-1	protein_coding:protein_coding	-0.76069	0.993253	1	N	-0.540874	0.967084	1	N	0.10662	0.368629	0.656056	N	-0.373897	0.926611	1	N
chr4	52743516	52751399	7.01444	3.13076	-1.16381	4.25e-06	9.4e-05	ERVMER34-1	protein_coding:protein_coding	-0.740857	0.990374	1	N	-0.548407	0.964468	1	N	0.157792	0.30419	0.548885	N	-0.289811	0.867773	1	N
chr4	52862316	52866835	6.13346	9.23235	0.589998	0.00584247	0.0356467	RASL11B	protein_coding:protein_coding	1.57888	2.1e-08	5.04e-08	Y	1.36578	2.81e-06	6.37e-06	Y	0.760259	0.0122548	0.0250616	Y	0.465996	0.110129	0.208425	N
chr4	69841211	69860145	9.07163	4.91467	-0.884267	0.00120914	0.0105689	SULT1E1	protein_coding:protein_coding	-1.38368	1	1	N	-0.912677	0.999969	1	N	-0.895877	0.999984	1	N	-0.440193	0.985226	1	N
chr4	69995965	70002455	3.18571	1.58748	-1.00487	0.00414427	0.027451	STATH	protein_coding:protein_coding	-0.988891	0.995093	1	N	-1.45639	0.999738	1	N	-0.283192	0.800043	1	N	0.0952103	0.462468	0.792279	N
chr4	69995965	70002570	3.18571	1.58748	-1.00487	0.00414361	0.0274497	STATH	protein_coding:protein_coding	-1.03712	0.996753	1	N	-1.50461	0.999844	1	N	-0.283192	0.800043	1	N	0.0952103	0.462468	0.792279	N
chr4	70152075	70164935	5.88037	3.62034	-0.699781	0.00645356	0.0384372	PRR27	protein_coding:protein_coding	-0.936345	0.999163	1	N	-0.620852	0.986519	1	N	-0.341382	0.909942	1	N	-0.404099	0.935243	1	N
chr4	70154236	70166609	5.83011	3.52867	-0.7244	0.00492903	0.0313855	PRR27	protein_coding:protein_coding	-1.01973	0.999731	1	N	-0.770457	0.99683	1	N	-0.525392	0.979207	1	N	-0.509107	0.973304	1	N
chr4	70226123	70235252	5.10509	2.71061	-0.913318	0.00288516	0.0208027	FDCSP	protein_coding:protein_coding	-1.15953	0.999929	1	N	-1.31843	0.999986	1	N	-0.718932	0.993251	1	N	-0.230236	0.816085	1	N
chr4	72280968	72569221	187.106	115.023	-0.701932	3.6e-10	1.81e-08	ADAMTS3	protein_coding:protein_coding	-0.755307	1	1	N	-0.700494	1	1	N	-0.271748	1	1	N	-0.194971	0.99993	1	N
chr4	72282040	72568796	186.237	114.446	-0.702465	4.53e-10	2.23e-08	ADAMTS3	protein_coding:protein_coding	-0.754656	1	1	N	-0.700833	1	1	N	-0.273563	1	1	N	-0.189731	0.999891	1	N
chr4	73740540	73742330	1.51533	0.476864	-1.66799	0.0042753	0.0281494	CXCL8	protein_coding:protein_coding	-0.88405	0.92534	1	N	-1.14104	0.957819	1	N	-0.387852	0.812766	1	N	-0.215557	0.721756	1	N
chr4	73740568	73743716	2.70315	1.04593	-1.36986	0.000504728	0.005285	CXCL8	protein_coding:protein_coding	-0.857549	0.965503	1	N	-1.07799	0.984747	1	N	-0.0916526	0.645142	1	N	0.143562	0.437285	0.753152	N
chr4	74308469	74316789	8.58415	2.8161	-1.60798	1.57e-10	8.29e-09	EPGN	protein_coding:protein_coding	-0.898207	0.998273	1	N	-1.04548	0.999507	1	N	0.414	0.0745485	0.143995	N	0.556232	0.0242779	0.0490003	N
chr4	74308486	74313590	5.19825	1.84444	-1.49485	7.99e-07	2.15e-05	EPGN	protein_coding:protein_coding	-0.867626	0.984136	1	N	-0.493979	0.911141	1	N	0.214296	0.305692	0.551429	N	0.421472	0.127988	0.240225	N
chr4	74308533	74314637	6.02904	2.05205	-1.55486	5.66e-08	1.95e-06	EPGN	protein_coding:protein_coding	-0.903322	0.992562	1	N	-0.750961	0.98142	1	N	0.29363	0.210002	0.388094	N	0.496802	0.0717106	0.13843	N
chr4	74309096	74314984	6.5328	2.04384	-1.67642	1.54e-09	7.05e-08	EPGN	protein_coding:protein_coding	-0.920443	0.992603	1	N	-0.645204	0.96498	1	N	0.559654	0.0481185	0.0944162	N	0.666188	0.0232498	0.0469754	N
chr4	74445135	74455005	12.9017	3.62174	-1.8328	2.07e-16	1.84e-14	AREG	protein_coding:protein_coding	-1.5198	1	1	N	-0.969778	0.999923	1	N	0.720476	0.00069287	0.00151131	Y	0.567972	0.00870523	0.0181814	Y
chr4	74445301	74455005	12.8984	3.5775	-1.85017	2.04e-16	1.82e-14	AREG	protein_coding:protein_coding	-1.54179	1	1	N	-0.949436	0.99989	1	N	0.771633	0.00034056	0.000753165	Y	0.619101	0.0050224	0.0106698	Y
chr4	78551746	78610415	62.1736	28.0113	-1.15029	8.56e-21	1.1e-18	ANXA3	protein_coding:protein_coding	-0.559593	1	1	N	-0.55625	1	1	N	0.523172	4.02e-08	1.02e-07	Y	0.339743	0.000513251	0.001157	Y
chr4	78551756	78595887	46.0429	20.7551	-1.14951	6.27e-17	5.82e-15	ANXA3	protein_coding:protein_coding	-0.668748	1	1	N	-0.510458	0.999972	1	N	0.537141	1.42e-06	3.44e-06	Y	0.404735	0.000397219	0.000901294	Y
chr4	78551757	78610386	62.1114	27.8794	-1.15566	6.18e-21	8e-19	ANXA3	protein_coding:protein_coding	-0.573072	1	1	N	-0.55625	1	1	N	0.523172	4.02e-08	1.02e-07	Y	0.336914	0.000569053	0.00127957	Y
chr4	78551769	78610447	62.1711	27.9231	-1.15478	6.25e-21	8.07e-19	ANXA3	protein_coding:protein_coding	-0.568565	1	1	N	-0.55625	1	1	N	0.523172	4.02e-08	1.02e-07	Y	0.339743	0.000513251	0.001157	Y
chr4	78551826	78582291	29.0781	14.8176	-0.972622	1.69e-10	8.89e-09	ANXA3	protein_coding:protein_coding	-0.67202	0.999994	1	N	-0.513555	0.99971	1	N	0.506061	0.00017266	0.000386904	Y	0.249526	0.0526364	0.103108	N
chr4	78551966	78591603	40.2454	18.5637	-1.11634	2.35e-15	1.96e-13	ANXA3	protein_coding:protein_coding	-0.696337	1	1	N	-0.536592	0.999972	1	N	0.51073	1.35e-05	3.16e-05	Y	0.348825	0.00340708	0.00732623	N
chr4	78553919	78586350	32.3978	15.4109	-1.07195	8.6e-13	5.86e-11	ANXA3	protein_coding:protein_coding	-0.690203	0.999998	1	N	-0.487542	0.999584	1	N	0.564699	1.8e-05	4.18e-05	Y	0.382024	0.00430924	0.00919628	N
chr4	79901145	80073229	304.02	96.9599	-1.64871	1.57e-66	2.11e-63	ANTXR2	protein_coding:protein_coding	-0.126828	0.974288	1	N	-0.0714731	0.867154	1	N	1.52785	5.83e-188	9.19e-187	Y	1.29319	5.6e-120	7.72e-119	Y
chr4	79905605	80072714	296.78	93.9502	-1.65943	2.38e-67	3.63e-64	ANTXR2	protein_coding:protein_coding	-0.10737	0.947995	1	N	-0.0647432	0.839472	1	N	1.5345	1.05e-184	1.61e-183	Y	1.2997	4.54e-118	6.13e-117	Y
chr4	79905605	80073077	297.308	94.5263	-1.65317	6.74e-67	9.54e-64	ANTXR2	protein_coding:protein_coding	-0.102346	0.939781	1	N	-0.0557613	0.805022	1	N	1.53351	1.19e-184	1.83e-183	Y	1.30203	9.91e-119	1.35e-117	Y
chr4	79905612	80072993	297.027	94.2611	-1.65586	4.81e-67	6.94e-64	ANTXR2	protein_coding:protein_coding	-0.106406	0.946577	1	N	-0.059776	0.821022	1	N	1.5326	2.22e-184	3.4e-183	Y	1.30022	2.46e-118	3.34e-117	Y
chr4	79907352	80073472	292.735	93.3779	-1.64844	1.7e-66	2.25e-63	ANTXR2	protein_coding:protein_coding	-0.105971	0.945044	1	N	-0.0591887	0.817631	1	N	1.52504	5.26e-180	7.76e-179	Y	1.30038	5.4e-117	7.23e-116	Y
chr4	79977536	80072700	225.852	68.3227	-1.72494	1.79e-68	3.02e-65	ANTXR2	protein_coding:protein_coding	0.182687	0.0146163	0.0283493	Y	0.211281	0.00574579	0.0115053	Y	1.85018	5.16e-184	7.89e-183	Y	1.5929	1.1e-120	1.53e-119	Y
chr4	79977578	80072563	225.634	68.2344	-1.72541	1.79e-68	3.02e-65	ANTXR2	protein_coding:protein_coding	0.183757	0.0142115	0.0275873	Y	0.212349	0.00557231	0.0111643	Y	1.85208	4.09e-184	6.27e-183	Y	1.59438	1.04e-120	1.44e-119	Y
chr4	80184284	80204329	21.9335	8.4263	-1.38016	4.06e-14	3.09e-12	PRDM8	protein_coding:protein_coding	-0.791578	0.999972	1	N	-0.627398	0.999474	1	N	0.573368	0.000508407	0.00111553	N	0.647277	0.000119783	0.00027875	Y
chr4	80185269	80202745	19.0511	7.29459	-1.38497	6.86e-13	4.71e-11	PRDM8	protein_coding:protein_coding	-0.915844	0.999994	1	N	-0.662017	0.999498	1	N	0.491684	0.00401114	0.00844021	N	0.565802	0.00124921	0.00275749	Y
chr4	80185269	80204326	21.1784	8.16715	-1.37469	4.53e-14	3.44e-12	PRDM8	protein_coding:protein_coding	-0.775209	0.999947	1	N	-0.60676	0.99908	1	N	0.622076	0.000245286	0.00054628	Y	0.677734	8.95e-05	0.000209628	Y
chr4	80197502	80204329	9.79143	3.11972	-1.6501	3.84e-13	2.71e-11	PRDM8	protein_coding:protein_coding	-0.542358	0.962173	1	N	-0.632309	0.978112	1	N	1.25215	4.73e-06	1.12e-05	Y	1.05371	0.000228575	0.000524704	Y
chr4	80266598	80290194	15.7221	10.4086	-0.595017	0.00165083	0.0134756	FGF5	protein_coding:protein_coding	-0.674573	0.999895	1	N	-0.509722	0.99799	1	N	-0.317897	0.970123	1	N	-0.178564	0.86003	1	N
chr4	80266638	80291017	16.0045	10.6265	-0.590819	0.00207347	0.0161251	FGF5	protein_coding:protein_coding	-0.660273	0.999869	1	N	-0.486221	0.997173	1	N	-0.341731	0.979004	1	N	-0.172485	0.854856	1	N
chr4	83292460	83334848	30.6008	20.3182	-0.590798	3.54e-05	0.00059779	HPSE	protein_coding:protein_coding	-0.553344	0.999985	1	N	-0.460354	0.999783	1	N	0.0435161	0.384207	0.681972	N	-0.101907	0.790644	1	N
chr4	83292523	83334782	30.5995	20.2729	-0.593958	3.14e-05	0.000540729	HPSE	protein_coding:protein_coding	-0.541191	0.999977	1	N	-0.454338	0.999732	1	N	0.0435161	0.384207	0.681972	N	-0.101907	0.790644	1	N
chr4	83295319	83335153	28.3431	18.3699	-0.625653	1.86e-05	0.000344282	HPSE	protein_coding:protein_coding	-0.594098	0.999992	1	N	-0.508351	0.999902	1	N	0.0208274	0.456541	0.799201	N	-0.117479	0.815208	1	N
chr4	83295343	83334782	28.1829	18.192	-0.631511	1.54e-05	0.000292625	HPSE	protein_coding:protein_coding	-0.588679	0.999989	1	N	-0.502397	0.999874	1	N	0.0109659	0.486341	0.845994	N	-0.123617	0.826559	1	N
chr4	83535913	83605872	80.2398	37.6663	-1.09105	9.1e-21	1.17e-18	GPAT3	protein_coding:protein_coding	-0.10752	0.858402	1	N	-0.167897	0.948633	1	N	0.649837	1.26e-13	3.66e-13	Y	0.537859	3.39e-09	9.52e-09	Y
chr4	83536107	83605875	80.2377	37.5773	-1.09442	7.11e-21	9.15e-19	GPAT3	protein_coding:protein_coding	-0.106577	0.856062	1	N	-0.167165	0.947677	1	N	0.653801	9.35e-14	2.73e-13	Y	0.541823	2.69e-09	7.57e-09	Y
chr4	85475149	86002666	314.259	189.65	-0.72862	1.61e-11	9.59e-10	ARHGAP24	protein_coding:protein_coding	-0.859649	1	1	N	-0.757957	1	1	N	-0.364446	1	1	N	-0.310275	1	1	N
chr4	85475237	85972367	280.321	178.573	-0.650564	1.21e-08	4.84e-07	ARHGAP24	protein_coding:protein_coding	-0.857827	1	1	N	-0.755283	1	1	N	-0.464721	1	1	N	-0.358917	1	1	N
chr4	85604152	85942205	192.004	120.239	-0.675226	4.4e-09	1.86e-07	ARHGAP24	protein_coding:protein_coding	-0.806432	1	1	N	-0.752673	1	1	N	-0.441249	1	1	N	-0.331806	1	1	N
chr4	85778705	86001223	165.985	80.9885	-1.03526	9.67e-24	1.57e-21	ARHGAP24	protein_coding:protein_coding	-0.848021	1	1	N	-0.852077	1	1	N	0.0219831	0.353424	0.631006	Y	-0.0317712	0.716976	1	N
chr4	85827744	85972168	96.5437	52.237	-0.886109	2.85e-13	2.02e-11	ARHGAP24	protein_coding:protein_coding	-0.872413	1	1	N	-0.807931	1	1	N	-0.202154	0.997913	1	N	-0.138818	0.974008	1	N
chr4	85827892	86000596	127.827	62.4962	-1.03236	9.74e-22	1.33e-19	ARHGAP24	protein_coding:protein_coding	-0.868478	1	1	N	-0.827863	1	1	N	-0.00709662	0.554137	0.949674	Y	-0.0633638	0.840676	1	N
chr4	85930272	86002668	65.261	26.182	-1.31765	2e-26	3.76e-24	ARHGAP24	protein_coding:protein_coding	-0.892091	1	1	N	-0.837541	1	1	N	0.30943	0.00034442	0.000761641	Y	0.0892871	0.185408	0.341445	Y
chr4	89894853	89954614	35.9647	23.6759	-0.603163	6.07e-05	0.000935799	MMRN1	protein_coding:protein_coding	-0.833011	1	1	N	-0.904497	1	1	N	-0.477486	0.999992	1	N	-0.363112	0.999438	1	N
chr4	89901982	89953455	31.295	20.7687	-0.591523	0.000201149	0.00253392	MMRN1	protein_coding:protein_coding	-0.82998	1	1	N	-0.915734	1	1	N	-0.484033	0.999975	1	N	-0.334611	0.997528	1	N
chr4	94451856	94588216	205.366	114.557	-0.842131	2.08e-18	2.13e-16	PDLIM5	protein_coding:protein_coding	0.29257	4.79e-06	1.07e-05	Y	0.36525	1.24e-08	3e-08	Y	1.10171	2.14e-76	1.4e-75	Y	0.936855	1.17e-50	7.24e-50	Y
chr4	94451856	94668227	340.016	182.869	-0.894793	5.94e-22	8.62e-20	PDLIM5	protein_coding:protein_coding	0.242536	1.44e-06	3.27e-06	Y	0.320363	2.19e-10	5.56e-10	Y	1.13045	5.14e-132	5.27e-131	Y	0.924575	1.22e-79	1.08e-78	Y
chr4	94451934	94666552	337.59	181.105	-0.898448	5.3e-22	7.84e-20	PDLIM5	protein_coding:protein_coding	0.235948	2.95e-06	6.64e-06	Y	0.319864	2.7e-10	6.85e-10	Y	1.13332	2.63e-131	2.68e-130	Y	0.934329	1.24e-80	1.11e-79	Y
chr4	94451941	94668223	340.015	182.824	-0.895145	5.56e-22	8.15e-20	PDLIM5	protein_coding:protein_coding	0.242536	1.44e-06	3.27e-06	Y	0.319677	2.39e-10	6.08e-10	Y	1.13045	5.14e-132	5.27e-131	Y	0.924575	1.22e-79	1.08e-78	Y
chr4	94451955	94665500	335.859	180.221	-0.89809	5.58e-22	8.16e-20	PDLIM5	protein_coding:protein_coding	0.245261	1.37e-06	3.11e-06	Y	0.329439	9.65e-11	2.47e-10	Y	1.13543	4.53e-131	4.62e-130	Y	0.935418	2.35e-80	2.1e-79	Y
chr4	94455244	94588127	200.549	110.404	-0.861159	6.44e-19	6.88e-17	PDLIM5	protein_coding:protein_coding	0.278309	1.8e-05	3.96e-05	Y	0.36641	1.86e-08	4.51e-08	Y	1.10923	1.6e-75	1.04e-74	Y	0.94157	7.15e-50	4.36e-49	Y
chr4	94455244	94665501	331.384	176.203	-0.911267	2.49e-22	3.75e-20	PDLIM5	protein_coding:protein_coding	0.236049	4.08e-06	9.15e-06	Y	0.330851	1.21e-10	3.1e-10	Y	1.14133	1.91e-130	1.94e-129	Y	0.940433	5.57e-80	4.95e-79	Y
chr4	94489034	94575938	112.682	61.883	-0.864638	2.33e-15	1.94e-13	PDLIM5	protein_coding:protein_coding	0.088704	0.15851	0.286365	N	0.152009	0.040224	0.0768372	N	0.830681	1.17e-26	4.31e-26	Y	0.774252	5.01e-22	1.94e-21	Y
chr4	94523724	94587286	94.1248	52.6705	-0.837582	1.53e-14	1.21e-12	PDLIM5	protein_coding:protein_coding	0.299898	0.00117535	0.00241229	Y	0.400306	1.87e-05	4.13e-05	Y	1.20971	1.12e-41	5.12e-41	Y	1.03638	3.07e-28	1.35e-27	Y
chr4	105894774	105938411	37.7845	23.3619	-0.693638	2.91e-07	8.7e-06	NPNT	protein_coding:protein_coding	-0.369125	0.998573	1	N	-0.436525	0.999736	1	N	0.270569	0.0125536	0.0256487	Y	0.0723467	0.297841	0.530709	N
chr4	105895439	105969447	63.9183	38.343	-0.737265	3.75e-10	1.88e-08	NPNT	protein_coding:protein_coding	-0.456372	0.999999	1	N	-0.43918	0.999997	1	N	0.236133	0.00497751	0.0104136	Y	0.0297422	0.391627	0.682036	Y
chr4	105895440	105969471	63.9192	38.3873	-0.735623	4.05e-10	2.01e-08	NPNT	protein_coding:protein_coding	-0.453079	0.999998	1	N	-0.43918	0.999997	1	N	0.236133	0.00497751	0.0104136	Y	0.0297422	0.391627	0.682036	Y
chr4	105895440	105969529	63.9677	38.3869	-0.736728	3.75e-10	1.88e-08	NPNT	protein_coding:protein_coding	-0.453079	0.999998	1	N	-0.43918	0.999997	1	N	0.23826	0.00463633	0.0097152	Y	0.0297422	0.391627	0.682036	Y
chr4	105895450	105971670	65.6528	39.3153	-0.739764	2.62e-10	1.34e-08	NPNT	protein_coding:protein_coding	-0.476203	1	1	N	-0.4393	0.999998	1	N	0.219977	0.00744401	0.0154192	Y	0.0237614	0.413943	0.716821	Y
chr4	105895470	105971671	65.6528	39.3153	-0.739764	2.62e-10	1.34e-08	NPNT	protein_coding:protein_coding	-0.476203	1	1	N	-0.4393	0.999998	1	N	0.219977	0.00744401	0.0154192	Y	0.0237614	0.413943	0.716821	Y
chr4	105895492	105969316	63.8578	38.2542	-0.739244	3.41e-10	1.72e-08	NPNT	protein_coding:protein_coding	-0.456332	0.999999	1	N	-0.439171	0.999997	1	N	0.239758	0.00445239	0.00934364	Y	0.0305829	0.388419	0.676676	Y
chr4	105895652	105968980	63.3308	38.1687	-0.730518	5.86e-10	2.85e-08	NPNT	protein_coding:protein_coding	-0.456293	0.999999	1	N	-0.439162	0.999997	1	N	0.230561	0.00608853	0.0126733	Y	0.0230241	0.419128	0.725332	Y
chr4	105897900	105971216	62.8374	37.8602	-0.73094	6.64e-10	3.2e-08	NPNT	protein_coding:protein_coding	-0.445947	0.999997	1	N	-0.42557	0.999993	1	N	0.240256	0.00464699	0.0097368	Y	0.0272207	0.402887	0.699451	Y
chr4	105959058	105971670	10.4637	6.40886	-0.707251	0.00132014	0.0113146	NPNT	protein_coding:protein_coding	-0.625392	0.994891	1	N	-0.154427	0.771286	1	N	0.141533	0.295747	0.534926	N	0.156368	0.279015	0.49999	N
chr4	113900283	113979647	62.9597	30.4436	-1.04829	1.67e-17	1.6e-15	ARSJ	protein_coding:protein_coding	-0.572015	1	1	N	-0.695523	1	1	N	0.414293	6.43e-06	1.52e-05	Y	0.220328	0.0149092	0.0306065	N
chr4	152618627	152679997	43.5189	23.6449	-0.880114	1.29e-09	5.96e-08	TMEM154	protein_coding:protein_coding	-0.874077	1	1	N	-0.929302	1	1	N	-0.166745	0.945187	1	N	-0.0872528	0.800824	1	N
chr4	152639772	152652928	10.9414	4.44363	-1.29999	2.03e-09	9.07e-08	TMEM154	protein_coding:protein_coding	-1.03163	0.999984	1	N	-1.08615	0.999992	1	N	0.027808	0.48163	0.83864	N	0.0938215	0.366419	0.64187	N
chr4	152646557	152680012	22.259	13.4785	-0.723725	7.48e-05	0.00111752	TMEM154	protein_coding:protein_coding	-0.952049	1	1	N	-0.84649	1	1	N	-0.147534	0.844833	1	N	0.0806036	0.317729	0.563071	N
chr4	155208635	155217076	4.4671	2.46176	-0.859649	0.00486052	0.0310689	NPY2R	protein_coding:protein_coding	-1.33865	0.999979	1	N	-1.20392	0.999914	1	N	-0.963328	0.999347	1	N	-0.500312	0.963676	1	N
chr4	155208734	155217078	4.41757	2.4626	-0.84307	0.00635155	0.0379838	NPY2R	protein_coding:protein_coding	-1.30854	0.999967	1	N	-1.17382	0.999868	1	N	-1.0033	0.999555	1	N	-0.500312	0.963676	1	N
chr4	164954445	164977657	10.3187	5.86996	-0.813841	0.00180654	0.0144563	TRIM61	protein_coding:protein_coding	-1.10018	1	1	N	-1.65862	1	1	N	-0.741367	0.999847	1	N	-0.334555	0.958212	1	N
chr4	164968373	164977668	4.25127	2.47432	-0.780861	0.00904724	0.0491831	TRIM61	protein_coding:protein_coding	-1.24277	0.99996	1	N	-1.42232	0.999993	1	N	-0.776549	0.994367	1	N	-0.449346	0.939116	1	N
chr4	165016457	165041744	11.0325	6.98012	-0.660432	0.00272042	0.0199009	TRIM60	protein_coding:protein_coding	-1.40076	1	1	N	-0.98504	1	1	N	-0.937613	1	1	N	-0.801144	0.999993	1	N
chr4	168092536	168187736	110.096	32.8385	-1.7453	5.91e-49	3.58e-46	ANXA10	protein_coding:protein_coding	-1.02758	1	1	N	-0.885537	1	1	N	0.711312	1.18e-20	3.96e-20	Y	0.635353	8.89e-16	2.98e-15	Y
chr4	168216293	168318752	59.2801	37.1418	-0.674505	4.31e-07	1.23e-05	DDX60	protein_coding:protein_coding	-0.960815	1	1	N	-1.03638	1	1	N	-0.404826	0.999998	1	N	-0.322623	0.999871	1	N
chr4	168216293	168318807	59.2801	37.1418	-0.674505	4.31e-07	1.23e-05	DDX60	protein_coding:protein_coding	-0.960815	1	1	N	-1.03638	1	1	N	-0.404826	0.999998	1	N	-0.322623	0.999871	1	N
chr4	168306625	168318807	7.07462	4.40019	-0.685086	0.00528705	0.0330882	DDX60	protein_coding:protein_coding	-0.954688	0.999858	1	N	-0.808016	0.999161	1	N	-0.503393	0.980701	1	N	-0.302967	0.900869	1	N
chr4	168356734	168480514	69.5839	45.2737	-0.62008	3.34e-06	7.61e-05	DDX60L	protein_coding:protein_coding	-0.976823	1	1	N	-1.01655	1	1	N	-0.421763	1	1	N	-0.287189	0.99979	1	N
chr4	168390101	168480487	49.4122	31.9929	-0.627118	1e-05	0.000201846	DDX60L	protein_coding:protein_coding	-0.983892	1	1	N	-1.05666	1	1	N	-0.351542	0.999856	1	N	-0.225787	0.98998	1	N
chr4	168390294	168400978	6.41134	3.68611	-0.798528	0.00218697	0.0168034	DDX60L	protein_coding:protein_coding	-0.999999	0.999952	1	N	-1.53199	1	1	N	-0.269341	0.861991	1	N	-0.213495	0.808002	1	N
chr4	168461930	168480298	10.4413	6.71961	-0.635848	0.00218762	0.0168051	DDX60L	protein_coding:protein_coding	-0.714568	0.999645	1	N	-0.893228	0.999977	1	N	-0.181082	0.817819	1	N	-0.0622435	0.641303	1	N
chr4	168462008	168480477	10.4886	6.6737	-0.652261	0.0015407	0.0127726	DDX60L	protein_coding:protein_coding	-0.747247	0.999797	1	N	-0.908113	0.999984	1	N	-0.166523	0.800179	1	N	-0.0622435	0.641303	1	N
chr4	168471779	168480477	4.59488	2.46384	-0.899122	0.00270054	0.0197834	DDX60L	protein_coding:protein_coding	-0.898207	0.998273	1	N	-1.61691	0.999998	1	N	0.0855084	0.447427	0.784699	N	-0.0471439	0.603499	0.998156	N
chr4	174918357	174978180	26.8965	17.7993	-0.595599	0.000266072	0.00316658	ADAM29	protein_coding:protein_coding	-1.20946	1	1	N	-0.971649	1	1	N	-0.691879	1	1	N	-0.628257	1	1	N
chr4	174918365	174975794	25.61	17.0529	-0.586687	0.000434073	0.00470406	ADAM29	protein_coding:protein_coding	-1.21102	1	1	N	-0.971568	1	1	N	-0.689488	1	1	N	-0.619569	0.999999	1	N
chr4	174918405	174978180	26.8463	17.7543	-0.596557	0.00026115	0.00311689	ADAM29	protein_coding:protein_coding	-1.20946	1	1	N	-0.978326	1	1	N	-0.697447	1	1	N	-0.628257	1	1	N
chr4	174918410	174978105	26.749	17.7547	-0.591286	0.000320768	0.0036794	ADAM29	protein_coding:protein_coding	-1.20946	1	1	N	-0.978326	1	1	N	-0.703672	1	1	N	-0.623281	1	1	N
chr4	176683537	176792922	170.26	45.806	-1.89413	1.47e-56	1.27e-53	VEGFC	protein_coding:protein_coding	-0.777895	1	1	N	-0.447643	1	1	N	1.3324	5.96e-87	4.28e-86	Y	1.11149	1.55e-54	1.01e-53	Y
chr4	184387728	184474550	67.5208	41.6565	-0.69679	4.44e-09	1.88e-07	IRF2	protein_coding:protein_coding	0.0257358	0.414795	0.711447	N	-0.00177669	0.521837	0.887175	N	0.543176	7.46e-09	1.94e-08	Y	0.4741	9.61e-07	2.46e-06	Y
chr4	184389021	184418590	31.9471	19.364	-0.722312	7.44e-07	2.01e-05	IRF2	protein_coding:protein_coding	0.31096	0.0311297	0.0592081	N	0.439709	0.00337937	0.00684069	N	1.14101	9.98e-15	2.98e-14	Y	0.81993	1.95e-07	5.13e-07	Y
chr4	184389039	184418631	32.2088	19.4062	-0.730941	5.8e-07	1.61e-05	IRF2	protein_coding:protein_coding	0.31096	0.0311297	0.0592081	N	0.446035	0.00296814	0.00602217	N	1.15326	4.61e-15	1.39e-14	Y	0.831492	1.26e-07	3.34e-07	Y
chr4	184408157	184474049	45.7261	28.182	-0.698246	9.56e-07	2.52e-05	IRF2	protein_coding:protein_coding	-0.052631	0.684944	1	N	-0.166338	0.918666	1	N	0.337353	0.00184197	0.0039392	N	0.417993	0.000181231	0.00041832	N
chr4	184408204	184474048	45.6653	28.0935	-0.700862	8.15e-07	2.18e-05	IRF2	protein_coding:protein_coding	-0.051174	0.680389	1	N	-0.165333	0.917069	1	N	0.337353	0.00184197	0.0039392	N	0.414466	0.000205092	0.000471774	N
chr4	184418166	184474186	35.0187	21.6982	-0.690551	1.5e-05	0.000285274	IRF2	protein_coding:protein_coding	-0.198904	0.938629	1	N	-0.326304	0.99266	1	N	0.0953936	0.241181	0.442033	N	0.27022	0.018605	0.0378434	N
chr4	185677347	185690599	5.07638	2.95706	-0.779637	0.0036998	0.0251993	SORBS2	protein_coding:protein_coding	-1.14318	0.999926	1	N	-1.15669	0.999931	1	N	-0.247293	0.82603	1	N	-0.380609	0.907895	1	N
chr5	427917	434409	11.2812	17.8958	0.665705	0.000151741	0.00202071	AHRR	protein_coding:protein_coding	1.77338	2.09e-17	6.05e-17	Y	1.54807	1.04e-12	2.79e-12	Y	0.780507	0.000755412	0.00164566	N	0.550162	0.0192557	0.0391344	N
chr5	3595831	3601403	2.91969	1.50859	-0.952618	0.00696481	0.0406638	IRX1	protein_coding:protein_coding	-1.0348	0.995303	1	N	-1.35484	0.999278	1	N	-0.73067	0.97898	1	N	-0.498888	0.925442	1	N
chr5	9035032	9546075	253.185	159.112	-0.670148	3.43e-07	1.01e-05	SEMA5A	protein_coding:protein_coding	-1.14138	1	1	N	-1.11171	1	1	N	-0.891789	1	1	N	-0.643105	1	1	N
chr5	9040643	9546075	250.279	157.26	-0.670392	2.91e-07	8.7e-06	SEMA5A	protein_coding:protein_coding	-1.14084	1	1	N	-1.10956	1	1	N	-0.893283	1	1	N	-0.650113	1	1	N
chr5	9202123	9380201	88.2045	56.0195	-0.654924	3.69e-06	8.32e-05	SEMA5A	protein_coding:protein_coding	-1.10924	1	1	N	-1.06744	1	1	N	-0.901583	1	1	N	-0.657973	1	1	N
chr5	13690327	13944688	279.255	101.38	-1.46181	6.89e-46	3.82e-43	DNAH5	protein_coding:protein_coding	-0.901962	1	1	N	-0.862725	1	1	N	0.313935	2.64e-12	7.49e-12	Y	0.296138	1.28e-10	3.74e-10	Y
chr5	13690327	14011818	323.513	132.047	-1.29277	9.7e-36	3.58e-33	DNAH5	protein_coding:protein_coding	-0.883722	1	1	N	-0.871554	1	1	N	0.131353	0.000722967	0.00157589	N	0.144117	0.000320573	0.00073085	N
chr5	14143341	14510204	776.172	501.842	-0.629145	1.74e-12	1.15e-10	TRIO	protein_coding:protein_coding	0.853977	1.87e-136	1.73e-135	Y	0.85143	1.72e-134	1.61e-133	Y	1.27168	4.94066e-324	1.72922976044436e-322	Y	1.13554	3.03e-255	1.32e-253	Y
chr5	14183797	14399400	438.031	280.222	-0.644462	1.24e-12	8.35e-11	TRIO	protein_coding:protein_coding	0.778504	1.24e-65	6.53e-65	Y	0.801695	1.87e-69	1.04e-68	Y	1.20521	1.28e-183	1.96e-182	Y	1.05351	3.62e-128	5.48e-127	Y
chr5	14290976	14532128	626.333	396.161	-0.660842	1.43e-13	1.03e-11	TRIO	protein_coding:protein_coding	1.12336	6.37e-169	7.41e-168	Y	1.11362	2.85e-164	3.3e-163	Y	1.57959	4.94066e-324	1.72922976044436e-322	Y	1.41711	3.22e-287	1.78e-285	Y
chr5	14441042	14481618	108.214	71.015	-0.607694	1.48e-08	5.85e-07	TRIO	protein_coding:protein_coding	1.23198	3.59e-38	1.41e-37	Y	1.09388	5.26e-29	1.84e-28	Y	1.46861	4.71e-62	2.67e-61	Y	1.34625	2.28e-48	1.37e-47	Y
chr5	14465588	14510201	131.533	81.8737	-0.683951	3.31e-11	1.89e-09	TRIO	protein_coding:protein_coding	1.28505	2.73e-45	1.16e-44	Y	1.23157	9.17e-41	3.77e-40	Y	1.79573	8.64e-98	6.79e-97	Y	1.709	8.05e-83	7.38e-82	Y
chr5	14488447	14510203	52.6432	30.275	-0.798121	1.1e-08	4.4e-07	TRIO	protein_coding:protein_coding	0.817863	2.39e-09	5.86e-09	Y	0.814768	3.2e-09	7.91e-09	Y	1.54982	3.88e-31	1.53e-30	Y	1.65507	5.13e-35	2.52e-34	Y
chr5	16661906	16936288	251.782	167.352	-0.589287	1.82e-09	8.21e-08	MYO10	protein_coding:protein_coding	-0.211163	0.999991	1	N	-0.172323	0.999781	1	N	0.183963	4.06e-05	9.32e-05	N	0.134981	0.00263654	0.00570917	N
chr5	16661913	16936276	251.782	167.352	-0.589287	1.82e-09	8.21e-08	MYO10	protein_coding:protein_coding	-0.211163	0.999991	1	N	-0.172323	0.999781	1	N	0.183963	4.06e-05	9.32e-05	N	0.134981	0.00263654	0.00570917	N
chr5	16666379	16738414	79.965	50.7428	-0.656168	5.45e-09	2.28e-07	MYO10	protein_coding:protein_coding	-0.0191953	0.594365	0.983596	N	0.0914776	0.170017	0.308493	N	0.549224	1.13e-10	3.08e-10	Y	0.375219	2.11e-05	5.09e-05	Y
chr5	16666561	16742228	83.0015	52.555	-0.65931	4.68e-09	1.97e-07	MYO10	protein_coding:protein_coding	-0.0583989	0.748418	1	N	0.0664719	0.241144	0.430707	N	0.493244	2.75e-09	7.23e-09	Y	0.348921	4.46e-05	0.000106178	Y
chr5	16702976	16916527	183.364	120.477	-0.605958	5.06e-09	2.13e-07	MYO10	protein_coding:protein_coding	-0.335753	1	1	N	-0.256652	0.999997	1	N	0.0600903	0.135025	0.254858	N	0.0422923	0.227363	0.413521	N
chr5	32689069	32783028	116.267	40.3772	-1.52583	1.04e-43	5.07e-41	NPR3	protein_coding:protein_coding	-0.711955	1	1	N	-0.788058	1	1	N	0.592577	9.98e-17	3.1e-16	Y	0.415749	2.42e-08	6.59e-08	Y
chr5	32709406	32786826	112.983	33.168	-1.76824	2.06e-54	1.63e-51	NPR3	protein_coding:protein_coding	-0.744672	1	1	N	-0.878057	1	1	N	0.849827	2.43e-29	9.34e-29	Y	0.631903	2.57e-15	8.52e-15	Y
chr5	32710636	32791724	119.802	34.6654	-1.78908	4.12e-56	3.44e-53	NPR3	protein_coding:protein_coding	-0.756838	1	1	N	-0.890483	1	1	N	0.877713	1.19e-32	4.81e-32	Y	0.656559	4.04e-17	1.4e-16	Y
chr5	32711320	32791720	119.567	34.4006	-1.79732	2.6e-56	2.22e-53	NPR3	protein_coding:protein_coding	-0.76154	1	1	N	-0.896441	1	1	N	0.888575	2.89e-33	1.18e-32	Y	0.664084	2.21e-17	7.71e-17	Y
chr5	32711722	32786421	110.227	32.0669	-1.78132	1.56e-54	1.26e-51	NPR3	protein_coding:protein_coding	-0.768883	1	1	N	-0.896023	1	1	N	0.87069	5.79e-30	2.25e-29	Y	0.634557	5.32e-15	1.76e-14	Y
chr5	32712330	32716828	5.583	1.60988	-1.79409	1.57e-09	7.16e-08	NPR3	protein_coding:protein_coding	-0.765269	0.977449	1	N	-1.20552	0.997932	1	N	0.222226	0.279296	0.507121	N	0.261025	0.244313	0.44203	N
chr5	33945865	33984641	12.0817	8.05151	-0.585496	0.00232525	0.0176452	SLC45A2	protein_coding:protein_coding	-1.00427	1	1	N	-0.92641	0.999999	1	N	-0.621393	0.999721	1	N	-0.635885	0.999693	1	N
chr5	33951404	33984644	12.0817	8.05151	-0.585496	0.00232505	0.0176452	SLC45A2	protein_coding:protein_coding	-1.00427	1	1	N	-0.92641	0.999999	1	N	-0.621393	0.999721	1	N	-0.635885	0.999693	1	N
chr5	34017857	34043213	14.5939	9.53922	-0.613422	0.00606525	0.0366756	C1QTNF3	protein_coding:protein_coding	-0.992403	1	1	N	-0.829082	0.999999	1	N	-1.13091	1	1	N	-0.682062	0.999993	1	N
chr5	34019452	34043213	13.8932	9.00902	-0.624936	0.00661874	0.0391357	C1QTNF3	protein_coding:protein_coding	-0.963147	1	1	N	-0.820227	0.999997	1	N	-1.15246	1	1	N	-0.678393	0.999989	1	N
chr5	34656327	34832612	329.16	186.561	-0.819141	1.29e-18	1.35e-16	RAI14	protein_coding:protein_coding	0.547993	2.18e-24	7.08e-24	Y	0.624205	1.42e-31	5.18e-31	Y	1.16497	2.55e-132	2.62e-131	Y	0.995759	4.8e-88	4.68e-87	Y
chr5	34656398	34808622	240.336	133.785	-0.845134	2.27e-18	2.31e-16	RAI14	protein_coding:protein_coding	0.304258	3.48e-07	8.05e-07	Y	0.383255	1.38e-10	3.52e-10	Y	0.899054	2.93e-63	1.68e-62	Y	0.788525	2.4e-45	1.37e-44	Y
chr5	34656431	34807857	238.873	132.767	-0.847348	2.12e-18	2.16e-16	RAI14	protein_coding:protein_coding	0.307883	2.85e-07	6.6e-07	Y	0.384374	1.47e-10	3.74e-10	Y	0.889447	1.05e-61	5.95e-61	Y	0.783636	1.08e-44	6.1e-44	Y
chr5	34656438	34830765	321.782	182.807	-0.815761	2.36e-18	2.4e-16	RAI14	protein_coding:protein_coding	0.536275	4.45e-23	1.41e-22	Y	0.614123	3.64e-30	1.3e-29	Y	1.14077	8.2e-125	7.97e-124	Y	0.981889	1.69e-84	1.58e-83	Y
chr5	34656469	34832611	329.016	186.429	-0.819531	1.3e-18	1.35e-16	RAI14	protein_coding:protein_coding	0.546605	2.91e-24	9.41e-24	Y	0.623533	1.67e-31	6.08e-31	Y	1.16507	3.18e-132	3.27e-131	Y	0.997119	3.08e-88	3.01e-87	Y
chr5	34656844	34807857	238.811	132.678	-0.84794	1.96e-18	2.01e-16	RAI14	protein_coding:protein_coding	0.310262	2.37e-07	5.51e-07	Y	0.386783	1.17e-10	3e-10	Y	0.895785	2.03e-62	1.16e-61	Y	0.789254	3.36e-45	1.92e-44	Y
chr5	34684517	34830805	277.589	155.392	-0.837036	5.99e-19	6.46e-17	RAI14	protein_coding:protein_coding	0.51801	7.6e-19	2.26e-18	Y	0.587808	4.62e-24	1.51e-23	Y	1.18737	6.96e-115	6.27e-114	Y	1.02849	8.26e-79	7.23e-78	Y
chr5	34684535	34807820	194.119	105.088	-0.885341	4.22e-19	4.62e-17	RAI14	protein_coding:protein_coding	0.226977	0.000442656	0.000924979	N	0.296182	6.01e-06	1.35e-05	Y	0.890491	1.91e-50	9.58e-50	Y	0.795942	8.84e-38	4.53e-37	Y
chr5	34684542	34803776	186.809	101.067	-0.886259	6.04e-19	6.48e-17	RAI14	protein_coding:protein_coding	0.221406	0.000731006	0.00151252	N	0.29089	1.23e-05	2.73e-05	Y	0.885639	3.72e-48	1.82e-47	Y	0.793701	2.69e-36	1.35e-35	Y
chr5	34684551	34803768	186.809	101.067	-0.886259	6.04e-19	6.48e-17	RAI14	protein_coding:protein_coding	0.221406	0.000731006	0.00151252	N	0.29089	1.23e-05	2.73e-05	Y	0.885639	3.72e-48	1.82e-47	Y	0.793701	2.69e-36	1.35e-35	Y
chr5	34684553	34830807	277.589	155.392	-0.837036	6e-19	6.46e-17	RAI14	protein_coding:protein_coding	0.51801	7.6e-19	2.26e-18	Y	0.587808	4.62e-24	1.51e-23	Y	1.18737	6.96e-115	6.27e-114	Y	1.02849	8.26e-79	7.23e-78	Y
chr5	34685699	34808620	193.853	105.003	-0.88454	5.62e-19	6.1e-17	RAI14	protein_coding:protein_coding	0.218077	0.000703892	0.0014579	N	0.294586	6.55e-06	1.47e-05	Y	0.892213	1.58e-50	7.92e-50	Y	0.798088	6.68e-38	3.43e-37	Y
chr5	34686384	34808654	193.245	104.383	-0.888542	3.69e-19	4.06e-17	RAI14	protein_coding:protein_coding	0.221414	0.000617999	0.00128367	N	0.298195	5.51e-06	1.24e-05	Y	0.898382	5.76e-51	2.9e-50	Y	0.802605	4.07e-38	2.1e-37	Y
chr5	34687558	34830785	271.732	151.42	-0.843634	5.57e-19	6.05e-17	RAI14	protein_coding:protein_coding	0.510118	6.84e-18	2e-17	Y	0.591041	8.65e-24	2.81e-23	Y	1.18389	8.41e-112	7.43e-111	Y	1.0303	1.51e-77	1.3e-76	Y
chr5	35856890	35875722	14.046	6.64625	-1.07955	2.08e-08	7.9e-07	IL7R	protein_coding:protein_coding	-1.0529	1	1	N	-1.11743	1	1	N	-0.528166	0.99912	1	N	-0.546865	0.999154	1	N
chr5	35856890	35879603	17.2113	8.30091	-1.05201	1.52e-08	5.97e-07	IL7R	protein_coding:protein_coding	-0.905765	1	1	N	-1.1035	1	1	N	-0.467606	0.99867	1	N	-0.440931	0.997216	1	N
chr5	35856891	35867610	8.50475	3.72859	-1.18964	1.36e-07	4.36e-06	IL7R	protein_coding:protein_coding	-1.16238	0.999988	1	N	-0.996563	0.999898	1	N	-0.477265	0.988103	1	N	-0.626454	0.997432	1	N
chr5	35873533	35876708	2.91167	0.893068	-1.70501	5.58e-05	0.000872832	IL7R	protein_coding:protein_coding	-1.42186	0.998275	1	N	-1.53575	0.998964	1	N	-0.581368	0.937477	1	N	-0.0156884	0.573228	0.955303	N
chr5	36674048	36686269	17.7911	10.0983	-0.81704	1.42e-05	0.00027177	SLC1A3	protein_coding:protein_coding	-0.116183	0.734313	1	N	0.152875	0.249556	0.444948	N	0.485037	0.00613206	0.012762	Y	0.576716	0.00152075	0.00333961	Y
chr5	36676891	36679860	4.3917	2.52087	-0.800854	0.00559807	0.0345841	SLC1A3	protein_coding:protein_coding	0.569085	0.159469	0.287979	N	0.856279	0.0468767	0.089069	N	0.30657	0.235728	0.43262	N	0.230655	0.314548	0.557625	N
chr5	36676891	36680589	5.23971	3.13589	-0.740611	0.00496237	0.0315292	SLC1A3	protein_coding:protein_coding	0.151797	0.401705	0.690442	N	0.222859	0.330552	0.581021	N	0.260274	0.247784	0.453317	N	0.166661	0.355613	0.624123	N
chr5	36679626	36683998	5.71729	3.20761	-0.833832	0.00123458	0.0107344	SLC1A3	protein_coding:protein_coding	-0.308783	0.850831	1	N	-0.478989	0.933637	1	N	0.463969	0.100181	0.191496	N	0.531341	0.0715217	0.138171	N
chr5	36679626	36688331	10.8318	6.48789	-0.739454	0.000266533	0.0031704	SLC1A3	protein_coding:protein_coding	-0.255874	0.868468	1	N	-0.186401	0.800766	1	N	0.20569	0.20591	0.381132	N	0.240621	0.170082	0.314956	N
chr5	38445539	38464556	10.7016	6.92174	-0.628619	0.00643873	0.0383719	EGFLAM	protein_coding:protein_coding	-0.839101	0.999989	1	N	-1.21537	1	1	N	-1.0792	1	1	N	-0.783191	0.99999	1	N
chr5	38445570	38464137	10.5331	6.74662	-0.642697	0.00499543	0.0316834	EGFLAM	protein_coding:protein_coding	-0.837358	0.999984	1	N	-1.186	1	1	N	-1.07353	1	1	N	-0.790608	0.999991	1	N
chr5	38448255	38464051	9.41063	5.7708	-0.70552	0.00458531	0.0297177	EGFLAM	protein_coding:protein_coding	-0.863467	0.999966	1	N	-1.18694	1	1	N	-1.03555	1	1	N	-0.656528	0.999591	1	N
chr5	38845857	38886657	34.0907	16.889	-1.0133	3.89e-11	2.21e-09	OSMR	protein_coding:protein_coding	-0.872131	1	1	N	-0.95386	1	1	N	-0.175856	0.934685	1	N	-0.119079	0.846254	1	N
chr5	38846011	38935641	77.055	39.6487	-0.958615	2.39e-15	1.98e-13	OSMR	protein_coding:protein_coding	-0.783568	1	1	N	-0.717939	1	1	N	-0.0698432	0.81593	1	N	-0.0998216	0.891632	1	N
chr5	38904397	38919566	10.2116	6.77968	-0.590923	0.00327346	0.0229429	OSMR	protein_coding:protein_coding	-0.831302	0.999954	1	N	-0.83868	0.999956	1	N	-0.54172	0.996944	1	N	-0.546295	0.996412	1	N
chr5	39202437	39274528	36.9872	22.9686	-0.687363	0.000317781	0.00365201	FYB1	protein_coding:protein_coding	-1.09922	1	1	N	-1.14037	1	1	N	-0.963551	1	1	N	-0.515339	1	1	N
chr5	39202616	39270644	35.2898	21.736	-0.699164	0.000307043	0.00355178	FYB1	protein_coding:protein_coding	-1.14972	1	1	N	-1.14838	1	1	N	-0.953505	1	1	N	-0.496848	0.999999	1	N
chr5	39202893	39219563	8.42447	5.05879	-0.735793	0.00796082	0.044766	FYB1	protein_coding:protein_coding	-1.58057	1	1	N	-1.34952	1	1	N	-1.28132	1	1	N	-0.668932	0.999588	1	N
chr5	39371674	39425233	66.266	29.1342	-1.18556	1.83e-19	2.05e-17	DAB2	protein_coding:protein_coding	-0.433795	0.999954	1	N	-0.446748	0.999969	1	N	0.60191	6.94e-10	1.85e-09	Y	0.631671	2.25e-10	6.53e-10	Y
chr5	39371676	39424980	65.9189	28.645	-1.20241	5.68e-20	6.78e-18	DAB2	protein_coding:protein_coding	-0.446674	0.999971	1	N	-0.482418	0.999991	1	N	0.597462	9.42e-10	2.51e-09	Y	0.621782	4.46e-10	1.29e-09	Y
chr5	39371677	39424980	65.9189	28.645	-1.20241	5.67e-20	6.78e-18	DAB2	protein_coding:protein_coding	-0.446674	0.999971	1	N	-0.482418	0.999991	1	N	0.597462	9.42e-10	2.51e-09	Y	0.621782	4.46e-10	1.29e-09	Y
chr5	39373020	39394400	38.2318	14.9973	-1.35007	4.57e-20	5.52e-18	DAB2	protein_coding:protein_coding	-0.104616	0.755439	1	N	-0.0993922	0.744748	1	N	1.15283	2.9e-16	8.94e-16	Y	1.11055	1.93e-14	6.26e-14	Y
chr5	39393257	39462300	45.7156	27.1655	-0.750908	6.41e-06	0.000136362	DAB2	protein_coding:protein_coding	-0.822556	1	1	N	-0.829408	1	1	N	-0.402357	0.999952	1	N	-0.102972	0.852423	1	N
chr5	39393283	39424868	26.8562	13.4518	-0.997458	2.63e-08	9.76e-07	DAB2	protein_coding:protein_coding	-0.737446	0.999999	1	N	-0.791353	1	1	N	-0.0112186	0.552124	0.946564	N	0.21422	0.0723507	0.139591	N
chr5	39393368	39424976	26.7437	13.5	-0.986235	2.85e-08	1.05e-06	DAB2	protein_coding:protein_coding	-0.72985	0.999999	1	N	-0.774144	1	1	N	-0.00277727	0.528798	0.911579	N	0.211236	0.0760407	0.146398	N
chr5	41199812	41213021	6.67665	4.32898	-0.625099	0.00766501	0.043539	C6	protein_coding:protein_coding	-0.83507	0.999192	1	N	-0.804867	0.998827	1	N	-0.627976	0.996376	1	N	-0.779112	0.999173	1	N
chr5	41306951	41510601	163.811	70.6742	-1.21278	3.37e-27	6.64e-25	PLCXD3	protein_coding:protein_coding	-1.05301	1	1	N	-0.970453	1	1	N	-0.0921973	0.953763	1	N	-0.0618803	0.866945	1	N
chr5	41306956	41510628	163.811	70.6742	-1.21278	3.37e-27	6.64e-25	PLCXD3	protein_coding:protein_coding	-1.05424	1	1	N	-0.971677	1	1	N	-0.0921973	0.953763	1	N	-0.0618803	0.866945	1	N
chr5	43068056	43122147	36.7311	24.2788	-0.597302	0.000140617	0.00189874	ZNF131	protein_coding:protein_coding	-0.386589	0.999392	1	N	-0.539312	0.999994	1	N	-0.363774	0.999384	1	N	-0.201419	0.964533	1	N
chr5	43379192	43412391	21.2981	12.5912	-0.758313	2.69e-05	0.000473633	CCL28	protein_coding:protein_coding	-1.0005	1	1	N	-1.13105	1	1	N	-0.358239	0.99271	1	N	-0.179089	0.894387	1	N
chr5	43380891	43397264	10.8785	6.88602	-0.659736	0.00185331	0.0147695	CCL28	protein_coding:protein_coding	-0.848855	0.999983	1	N	-1.02213	0.999999	1	N	-0.423168	0.982785	1	N	-0.244452	0.895234	1	N
chr5	52989351	53094779	164.546	86.6724	-0.924847	3.43e-21	4.5e-19	ITGA2	protein_coding:protein_coding	0.130439	0.0381319	0.0721601	Y	0.137426	0.0312252	0.0600915	Y	1.08951	1.41e-61	7.99e-61	Y	0.876546	2.66e-36	1.33e-35	Y
chr5	54517864	54521004	3.51135	6.57745	0.905503	0.00321266	0.0225867	SNX18	protein_coding:protein_coding	0.599548	0.0460754	0.0867464	Y	1.25235	2.32e-05	5.11e-05	Y	-0.12897	0.6812	1	N	0.186665	0.369282	0.645919	N
chr5	54977866	54985593	6.94853	2.63076	-1.40123	1.19e-07	3.87e-06	ESM1	protein_coding:protein_coding	-1.4515	0.999994	1	N	-0.887825	0.998352	1	N	0.484788	0.0535136	0.104694	N	0.192882	0.299843	0.534047	N
chr5	54978486	54985593	5.81904	2.47519	-1.23324	9.64e-06	0.000195276	ESM1	protein_coding:protein_coding	-1.57393	0.999998	1	N	-0.971299	0.999222	1	N	0.464734	0.0823808	0.158553	N	0.18479	0.33116	0.584596	N
chr5	55102645	55110252	3.77102	2.02857	-0.894492	0.00564719	0.0347738	GZMA	protein_coding:protein_coding	-1.62003	1	1	N	-1.84628	1	1	N	-1.20421	0.999948	1	N	-0.814682	0.996995	1	N
chr5	55851356	55917337	41.227	26.5908	-0.632664	4.53e-06	9.98e-05	IL31RA	protein_coding:protein_coding	-0.742481	1	1	N	-0.755037	1	1	N	-0.445123	0.999993	1	N	-0.4354	0.999983	1	N
chr5	55851378	55909144	37.8345	23.0377	-0.715705	7.25e-07	1.97e-05	IL31RA	protein_coding:protein_coding	-0.762197	1	1	N	-0.77031	1	1	N	-0.376184	0.999739	1	N	-0.328223	0.998529	1	N
chr5	55851505	55922854	44.1559	28.8424	-0.614413	6.17e-06	0.000131852	IL31RA	protein_coding:protein_coding	-0.732647	1	1	N	-0.76388	1	1	N	-0.45076	0.999997	1	N	-0.436885	0.999992	1	N
chr5	55853313	55922853	43.6778	27.952	-0.643952	2.99e-06	6.91e-05	IL31RA	protein_coding:protein_coding	-0.742204	1	1	N	-0.748116	1	1	N	-0.445841	0.999996	1	N	-0.415971	0.999977	1	N
chr5	55853321	55917337	40.748	25.6997	-0.664978	2.06e-06	4.94e-05	IL31RA	protein_coding:protein_coding	-0.749254	1	1	N	-0.733643	1	1	N	-0.43588	0.999988	1	N	-0.409068	0.999946	1	N
chr5	55853485	55910617	37.8878	22.8615	-0.72881	5.4e-07	1.51e-05	IL31RA	protein_coding:protein_coding	-0.783915	1	1	N	-0.725755	1	1	N	-0.38489	0.99981	1	N	-0.332635	0.998736	1	N
chr5	55853529	55917120	40.5882	25.5225	-0.669291	1.94e-06	4.69e-05	IL31RA	protein_coding:protein_coding	-0.739509	1	1	N	-0.714055	1	1	N	-0.427599	0.999981	1	N	-0.39756	0.999912	1	N
chr5	55859508	55902460	29.0369	17.137	-0.760776	4.92e-07	1.38e-05	IL31RA	protein_coding:protein_coding	-0.755783	1	1	N	-0.703191	1	1	N	-0.271505	0.985889	1	N	-0.273754	0.984354	1	N
chr5	58453981	58460086	13.3885	8.70948	-0.620334	0.000869965	0.0081376	PLK2	protein_coding:protein_coding	1.07124	8.62e-05	0.000185202	Y	1.21855	5.92e-06	1.33e-05	Y	1.32901	1.67e-08	4.31e-08	Y	1.00622	6e-05	0.000141673	Y
chr5	58453986	58460139	13.3868	8.66438	-0.627638	0.000770637	0.00738223	PLK2	protein_coding:protein_coding	1.01207	0.000183075	0.000388238	Y	1.17473	1.05e-05	2.34e-05	Y	1.32901	1.67e-08	4.31e-08	Y	1.00622	6e-05	0.000141673	Y
chr5	66958869	67167051	161.997	106.026	-0.61156	3.53e-09	1.51e-07	MAST4	protein_coding:protein_coding	-0.513996	1	1	N	-0.536369	1	1	N	0.00148367	0.497756	0.863684	Y	-0.0162975	0.618628	1	Y
chr5	67004619	67167051	138.519	86.4824	-0.679607	4.1e-11	2.33e-09	MAST4	protein_coding:protein_coding	-0.463067	1	1	N	-0.473805	1	1	N	0.144047	0.010736	0.0220314	Y	0.0830607	0.102296	0.194161	Y
chr5	67142433	67167283	28.526	16.2441	-0.812366	4.82e-08	1.68e-06	MAST4	protein_coding:protein_coding	-0.274809	0.969256	1	N	-0.40829	0.996343	1	N	0.543423	0.000102623	0.000231728	Y	0.391614	0.00574295	0.0121439	Y
chr5	67179612	67196799	10.4443	6.16908	-0.759585	0.00101665	0.0091967	CD180	protein_coding:protein_coding	-1.12669	1	1	N	-0.786413	0.99989	1	N	-0.644604	0.999341	1	N	-0.406102	0.980833	1	N
chr5	80111650	80256019	104.229	65.9452	-0.660413	1.1e-09	5.13e-08	SERINC5	protein_coding:protein_coding	-0.686554	1	1	N	-0.723608	1	1	N	-0.160081	0.991631	1	N	-0.219423	0.999193	1	N
chr5	80138726	80256048	89.0154	56.1459	-0.664875	1.17e-09	5.45e-08	SERINC5	protein_coding:protein_coding	-0.620816	1	1	N	-0.646984	1	1	N	-0.0353159	0.692178	1	N	-0.128245	0.953608	1	N
chr5	83637804	83720855	63.9205	28.276	-1.1767	2.13e-20	2.63e-18	HAPLN1	protein_coding:protein_coding	-1.15815	1	1	N	-1.03824	1	1	N	0.00491153	0.490782	0.852846	N	-0.0793021	0.814727	1	N
chr5	83644362	83673737	25.4287	9.92388	-1.35749	3.25e-17	3.08e-15	HAPLN1	protein_coding:protein_coding	-1.07968	1	1	N	-1.06196	1	1	N	0.160644	0.139553	0.26316	N	-0.00433768	0.533074	0.898442	N
chr5	83644540	83674308	26.2234	10.1406	-1.37072	9.4e-18	9.18e-16	HAPLN1	protein_coding:protein_coding	-1.06296	1	1	N	-1.03259	1	1	N	0.211683	0.0733941	0.141864	Y	0.0513188	0.385061	0.67136	N
chr5	83644587	83673544	25.0702	9.74798	-1.3628	4.09e-17	3.85e-15	HAPLN1	protein_coding:protein_coding	-1.09292	1	1	N	-1.04969	1	1	N	0.181029	0.113823	0.21639	N	0.0417952	0.412	0.713634	N
chr5	83644628	83674813	26.5986	10.3603	-1.36028	1.24e-17	1.2e-15	HAPLN1	protein_coding:protein_coding	-1.05077	1	1	N	-1.03251	1	1	N	0.206466	0.0768899	0.148361	Y	0.0450601	0.40018	0.695506	N
chr5	83652019	83682538	28.7565	10.4354	-1.4624	1.17e-20	1.49e-18	HAPLN1	protein_coding:protein_coding	-1.0509	1	1	N	-1.05657	1	1	N	0.309828	0.0128167	0.0261702	Y	0.0995974	0.261537	0.471084	Y
chr5	83652465	83720813	54.2831	23.2893	-1.22084	9.25e-21	1.18e-18	HAPLN1	protein_coding:protein_coding	-1.13034	1	1	N	-1.05111	1	1	N	0.0756082	0.227348	0.417978	Y	-0.0378747	0.659648	1	N
chr5	83940553	84384880	267.598	143.941	-0.894585	3.15e-16	2.77e-14	EDIL3	protein_coding:protein_coding	-1.0364	1	1	N	-0.991783	1	1	N	-0.305603	1	1	N	-0.234122	1	1	N
chr5	83940599	84384386	267.345	143.853	-0.894112	3.63e-16	3.18e-14	EDIL3	protein_coding:protein_coding	-1.03428	1	1	N	-0.989653	1	1	N	-0.307199	1	1	N	-0.234071	1	1	N
chr5	90474260	90512129	108.188	71.4579	-0.598374	1.53e-08	6e-07	POLR3G	protein_coding:protein_coding	1.35022	1.75e-41	7.14e-41	Y	1.38599	8.49e-44	3.61e-43	Y	1.99535	1.69e-99	1.35e-98	Y	1.69078	1.31e-62	9.49e-62	Y
chr5	94799084	95081572	172.956	109.951	-0.653544	3.21e-08	1.17e-06	MCTP1	protein_coding:protein_coding	-0.869958	1	1	N	-0.808232	1	1	N	-0.356092	1	1	N	-0.228153	0.999993	1	N
chr5	94867142	95081627	134.361	84.1786	-0.67459	9.63e-09	3.89e-07	MCTP1	protein_coding:protein_coding	-0.846377	1	1	N	-0.818939	1	1	N	-0.294243	1	1	N	-0.194992	0.999413	1	N
chr5	94867221	94940176	53.0932	29.0578	-0.869604	4.09e-10	2.03e-08	MCTP1	protein_coding:protein_coding	-0.741091	1	1	N	-0.854575	1	1	N	-0.0113977	0.560058	0.959099	N	0.0655623	0.269859	0.485139	N
chr5	94912857	95017487	61.6075	40.9062	-0.590787	6.48e-06	0.000137681	MCTP1	protein_coding:protein_coding	-0.924134	1	1	N	-0.803505	1	1	N	-0.367957	0.999991	1	N	-0.309934	0.999811	1	N
chr5	94930742	95017484	53.0094	34.3999	-0.623841	7.97e-06	0.000164801	MCTP1	protein_coding:protein_coding	-0.961116	1	1	N	-0.834602	1	1	N	-0.356145	0.999933	1	N	-0.253191	0.996502	1	N
chr5	95730871	95748441	33.6711	21.1642	-0.669885	2.32e-06	5.53e-05	RHOBTB3	protein_coding:protein_coding	0.71704	3.96e-06	8.88e-06	Y	0.555238	0.000420766	0.000885686	Y	1.22917	7.75e-17	2.41e-16	Y	0.96593	7.12e-10	2.04e-09	Y
chr5	95731335	95796361	135.104	82.9308	-0.704091	1.92e-12	1.26e-10	RHOBTB3	protein_coding:protein_coding	0.660188	2.85e-16	8.07e-16	Y	0.638482	3.97e-15	1.11e-14	Y	1.36256	5.28e-72	3.31e-71	Y	1.11553	2.51e-43	1.39e-42	Y
chr5	95751318	95822726	119.564	73.3234	-0.705443	5.75e-12	3.63e-10	GLRX	protein_coding:protein_coding	0.321894	5.02e-05	0.000108691	Y	0.362754	5.45e-06	1.23e-05	Y	1.09837	1.65e-45	7.85e-45	Y	0.906275	1.65e-28	7.26e-28	Y
chr5	95767754	95793246	50.3683	32.478	-0.633052	6.7e-07	1.83e-05	RHOBTB3	protein_coding:protein_coding	0.529511	2.75e-05	6.02e-05	Y	0.646062	2.76e-07	6.46e-07	Y	1.35085	5.74e-28	2.16e-27	Y	1.07089	4.06e-16	1.37e-15	Y
chr5	95768139	95789383	42.3466	26.8774	-0.655851	1.71e-06	4.23e-05	RHOBTB3	protein_coding:protein_coding	0.466905	0.000620773	0.0012894	Y	0.634548	3.17e-06	7.19e-06	Y	1.44835	1.41e-26	5.21e-26	Y	1.1216	1.58e-14	5.15e-14	Y
chr5	95783833	95794332	25.4251	15.725	-0.693197	1.38e-05	0.000265896	RHOBTB3	protein_coding:protein_coding	0.957296	2.39e-06	5.39e-06	Y	1.19803	1.27e-09	3.16e-09	Y	1.72385	9.92e-21	3.32e-20	Y	1.41415	9.25e-13	2.88e-12	Y
chr5	95788814	95824383	42.4166	26.4088	-0.68361	3.95e-07	1.14e-05	RHOBTB3	protein_coding:protein_coding	-0.0904173	0.775516	1	N	-0.0263444	0.600414	1	N	0.58896	7.95e-07	1.94e-06	Y	0.537701	1.14e-05	2.8e-05	Y
chr5	95813848	95822726	11.6585	6.32975	-0.88116	1.3e-05	0.000253214	GLRX	protein_coding:protein_coding	-0.0114989	0.555488	0.928137	N	-0.0413216	0.600257	1	N	0.585924	0.00805801	0.016657	Y	0.631336	0.00529436	0.0112295	Y
chr5	95813970	95822714	11.6564	6.28417	-0.891327	1.05e-05	0.000210007	GLRX	protein_coding:protein_coding	0.071887	0.429611	0.734946	N	0.0214682	0.506651	0.863227	N	0.585924	0.00805801	0.016657	Y	0.631336	0.00529436	0.0112295	Y
chr5	95814562	95822722	10.6009	5.85419	-0.856648	4.08e-05	0.000672254	GLRX	protein_coding:protein_coding	0.089616	0.409696	0.703291	N	0.033117	0.492647	0.841555	N	0.583633	0.0115928	0.0237398	Y	0.644736	0.0065252	0.0137438	Y
chr5	95816409	95822711	7.06377	4.58754	-0.622717	0.00758039	0.0432101	GLRX	protein_coding:protein_coding	0.545947	0.0618005	0.115335	N	0.35179	0.182052	0.329317	N	0.198034	0.274329	0.498875	Y	0.220585	0.25364	0.457549	Y
chr5	103120253	103158289	91.7965	59.9563	-0.614527	5.17e-08	1.8e-06	PPIP5K2	protein_coding:protein_coding	0.964257	1.7e-20	5.19e-20	Y	1.1264	1.67e-28	5.81e-28	Y	1.49187	8.15e-57	4.38e-56	Y	1.2212	4.37e-34	2.11e-33	Y
chr5	103120607	103146591	42.9556	27.7046	-0.632721	5.98e-06	0.000127982	PPIP5K2	protein_coding:protein_coding	0.401679	0.00212138	0.00429849	Y	0.551392	2.81e-05	6.19e-05	Y	0.823191	7.29e-11	2e-10	Y	0.832332	1.15e-10	3.38e-10	Y
chr5	103133548	103148300	29.8609	18.6592	-0.678374	5.58e-06	0.000120512	PPIP5K2	protein_coding:protein_coding	0.793591	6.6e-06	1.47e-05	Y	0.912406	1.7e-07	4e-07	Y	1.09606	4.95e-12	1.39e-11	Y	1.0724	4.48e-11	1.33e-10	Y
chr5	108798113	108835920	30.3543	19.2294	-0.658583	1.28e-05	0.000248167	FER	protein_coding:protein_coding	-0.411131	0.998557	1	N	-0.354324	0.995151	1	N	-0.0868422	0.764449	1	N	-0.0457767	0.653735	1	N
chr5	113048562	113064040	14.4427	8.84796	-0.70692	0.000199267	0.00251342	MCC	protein_coding:protein_coding	-0.49862	0.995102	1	N	-0.583101	0.998439	1	N	0.0287172	0.469044	0.818214	N	0.132203	0.271362	0.48763	N
chr5	122063194	122078259	15.9984	25.2328	0.65737	1.62e-05	0.000304276	LOX	protein_coding:protein_coding	1.16985	5.59e-13	1.49e-12	Y	1.14879	2.03e-12	5.41e-12	Y	0.528065	0.00327798	0.00692974	Y	0.221675	0.155774	0.289854	N
chr5	122065796	122077174	13.1875	21.6574	0.715689	1.08e-05	0.000215911	LOX	protein_coding:protein_coding	1.40319	1.29e-14	3.55e-14	Y	1.34335	3.23e-13	8.74e-13	Y	0.636607	0.00159605	0.00342322	Y	0.24794	0.159667	0.296673	N
chr5	122065944	122077223	13.1351	21.3852	0.703181	1.61e-05	0.000303713	LOX	protein_coding:protein_coding	1.3856	3.21e-14	8.77e-14	Y	1.32462	7.94e-13	2.13e-12	Y	0.649169	0.00139403	0.00299719	Y	0.270504	0.138091	0.258232	N
chr5	126462344	126493005	25.8063	15.4113	-0.743741	7.77e-06	0.000161122	GRAMD2B	protein_coding:protein_coding	-0.580584	0.999959	1	N	-0.615936	0.999982	1	N	0.019694	0.467096	0.81509	N	0.15069	0.16283	0.3023	N
chr5	126465154	126493202	24.1643	14.9871	-0.689149	4.75e-05	0.000765468	GRAMD2B	protein_coding:protein_coding	-0.52176	0.999701	1	N	-0.508286	0.999577	1	N	0.0326738	0.435832	0.765768	N	0.179621	0.127895	0.240083	N
chr5	128965487	129033635	33.8652	22.5597	-0.586051	0.000350658	0.00394911	SLC27A6	protein_coding:protein_coding	-0.85881	1	1	N	-0.985981	1	1	N	-0.831888	1	1	N	-0.615595	1	1	N
chr5	128965516	129033642	33.8637	22.5154	-0.58883	0.00032249	0.00369222	SLC27A6	protein_coding:protein_coding	-0.864152	1	1	N	-0.985981	1	1	N	-0.831888	1	1	N	-0.615595	1	1	N
chr5	128965527	129033282	33.742	22.3389	-0.59499	0.000260415	0.00310999	SLC27A6	protein_coding:protein_coding	-0.858474	1	1	N	-0.981504	1	1	N	-0.82809	1	1	N	-0.620942	1	1	N
chr5	132190146	132227853	49.1851	32.6082	-0.592987	1.98e-06	4.77e-05	P4HA2	protein_coding:protein_coding	0.148345	0.112976	0.206774	N	0.143682	0.121976	0.224282	N	0.765283	2.07e-11	5.75e-11	Y	0.641466	6.4e-08	1.71e-07	N
chr5	132257695	132273454	17.104	8.53298	-1.00322	2.44e-08	9.13e-07	PDLIM4	protein_coding:protein_coding	-0.382276	0.972806	1	N	-0.440694	0.985258	1	N	0.249058	0.094516	0.181175	N	0.238427	0.111468	0.210753	N
chr5	132257706	132272332	15.4102	7.52986	-1.03319	1.65e-08	6.43e-07	PDLIM4	protein_coding:protein_coding	-0.536774	0.994497	1	N	-0.489709	0.990171	1	N	0.242711	0.108663	0.207058	N	0.121111	0.291008	0.519178	N
chr5	132261448	132271336	11.2779	4.97956	-1.17941	1.99e-08	7.6e-07	PDLIM4	protein_coding:protein_coding	-0.541731	0.984497	1	N	-0.587351	0.989401	1	N	0.366443	0.0646378	0.125551	N	0.408158	0.0476699	0.093788	N
chr5	139475532	139482758	7.49254	4.05917	-0.884272	0.000532988	0.00551655	STING1	protein_coding:protein_coding	-0.68833	0.991925	1	N	-0.438579	0.947596	1	N	0.0326054	0.494617	0.858864	N	0.356929	0.111906	0.211461	N
chr5	139475574	139482173	6.98742	3.62363	-0.947323	0.000169485	0.0022095	STING1	protein_coding:protein_coding	-0.746764	0.993464	1	N	-0.470196	0.951732	1	N	0.0769221	0.433947	0.762746	N	0.254831	0.211941	0.387206	N
chr5	139475587	139482689	7.49019	4.01351	-0.900137	0.000406803	0.00446284	STING1	protein_coding:protein_coding	-0.658837	0.989164	1	N	-0.438488	0.946028	1	N	0.0654632	0.448601	0.786609	N	0.389764	0.0920187	0.175696	N
chr5	139475637	139482361	7.10722	3.75369	-0.920977	0.000416969	0.00454918	STING1	protein_coding:protein_coding	-0.740297	0.993574	1	N	-0.438293	0.942737	1	N	0.0544115	0.465794	0.81292	N	0.320359	0.147969	0.275867	N
chr5	139475787	139482299	6.9408	3.6699	-0.919361	0.000349777	0.00394121	STING1	protein_coding:protein_coding	-0.753554	0.993357	1	N	-0.374761	0.911856	1	N	0.0888374	0.419094	0.738682	N	0.289232	0.180203	0.332345	N
chr5	139475966	139482717	7.11521	3.93675	-0.853901	0.000826466	0.00781804	STING1	protein_coding:protein_coding	-0.632264	0.985198	1	N	-0.407646	0.930799	1	N	0.160256	0.328162	0.589113	N	0.426125	0.0817773	0.156985	N
chr5	139476361	139481704	5.15047	2.8544	-0.851519	0.0025639	0.0190477	STING1	protein_coding:protein_coding	-0.725522	0.985999	1	N	-0.560464	0.960728	1	N	-0.113528	0.679842	1	N	0.217223	0.286781	0.512769	N
chr5	139846778	140043299	138.039	91.2188	-0.597676	3.49e-07	1.03e-05	NRG2	protein_coding:protein_coding	-0.835559	1	1	N	-0.842768	1	1	N	-0.436235	1	1	N	-0.33036	1	1	N
chr5	139846780	140043299	138.039	91.2188	-0.597676	3.49e-07	1.03e-05	NRG2	protein_coding:protein_coding	-0.835559	1	1	N	-0.842768	1	1	N	-0.436235	1	1	N	-0.33036	1	1	N
chr5	139847648	140043147	137.291	90.9109	-0.59471	4.21e-07	1.2e-05	NRG2	protein_coding:protein_coding	-0.834635	1	1	N	-0.840572	1	1	N	-0.44156	1	1	N	-0.333812	1	1	N
chr5	139847916	139904478	43.9617	25.8537	-0.765875	1.6e-08	6.29e-07	NRG2	protein_coding:protein_coding	-0.83039	1	1	N	-0.775431	1	1	N	-0.251489	0.993568	1	N	-0.28382	0.996679	1	N
chr5	139847916	140043069	136.843	90.7346	-0.592797	4.26e-07	1.22e-05	NRG2	protein_coding:protein_coding	-0.834941	1	1	N	-0.843755	1	1	N	-0.442533	1	1	N	-0.337301	1	1	N
chr5	140332842	140346603	23.408	12.2532	-0.93384	9.7e-08	3.2e-06	HBEGF	protein_coding:protein_coding	0.579056	0.00189632	0.00385174	N	0.184061	0.210772	0.378686	N	0.83234	6.92e-07	1.69e-06	Y	0.767045	8.89e-06	2.19e-05	Y
chr5	141177789	141180539	2.08437	0.8358	-1.31838	0.00380749	0.0257609	PCDHB8	protein_coding:protein_coding	-1.13622	0.972314	1	N	-0.291746	0.76135	1	N	-0.689181	0.942299	1	N	-0.112904	0.660608	1	N
chr5	141360041	141362629	2.24166	0.971174	-1.20677	0.00657259	0.0389588	PCDHGB2	protein_coding:protein_coding	-1.25054	0.992488	1	N	-0.947652	0.974907	1	N	-1.08707	0.995214	1	N	-0.465834	0.897788	1	N
chr5	141373992	141379642	4.33755	2.57054	-0.754808	0.00895898	0.0488516	PCDHGA6	protein_coding:protein_coding	-0.901595	0.994857	1	N	-0.567591	0.958757	1	N	-0.113528	0.679842	1	N	-0.302844	0.840508	1	N
chr5	141417644	141420429	2.02479	0.890133	-1.18568	0.00848604	0.0469445	PCDHGB7	protein_coding:protein_coding	-1.49084	0.998998	1	N	-1.76383	0.999737	1	N	0.690112	0.159375	0.29859	N	0.53223	0.25136	0.453951	N
chr5	141489166	141491929	2.34972	1.05873	-1.15015	0.00694193	0.0405745	PCDHGC5	protein_coding:protein_coding	-0.832506	0.965362	1	N	-1.30656	0.994792	1	N	-0.756384	0.961419	1	N	-0.0130701	0.575147	0.958214	N
chr5	141653400	141682203	26.8264	14.53	-0.884612	3.71e-07	1.08e-05	ARAP3	protein_coding:protein_coding	-0.407877	0.996827	1	N	-0.682661	0.999992	1	N	-0.000776012	0.522923	0.903154	N	0.120608	0.212529	0.388204	N
chr5	141653401	141682230	26.8264	14.53	-0.884611	3.71e-07	1.08e-05	ARAP3	protein_coding:protein_coding	-0.416078	0.997341	1	N	-0.690862	0.999994	1	N	-0.000776012	0.522923	0.903154	N	0.120608	0.212529	0.388204	N
chr5	141653402	141680505	25.6047	14.0026	-0.870711	1.22e-06	3.13e-05	ARAP3	protein_coding:protein_coding	-0.319664	0.981991	1	N	-0.642521	0.999958	1	N	-0.00943587	0.547165	0.939463	N	0.12732	0.204902	0.375129	N
chr5	141653790	141673160	19.075	9.52048	-1.00258	1.52e-07	4.82e-06	ARAP3	protein_coding:protein_coding	-0.436093	0.992376	1	N	-0.791592	0.999979	1	N	0.0198202	0.477146	0.831441	N	0.1097	0.277862	0.498127	N
chr5	141853089	141878410	14.9662	9.84072	-0.604867	0.000737298	0.00712506	PCDH1	protein_coding:protein_coding	-0.721196	0.999975	1	N	-0.820227	0.999997	1	N	-0.448323	0.996509	1	N	-0.466733	0.996769	1	N
chr5	141853372	141878409	14.8676	9.84222	-0.595118	0.00095918	0.00878334	PCDH1	protein_coding:protein_coding	-0.721196	0.999975	1	N	-0.820227	0.999997	1	N	-0.457562	0.996916	1	N	-0.456424	0.996092	1	N
chr5	142310426	142325001	13.6954	5.43392	-1.33362	1.03e-10	5.59e-09	SPRY4	protein_coding:protein_coding	-0.899981	0.999929	1	N	-0.777469	0.999588	1	N	0.0546821	0.419151	0.738682	N	0.143673	0.258748	0.466292	N
chr5	142310429	142325021	13.7501	5.43247	-1.33977	1.05e-10	5.69e-09	SPRY4	protein_coding:protein_coding	-0.899981	0.999929	1	N	-0.777469	0.999588	1	N	0.0546821	0.419151	0.738682	N	0.155209	0.239905	0.434692	N
chr5	142314957	142324182	8.53517	3.45561	-1.30448	1.53e-08	6e-07	SPRY4	protein_coding:protein_coding	-0.913732	0.99941	1	N	-1.02951	0.999815	1	N	0.0545664	0.444166	0.77944	N	-0.147636	0.750123	1	N
chr5	142592177	142621342	16.3836	10.8392	-0.595992	0.0014804	0.0123789	FGF1	protein_coding:protein_coding	-0.87689	1	1	N	-0.928594	1	1	N	-0.732324	0.999998	1	N	-0.553243	0.999785	1	N
chr5	147390807	147510068	84.0253	46.0842	-0.866553	2.41e-12	1.58e-10	DPYSL3	protein_coding:protein_coding	-0.886305	1	1	N	-0.712455	1	1	N	-0.0908899	0.886388	1	N	-0.0853416	0.865976	1	N
chr5	147390810	147453959	47.7671	25.3323	-0.915039	1.93e-11	1.14e-09	DPYSL3	protein_coding:protein_coding	-0.923996	1	1	N	-0.813557	1	1	N	0.0962282	0.18999	0.35296	N	0.0680315	0.277815	0.498065	N
chr5	147393824	147401602	7.41777	2.98407	-1.3137	1.23e-07	3.98e-06	DPYSL3	protein_coding:protein_coding	-0.920616	0.998279	1	N	-0.763442	0.993651	1	N	0.709191	0.00754891	0.0156248	Y	0.298287	0.194534	0.357366	N
chr5	147418482	147454266	22.0699	14.6662	-0.589581	0.000458411	0.00491074	DPYSL3	protein_coding:protein_coding	-0.896868	1	1	N	-0.91844	1	1	N	-0.179746	0.894228	1	N	-0.0711408	0.699594	1	N
chr5	147827085	147831635	3.13407	1.6861	-0.894345	0.00905324	0.0492031	SPINK1	protein_coding:protein_coding	-1.16629	0.998123	1	N	-0.981022	0.994075	1	N	-0.675368	0.97157	1	N	-0.344499	0.855199	1	N
chr5	147892721	147906538	16.463	4.61037	-1.83628	5e-21	6.49e-19	C5orf46	protein_coding:protein_coding	-1.03262	0.999989	1	N	-1.05623	0.999991	1	N	0.719915	0.000141291	0.000317612	Y	0.565477	0.00352535	0.00757232	Y
chr5	147901307	147906538	5.28591	1.84607	-1.51769	2.12e-07	6.56e-06	C5orf46	protein_coding:protein_coding	-1.44432	0.999931	1	N	-1.07057	0.998688	1	N	0.195553	0.309429	0.557818	N	0.107599	0.418754	0.7247	N
chr5	148202793	148213952	5.4988	2.98711	-0.880363	0.00150643	0.0125541	SPINK6	protein_coding:protein_coding	-1.28537	0.999965	1	N	-0.734105	0.993898	1	N	-0.702813	0.996587	1	N	-0.696141	0.995496	1	N
chr5	148202793	148215136	6.08936	3.5198	-0.790795	0.0048016	0.0307842	SPINK6	protein_coding:protein_coding	-1.29889	0.999984	1	N	-0.523595	0.973941	1	N	-0.770704	0.999163	1	N	-0.772818	0.998909	1	N
chr5	148203041	148215137	5.98792	3.47598	-0.784636	0.00504724	0.0319455	SPINK6	protein_coding:protein_coding	-1.24277	0.99996	1	N	-0.496876	0.965935	1	N	-0.799318	0.999359	1	N	-0.75219	0.998534	1	N
chr5	148268179	148286254	9.35848	5.50952	-0.764347	0.00130823	0.0112478	SPINK13	protein_coding:protein_coding	-1.12827	1	1	N	-1.65821	1	1	N	-0.902717	0.999997	1	N	-0.757317	0.999919	1	N
chr5	148268793	148286255	9.08196	5.24709	-0.791487	0.000659492	0.00654308	SPINK13	protein_coding:protein_coding	-1.19104	1	1	N	-1.64969	1	1	N	-0.85762	0.999987	1	N	-0.730412	0.999817	1	N
chr5	148268859	148286210	9.03277	5.24763	-0.783501	0.000967553	0.00884343	SPINK13	protein_coding:protein_coding	-1.1656	1	1	N	-1.62425	1	1	N	-0.86108	0.999987	1	N	-0.716921	0.999759	1	N
chr5	148321202	148339722	10.4653	6.56684	-0.672339	0.00381037	0.0257738	SPINK9	protein_coding:protein_coding	-0.79798	0.999959	1	N	-1.23602	1	1	N	-0.496367	0.992412	1	N	-0.257911	0.905068	1	N
chr5	148481469	148637014	92.6714	61.4782	-0.592049	2.42e-05	0.000430755	HTR4	protein_coding:protein_coding	-0.819386	1	1	N	-0.95237	1	1	N	-0.742378	1	1	N	-0.515413	1	1	N
chr5	148481557	148637061	92.6107	61.4339	-0.592144	2.38e-05	0.000424527	HTR4	protein_coding:protein_coding	-0.819386	1	1	N	-0.954563	1	1	N	-0.742378	1	1	N	-0.51708	1	1	N
chr5	148483164	148637033	91.7405	60.3313	-0.604651	1.29e-05	0.000251482	HTR4	protein_coding:protein_coding	-0.827319	1	1	N	-0.954962	1	1	N	-0.732838	1	1	N	-0.519108	1	1	N
chr5	148628450	148665644	22.3432	14.8483	-0.589536	0.00240777	0.0181377	HTR4	protein_coding:protein_coding	-0.814633	1	1	N	-0.895215	1	1	N	-0.776112	1	1	N	-0.414189	0.99898	1	N
chr5	148982149	149063062	82.8848	32.075	-1.36966	4.23e-23	6.73e-21	SH3TC2	protein_coding:protein_coding	-0.888466	1	1	N	-0.968276	1	1	N	-0.0267407	0.641594	1	N	0.107749	0.0954285	0.181873	N
chr5	149004621	149063089	66.5443	22.8029	-1.5451	1.28e-25	2.29e-23	SH3TC2	protein_coding:protein_coding	-0.860993	1	1	N	-1.01835	1	1	N	0.139683	0.069095	0.133862	N	0.270259	0.00193545	0.00422543	N
chr5	149141482	149260542	169.316	49.7346	-1.7674	1.86e-62	2.14e-59	ABLIM3	protein_coding:protein_coding	-0.891712	1	1	N	-0.820516	1	1	N	0.511333	5.97e-18	1.9e-17	Y	0.426431	3.51e-12	1.07e-11	N
chr5	149141492	149260542	169.316	49.7346	-1.7674	1.82e-62	2.12e-59	ABLIM3	protein_coding:protein_coding	-0.891712	1	1	N	-0.820516	1	1	N	0.511333	5.97e-18	1.9e-17	Y	0.426431	3.51e-12	1.07e-11	N
chr5	149141613	149260439	169.219	49.6907	-1.76784	2.71e-62	2.98e-59	ABLIM3	protein_coding:protein_coding	-0.892363	1	1	N	-0.818582	1	1	N	0.50966	7.77e-18	2.46e-17	Y	0.426431	3.51e-12	1.07e-11	N
chr5	149141820	149260439	169.121	49.6014	-1.7696	2.21e-62	2.46e-59	ABLIM3	protein_coding:protein_coding	-0.890426	1	1	N	-0.821676	1	1	N	0.509707	8.06e-18	2.55e-17	Y	0.428153	2.93e-12	9e-12	N
chr5	149142046	149258413	166.711	48.8036	-1.77229	5.84e-63	6.91e-60	ABLIM3	protein_coding:protein_coding	-0.874055	1	1	N	-0.825442	1	1	N	0.512824	8.44e-18	2.67e-17	Y	0.42569	5.57e-12	1.7e-11	N
chr5	149243347	149258457	21.4617	8.17368	-1.39271	3.48e-16	3.05e-14	ABLIM3	protein_coding:protein_coding	-0.485697	0.992733	1	N	-0.593496	0.998175	1	N	0.525679	0.000776123	0.00168914	N	0.297056	0.0495281	0.0973105	N
chr5	150113838	150155845	24.5865	15.7054	-0.646608	0.00100162	0.00908566	PDGFRB	protein_coding:protein_coding	-1.02912	1	1	N	-1.02288	1	1	N	-1.03207	1	1	N	-0.628992	1	1	N
chr5	150134749	150155627	12.854	7.84157	-0.713004	0.00338899	0.023561	PDGFRB	protein_coding:protein_coding	-0.920842	1	1	N	-1.18138	1	1	N	-1.04454	1	1	N	-0.534246	0.999232	1	N
chr5	150601079	150654232	35.8385	21.9774	-0.705488	6.16e-05	0.000946139	SYNPO	protein_coding:protein_coding	-0.914598	1	1	N	-0.987853	1	1	N	-0.785763	1	1	N	-0.462035	0.999993	1	N
chr5	150617643	150652334	24.0519	13.586	-0.824032	7.22e-05	0.00108607	SYNPO	protein_coding:protein_coding	-0.992574	1	1	N	-1.11068	1	1	N	-0.759887	1	1	N	-0.319496	0.99319	1	N
chr5	150640659	150659207	17.1267	7.69479	-1.15429	4.33e-08	1.53e-06	SYNPO	protein_coding:protein_coding	-0.78259	0.999973	1	N	-0.980759	0.999999	1	N	-0.0406725	0.614865	1	N	0.246814	0.0910571	0.174032	N
chr5	150640677	150652337	11.4874	4.49644	-1.3532	1.61e-07	5.09e-06	SYNPO	protein_coding:protein_coding	-0.869831	0.999859	1	N	-1.25804	0.999999	1	N	-0.00276732	0.538184	0.925956	N	0.405336	0.0369633	0.0734807	N
chr5	150778756	150796734	31.0815	11.3457	-1.4539	1.88e-20	2.33e-18	SMIM3	protein_coding:protein_coding	-0.340971	0.976379	1	N	-0.487609	0.996868	1	N	0.931498	3.09e-10	8.33e-10	Y	0.83905	4.33e-08	1.17e-07	Y
chr5	150778804	150796734	31.0791	11.3016	-1.45942	1.22e-20	1.54e-18	SMIM3	protein_coding:protein_coding	-0.351419	0.979308	1	N	-0.487609	0.996868	1	N	0.931498	3.09e-10	8.33e-10	Y	0.83905	4.33e-08	1.17e-07	Y
chr5	151029944	151081016	130.983	81.0337	-0.692781	1e-11	6.1e-10	TNIP1	protein_coding:protein_coding	1.0892	5.94e-35	2.24e-34	Y	1.04271	1.68e-31	6.13e-31	Y	1.54022	7.53e-80	5.08e-79	Y	1.4205	6.27e-63	4.58e-62	Y
chr5	151029944	151081034	130.983	81.0337	-0.692781	1e-11	6.1e-10	TNIP1	protein_coding:protein_coding	1.0892	5.94e-35	2.24e-34	Y	1.04271	1.68e-31	6.13e-31	Y	1.54022	7.53e-80	5.08e-79	Y	1.4205	6.27e-63	4.58e-62	Y
chr5	151029946	151081084	131.187	81.0329	-0.695042	8.2e-12	5.06e-10	TNIP1	protein_coding:protein_coding	1.0802	1.63e-34	6.09e-34	Y	1.03371	4.37e-31	1.58e-30	Y	1.53894	6.27e-80	4.23e-79	Y	1.41732	8.81e-63	6.42e-62	Y
chr5	151029948	151039198	27.684	16.3353	-0.761057	1.11e-06	2.87e-05	TNIP1	protein_coding:protein_coding	1.46376	4.79e-13	1.28e-12	Y	1.20624	1.1e-08	2.68e-08	Y	1.37587	1.17e-15	3.56e-15	Y	1.28616	4.99e-13	1.56e-12	Y
chr5	151029948	151087158	136.45	84.3467	-0.693964	4.46e-12	2.84e-10	TNIP1	protein_coding:protein_coding	0.978497	9.22e-31	3.27e-30	Y	0.936536	9.04e-28	3.11e-27	Y	1.44052	6.58e-76	4.29e-75	Y	1.30663	1.17e-57	7.92e-57	Y
chr5	151029960	151081054	130.923	81.0339	-0.692117	1.04e-11	6.29e-10	TNIP1	protein_coding:protein_coding	1.0892	5.94e-35	2.24e-34	Y	1.04271	1.68e-31	6.13e-31	Y	1.53573	1.6e-79	1.08e-78	Y	1.41468	1.68e-62	1.22e-61	Y
chr5	151030491	151087660	135.197	83.0192	-0.703546	3.02e-12	1.96e-10	TNIP1	protein_coding:protein_coding	0.938751	2.07e-28	7.13e-28	Y	0.898702	1.1e-25	3.68e-25	Y	1.43915	6.5e-75	4.19e-74	Y	1.31384	8.78e-58	5.96e-57	Y
chr5	151030580	151081074	129.197	79.3514	-0.703248	5.78e-12	3.64e-10	TNIP1	protein_coding:protein_coding	1.07347	1.54e-33	5.7e-33	Y	1.02536	4.33e-30	1.54e-29	Y	1.53892	1.03e-78	6.87e-78	Y	1.4187	5.59e-62	4.03e-61	Y
chr5	151030618	151065095	101.901	63.8262	-0.674945	1.26e-10	6.76e-09	TNIP1	protein_coding:protein_coding	1.38094	3.8e-39	1.51e-38	Y	1.36554	7.22e-38	2.86e-37	Y	1.79809	2.86e-78	1.9e-77	Y	1.63898	1.35e-59	9.38e-59	Y
chr5	151030688	151065095	101.505	63.694	-0.672316	1.46e-10	7.77e-09	TNIP1	protein_coding:protein_coding	1.38609	2.64e-39	1.05e-38	Y	1.36859	6.89e-38	2.74e-37	Y	1.79537	5.71e-78	3.78e-77	Y	1.63036	7.94e-59	5.46e-58	Y
chr5	151045865	151087166	86.8076	55.0074	-0.658195	2.03e-09	9.06e-08	TNIP1	protein_coding:protein_coding	0.781247	1.67e-14	4.58e-14	Y	0.790876	9.29e-15	2.59e-14	Y	1.33754	1.65e-43	7.68e-43	Y	1.24294	3.27e-35	1.61e-34	Y
chr5	151060321	151081034	40.2028	25.2067	-0.673491	1.2e-06	3.08e-05	TNIP1	protein_coding:protein_coding	0.661412	3.36e-06	7.55e-06	Y	0.560828	9.58e-05	0.000206579	Y	1.09655	1.32e-15	4.01e-15	Y	1.07872	1.74e-14	5.65e-14	Y
chr5	151060353	151093577	48.1075	30.5049	-0.657221	3.66e-07	1.07e-05	TNIP1	protein_coding:protein_coding	0.272393	0.0153596	0.0297411	N	0.194531	0.0664353	0.124765	N	0.771489	3.74e-11	1.03e-10	Y	0.702256	5.47e-09	1.52e-08	Y
chr5	151181051	151224092	29.6645	18.9251	-0.648438	1.22e-05	0.000238771	CCDC69	protein_coding:protein_coding	-0.634679	0.999999	1	N	-0.651227	0.999999	1	N	-0.390367	0.9994	1	N	-0.404711	0.999441	1	N
chr5	151212149	151266880	40.1345	25.6623	-0.645188	3.76e-05	0.000628601	GM2A	protein_coding:protein_coding	-0.918778	1	1	N	-0.680178	1	1	N	-0.514007	1	1	N	-0.388984	0.999893	1	N
chr5	151661095	151686915	13.6217	8.98028	-0.601069	0.00490119	0.0312695	SPARC	protein_coding:protein_coding	-1.07568	1	1	N	-1.37178	1	1	N	-0.867861	1	1	N	-0.573929	0.999674	1	N
chr5	151671569	151685230	7.72368	4.31454	-0.84008	0.00198877	0.0156228	SPARC	protein_coding:protein_coding	-1.14676	1	1	N	-1.68218	1	1	N	-0.819899	0.999805	1	N	-0.458508	0.981148	1	N
chr5	157180839	157255185	52.4012	28.8011	-0.863475	8.57e-09	3.51e-07	ITK	protein_coding:protein_coding	-0.971215	1	1	N	-0.848402	1	1	N	-0.541308	1	1	N	-0.370788	0.999973	1	N
chr5	157460212	157473100	12.1731	4.78809	-1.34617	4.23e-11	2.4e-09	NIPAL4	protein_coding:protein_coding	-0.998528	0.999983	1	N	-1.04688	0.999991	1	N	0.101735	0.337471	0.604755	N	0.0279506	0.478584	0.817012	N
chr5	157460212	157474722	14.0624	5.29764	-1.40842	1.66e-12	1.1e-10	NIPAL4	protein_coding:protein_coding	-0.914998	0.999975	1	N	-1.14526	0.999999	1	N	0.137392	0.260439	0.47508	N	0.0762386	0.378471	0.66102	N
chr5	157477303	157502822	36.9946	10.4061	-1.82988	3.97e-32	1.11e-29	ADAM19	protein_coding:protein_coding	-0.721196	0.999975	1	N	-0.606711	0.999739	1	N	0.875108	1.35e-11	3.75e-11	Y	0.561972	3.99e-05	9.5e-05	N
chr5	157477303	157575775	136.49	41.2981	-1.72465	8.36e-57	7.36e-54	ADAM19	protein_coding:protein_coding	-0.778191	1	1	N	-0.775309	1	1	N	0.679506	8.05e-24	2.85e-23	Y	0.541809	1.52e-14	4.95e-14	Y
chr5	157481226	157575741	130.986	39.7524	-1.7203	3.38e-56	2.85e-53	ADAM19	protein_coding:protein_coding	-0.78206	1	1	N	-0.796147	1	1	N	0.686373	1.95e-23	6.84e-23	Y	0.531944	1.47e-13	4.66e-13	Y
chr5	157625678	157652364	15.3849	9.88906	-0.63761	0.00395912	0.0265396	SOX30	protein_coding:protein_coding	-0.949082	1	1	N	-0.713338	0.999979	1	N	-0.624303	0.999852	1	N	-0.220668	0.914092	1	N
chr5	157625678	157652438	15.3849	9.88906	-0.637609	0.00395815	0.0265356	SOX30	protein_coding:protein_coding	-0.949082	1	1	N	-0.713338	0.999979	1	N	-0.624303	0.999852	1	N	-0.220668	0.914092	1	N
chr5	157626174	157671480	26.4995	17.2077	-0.622915	0.00123934	0.0107687	SOX30	protein_coding:protein_coding	-0.869843	1	1	N	-0.832077	1	1	N	-0.731552	1	1	N	-0.338663	0.996769	1	N
chr5	157671532	157680158	4.65783	2.41229	-0.949251	0.00131958	0.0113134	C5orf52	protein_coding:protein_coding	-1.11948	0.99984	1	N	-1.57343	0.999998	1	N	-0.714769	0.993456	1	N	-0.537083	0.970739	1	N
chr5	160229505	160238716	4.71537	2.04905	-1.20241	8.24e-05	0.00121044	FABP6	protein_coding:protein_coding	-1.51307	0.999995	1	N	-1.42056	0.999986	1	N	-0.295782	0.871608	1	N	-0.862644	0.997242	1	N
chr5	160249082	160312564	39.3864	25.1271	-0.648457	1.04e-05	0.000208693	CCNJL	protein_coding:protein_coding	-1.02592	1	1	N	-0.965174	1	1	N	-0.723222	1	1	N	-0.626833	1	1	N
chr5	160251651	160312600	37.4971	24.0796	-0.638967	1.12e-05	0.000221702	CCNJL	protein_coding:protein_coding	-1.03516	1	1	N	-0.951991	1	1	N	-0.715285	1	1	N	-0.664469	1	1	N
chr5	160251656	160312928	37.6555	24.2118	-0.637152	1.01e-05	0.000204386	CCNJL	protein_coding:protein_coding	-1.01913	1	1	N	-0.951991	1	1	N	-0.707371	1	1	N	-0.660137	1	1	N
chr5	160251663	160281389	19.5012	11.3715	-0.77814	8.11e-06	0.000167551	CCNJL	protein_coding:protein_coding	-0.840367	1	1	N	-0.988359	1	1	N	-0.558798	0.999938	1	N	-0.506854	0.999687	1	N
chr5	160254300	160312476	35.3536	22.5356	-0.649647	1.62e-05	0.000305077	CCNJL	protein_coding:protein_coding	-1.05864	1	1	N	-0.909838	1	1	N	-0.752617	1	1	N	-0.683228	1	1	N
chr5	160259589	160312556	31.3921	20.3825	-0.623073	6.66e-05	0.00101259	CCNJL	protein_coding:protein_coding	-1.08647	1	1	N	-0.943858	1	1	N	-0.820493	1	1	N	-0.725425	1	1	N
chr5	168486498	168488615	4.54523	7.70908	0.762206	0.00216624	0.0166829	RARS1	protein_coding:protein_coding	1.4939	8.06e-07	1.84e-06	Y	1.24694	7.14e-05	0.000154679	Y	1.03192	0.0124278	0.0253998	N	1.27831	0.00197879	0.00431745	N
chr5	169695178	169702427	4.92119	3.00979	-0.709345	0.00835755	0.0463695	DOCK2	protein_coding:protein_coding	-1.2785	0.999994	1	N	-1.33432	0.999997	1	N	-0.436321	0.945783	1	N	-0.612442	0.982078	1	N
chr5	177747723	177782965	7.32868	4.76487	-0.621118	0.00682602	0.0400655	FAM153A	protein_coding:protein_coding	-0.930213	0.999856	1	N	-0.738256	0.998511	1	N	-0.750462	0.99956	1	N	-0.743012	0.999331	1	N
chr5	180300697	180353336	68.2436	44.7713	-0.608119	1.9e-06	4.61e-05	GFPT2	protein_coding:protein_coding	-0.194802	0.981032	1	N	-0.161521	0.958033	1	N	0.139988	0.06488	0.126015	N	0.214311	0.0105703	0.0219467	N
chr5	180318808	180331648	22.3763	13.4477	-0.734616	1.21e-05	0.000237928	GFPT2	protein_coding:protein_coding	-0.165226	0.842804	1	N	-0.106586	0.749965	1	N	0.274815	0.0501168	0.0982214	Y	0.349823	0.0186994	0.0380289	Y
chr6	5997998	6006925	11.7176	18.1101	0.628119	0.000202559	0.00254764	NRN1	protein_coding:protein_coding	0.987189	6.83e-08	1.61e-07	Y	0.91679	7.46e-07	1.72e-06	Y	0.205845	0.1871	0.347894	Y	0.0187114	0.49939	0.848978	N
chr6	5998001	6004044	10.3155	16.0706	0.639609	0.000264533	0.00315307	NRN1	protein_coding:protein_coding	1.33078	2.57e-10	6.46e-10	Y	1.32857	3.23e-10	8.17e-10	Y	0.536695	0.0164708	0.033428	Y	0.360485	0.0929629	0.177402	Y
chr6	5998001	6007605	11.945	18.2374	0.610494	0.000262945	0.0031369	NRN1	protein_coding:protein_coding	0.919565	3.21e-07	7.42e-07	Y	0.857067	2.46e-06	5.58e-06	Y	0.128271	0.296715	0.536199	N	0.00156738	0.528898	0.893213	N
chr6	10393185	10404594	31.6311	47.9892	0.601366	3.1e-06	7.11e-05	TFAP2A	protein_coding:protein_coding	2.16445	3.45e-54	1.62e-53	Y	2.09281	2.74e-49	1.24e-48	Y	1.50656	1.23e-19	4.03e-19	Y	1.42205	1.38e-16	4.72e-16	Y
chr6	10396676	10412391	53.1739	87.4576	0.717866	6.26e-11	3.48e-09	TFAP2A	protein_coding:protein_coding	2.75609	1.05e-126	9.14e-126	Y	2.71305	2.67e-120	2.24e-119	Y	1.65392	1.13e-36	4.83e-36	Y	1.52937	3.21e-29	1.43e-28	Y
chr6	10396676	10415074	54.5666	89.3555	0.711539	6.91e-11	3.83e-09	TFAP2A	protein_coding:protein_coding	2.59727	1.94e-121	1.62e-120	Y	2.55725	1.81e-115	1.46e-114	Y	1.56613	5.66e-35	2.36e-34	Y	1.43793	1.79e-27	7.74e-27	Y
chr6	10397871	10419638	53.4322	87.6361	0.713817	1.02e-10	5.53e-09	TFAP2A	protein_coding:protein_coding	2.2814	6.59e-103	4.74e-102	Y	2.24147	1.88e-97	1.31e-96	Y	1.28712	7.53e-26	2.75e-25	Y	1.18754	9.63e-21	3.62e-20	Y
chr6	10398012	10416190	51.102	85.1696	0.736959	3.69e-11	2.11e-09	TFAP2A	protein_coding:protein_coding	2.51081	4.17e-112	3.25e-111	Y	2.45674	8.38e-105	6.25e-104	Y	1.4505	2.11e-29	8.11e-29	Y	1.34116	1.38e-23	5.53e-23	Y
chr6	10398601	10414985	48.247	81.4665	0.755768	2.14e-11	1.26e-09	TFAP2A	protein_coding:protein_coding	2.68546	2.27e-115	1.81e-114	Y	2.63065	4.58e-108	3.52e-107	Y	1.48167	1.11e-28	4.21e-28	Y	1.37137	4.69e-23	1.85e-22	Y
chr6	10400713	10410094	37.1599	63.325	0.76903	1.65e-10	8.72e-09	TFAP2A	protein_coding:protein_coding	3.10275	4.59e-104	3.34e-103	Y	3.03953	3.36e-97	2.34e-96	Y	1.76763	1.32e-28	5.03e-28	Y	1.62518	1.64e-22	6.42e-22	Y
chr6	10402537	10415000	31.436	55.8384	0.828838	4.58e-11	2.59e-09	TFAP2A	protein_coding:protein_coding	2.66512	3.4e-79	2.03e-78	Y	2.5938	7.06e-73	4.03e-72	Y	1.34788	6.46e-17	2.01e-16	Y	1.24145	1.27e-13	4.05e-13	Y
chr6	10409996	10412879	2.67136	6.09602	1.19029	1.45e-05	0.000276287	TFAP2A	protein_coding:protein_coding	1.54756	2.73e-05	5.97e-05	Y	1.66683	4.64e-06	1.05e-05	Y	-0.0317582	0.594327	1	N	0.0210204	0.548258	0.921309	N
chr6	19837369	19842197	8.414	13.1247	0.641415	0.00103803	0.00935665	ID4	protein_coding:protein_coding	1.9087	2.01e-14	5.52e-14	Y	1.6586	1.93e-10	4.91e-10	Y	1.04448	0.000245099	0.000545907	Y	0.804659	0.00638665	0.0134581	Y
chr6	25962801	25991231	76.6779	42.1474	-0.863367	4.27e-14	3.25e-12	TRIM38	protein_coding:protein_coding	0.729706	2.45e-10	6.15e-10	Y	0.769164	2.39e-11	6.2e-11	Y	1.49143	1.14e-46	5.49e-46	Y	1.29879	2.24e-32	1.05e-31	Y
chr6	33620364	33696574	87.0231	56.8806	-0.613461	6.55e-08	2.23e-06	ITPR3	protein_coding:protein_coding	0.147223	0.0484155	0.0910471	N	-0.0327676	0.65427	1	N	0.385065	1.12e-06	2.73e-06	Y	0.264449	0.000987631	0.00219147	Y
chr6	33621321	33696562	86.7381	56.2133	-0.625755	3.94e-08	1.4e-06	ITPR3	protein_coding:protein_coding	0.138987	0.0593867	0.110959	N	-0.0457592	0.705109	1	N	0.381836	1.38e-06	3.36e-06	Y	0.25848	0.00126246	0.00278599	Y
chr6	36740777	36757409	9.25498	5.6578	-0.709988	0.0014138	0.0119435	CPNE5	protein_coding:protein_coding	-0.94995	0.999991	1	N	-1.12263	1	1	N	-0.880605	0.999993	1	N	-0.735612	0.999859	1	N
chr6	36948262	36964820	9.35278	5.61404	-0.736357	0.00103674	0.00934854	PI16	protein_coding:protein_coding	-1.10847	0.999999	1	N	-0.805085	0.999842	1	N	-0.198637	0.828225	1	N	-0.0868126	0.676475	1	N
chr6	36948262	36964835	9.35278	5.61404	-0.736357	0.00103652	0.0093477	PI16	protein_coding:protein_coding	-1.10847	0.999999	1	N	-0.805085	0.999842	1	N	-0.198637	0.828225	1	N	-0.0868126	0.676475	1	N
chr6	36954737	36964837	6.10594	3.70013	-0.722639	0.00431037	0.0283332	PI16	protein_coding:protein_coding	-0.984847	0.99972	1	N	-0.815785	0.998343	1	N	0.0290864	0.505709	0.876716	N	0.181056	0.310721	0.551898	N
chr6	38716560	38734514	10.339	6.70621	-0.624523	0.00756358	0.0431392	DNAH8	protein_coding:protein_coding	-0.675929	0.999125	1	N	-0.740484	0.999625	1	N	-0.710693	0.999735	1	N	-0.334398	0.957445	1	N
chr6	39314697	39322554	4.52633	2.51861	-0.845715	0.00471688	0.0303613	KCNK16	protein_coding:protein_coding	-1.40727	0.999998	1	N	-1.63478	1	1	N	-0.729987	0.997401	1	N	-1.33424	0.999996	1	N
chr6	39314820	39322540	4.37283	2.52461	-0.792507	0.00825067	0.0459438	KCNK16	protein_coding:protein_coding	-1.35702	0.999996	1	N	-1.58452	1	1	N	-0.761841	0.997986	1	N	-1.35817	0.999996	1	N
chr6	39315001	39322540	4.26665	2.43626	-0.808434	0.00706013	0.0410384	KCNK16	protein_coding:protein_coding	-1.45459	0.999999	1	N	-1.58452	1	1	N	-0.766153	0.99793	1	N	-1.38334	0.999997	1	N
chr6	39792297	39902450	79.2199	44.8786	-0.819836	3.72e-10	1.86e-08	DAAM2	protein_coding:protein_coding	-0.675356	1	1	N	-0.877107	1	1	N	-0.125603	0.945492	1	N	-0.0542604	0.75766	1	N
chr6	39792375	39904869	81.3978	46.7849	-0.798946	5.94e-10	2.88e-08	DAAM2	protein_coding:protein_coding	-0.646534	1	1	N	-0.830682	1	1	N	-0.116138	0.933332	1	N	-0.0457536	0.725794	1	N
chr6	39792996	39904877	81.1449	46.6937	-0.797272	9.07e-10	4.29e-08	DAAM2	protein_coding:protein_coding	-0.635029	1	1	N	-0.830513	1	1	N	-0.118611	0.936907	1	N	-0.0428233	0.713261	1	N
chr6	39793017	39904872	81.1449	46.6937	-0.797272	9.09e-10	4.29e-08	DAAM2	protein_coding:protein_coding	-0.630517	1	1	N	-0.826001	1	1	N	-0.118611	0.936907	1	N	-0.0428233	0.713261	1	N
chr6	39848565	39861161	9.43752	5.65849	-0.737989	0.000480809	0.00509968	DAAM2	protein_coding:protein_coding	-0.491002	0.98174	1	N	-0.663715	0.996637	1	N	-0.09879	0.697413	1	N	-0.118298	0.721804	1	N
chr6	41026894	41039221	7.48114	4.94396	-0.597592	0.00764813	0.0434793	UNC5CL	protein_coding:protein_coding	-0.868833	0.999799	1	N	-0.890513	0.999838	1	N	-0.564324	0.993894	1	N	-0.65823	0.997368	1	N
chr6	42224930	42452051	163.264	103.087	-0.663348	4.72e-08	1.66e-06	TRERF1	protein_coding:protein_coding	-0.570642	1	1	N	-0.625353	1	1	N	-0.338899	1	1	N	-0.186224	0.999703	1	N
chr6	42225224	42452045	163.093	102.954	-0.663704	4.57e-08	1.6e-06	TRERF1	protein_coding:protein_coding	-0.571841	1	1	N	-0.627898	1	1	N	-0.33985	1	1	N	-0.188163	0.999739	1	N
chr6	42228125	42451261	160.158	100.835	-0.667494	4.19e-08	1.48e-06	TRERF1	protein_coding:protein_coding	-0.588921	1	1	N	-0.636694	1	1	N	-0.344867	1	1	N	-0.191734	0.999773	1	N
chr6	42228148	42451261	160.158	100.79	-0.668133	4.09e-08	1.45e-06	TRERF1	protein_coding:protein_coding	-0.588921	1	1	N	-0.637992	1	1	N	-0.344867	1	1	N	-0.191734	0.999773	1	N
chr6	43061061	43062933	2.28141	1.0695	-1.09299	0.00787761	0.0444382	KLC4	protein_coding:protein_coding	-1.06314	0.979602	1	N	-0.530397	0.88256	1	N	0.241102	0.368323	0.655543	N	-0.242556	0.745003	1	N
chr6	46997707	47042332	51.6148	18.5917	-1.47312	5.88e-28	1.21e-25	ADGRF1	protein_coding:protein_coding	-0.607199	0.999997	1	N	-0.597103	0.999995	1	N	0.592854	1.46e-08	3.76e-08	Y	0.33694	0.00170622	0.00373704	Y
chr6	47000221	47018499	18.4988	7.17501	-1.36638	4.73e-14	3.58e-12	ADGRF1	protein_coding:protein_coding	-0.636532	0.999141	1	N	-0.886629	0.999983	1	N	0.391777	0.0126916	0.0259192	Y	0.130606	0.257932	0.464942	N
chr6	47019885	47042294	28.4307	9.59767	-1.56669	2.93e-22	4.39e-20	ADGRF1	protein_coding:protein_coding	-0.564021	0.998455	1	N	-0.403123	0.98531	1	N	0.746195	2.59e-07	6.43e-07	Y	0.504923	0.000777456	0.00173534	Y
chr6	47231531	47309905	98.2731	54.6563	-0.846408	3.61e-14	2.77e-12	TNFRSF21	protein_coding:protein_coding	0.0287784	0.388998	0.66968	N	0.142938	0.0598625	0.112926	N	0.566421	4.79e-13	1.38e-12	Y	0.474075	4.92e-09	1.37e-08	Y
chr6	54083424	54124617	17.8919	11.8914	-0.589383	0.00742088	0.0425457	MLIP	protein_coding:protein_coding	-1.05877	1	1	N	-1.19884	1	1	N	-1.00262	1	1	N	-0.51456	0.99981	1	N
chr6	54099545	54202206	45.6116	29.2966	-0.638667	2.58e-05	0.000457206	MLIP	protein_coding:protein_coding	-1.14911	1	1	N	-1.13166	1	1	N	-0.784712	1	1	N	-0.588151	1	1	N
chr6	63275950	63319977	20.5447	13.6839	-0.586292	0.00172472	0.0139201	LGSN	protein_coding:protein_coding	-1.15439	1	1	N	-1.124	1	1	N	-0.760617	1	1	N	-0.490078	0.999763	1	N
chr6	63275950	63319983	20.5447	13.6839	-0.586292	0.00172467	0.0139201	LGSN	protein_coding:protein_coding	-1.15439	1	1	N	-1.124	1	1	N	-0.760617	1	1	N	-0.490078	0.999763	1	N
chr6	63279382	63319977	19.3327	12.7628	-0.599098	0.00136838	0.0116349	LGSN	protein_coding:protein_coding	-1.16453	1	1	N	-1.1242	1	1	N	-0.714532	0.999999	1	N	-0.470735	0.9994	1	N
chr6	63744110	64066376	168.749	101.642	-0.731377	2.65e-10	1.36e-08	EYS	protein_coding:protein_coding	-0.917829	1	1	N	-1.01883	1	1	N	-0.616355	1	1	N	-0.521126	1	1	N
chr6	72366729	72401651	17.4726	10.6421	-0.715309	0.000236964	0.00287982	RIMS1	protein_coding:protein_coding	-1.12741	1	1	N	-0.822157	1	1	N	-0.278417	0.957806	1	N	-0.12609	0.791829	1	N
chr6	73223543	73225496	1.61504	0.422706	-1.93385	0.00160095	0.0131579	KHDC1L	protein_coding:protein_coding	-1.16889	0.960921	1	N	-1.14104	0.957819	1	N	0.872763	0.103559	0.197713	N	-0.327162	0.766625	1	N
chr6	73241313	73263184	15.0351	9.54036	-0.656215	0.000612737	0.00615938	KHDC1	protein_coding:protein_coding	-0.57419	0.997902	1	N	-0.181556	0.842888	1	N	0.054728	0.404766	0.715504	N	-0.221678	0.889894	1	N
chr6	73241313	73310215	66.163	27.9255	-1.24444	1.8e-22	2.75e-20	KHDC1	protein_coding:protein_coding	-0.595706	1	1	N	-0.429321	0.999945	1	N	0.534658	4.38e-09	1.15e-08	Y	0.242585	0.00809196	0.0169346	Y
chr6	73241316	73263184	15.0351	9.54036	-0.656215	0.000612565	0.00615873	KHDC1	protein_coding:protein_coding	-0.57419	0.997902	1	N	-0.181556	0.842888	1	N	0.054728	0.404766	0.715504	N	-0.221678	0.889894	1	N
chr6	73242054	73263172	14.5551	9.23489	-0.656361	0.000932775	0.00858794	KHDC1	protein_coding:protein_coding	-0.594495	0.998115	1	N	-0.147436	0.794102	1	N	0.134702	0.253077	0.462451	N	-0.146192	0.791392	1	N
chr6	73394827	73417566	13.4515	8.87864	-0.599353	0.00744585	0.0426395	DDX43	protein_coding:protein_coding	-1.12319	1	1	N	-0.511343	0.997833	1	N	-0.336003	0.969186	1	N	-0.249802	0.917635	1	N
chr6	73413514	73452259	68.7985	15.5158	-2.14864	3.55e-52	2.54e-49	CGAS	protein_coding:protein_coding	-0.581111	0.999976	1	N	-0.761134	1	1	N	1.34954	3.69e-39	1.63e-38	Y	0.964607	7.18e-18	2.53e-17	Y
chr6	73423710	73452297	57.3963	11.5235	-2.31638	1.48e-51	1.04e-48	CGAS	protein_coding:protein_coding	-0.451444	0.996452	1	N	-0.627407	0.99984	1	N	1.5484	1.84e-40	8.26e-40	Y	1.13017	5.88e-19	2.13e-18	Y
chr6	73424167	73452181	55.9497	11.218	-2.31831	2.79e-50	1.83e-47	CGAS	protein_coding:protein_coding	-0.429495	0.994142	1	N	-0.599864	0.999647	1	N	1.53606	3.28e-39	1.45e-38	Y	1.10512	7.41e-18	2.61e-17	Y
chr6	73695784	73828316	118.386	59.7336	-0.98689	6.18e-19	6.62e-17	CD109	protein_coding:protein_coding	-0.321706	0.999981	1	N	-0.43371	1	1	N	0.332722	1.01e-06	2.45e-06	Y	0.293002	2.57e-05	6.17e-05	Y
chr6	73696202	73828313	117.949	59.3818	-0.990065	3.92e-19	4.3e-17	CD109	protein_coding:protein_coding	-0.3294	0.999987	1	N	-0.433681	1	1	N	0.334502	9.31e-07	2.27e-06	Y	0.293979	2.51e-05	6.05e-05	Y
chr6	75084325	75119473	24.0729	14.0177	-0.780163	3.88e-07	1.12e-05	COL12A1	protein_coding:protein_coding	-0.590644	0.999937	1	N	-0.632598	0.999975	1	N	-0.0512606	0.662232	1	N	-0.258099	0.963532	1	N
chr6	75084325	75206053	80.7297	48.262	-0.742211	6.22e-11	3.46e-09	COL12A1	protein_coding:protein_coding	-0.657162	1	1	N	-0.681997	1	1	N	-0.15265	0.978263	1	N	-0.227193	0.997997	1	N
chr6	75086470	75205851	79.6459	47.1985	-0.75486	3.68e-11	2.1e-09	COL12A1	protein_coding:protein_coding	-0.658624	1	1	N	-0.684697	1	1	N	-0.142082	0.968942	1	N	-0.21615	0.996699	1	N
chr6	75086546	75202792	77.9722	45.9158	-0.763968	2.97e-11	1.72e-09	COL12A1	protein_coding:protein_coding	-0.673003	1	1	N	-0.697882	1	1	N	-0.134872	0.960099	1	N	-0.208376	0.995194	1	N
chr6	75087189	75205822	79.1772	47.1128	-0.748967	5.91e-11	3.29e-09	COL12A1	protein_coding:protein_coding	-0.659262	1	1	N	-0.680046	1	1	N	-0.150512	0.975597	1	N	-0.220219	0.997135	1	N
chr6	75113021	75119058	5.27343	2.99685	-0.815295	0.00250511	0.0187303	COL12A1	protein_coding:protein_coding	-0.299212	0.839094	1	N	-0.527666	0.944369	1	N	0.255564	0.239045	0.438485	N	-0.107908	0.671069	1	N
chr6	75133375	75152189	13.1178	6.70892	-0.967375	6.63e-07	1.81e-05	COL12A1	protein_coding:protein_coding	-1.05904	1	1	N	-1.0664	1	1	N	-0.136428	0.782589	1	N	-0.146192	0.791392	1	N
chr6	85449583	85495791	27.0334	17.316	-0.642634	0.000308617	0.00356694	NT5E	protein_coding:protein_coding	-0.801086	1	1	N	-0.690135	1	1	N	-0.971387	1	1	N	-0.711124	1	1	N
chr6	85450082	85495784	26.6857	17.0092	-0.649756	0.000220811	0.00271739	NT5E	protein_coding:protein_coding	-0.810213	1	1	N	-0.720177	1	1	N	-0.97296	1	1	N	-0.735132	1	1	N
chr6	85450090	85471599	12.92	7.02622	-0.878782	7.86e-06	0.000162719	NT5E	protein_coding:protein_coding	-0.830078	0.999984	1	N	-1.10719	1	1	N	-0.666109	0.999946	1	N	-0.702934	0.99996	1	N
chr6	88139863	88166359	13.5615	8.42825	-0.686209	0.0023951	0.0180715	CNR1	protein_coding:protein_coding	-0.80781	0.999996	1	N	-1.21628	1	1	N	-0.655978	0.999867	1	N	-0.326962	0.970994	1	N
chr6	88139875	88164343	12.39	7.81958	-0.664019	0.00479851	0.0307668	CNR1	protein_coding:protein_coding	-0.808772	0.999993	1	N	-1.21912	1	1	N	-0.669493	0.999803	1	N	-0.300654	0.953379	1	N
chr6	88143855	88163024	10.2657	6.05618	-0.761348	0.00341715	0.0237089	CNR1	protein_coding:protein_coding	-0.73827	0.999808	1	N	-1.32278	1	1	N	-0.652044	0.999192	1	N	-0.290043	0.931332	1	N
chr6	88145040	88165915	11.5985	6.66129	-0.800062	0.000874508	0.00817011	CNR1	protein_coding:protein_coding	-0.804411	0.99997	1	N	-1.25252	1	1	N	-0.624649	0.999303	1	N	-0.270474	0.928355	1	N
chr6	101181256	102070083	380.491	252.622	-0.590882	4.79e-06	0.00010526	GRIK2	protein_coding:protein_coding	-0.980965	1	1	N	-0.938391	1	1	N	-0.892156	1	1	N	-0.652878	1	1	N
chr6	101393707	102070083	286.775	186.691	-0.619263	9.17e-07	2.43e-05	GRIK2	protein_coding:protein_coding	-1.001	1	1	N	-0.950067	1	1	N	-0.881923	1	1	N	-0.669399	1	1	N
chr6	101398787	102070083	284.691	184.885	-0.622773	9.31e-07	2.46e-05	GRIK2	protein_coding:protein_coding	-1.01129	1	1	N	-0.949815	1	1	N	-0.885585	1	1	N	-0.668943	1	1	N
chr6	101818369	101890384	30.6709	18.2055	-0.752491	1.18e-05	0.000231967	GRIK2	protein_coding:protein_coding	-0.9074	1	1	N	-0.876988	1	1	N	-0.907905	1	1	N	-0.65732	1	1	N
chr6	105993462	106109939	62.0922	35.8013	-0.794399	1.9e-06	4.61e-05	PRDM1	protein_coding:protein_coding	-0.911019	1	1	N	-1.02565	1	1	N	-0.972937	1	1	N	-0.623699	1	1	N
chr6	106048533	106109939	33.4837	21.1887	-0.660163	0.000282262	0.00332148	PRDM1	protein_coding:protein_coding	-0.850122	1	1	N	-1.01108	1	1	N	-0.978032	1	1	N	-0.634585	1	1	N
chr6	106086319	106107508	11.4671	6.153	-0.898135	0.000519864	0.00540754	PRDM1	protein_coding:protein_coding	-1.33403	1	1	N	-1.46742	1	1	N	-1.19687	1	1	N	-0.633089	0.999861	1	N
chr6	106086335	106109938	13.1466	6.97024	-0.915414	0.000310514	0.00358594	PRDM1	protein_coding:protein_coding	-1.20482	1	1	N	-1.3368	1	1	N	-1.08266	1	1	N	-0.508014	0.998916	1	N
chr6	106087579	106095620	3.97142	1.92826	-1.04236	0.00105061	0.00944254	PRDM1	protein_coding:protein_coding	-1.56981	0.999999	1	N	-1.80803	1	1	N	-0.890499	0.997948	1	N	-0.593041	0.976367	1	N
chr6	106087586	106108282	11.108	6.34398	-0.808146	0.00157904	0.0130223	PRDM1	protein_coding:protein_coding	-1.2526	1	1	N	-1.38147	1	1	N	-1.15274	1	1	N	-0.590024	0.999539	1	N
chr6	106098939	106109939	6.62669	3.84396	-0.785695	0.00610948	0.0368924	PRDM1	protein_coding:protein_coding	-1.13301	0.999991	1	N	-1.16904	0.999994	1	N	-1.12453	0.999997	1	N	-0.562891	0.993116	1	N
chr6	106360716	106572017	198.751	75.0833	-1.40439	3.68e-42	1.73e-39	CRYBG1	protein_coding:protein_coding	-0.760046	1	1	N	-0.643312	1	1	N	0.0620728	0.114178	0.217021	Y	-0.0224568	0.671533	1	Y
chr6	106461463	106513039	28.5169	16.9863	-0.747449	1.22e-05	0.000239005	CRYBG1	protein_coding:protein_coding	-0.798111	1	1	N	-0.708075	1	1	N	-0.976253	1	1	N	-0.769604	1	1	N
chr6	106541133	106555897	32.7305	6.18176	-2.40454	3.16e-45	1.69e-42	CRYBG1	protein_coding:protein_coding	-0.335609	0.93439	1	N	-0.566253	0.991602	1	N	1.43787	1.44e-20	4.82e-20	Y	1.20395	2.05e-13	6.47e-13	Y
chr6	106969830	106974729	4.27432	2.12478	-1.00838	0.00875628	0.048012	CD24	protein_coding:protein_coding	-0.597614	0.965735	1	N	-1.49732	0.999927	1	N	-0.741055	0.987038	1	N	0.0433339	0.492386	0.838321	N
chr6	107702153	107824313	65.8418	42.4162	-0.634389	1.49e-05	0.00028383	SCML4	protein_coding:protein_coding	-0.862307	1	1	N	-0.942641	1	1	N	-0.985002	1	1	N	-0.755513	1	1	N
chr6	107704103	107824317	64.7986	41.6219	-0.638619	1.4e-05	0.000268567	SCML4	protein_coding:protein_coding	-0.862516	1	1	N	-0.938853	1	1	N	-0.976611	1	1	N	-0.748747	1	1	N
chr6	107704650	107732395	13.6433	8.2826	-0.720041	0.000108383	0.00152696	SCML4	protein_coding:protein_coding	-0.837178	0.999996	1	N	-1.00651	1	1	N	-0.733303	0.999995	1	N	-0.793264	0.999998	1	N
chr6	107718953	107772251	29.6949	17.7803	-0.739936	4.58e-06	0.000100863	SCML4	protein_coding:protein_coding	-0.943349	1	1	N	-1.05548	1	1	N	-0.984206	1	1	N	-0.857215	1	1	N
chr6	107744948	107772251	14.7065	8.7638	-0.746827	0.000767027	0.00735407	SCML4	protein_coding:protein_coding	-1.0313	1	1	N	-1.15968	1	1	N	-1.23011	1	1	N	-0.816405	1	1	N
chr6	108168022	108188802	11.5073	7.38359	-0.640157	0.000867007	0.00811725	NR2E1	protein_coding:protein_coding	-0.565564	0.996848	1	N	-0.708079	0.999534	1	N	-0.781966	0.999996	1	N	-0.941451	1	1	N
chr6	109492855	109691212	116.036	72.5405	-0.677709	2.62e-08	9.74e-07	AK9	protein_coding:protein_coding	-0.621262	1	1	N	-0.819005	1	1	N	-0.592949	1	1	N	-0.53313	1	1	N
chr6	109579344	109691217	65.2624	39.3392	-0.730283	1.26e-07	4.07e-06	AK9	protein_coding:protein_coding	-0.629241	1	1	N	-0.929011	1	1	N	-0.51824	1	1	N	-0.486595	1	1	N
chr6	109631692	109691217	36.7646	21.991	-0.741401	2.14e-06	5.11e-05	AK9	protein_coding:protein_coding	-0.591943	1	1	N	-0.885292	1	1	N	-0.54544	1	1	N	-0.484397	0.999995	1	N
chr6	109633243	109662657	16.5034	10.1914	-0.695411	0.000486525	0.00514378	AK9	protein_coding:protein_coding	-0.794863	0.999998	1	N	-0.851528	0.999999	1	N	-0.65915	0.999977	1	N	-0.385498	0.992763	1	N
chr6	109641537	109690506	30.9065	17.7141	-0.803015	8.3e-07	2.22e-05	AK9	protein_coding:protein_coding	-0.613211	0.999998	1	N	-0.905408	1	1	N	-0.524329	0.999996	1	N	-0.465479	0.999953	1	N
chr6	109644669	109690670	28.5399	16.3936	-0.799844	2.47e-06	5.85e-05	AK9	protein_coding:protein_coding	-0.59654	0.999994	1	N	-0.946193	1	1	N	-0.523854	0.999992	1	N	-0.464137	0.999911	1	N
chr6	109691285	109727149	29.9386	18.6466	-0.683098	3.69e-05	0.000618734	FIG4	protein_coding:protein_coding	-0.442775	0.998977	1	N	-0.214789	0.941822	1	N	-0.178031	0.922195	1	N	-0.0507459	0.668583	1	N
chr6	110391770	110415562	18.6388	10.9345	-0.769428	3.44e-05	0.000584186	DDO	protein_coding:protein_coding	-0.958963	1	1	N	-0.812724	1	1	N	-0.585301	0.999948	1	N	-0.431181	0.997909	1	N
chr6	110391783	110415575	18.6388	10.9345	-0.769427	3.44e-05	0.000584131	DDO	protein_coding:protein_coding	-0.967554	1	1	N	-0.821315	1	1	N	-0.585301	0.999948	1	N	-0.431181	0.997909	1	N
chr6	110424686	110476613	39.6545	26.0412	-0.606689	0.000181901	0.00233762	SLC22A16	protein_coding:protein_coding	-0.750111	1	1	N	-0.685572	1	1	N	-0.79743	1	1	N	-0.554878	1	1	N
chr6	110424755	110476204	39.6533	25.9967	-0.609115	0.000172113	0.00223652	SLC22A16	protein_coding:protein_coding	-0.750974	1	1	N	-0.681496	1	1	N	-0.794074	1	1	N	-0.551522	1	1	N
chr6	110438719	110476440	29.8071	19.7878	-0.591046	0.000878628	0.00819991	SLC22A16	protein_coding:protein_coding	-0.668831	1	1	N	-0.567897	0.999994	1	N	-0.765902	1	1	N	-0.470925	0.999972	1	N
chr6	110442243	110476398	26.9176	17.6236	-0.611039	0.000718214	0.00697978	SLC22A16	protein_coding:protein_coding	-0.616764	0.999995	1	N	-0.571974	0.999981	1	N	-0.753567	1	1	N	-0.452081	0.99988	1	N
chr6	110446872	110476396	23.6512	15.6115	-0.599298	0.00129494	0.0111553	SLC22A16	protein_coding:protein_coding	-0.624613	0.999984	1	N	-0.480421	0.999467	1	N	-0.7399	1	1	N	-0.448138	0.999677	1	N
chr6	112107930	112254567	248.775	115.127	-1.11161	2.96e-27	5.9e-25	LAMA4	protein_coding:protein_coding	-0.330543	1	1	N	-0.298975	1	1	N	0.440182	2.71e-19	8.84e-19	Y	0.432431	8e-18	2.82e-17	Y
chr6	112108756	112254567	248.057	114.51	-1.1152	2.01e-27	4.05e-25	LAMA4	protein_coding:protein_coding	-0.331956	1	1	N	-0.295941	1	1	N	0.443575	1.69e-19	5.53e-19	Y	0.434663	6.35e-18	2.24e-17	Y
chr6	112108859	112254710	248.009	114.423	-1.11602	2.04e-27	4.09e-25	LAMA4	protein_coding:protein_coding	-0.336636	1	1	N	-0.298393	1	1	N	0.44183	2.31e-19	7.53e-19	Y	0.433507	7.62e-18	2.68e-17	Y
chr6	112109148	112150553	86.8621	33.0448	-1.3943	5.47e-27	1.06e-24	LAMA4	protein_coding:protein_coding	-0.38497	0.999796	1	N	-0.189842	0.964892	1	N	0.826018	1.9e-20	6.33e-20	Y	0.832497	6.58e-20	2.43e-19	Y
chr6	112109292	112254538	247.129	114.113	-1.1148	3.29e-27	6.51e-25	LAMA4	protein_coding:protein_coding	-0.336303	1	1	N	-0.299153	1	1	N	0.441693	2.88e-19	9.37e-19	Y	0.437097	4.72e-18	1.67e-17	Y
chr6	112179734	112191811	20.9461	9.87645	-1.08462	1.07e-10	5.75e-09	LAMA4	protein_coding:protein_coding	-0.144461	0.78378	1	N	-0.126893	0.757255	1	N	0.678711	6.56e-05	0.0001492	Y	0.607478	0.000495393	0.00111805	Y
chr6	112179765	112191764	20.8481	9.87707	-1.07776	1.64e-10	8.68e-09	LAMA4	protein_coding:protein_coding	-0.112192	0.733535	1	N	-0.094625	0.704296	1	N	0.665138	9.27e-05	0.000209875	Y	0.607478	0.000495393	0.00111805	Y
chr6	112185318	112254485	102.123	54.5285	-0.905227	4.96e-15	4.05e-13	LAMA4	protein_coding:protein_coding	-0.356749	0.999991	1	N	-0.326299	0.999956	1	N	0.187292	0.00594631	0.0123823	Y	0.197692	0.0047604	0.0101308	Y
chr6	112207122	112254722	70.3639	38.1126	-0.884566	7.75e-13	5.3e-11	LAMA4	protein_coding:protein_coding	-0.287529	0.998061	1	N	-0.297022	0.998482	1	N	0.205366	0.0112299	0.0230137	Y	0.199424	0.0155336	0.0318396	Y
chr6	112213542	112254572	61.4009	33.6638	-0.867065	8.04e-12	4.97e-10	LAMA4	protein_coding:protein_coding	-0.252613	0.991337	1	N	-0.263609	0.993171	1	N	0.297882	0.00113207	0.00244369	Y	0.285186	0.00224645	0.00488263	Y
chr6	112216401	112254538	54.6009	31.1643	-0.809031	9.08e-10	4.29e-08	LAMA4	protein_coding:protein_coding	-0.251399	0.988637	1	N	-0.25352	0.988868	1	N	0.217522	0.0175884	0.035625	Y	0.243289	0.0104534	0.0217143	Y
chr6	112216420	112254939	54.9851	31.3387	-0.811096	8.17e-10	3.89e-08	LAMA4	protein_coding:protein_coding	-0.253389	0.989438	1	N	-0.263421	0.991365	1	N	0.207585	0.0217942	0.0438725	Y	0.237239	0.0118028	0.0244029	Y
chr6	112236805	112349814	102.513	62.9367	-0.703838	2.7e-07	8.14e-06	AL365214.2	protein_coding:protein_coding	-0.758105	1	1	N	-0.72765	1	1	N	-0.521958	1	1	N	-0.29957	0.999997	1	N
chr6	112236805	112349918	102.514	62.9817	-0.702817	2.82e-07	8.44e-06	AL365214.2	protein_coding:protein_coding	-0.758105	1	1	N	-0.725632	1	1	N	-0.523519	1	1	N	-0.301132	0.999997	1	N
chr6	112236805	112350094	102.66	63.1174	-0.701761	2.6e-07	7.88e-06	AL365214.2	protein_coding:protein_coding	-0.759762	1	1	N	-0.721253	1	1	N	-0.520426	1	1	N	-0.302692	0.999998	1	N
chr6	114055585	114343045	182.576	119.025	-0.617233	1.44e-06	3.64e-05	HS3ST5	protein_coding:protein_coding	-0.982519	1	1	N	-0.9574	1	1	N	-0.896717	1	1	N	-0.681828	1	1	N
chr6	116752196	116765719	9.5498	5.68501	-0.748308	0.00145719	0.0122209	FAM162B	protein_coding:protein_coding	-0.882728	0.99995	1	N	-0.941841	0.999978	1	N	-0.957374	0.999999	1	N	-0.631091	0.999327	1	N
chr6	116792084	116829083	26.4693	16.0645	-0.72044	0.000452553	0.00486575	GPRC6A	protein_coding:protein_coding	-0.926554	1	1	N	-0.943305	1	1	N	-0.889332	1	1	N	-0.418234	0.999706	1	N
chr6	116792111	116829037	26.4675	16.02	-0.724349	0.000419909	0.0045781	GPRC6A	protein_coding:protein_coding	-0.934307	1	1	N	-0.943305	1	1	N	-0.879005	1	1	N	-0.407908	0.999592	1	N
chr6	117287352	117425942	95.46	60.7299	-0.652488	1.14e-06	2.94e-05	ROS1	protein_coding:protein_coding	-0.951544	1	1	N	-0.847794	1	1	N	-0.754374	1	1	N	-0.573203	1	1	N
chr6	117288299	117425855	94.7452	60.2464	-0.65318	1.18e-06	3.03e-05	ROS1	protein_coding:protein_coding	-0.961101	1	1	N	-0.846201	1	1	N	-0.757215	1	1	N	-0.577686	1	1	N
chr6	117328419	117337340	7.6741	4.06283	-0.917512	0.000111558	0.00156307	ROS1	protein_coding:protein_coding	-1.18609	0.999996	1	N	-0.999176	0.999948	1	N	-0.506353	0.985896	1	N	-0.388866	0.954619	1	N
chr6	121437498	121448812	21.5112	14.1064	-0.608738	0.000300237	0.00348836	GJA1	protein_coding:protein_coding	0.402413	0.0244863	0.0468789	Y	0.658519	0.000337192	0.00071238	Y	0.934242	2.31e-07	5.73e-07	Y	0.918091	6.98e-07	1.8e-06	Y
chr6	122717560	122725892	7.79453	4.33158	-0.84757	0.000380696	0.00422556	PKIB	protein_coding:protein_coding	-0.782375	0.998471	1	N	-0.781569	0.998389	1	N	-0.312002	0.910559	1	N	-0.153708	0.760134	1	N
chr6	122717561	122725281	7.386	4.01582	-0.879099	0.000555809	0.00570114	PKIB	protein_coding:protein_coding	-0.724115	0.995921	1	N	-0.757253	0.996886	1	N	-0.359983	0.929498	1	N	-0.0332921	0.58827	0.977221	N
chr6	123216338	123636950	252.275	167.501	-0.590825	6.2e-06	0.000132249	TRDN	protein_coding:protein_coding	-1.08539	1	1	N	-1.05036	1	1	N	-0.946165	1	1	N	-0.701601	1	1	N
chr6	123503650	123637093	79.7361	53.0205	-0.588683	4.5e-05	0.000730875	TRDN	protein_coding:protein_coding	-1.15296	1	1	N	-1.00252	1	1	N	-1.02626	1	1	N	-0.797536	1	1	N
chr6	123528680	123636972	66.0319	43.4318	-0.604411	5.3e-05	0.000837004	TRDN	protein_coding:protein_coding	-1.10273	1	1	N	-0.946392	1	1	N	-1.03464	1	1	N	-0.802902	1	1	N
chr6	124121849	124825616	410.95	272.478	-0.592823	4.13e-07	1.18e-05	NKAIN2	protein_coding:protein_coding	-1.0308	1	1	N	-1.00266	1	1	N	-0.790253	1	1	N	-0.637029	1	1	N
chr6	130184122	130215910	19.8059	13.0441	-0.602537	0.00340853	0.0236646	SAMD3	protein_coding:protein_coding	-0.909907	1	1	N	-0.898939	1	1	N	-1.03246	1	1	N	-0.622997	0.999997	1	N
chr6	130184486	130215934	19.6436	12.8208	-0.615572	0.00288674	0.0208121	SAMD3	protein_coding:protein_coding	-0.941867	1	1	N	-0.901603	1	1	N	-1.04978	1	1	N	-0.630355	0.999998	1	N
chr6	130184500	130215910	19.5863	12.8232	-0.611087	0.00292785	0.0210625	SAMD3	protein_coding:protein_coding	-0.941867	1	1	N	-0.901603	1	1	N	-1.04369	1	1	N	-0.631662	0.999998	1	N
chr6	130421095	130443061	14.0823	8.33923	-0.755899	0.000542606	0.00558982	TMEM200A	protein_coding:protein_coding	-1.48346	1	1	N	-1.31644	1	1	N	-0.953471	1	1	N	-0.607901	0.999901	1	N
chr6	132570321	132571359	1.71762	0.614436	-1.48308	0.00350779	0.0242064	TAAR6	protein_coding:protein_coding	-1.22216	0.988482	1	N	-2.09926	0.999541	1	N	-0.416321	0.840139	1	N	-0.441035	0.846168	1	N
chr6	132680848	132714055	29.5524	16.0059	-0.884668	3.2e-07	9.48e-06	VNN1	protein_coding:protein_coding	-0.899429	1	1	N	-0.551685	0.999965	1	N	-0.40145	0.999472	1	N	-0.311345	0.994104	1	N
chr6	132722786	132734756	9.86255	5.5062	-0.840904	0.000104119	0.0014741	VNN3	protein_coding:protein_coding	-0.828213	0.999868	1	N	-1.02898	0.999993	1	N	-0.644604	0.999341	1	N	-0.560448	0.997135	1	N
chr6	132722786	132734765	9.86255	5.5062	-0.840904	0.000104146	0.0014741	VNN3	protein_coding:protein_coding	-0.828213	0.999868	1	N	-1.02898	0.999993	1	N	-0.644604	0.999341	1	N	-0.560448	0.997135	1	N
chr6	132722786	132736935	11.6404	6.54532	-0.830603	0.000111713	0.00156372	VNN3	protein_coding:protein_coding	-0.735407	0.999811	1	N	-1.09434	1	1	N	-0.736005	0.999967	1	N	-0.597185	0.999379	1	N
chr6	132722925	132734692	9.63521	5.19432	-0.891382	4.05e-05	0.000668397	VNN3	protein_coding:protein_coding	-0.89372	0.99995	1	N	-1.13286	0.999999	1	N	-0.631483	0.999111	1	N	-0.581721	0.997665	1	N
chr6	132724920	132734765	7.71295	4.20216	-0.876151	0.000124072	0.00170911	VNN3	protein_coding:protein_coding	-1.18257	0.999999	1	N	-1.213	0.999999	1	N	-0.563451	0.994334	1	N	-0.627442	0.996622	1	N
chr6	132755881	132763459	6.34917	3.39347	-0.903805	0.0024063	0.0181335	VNN2	protein_coding:protein_coding	-0.925771	0.99916	1	N	-0.820824	0.997668	1	N	-0.741239	0.99716	1	N	-0.137789	0.734179	1	N
chr6	132755913	132763455	6.34917	3.39347	-0.903804	0.0024059	0.0181322	VNN2	protein_coding:protein_coding	-0.925771	0.99916	1	N	-0.820824	0.997668	1	N	-0.741239	0.99716	1	N	-0.137789	0.734179	1	N
chr6	132757456	132763431	5.12232	2.6998	-0.923944	0.00486741	0.0310979	VNN2	protein_coding:protein_coding	-0.550346	0.957208	1	N	-0.804317	0.99074	1	N	-0.732631	0.99261	1	N	-0.0543991	0.615189	1	N
chr6	134169245	134318058	111.463	67.7041	-0.719253	4.4e-08	1.55e-06	SGK1	protein_coding:protein_coding	-0.767682	1	1	N	-0.934498	1	1	N	-0.675708	1	1	N	-0.514427	1	1	N
chr6	134169249	134175991	21.7996	10.1391	-1.10437	2.86e-11	1.66e-09	SGK1	protein_coding:protein_coding	1.02386	1.72e-05	3.79e-05	Y	0.892356	0.00022926	0.000487822	Y	1.59653	2.86e-16	8.8e-16	Y	1.3223	2.05e-10	5.96e-10	Y
chr6	134169251	134174896	20.9912	9.56641	-1.13373	1.64e-11	9.74e-10	SGK1	protein_coding:protein_coding	1.15358	4.74e-06	1.06e-05	Y	1.02564	6.49e-05	0.00014086	Y	1.77655	4.95e-18	1.57e-17	Y	1.49221	9.96e-12	3.01e-11	Y
chr6	134169352	134174865	20.5535	9.43894	-1.12269	4.96e-11	2.79e-09	SGK1	protein_coding:protein_coding	1.1284	8.11e-06	1.8e-05	Y	1.01165	8.36e-05	0.000180604	Y	1.82748	1.61e-18	5.18e-18	Y	1.50279	1.83e-11	5.5e-11	Y
chr6	134169880	134177905	21.4706	10.5914	-1.01947	5.01e-10	2.46e-08	SGK1	protein_coding:protein_coding	0.943043	4.22e-05	9.16e-05	Y	0.84214	0.000304482	0.000644403	Y	1.25053	1.42e-11	3.96e-11	Y	1.00503	2.84e-07	7.45e-07	Y
chr6	134170105	134174864	18.308	8.83731	-1.05079	3.62e-09	1.54e-07	SGK1	protein_coding:protein_coding	1.21035	3.43e-06	7.71e-06	Y	0.968545	0.000313678	0.000663494	Y	1.75338	8.93e-16	2.72e-15	Y	1.44217	6.79e-10	1.94e-09	Y
chr6	134173554	134317911	92.1464	59.7653	-0.624619	1.96e-05	0.000359717	SGK1	protein_coding:protein_coding	-0.888991	1	1	N	-1.07778	1	1	N	-0.958072	1	1	N	-0.705204	1	1	N
chr6	134214953	134262059	28.6674	17.6525	-0.699535	2.63e-05	0.000463682	SGK1	protein_coding:protein_coding	-1.09662	1	1	N	-1.2314	1	1	N	-0.980963	1	1	N	-0.812491	1	1	N
chr6	136149085	136156075	5.1005	2.71271	-0.910903	0.00189797	0.0150437	PDE7B	protein_coding:protein_coding	-1.27226	0.999992	1	N	-1.52615	1	1	N	-0.856576	0.998748	1	N	-0.430309	0.948256	1	N
chr6	136999970	137044312	30.2784	19.4168	-0.640985	0.000177996	0.0022989	IL20RA	protein_coding:protein_coding	-0.993094	1	1	N	-1.1129	1	1	N	-0.955399	1	1	N	-0.71412	1	1	N
chr6	136999970	137044964	30.7113	19.6825	-0.641856	0.000149837	0.00199906	IL20RA	protein_coding:protein_coding	-1.00411	1	1	N	-1.09609	1	1	N	-0.95008	1	1	N	-0.709672	1	1	N
chr6	136999970	137045180	30.7707	19.7262	-0.641445	0.000160286	0.00211771	IL20RA	protein_coding:protein_coding	-1.00838	1	1	N	-1.09365	1	1	N	-0.957828	1	1	N	-0.712446	1	1	N
chr6	137004620	137044964	27.5381	17.3605	-0.665618	5.5e-05	0.00086354	IL20RA	protein_coding:protein_coding	-1.03486	1	1	N	-1.0921	1	1	N	-0.877243	1	1	N	-0.714895	1	1	N
chr6	137008655	137044278	24.1104	15.2032	-0.665283	0.000144774	0.00194525	IL20RA	protein_coding:protein_coding	-0.983253	1	1	N	-1.01121	1	1	N	-0.891545	1	1	N	-0.679936	1	1	N
chr6	137008887	137044964	24.4284	15.4716	-0.65894	0.000154904	0.00205559	IL20RA	protein_coding:protein_coding	-0.992219	1	1	N	-0.986396	1	1	N	-0.88081	1	1	N	-0.68239	1	1	N
chr6	137867258	137883312	35.4037	23.1209	-0.614704	6.36e-06	0.000135268	TNFAIP3	protein_coding:protein_coding	0.612991	3.26e-05	7.11e-05	Y	0.555443	0.000183379	0.000391577	Y	1.04854	1.24e-13	3.6e-13	Y	0.894521	1.44e-09	4.09e-09	Y
chr6	137867443	137883312	35.3451	23.0772	-0.61504	6.52e-06	0.000138188	TNFAIP3	protein_coding:protein_coding	0.619017	2.9e-05	6.34e-05	Y	0.56681	0.000142119	0.000304606	Y	1.06028	7.52e-14	2.2e-13	Y	0.901316	1.22e-09	3.46e-09	Y
chr6	137871210	137878860	21.6048	14.1035	-0.615295	9.07e-05	0.00131559	TNFAIP3	protein_coding:protein_coding	0.800149	5.59e-05	0.000120884	Y	0.821453	3.64e-05	7.97e-05	Y	1.38207	8.44e-13	2.42e-12	Y	1.24456	6.53e-10	1.87e-09	Y
chr6	137871210	137879043	22.1767	14.4085	-0.622123	6.14e-05	0.000944266	TNFAIP3	protein_coding:protein_coding	0.831512	2.34e-05	5.13e-05	Y	0.808908	4.3e-05	9.39e-05	Y	1.40871	1.56e-13	4.53e-13	Y	1.2444	4.75e-10	1.37e-09	Y
chr6	137871210	137881198	28.6472	18.2231	-0.652629	8.37e-06	0.000172184	TNFAIP3	protein_coding:protein_coding	0.915281	3.13e-07	7.25e-07	Y	0.896854	6.26e-07	1.45e-06	Y	1.34158	1.61e-15	4.87e-15	Y	1.26594	3.5e-13	1.1e-12	Y
chr6	137871210	137882748	31.6232	20.7043	-0.611057	1.54e-05	0.000291973	TNFAIP3	protein_coding:protein_coding	0.89217	1.21e-07	2.82e-07	Y	0.916395	5.57e-08	1.33e-07	Y	1.27582	4.28e-16	1.31e-15	Y	1.14562	2.5e-12	7.69e-12	Y
chr6	142075607	142088799	8.72132	5.63268	-0.630725	0.0036413	0.0249302	NMBR	protein_coding:protein_coding	-0.962088	0.999991	1	N	-1.06806	0.999998	1	N	-0.905101	0.999995	1	N	-0.833908	0.999969	1	N
chr6	142301853	142446266	110.48	69.0856	-0.67733	6.84e-08	2.32e-06	ADGRG6	protein_coding:protein_coding	-0.830415	1	1	N	-0.875413	1	1	N	-0.612673	1	1	N	-0.469963	1	1	N
chr6	142301858	142446254	110.479	68.9966	-0.679172	6.3e-08	2.15e-06	ADGRG6	protein_coding:protein_coding	-0.832209	1	1	N	-0.877304	1	1	N	-0.611352	1	1	N	-0.468641	1	1	N
chr6	142302006	142446261	110.478	68.9537	-0.68006	5.97e-08	2.05e-06	ADGRG6	protein_coding:protein_coding	-0.834403	1	1	N	-0.874012	1	1	N	-0.611352	1	1	N	-0.468641	1	1	N
chr6	142302620	142370451	48.1402	31.3882	-0.61702	1.13e-05	0.000223959	ADGRG6	protein_coding:protein_coding	-0.833719	1	1	N	-0.851837	1	1	N	-0.696425	1	1	N	-0.588234	1	1	N
chr6	142302625	142367890	46.5866	30.1892	-0.625884	1.26e-05	0.000245741	ADGRG6	protein_coding:protein_coding	-0.807458	1	1	N	-0.856939	1	1	N	-0.684911	1	1	N	-0.562382	1	1	N
chr6	142390311	142400776	9.56417	5.6583	-0.75727	0.000304462	0.00352863	ADGRG6	protein_coding:protein_coding	-0.384497	0.949419	1	N	-0.602522	0.992343	1	N	0.0832848	0.388297	0.688806	N	-0.145853	0.75536	1	N
chr6	142751468	142945031	228.223	132.737	-0.781872	7.35e-15	5.91e-13	HIVEP2	protein_coding:protein_coding	-0.4263	1	1	N	-0.439947	1	1	N	0.0719062	0.0695104	0.134638	Y	0.04856	0.167702	0.310853	Y
chr6	142751468	142945176	228.272	132.782	-0.78169	7.25e-15	5.84e-13	HIVEP2	protein_coding:protein_coding	-0.427275	1	1	N	-0.439949	1	1	N	0.0715763	0.0703748	0.136278	Y	0.047593	0.172606	0.319325	Y
chr6	142751477	142946365	229.608	133.796	-0.779136	1.06e-14	8.42e-13	HIVEP2	protein_coding:protein_coding	-0.422864	1	1	N	-0.439967	1	1	N	0.0692589	0.0765619	0.147747	Y	0.0491534	0.163851	0.30402	Y
chr6	146027781	146437595	259.209	167.901	-0.626504	5.61e-08	1.94e-06	GRM1	protein_coding:protein_coding	-1.01311	1	1	N	-1.06911	1	1	N	-0.798651	1	1	N	-0.670483	1	1	N
chr6	146027781	146437598	259.209	167.901	-0.626504	5.61e-08	1.94e-06	GRM1	protein_coding:protein_coding	-1.01311	1	1	N	-1.06911	1	1	N	-0.798651	1	1	N	-0.670483	1	1	N
chr6	146029061	146437601	258.336	167.326	-0.626586	5.61e-08	1.94e-06	GRM1	protein_coding:protein_coding	-1.01348	1	1	N	-1.07054	1	1	N	-0.800944	1	1	N	-0.672949	1	1	N
chr6	146029282	146434885	256.796	165.689	-0.632142	4.86e-08	1.7e-06	GRM1	protein_coding:protein_coding	-1.01966	1	1	N	-1.07528	1	1	N	-0.802297	1	1	N	-0.670343	1	1	N
chr6	146029485	146434885	256.747	165.556	-0.633034	4.77e-08	1.67e-06	GRM1	protein_coding:protein_coding	-1.01887	1	1	N	-1.07533	1	1	N	-0.8024	1	1	N	-0.669846	1	1	N
chr6	147204424	147293385	194.091	126.026	-0.623011	4.12e-11	2.34e-09	STXBP5	protein_coding:protein_coding	0.924267	6.66e-41	2.7e-40	Y	0.899154	3.18e-38	1.27e-37	Y	1.14965	3.19e-78	2.12e-77	Y	0.944654	6.14e-48	3.65e-47	Y
chr6	147204424	147390476	402.495	255.834	-0.65376	4.12e-13	2.9e-11	STXBP5	protein_coding:protein_coding	0.833772	5.65e-68	3.05e-67	Y	0.827883	2.08e-66	1.12e-65	Y	1.11303	1.17e-150	1.39e-149	Y	0.933809	3.13e-96	3.32e-95	Y
chr6	147204532	147384755	390.394	248.113	-0.653932	4.35e-13	3.05e-11	STXBP5	protein_coding:protein_coding	0.824977	1.3e-64	6.81e-64	Y	0.829767	6.13e-65	3.25e-64	Y	1.11301	3e-146	3.43e-145	Y	0.932642	3.55e-93	3.65e-92	Y
chr6	147327200	147363608	69.1217	45.8185	-0.593208	6.39e-07	1.76e-05	STXBP5	protein_coding:protein_coding	0.629643	1e-08	2.41e-08	Y	0.748953	5.62e-12	1.48e-11	Y	0.971642	9.52e-22	3.25e-21	Y	0.892333	1.93e-17	6.73e-17	Y
chr6	147508689	147570021	49.3296	30.7674	-0.681049	5.32e-06	0.000115564	SAMD5	protein_coding:protein_coding	-0.728808	1	1	N	-0.491673	0.999999	1	N	-0.610826	1	1	N	-0.488273	1	1	N
chr6	147509225	147737547	151.484	98.8735	-0.615511	1.22e-06	3.14e-05	SAMD5	protein_coding:protein_coding	-0.971113	1	1	N	-0.87369	1	1	N	-0.852515	1	1	N	-0.672949	1	1	N
chr6	150368891	150404628	24.6943	14.8517	-0.733549	7.63e-06	0.000158743	IYD	protein_coding:protein_coding	-0.886242	1	1	N	-0.847312	1	1	N	-0.794584	1	1	N	-0.715894	1	1	N
chr6	150368952	150398109	19.7291	11.819	-0.739217	1.79e-05	0.000332398	IYD	protein_coding:protein_coding	-0.828963	1	1	N	-0.970308	1	1	N	-0.839378	1	1	N	-0.786002	1	1	N
chr6	150368996	150396816	19.1745	11.2908	-0.764045	1.06e-05	0.000211039	IYD	protein_coding:protein_coding	-0.8333	1	1	N	-0.915187	1	1	N	-0.788573	1	1	N	-0.754937	1	1	N
chr6	150368996	150396890	19.2234	11.2904	-0.767768	8.95e-06	0.000183286	IYD	protein_coding:protein_coding	-0.8333	1	1	N	-0.915187	1	1	N	-0.787318	1	1	N	-0.76135	1	1	N
chr6	150369011	150405969	26.0198	15.7803	-0.721485	5.57e-06	0.000120378	IYD	protein_coding:protein_coding	-0.870201	1	1	N	-0.839799	1	1	N	-0.759978	1	1	N	-0.717861	1	1	N
chr6	150369976	150395532	17.5791	10.0949	-0.80023	1.1e-05	0.000219245	IYD	protein_coding:protein_coding	-0.873415	1	1	N	-1.0062	1	1	N	-0.79378	1	1	N	-0.702868	0.999999	1	N
chr6	151239966	151358559	185.595	107.331	-0.79009	1.11e-14	8.83e-13	AKAP12	protein_coding:protein_coding	0.101547	0.060554	0.113084	N	0.0810307	0.110782	0.204345	N	0.445737	3.12e-15	9.39e-15	Y	0.419567	5.1e-13	1.6e-12	Y
chr6	151240373	151356773	178.79	102.695	-0.799899	1.42e-14	1.12e-12	AKAP12	protein_coding:protein_coding	0.0526461	0.217973	0.388063	N	0.0484171	0.238621	0.426475	N	0.411341	6.91e-13	1.98e-12	Y	0.401692	8.09e-12	2.45e-11	Y
chr6	151325687	151356773	63.2247	35.747	-0.822667	6.36e-11	3.53e-09	AKAP12	protein_coding:protein_coding	0.474246	4.32e-05	9.38e-05	Y	0.454986	9.32e-05	0.00020106	Y	0.82589	2.3e-15	6.96e-15	Y	0.821014	1.46e-14	4.74e-14	Y
chr6	151341685	151356773	31.8491	18.004	-0.822937	8.75e-09	3.58e-07	AKAP12	protein_coding:protein_coding	0.483871	0.00246519	0.00498035	Y	0.464992	0.00368876	0.007457	Y	0.81197	1.12e-08	2.89e-08	Y	0.67525	4.75e-06	1.18e-05	Y
chr6	151690495	151808166	77.0837	48.368	-0.672374	7.31e-08	2.46e-06	ESR1	protein_coding:protein_coding	-1.00688	1	1	N	-0.979051	1	1	N	-0.857668	1	1	N	-0.787383	1	1	N
chr6	151690495	152103274	268.971	171.414	-0.649963	1.47e-08	5.78e-07	ESR1	protein_coding:protein_coding	-0.996398	1	1	N	-1.00828	1	1	N	-0.89689	1	1	N	-0.770348	1	1	N
chr6	151804430	152099053	191.326	122.406	-0.644363	6.78e-08	2.3e-06	ESR1	protein_coding:protein_coding	-0.993662	1	1	N	-1.02767	1	1	N	-0.915108	1	1	N	-0.76422	1	1	N
chr6	151807318	152103274	192.093	123.293	-0.639713	8.27e-08	2.77e-06	ESR1	protein_coding:protein_coding	-0.993328	1	1	N	-1.02274	1	1	N	-0.918113	1	1	N	-0.767111	1	1	N
chr6	151807678	152098978	188.881	121.217	-0.639882	8.41e-08	2.81e-06	ESR1	protein_coding:protein_coding	-0.995057	1	1	N	-1.02445	1	1	N	-0.913872	1	1	N	-0.762525	1	1	N
chr6	151807681	152103274	191.984	123.205	-0.639927	8.2e-08	2.75e-06	ESR1	protein_coding:protein_coding	-0.991516	1	1	N	-1.02097	1	1	N	-0.913971	1	1	N	-0.762985	1	1	N
chr6	151809106	152129619	208.152	133.887	-0.636627	6.74e-08	2.29e-06	ESR1	protein_coding:protein_coding	-0.976002	1	1	N	-1.02541	1	1	N	-0.906791	1	1	N	-0.764125	1	1	N
chr6	151880656	152061059	114.055	73.36	-0.636657	1.93e-07	6.02e-06	ESR1	protein_coding:protein_coding	-1.05104	1	1	N	-1.04312	1	1	N	-0.909308	1	1	N	-0.788733	1	1	N
chr6	151944207	152094568	97.5359	62.0497	-0.652508	9.93e-08	3.27e-06	ESR1	protein_coding:protein_coding	-1.05852	1	1	N	-1.067	1	1	N	-0.896324	1	1	N	-0.798464	1	1	N
chr6	152121683	152637399	459.159	303.647	-0.596596	3.52e-09	1.51e-07	SYNE1	protein_coding:protein_coding	-0.438386	1	1	N	-0.391546	1	1	N	-0.280462	1	1	N	-0.269038	1	1	N
chr6	152121686	152636890	458.674	303.338	-0.596542	3.56e-09	1.52e-07	SYNE1	protein_coding:protein_coding	-0.439211	1	1	N	-0.391933	1	1	N	-0.280923	1	1	N	-0.269336	1	1	N
chr6	152121686	152637362	459.036	303.647	-0.59621	3.51e-09	1.51e-07	SYNE1	protein_coding:protein_coding	-0.437954	1	1	N	-0.391113	1	1	N	-0.280462	1	1	N	-0.26976	1	1	N
chr6	152315221	152334147	19.4151	8.78086	-1.14475	4.43e-08	1.56e-06	SYNE1	protein_coding:protein_coding	-0.827837	0.999996	1	N	-0.868871	0.999998	1	N	-0.269533	0.955699	1	N	0.0694895	0.35261	0.619335	N
chr6	152366991	152381362	12.3382	7.35929	-0.745499	0.000290599	0.00340027	SYNE1	protein_coding:protein_coding	-0.683406	0.999064	1	N	-0.376074	0.965779	1	N	-0.478241	0.99528	1	N	-0.40016	0.984289	1	N
chr6	152366996	152373136	5.79148	2.88714	-1.00429	0.0001366	0.00185493	SYNE1	protein_coding:protein_coding	-0.887687	0.996432	1	N	-0.591176	0.971552	1	N	-0.23571	0.830238	1	N	-0.436971	0.944728	1	N
chr6	152427603	152628331	129.561	79.7726	-0.699663	2.89e-08	1.06e-06	SYNE1	protein_coding:protein_coding	-1.04854	1	1	N	-0.912773	1	1	N	-0.830028	1	1	N	-0.690346	1	1	N
chr6	152430579	152563355	87.2054	52.9113	-0.72084	2.24e-08	8.46e-07	SYNE1	protein_coding:protein_coding	-1.03672	1	1	N	-0.895716	1	1	N	-0.761451	1	1	N	-0.655325	1	1	N
chr6	152433524	152636883	130.745	80.8329	-0.693741	1.32e-08	5.21e-07	SYNE1	protein_coding:protein_coding	-1.02306	1	1	N	-0.917026	1	1	N	-0.833745	1	1	N	-0.717597	1	1	N
chr6	152433652	152563289	85.0144	51.6265	-0.719595	3.12e-08	1.13e-06	SYNE1	protein_coding:protein_coding	-1.03025	1	1	N	-0.903761	1	1	N	-0.770876	1	1	N	-0.653806	1	1	N
chr6	152435390	152628331	124.144	77.2132	-0.685096	6.69e-08	2.27e-06	SYNE1	protein_coding:protein_coding	-1.02685	1	1	N	-0.894189	1	1	N	-0.850136	1	1	N	-0.707153	1	1	N
chr6	152453415	152472630	13.7344	8.096	-0.762515	0.000107683	0.00151845	SYNE1	protein_coding:protein_coding	-0.871676	0.999994	1	N	-0.700221	0.999845	1	N	-0.752927	0.999996	1	N	-0.641801	0.999916	1	N
chr6	152462286	152563277	66.4017	39.558	-0.747251	2.51e-08	9.37e-07	SYNE1	protein_coding:protein_coding	-1.03786	1	1	N	-0.975321	1	1	N	-0.736399	1	1	N	-0.627347	1	1	N
chr6	152462529	152628483	106.831	65.715	-0.701043	3.13e-08	1.14e-06	SYNE1	protein_coding:protein_coding	-1.03855	1	1	N	-0.938422	1	1	N	-0.831558	1	1	N	-0.698862	1	1	N
chr6	152465292	152637801	110.658	67.4285	-0.714676	6.61e-09	2.74e-07	SYNE1	protein_coding:protein_coding	-1.0361	1	1	N	-0.973581	1	1	N	-0.833803	1	1	N	-0.719231	1	1	N
chr6	152478516	152636683	100.382	62.1334	-0.692064	5.77e-08	1.99e-06	SYNE1	protein_coding:protein_coding	-1.03408	1	1	N	-0.960655	1	1	N	-0.851862	1	1	N	-0.714389	1	1	N
chr6	153004458	153044043	58.9946	35.9378	-0.715084	5.91e-09	2.46e-07	RGS17	protein_coding:protein_coding	-0.00991218	0.551489	0.922288	N	0.123086	0.140746	0.257232	Y	0.666431	3.74e-11	1.03e-10	Y	0.454052	1.56e-05	3.78e-05	Y
chr6	153004458	153131282	150.418	85.0189	-0.823121	1.51e-14	1.19e-12	RGS17	protein_coding:protein_coding	-0.319587	0.999998	1	N	-0.188827	0.997529	1	N	0.199213	0.000510413	0.00111979	Y	0.150061	0.00852683	0.0178191	Y
chr6	154010500	154118754	66.478	43.5674	-0.609626	3.74e-05	0.000625741	OPRM1	protein_coding:protein_coding	-1.12628	1	1	N	-0.961547	1	1	N	-0.903838	1	1	N	-0.688986	1	1	N
chr6	154010500	154118809	66.478	43.5675	-0.609626	3.74e-05	0.000625741	OPRM1	protein_coding:protein_coding	-1.12628	1	1	N	-0.961547	1	1	N	-0.903838	1	1	N	-0.688986	1	1	N
chr6	154039101	154091938	33.0083	20.9929	-0.652925	4.74e-05	0.000764048	OPRM1	protein_coding:protein_coding	-1.24068	1	1	N	-0.992152	1	1	N	-0.830412	1	1	N	-0.731198	1	1	N
chr6	154039239	154132356	58.2502	36.5038	-0.674217	3.37e-06	7.69e-05	OPRM1	protein_coding:protein_coding	-1.14524	1	1	N	-0.926618	1	1	N	-0.866472	1	1	N	-0.735217	1	1	N
chr6	154039348	154091593	32.5855	20.7726	-0.649553	5.54e-05	0.000868266	OPRM1	protein_coding:protein_coding	-1.24225	1	1	N	-0.997546	1	1	N	-0.842311	1	1	N	-0.734602	1	1	N
chr6	154039455	154110453	44.3472	27.8049	-0.673505	1.23e-05	0.000240766	OPRM1	protein_coding:protein_coding	-1.17571	1	1	N	-0.994511	1	1	N	-0.867735	1	1	N	-0.705895	1	1	N
chr6	154039494	154093520	33.3033	21.5258	-0.629596	7.94e-05	0.00117524	OPRM1	protein_coding:protein_coding	-1.21971	1	1	N	-1.00025	1	1	N	-0.877049	1	1	N	-0.763145	1	1	N
chr6	154039494	154107652	42.3281	26.7539	-0.661864	2e-05	0.000365704	OPRM1	protein_coding:protein_coding	-1.20271	1	1	N	-0.996512	1	1	N	-0.874885	1	1	N	-0.724938	1	1	N
chr6	154039494	154109018	43.1614	27.4141	-0.654826	2.3e-05	0.000413351	OPRM1	protein_coding:protein_coding	-1.17123	1	1	N	-0.992491	1	1	N	-0.881601	1	1	N	-0.72025	1	1	N
chr6	154039494	154246867	134.654	86.05	-0.646011	7.25e-08	2.44e-06	OPRM1	protein_coding:protein_coding	-1.02172	1	1	N	-0.964639	1	1	N	-0.878054	1	1	N	-0.758927	1	1	N
chr6	154086506	154118969	20.8579	12.1526	-0.779331	1.57e-05	0.000296941	OPRM1	protein_coding:protein_coding	-0.963348	1	1	N	-0.97461	1	1	N	-0.83046	1	1	N	-0.651249	0.999999	1	N
chr6	154154608	154356766	134.003	85.0111	-0.656546	1.38e-07	4.42e-06	IPCEF1	protein_coding:protein_coding	-0.943227	1	1	N	-0.911269	1	1	N	-0.893575	1	1	N	-0.732729	1	1	N
chr6	154158073	154330081	114.477	71.4403	-0.680242	6.26e-08	2.14e-06	IPCEF1	protein_coding:protein_coding	-0.948771	1	1	N	-0.932551	1	1	N	-0.881065	1	1	N	-0.732968	1	1	N
chr6	154159611	154356735	130.258	81.7364	-0.672326	6.9e-08	2.33e-06	IPCEF1	protein_coding:protein_coding	-0.960925	1	1	N	-0.93202	1	1	N	-0.889091	1	1	N	-0.733588	1	1	N
chr6	154159681	154247682	59.1156	36.9137	-0.679382	6.33e-07	1.74e-05	IPCEF1	protein_coding:protein_coding	-0.980486	1	1	N	-1.06701	1	1	N	-0.863587	1	1	N	-0.755323	1	1	N
chr6	154200017	154246856	33.0233	20.6949	-0.674207	2.83e-05	0.000494033	IPCEF1	protein_coding:protein_coding	-0.958941	1	1	N	-1.03881	1	1	N	-0.787943	1	1	N	-0.608584	1	1	N
chr6	154212834	154247231	23.9994	14.6178	-0.715268	4.11e-05	0.000676095	IPCEF1	protein_coding:protein_coding	-0.918211	1	1	N	-1.11345	1	1	N	-0.813794	1	1	N	-0.660457	1	1	N
chr6	154214256	154247422	23.1996	14.0898	-0.719447	4.44e-05	0.000723887	IPCEF1	protein_coding:protein_coding	-0.917522	1	1	N	-1.08509	1	1	N	-0.785799	1	1	N	-0.613259	0.999998	1	N
chr6	154246598	154356792	71.4893	45.0882	-0.664977	3.45e-06	7.84e-05	IPCEF1	protein_coding:protein_coding	-0.937651	1	1	N	-0.825477	1	1	N	-0.913705	1	1	N	-0.707913	1	1	N
chr6	155013645	155129479	80.0038	52.2232	-0.615378	2.76e-05	0.000483182	TIAM2	protein_coding:protein_coding	-0.634551	1	1	N	-0.882033	1	1	N	-0.798508	1	1	N	-0.585675	1	1	N
chr6	155013763	155129384	79.7154	52.1361	-0.612574	2.89e-05	0.000502648	TIAM2	protein_coding:protein_coding	-0.634551	1	1	N	-0.88742	1	1	N	-0.798845	1	1	N	-0.591799	1	1	N
chr6	155121915	155129810	5.94306	2.78968	-1.09111	2.79e-05	0.000488186	TIAM2	protein_coding:protein_coding	-0.829445	0.994948	1	N	-0.799389	0.993491	1	N	-0.428597	0.957032	1	N	-0.592673	0.986857	1	N
chr6	155395367	155455839	38.2353	24.0231	-0.670481	9.14e-05	0.00132467	NOX3	protein_coding:protein_coding	-1.1604	1	1	N	-1.12997	1	1	N	-1.05526	1	1	N	-0.748744	1	1	N
chr6	157981862	158099176	242.827	140.906	-0.785192	3.26e-16	2.86e-14	SYNJ2	protein_coding:protein_coding	0.392556	2.21e-11	5.69e-11	Y	0.369715	3.76e-10	9.49e-10	Y	0.797805	3.78e-52	1.93e-51	Y	0.71123	6.33e-39	3.31e-38	Y
chr6	157981953	158094094	224.355	131.77	-0.767768	3.42e-15	2.82e-13	SYNJ2	protein_coding:protein_coding	0.350426	5.15e-09	1.25e-08	Y	0.330654	4.14e-08	9.94e-08	Y	0.737481	3.25e-42	1.49e-41	Y	0.669177	7.64e-33	3.63e-32	Y
chr6	157982037	158030937	66.548	40.0342	-0.733163	1.91e-08	7.33e-07	SYNJ2	protein_coding:protein_coding	-0.101585	0.852053	1	N	-0.175809	0.960261	1	N	0.176183	0.0301874	0.0600997	N	0.252625	0.0037664	0.00807467	N
chr6	158017047	158099176	198.22	114.101	-0.79679	1.71e-16	1.53e-14	SYNJ2	protein_coding:protein_coding	0.579106	1.87e-17	5.44e-17	Y	0.582796	1.53e-17	4.46e-17	Y	1.03049	3.18e-65	1.87e-64	Y	0.921957	1.29e-48	7.73e-48	Y
chr6	158017464	158033532	26.5913	16.3935	-0.697837	3.07e-05	0.000529718	SYNJ2	protein_coding:protein_coding	-0.0316887	0.600031	0.991597	N	0.0605594	0.376599	0.655988	N	0.373676	0.00841509	0.0173719	N	0.517684	0.000432855	0.000979881	N
chr6	158070127	158096463	94.062	58.2137	-0.692255	8.44e-11	4.61e-09	SYNJ2	protein_coding:protein_coding	1.45076	2.21e-38	8.71e-38	Y	1.44187	1.44e-37	5.69e-37	Y	1.72432	3.9e-69	2.37e-68	Y	1.53718	5.13e-50	3.14e-49	Y
chr6	159034467	159045152	8.09613	4.53104	-0.837391	0.00192741	0.0152314	TAGAP	protein_coding:protein_coding	-0.888133	0.999929	1	N	-1.48285	1	1	N	-0.918586	0.999983	1	N	-0.585117	0.996879	1	N
chr6	159034480	159044991	7.72229	4.49987	-0.779145	0.00372818	0.0253381	TAGAP	protein_coding:protein_coding	-0.835293	0.999808	1	N	-1.46601	1	1	N	-0.960051	0.999991	1	N	-0.67999	0.999091	1	N
chr6	159169399	159272108	70.8066	44.9262	-0.656328	1.5e-07	4.77e-06	FNDC1	protein_coding:protein_coding	-0.975527	1	1	N	-0.993163	1	1	N	-0.867732	1	1	N	-0.818054	1	1	N
chr6	159197446	159272105	49.9901	31.4181	-0.670046	5.99e-07	1.66e-05	FNDC1	protein_coding:protein_coding	-0.963377	1	1	N	-1.04208	1	1	N	-0.879904	1	1	N	-0.846683	1	1	N
chr6	160121814	160158718	26.485	17.4773	-0.599695	0.000175599	0.00227498	SLC22A1	protein_coding:protein_coding	-0.720542	1	1	N	-0.748264	1	1	N	-0.794493	1	1	N	-0.697463	1	1	N
chr6	160121935	160158551	26.3233	17.255	-0.609325	0.00015415	0.00204698	SLC22A1	protein_coding:protein_coding	-0.737262	1	1	N	-0.743646	1	1	N	-0.796421	1	1	N	-0.693983	1	1	N
chr6	160121935	160158582	26.3233	17.255	-0.609325	0.000154064	0.00204683	SLC22A1	protein_coding:protein_coding	-0.737262	1	1	N	-0.743646	1	1	N	-0.796421	1	1	N	-0.693983	1	1	N
chr6	160216754	160258821	29.5509	17.2112	-0.77985	1.11e-06	2.89e-05	SLC22A2	protein_coding:protein_coding	-0.960022	1	1	N	-0.863382	1	1	N	-0.828908	1	1	N	-0.723148	1	1	N
chr6	160244184	160277638	22.1027	13.7331	-0.686567	0.00032527	0.00371721	SLC22A2	protein_coding:protein_coding	-1.09622	1	1	N	-1.21337	1	1	N	-1.01852	1	1	N	-0.719025	1	1	N
chr6	160348377	160452577	73.1999	43.8587	-0.738978	1.62e-08	6.35e-07	SLC22A3	protein_coding:protein_coding	-1.06257	1	1	N	-0.913299	1	1	N	-0.712422	1	1	N	-0.641481	1	1	N
chr6	160531481	160664275	79.4025	51.2005	-0.633028	1.77e-06	4.35e-05	LPA	protein_coding:protein_coding	-0.690276	1	1	N	-0.617615	1	1	N	-0.6276	1	1	N	-0.479604	1	1	N
chr6	160702237	160711883	5.99649	3.56537	-0.750064	0.00358045	0.0245901	PLG	protein_coding:protein_coding	-0.842759	0.998314	1	N	-0.84861	0.998332	1	N	-0.445003	0.955949	1	N	-0.29321	0.875866	1	N
chr6	160702243	160754097	33.3176	21.7288	-0.616675	0.000207044	0.00259335	PLG	protein_coding:protein_coding	-0.980289	1	1	N	-0.862254	1	1	N	-0.798222	1	1	N	-0.571953	1	1	N
chr6	160702245	160713026	7.12403	4.02521	-0.823629	0.00108331	0.00969022	PLG	protein_coding:protein_coding	-0.824659	0.998854	1	N	-0.857788	0.999148	1	N	-0.430275	0.958745	1	N	-0.119979	0.712628	1	N
chr6	161347416	162727766	825.24	512.122	-0.688326	7.5e-10	3.6e-08	PRKN	protein_coding:protein_coding	-1.01783	1	1	N	-1.04086	1	1	N	-0.888751	1	1	N	-0.76545	1	1	N
chr6	161348638	162727771	824.646	511.815	-0.688152	7.62e-10	3.65e-08	PRKN	protein_coding:protein_coding	-1.01863	1	1	N	-1.04045	1	1	N	-0.889289	1	1	N	-0.765838	1	1	N
chr6	161350098	161569420	143.498	85.935	-0.739712	7.03e-09	2.91e-07	PRKN	protein_coding:protein_coding	-0.909395	1	1	N	-1.03584	1	1	N	-0.85189	1	1	N	-0.678882	1	1	N
chr6	161545111	162727764	695.986	433.875	-0.681779	8.51e-10	4.04e-08	PRKN	protein_coding:protein_coding	-1.04348	1	1	N	-1.04561	1	1	N	-0.894571	1	1	N	-0.782143	1	1	N
chr6	161548753	161569420	13.7776	7.69117	-0.841054	8.31e-06	0.000171115	PRKN	protein_coding:protein_coding	-1.13063	1	1	N	-1.23216	1	1	N	-0.767688	0.999999	1	N	-0.813544	0.999999	1	N
chr6	162727131	163315491	353.055	222.895	-0.663531	2.36e-08	8.91e-07	PACRG	protein_coding:protein_coding	-1.04362	1	1	N	-1.028	1	1	N	-1.00498	1	1	N	-0.840957	1	1	N
chr6	162727131	163315492	353.055	222.895	-0.663531	2.36e-08	8.9e-07	PACRG	protein_coding:protein_coding	-1.04362	1	1	N	-1.028	1	1	N	-1.00498	1	1	N	-0.840957	1	1	N
chr6	162727960	163315311	352.29	222.323	-0.66411	2.3e-08	8.7e-07	PACRG	protein_coding:protein_coding	-1.04874	1	1	N	-1.0303	1	1	N	-1.00681	1	1	N	-0.842818	1	1	N
chr6	162814244	163179401	215.046	135.846	-0.662677	2.13e-08	8.1e-07	PACRG	protein_coding:protein_coding	-1.06188	1	1	N	-1.06327	1	1	N	-1.00355	1	1	N	-0.855325	1	1	N
chr6	163060842	163090305	18.7526	10.7391	-0.804219	2.15e-05	0.000390079	PACRG	protein_coding:protein_coding	-1.03671	1	1	N	-1.21856	1	1	N	-0.84142	1	1	N	-0.653966	0.999997	1	N
chr6	163062285	163245168	108.684	67.9932	-0.676671	2.52e-08	9.41e-07	PACRG	protein_coding:protein_coding	-1.12632	1	1	N	-1.16319	1	1	N	-1.02442	1	1	N	-0.919641	1	1	N
chr6	166157655	166167851	7.16988	3.53261	-1.02121	4.43e-05	0.000722703	TBXT	protein_coding:protein_coding	-1.32083	0.999997	1	N	-0.818545	0.998816	1	N	-0.399749	0.956388	1	N	-0.438569	0.964836	1	N
chr6	166157655	166168619	7.4825	3.75413	-0.995042	5.85e-05	0.000909205	TBXT	protein_coding:protein_coding	-1.32985	0.999998	1	N	-0.820967	0.999153	1	N	-0.408623	0.964245	1	N	-0.521545	0.985363	1	N
chr6	166157655	166168700	7.53607	3.75223	-1.00607	4.14e-05	0.000680067	TBXT	protein_coding:protein_coding	-1.32985	0.999998	1	N	-0.820967	0.999153	1	N	-0.428969	0.970884	1	N	-0.519004	0.985534	1	N
chr6	166164605	166168671	3.16795	1.07422	-1.56026	5.23e-05	0.000828588	TBXT	protein_coding:protein_coding	-1.92188	0.999938	1	N	-1.03166	0.992086	1	N	-0.848635	0.993087	1	N	-0.570809	0.957487	1	N
chr6	167111806	167139141	17.9999	10.9804	-0.713057	0.000235608	0.00286687	CCR6	protein_coding:protein_coding	-1.08198	1	1	N	-1.017	1	1	N	-1.05781	1	1	N	-0.809342	1	1	N
chr6	167120865	167137657	11.4678	7.00469	-0.711196	0.00090206	0.00837128	CCR6	protein_coding:protein_coding	-0.976139	0.999999	1	N	-1.09098	1	1	N	-0.975317	1	1	N	-0.755612	0.999987	1	N
chr6	167122768	167139696	11.5447	6.96576	-0.728882	0.000329132	0.00375308	CCR6	protein_coding:protein_coding	-0.979299	0.999999	1	N	-1.00372	0.999999	1	N	-0.928066	1	1	N	-0.816538	0.999997	1	N
chr6	167122770	167138946	11.1178	6.74969	-0.719972	0.000407241	0.00446641	CCR6	protein_coding:protein_coding	-0.982697	0.999999	1	N	-0.990067	0.999999	1	N	-0.930872	1	1	N	-0.821986	0.999996	1	N
chr6	167149479	167172277	15.6554	8.77735	-0.834802	1.33e-05	0.000257441	TCP10L2	protein_coding:protein_coding	-1.22619	1	1	N	-1.12374	1	1	N	-0.632084	0.99995	1	N	-0.492684	0.998773	1	N
chr6	167170618	167182908	4.4748	2.50309	-0.838116	0.00813227	0.0455083	TCP10L2	protein_coding:protein_coding	-1.52413	1	1	N	-1.85558	1	1	N	-1.11561	0.999913	1	N	-0.580536	0.982703	1	N
chr6	167271168	167296196	15.1428	9.92615	-0.609322	0.000750494	0.00722176	UNC93A	protein_coding:protein_coding	-1.02518	1	1	N	-1.07172	1	1	N	-0.795509	1	1	N	-0.760244	0.999999	1	N
chr6	167291314	167316014	15.8799	9.02643	-0.81497	7.3e-05	0.00109562	UNC93A	protein_coding:protein_coding	-1.02695	1	1	N	-1.09461	1	1	N	-0.805747	1	1	N	-0.518728	0.999508	1	N
chr6	167291463	167315988	15.7687	8.89406	-0.826151	5.58e-05	0.000873256	UNC93A	protein_coding:protein_coding	-1.06814	1	1	N	-1.09461	1	1	N	-0.790499	0.999999	1	N	-0.502747	0.999255	1	N
chr6	167325070	167341887	10.2969	6.16426	-0.740206	0.00137996	0.0117108	TTLL2	protein_coding:protein_coding	-0.850019	0.999966	1	N	-1.08812	0.999999	1	N	-0.78649	0.999959	1	N	-0.501463	0.995084	1	N
chr6	167325085	167342688	11.1948	6.64587	-0.752293	0.000492456	0.00519195	TTLL2	protein_coding:protein_coding	-0.861107	0.999983	1	N	-1.02197	0.999999	1	N	-0.726466	0.999925	1	N	-0.491921	0.99551	1	N
chr6	167998201	168045095	32.1314	20.6481	-0.637979	1.04e-05	0.000208112	KIF25	protein_coding:protein_coding	-0.985062	1	1	N	-0.954641	1	1	N	-0.686874	1	1	N	-0.715306	1	1	N
chr6	167999091	168045063	31.4081	20.254	-0.632929	1.1e-05	0.000218474	KIF25	protein_coding:protein_coding	-0.968699	1	1	N	-0.957091	1	1	N	-0.672329	1	1	N	-0.730205	1	1	N
chr6	168017872	168045089	19.5494	12.6973	-0.622599	0.000195984	0.0024799	KIF25	protein_coding:protein_coding	-1.12416	1	1	N	-0.943442	1	1	N	-0.491693	0.999677	1	N	-0.558769	0.999902	1	N
chr6	168306903	168319777	7.15354	4.72554	-0.598179	0.00832493	0.0462436	DACT2	protein_coding:protein_coding	-0.962647	0.999965	1	N	-1.12294	0.999996	1	N	-0.807502	0.999883	1	N	-1.00229	0.999991	1	N
chr6	168441150	168667994	131.399	80.2214	-0.711894	8.44e-11	4.61e-09	SMOC2	protein_coding:protein_coding	-1.029	1	1	N	-1.08893	1	1	N	-0.913385	1	1	N	-0.907027	1	1	N
chr6	168441183	168667992	131.398	80.1774	-0.712679	8.03e-11	4.4e-09	SMOC2	protein_coding:protein_coding	-1.03054	1	1	N	-1.08893	1	1	N	-0.913385	1	1	N	-0.907027	1	1	N
chr6	168652958	168667991	8.87629	4.90184	-0.856633	6.39e-05	0.00097545	SMOC2	protein_coding:protein_coding	-1.40939	1	1	N	-1.3272	1	1	N	-0.706939	0.999751	1	N	-0.8087	0.999928	1	N
chr6	168653083	168665224	7.02109	3.81156	-0.881316	0.000187669	0.00239264	SMOC2	protein_coding:protein_coding	-1.42624	1	1	N	-1.36254	1	1	N	-0.715447	0.9992	1	N	-0.826213	0.999741	1	N
chr6	169215779	169254044	19.939	10.9665	-0.86249	2.78e-07	8.34e-06	THBS2	protein_coding:protein_coding	-1.12904	1	1	N	-1.29504	1	1	N	-0.861353	1	1	N	-0.961377	1	1	N
chr6	169215784	169253846	19.8775	10.8337	-0.875614	1.48e-07	4.73e-06	THBS2	protein_coding:protein_coding	-1.14803	1	1	N	-1.28127	1	1	N	-0.855737	1	1	N	-0.964346	1	1	N
chr6	169215787	169254050	19.9409	11.0119	-0.856661	3.15e-07	9.36e-06	THBS2	protein_coding:protein_coding	-1.12904	1	1	N	-1.28272	1	1	N	-0.861353	1	1	N	-0.961377	1	1	N
chr6	169215793	169253838	19.8775	10.8337	-0.875614	1.48e-07	4.73e-06	THBS2	protein_coding:protein_coding	-1.14803	1	1	N	-1.28127	1	1	N	-0.855737	1	1	N	-0.964346	1	1	N
chr6	169215795	169250860	18.4065	10.1352	-0.860835	5.08e-07	1.43e-05	THBS2	protein_coding:protein_coding	-1.10551	1	1	N	-1.22507	1	1	N	-0.84682	1	1	N	-0.911359	1	1	N
chr6	169215796	169251450	18.5622	10.1783	-0.866872	3.94e-07	1.14e-05	THBS2	protein_coding:protein_coding	-1.15814	1	1	N	-1.26459	1	1	N	-0.8438	1	1	N	-0.914592	1	1	N
chr6	169216089	169250844	18.1978	10.0038	-0.863218	5.41e-07	1.51e-05	THBS2	protein_coding:protein_coding	-1.13388	1	1	N	-1.21739	1	1	N	-0.85146	1	1	N	-0.901804	1	1	N
chr6	169248774	169252151	1.92692	0.79701	-1.27362	0.00693956	0.0405668	THBS2	protein_coding:protein_coding	-1.40956	0.996068	1	N	-1.3804	0.995419	1	N	-0.511957	0.878366	1	N	0.0117925	0.563997	0.941919	N
chr7	550269	602683	28.5571	17.7621	-0.685048	1.45e-05	0.000277488	PRKAR1B	protein_coding:protein_coding	-0.588136	0.999989	1	N	-0.579149	0.999985	1	N	-0.837793	1	1	N	-0.740127	1	1	N
chr7	596179	691794	60.8843	40.0573	-0.604006	1.43e-06	3.61e-05	PRKAR1B	protein_coding:protein_coding	-0.224706	0.988667	1	N	-0.200615	0.979189	1	N	-0.361295	0.999988	1	N	-0.358217	0.999977	1	N
chr7	1542234	1556205	11.6799	6.74251	-0.792677	5.4e-05	0.00085043	TMEM184A	protein_coding:protein_coding	0.0508012	0.454212	0.773011	N	-0.145488	0.746027	1	N	0.00307779	0.523746	0.904425	N	-0.204077	0.847625	1	N
chr7	1548648	1556237	5.09269	2.12625	-1.26012	6.7e-06	0.000141443	TMEM184A	protein_coding:protein_coding	-0.887472	0.992541	1	N	-0.797618	0.986814	1	N	-0.4105	0.937691	1	N	-0.571385	0.977008	1	N
chr7	1550147	1555531	3.64254	1.61853	-1.17026	0.000379462	0.00421363	TMEM184A	protein_coding:protein_coding	-0.609531	0.933499	1	N	-0.659652	0.944702	1	N	-0.563764	0.961488	1	N	-0.517654	0.945685	1	N
chr7	1550304	1556120	3.74432	1.70867	-1.13183	0.000468318	0.00499325	TMEM184A	protein_coding:protein_coding	-0.602886	0.935261	1	N	-0.648783	0.945555	1	N	-0.561101	0.965845	1	N	-0.681337	0.981933	1	N
chr7	1550361	1560821	5.9451	2.83457	-1.06857	4.79e-05	0.000769555	TMEM184A	protein_coding:protein_coding	-0.247332	0.796166	1	N	-0.533409	0.941328	1	N	-0.763488	0.999207	1	N	-0.927406	0.999852	1	N
chr7	1688118	1747954	28.8277	18.704	-0.624111	0.000112491	0.00157239	ELFN1	protein_coding:protein_coding	-0.710224	1	1	N	-0.598354	0.999997	1	N	-1.04245	1	1	N	-0.911731	1	1	N
chr7	1709161	1747954	17.9108	11.172	-0.680938	0.000185792	0.00237214	ELFN1	protein_coding:protein_coding	-0.610786	0.999802	1	N	-0.614482	0.999804	1	N	-1.04457	1	1	N	-0.891453	1	1	N
chr7	2512528	2528427	9.26573	5.66665	-0.709409	0.000646604	0.00644058	LFNG	protein_coding:protein_coding	-0.634041	0.996557	1	N	-0.716412	0.998604	1	N	-0.149119	0.772989	1	N	-0.290368	0.90643	1	N
chr7	2524647	2528427	3.44169	1.81413	-0.923837	0.00498201	0.0316236	LFNG	protein_coding:protein_coding	-0.591371	0.938759	1	N	-0.777543	0.972825	1	N	0.217696	0.351395	0.627585	N	0.254261	0.322806	0.571344	N
chr7	2906141	3043867	56.1657	32.8643	-0.77317	3.59e-06	8.12e-05	CARD11	protein_coding:protein_coding	-1.07331	1	1	N	-1.15847	1	1	N	-1.11109	1	1	N	-0.772105	1	1	N
chr7	2947575	3043845	39.0178	24.1148	-0.694213	0.00018323	0.00234788	CARD11	protein_coding:protein_coding	-1.0037	1	1	N	-1.08346	1	1	N	-1.15534	1	1	N	-0.745791	1	1	N
chr7	3301251	4269000	437.49	284.286	-0.621907	3.02e-08	1.1e-06	SDK1	protein_coding:protein_coding	-0.767011	1	1	N	-0.731162	1	1	N	-0.765848	1	1	N	-0.651498	1	1	N
chr7	3301586	4266408	435.792	283.354	-0.621036	3.04e-08	1.11e-06	SDK1	protein_coding:protein_coding	-0.765305	1	1	N	-0.733485	1	1	N	-0.764551	1	1	N	-0.650815	1	1	N
chr7	3301586	4269000	437.333	284.199	-0.621834	3.09e-08	1.13e-06	SDK1	protein_coding:protein_coding	-0.767177	1	1	N	-0.730429	1	1	N	-0.766549	1	1	N	-0.651865	1	1	N
chr7	3950919	3958287	3.73331	1.57026	-1.24945	0.000182727	0.00234449	SDK1	protein_coding:protein_coding	-0.461461	0.880635	1	N	-0.761506	0.960545	1	N	-0.659735	0.987129	1	N	-1.03966	0.999233	1	N
chr7	5592815	5606655	15.7409	10.282	-0.614407	0.000370166	0.0041237	FSCN1	protein_coding:protein_coding	0.186428	0.211749	0.37754	N	0.191988	0.205109	0.368966	N	0.485981	0.00754078	0.0156095	N	0.388311	0.0324162	0.0647896	N
chr7	5593847	5603983	10.6967	6.66963	-0.68149	0.000874234	0.00816948	FSCN1	protein_coding:protein_coding	0.0118428	0.518396	0.872467	N	-0.0342871	0.590086	0.98966	N	0.344543	0.0866833	0.166564	N	0.450107	0.0365034	0.0726064	N
chr7	5594546	5603946	10.4788	6.44743	-0.700676	0.000817661	0.00775325	FSCN1	protein_coding:protein_coding	0.0271913	0.495457	0.837468	N	-0.0413216	0.600257	1	N	0.510701	0.024299	0.0487556	N	0.614641	0.00875049	0.0182732	N
chr7	5594685	5603998	10.4164	6.26685	-0.733044	0.000435976	0.0047221	FSCN1	protein_coding:protein_coding	0.0352391	0.483713	0.819064	N	-0.0767276	0.650535	1	N	0.510701	0.024299	0.0487556	N	0.599303	0.0104959	0.021801	N
chr7	12570718	12581105	5.31984	2.66952	-0.994804	0.00044265	0.00477807	SCIN	protein_coding:protein_coding	-0.714645	0.991049	1	N	-1.41955	0.999979	1	N	-0.601379	0.990056	1	N	-0.807842	0.998238	1	N
chr7	12570719	12660182	46.652	24.9845	-0.900903	9.75e-12	5.95e-10	SCIN	protein_coding:protein_coding	-1.04489	1	1	N	-0.98404	1	1	N	-0.448691	0.999999	1	N	-0.544696	1	1	N
chr7	12588927	12625052	16.715	9.52889	-0.810765	1.12e-05	0.000222166	SCIN	protein_coding:protein_coding	-1.17062	1	1	N	-1.11368	1	1	N	-0.59002	0.999915	1	N	-0.503707	0.999245	1	N
chr7	12589428	12622884	15.6221	8.64782	-0.85318	5.12e-06	0.000111742	SCIN	protein_coding:protein_coding	-1.2585	1	1	N	-1.16959	1	1	N	-0.556607	0.9997	1	N	-0.496562	0.998708	1	N
chr7	12589432	12653602	34.8738	18.5149	-0.913456	1.71e-10	8.98e-09	SCIN	protein_coding:protein_coding	-1.04929	1	1	N	-0.943673	1	1	N	-0.355074	0.99939	1	N	-0.477217	0.999982	1	N
chr7	13891228	13989666	55.6199	30.6206	-0.861096	1.49e-11	8.9e-10	ETV1	protein_coding:protein_coding	-0.778332	1	1	N	-0.847265	1	1	N	-0.151367	0.952262	1	N	-0.200536	0.983152	1	N
chr7	13891232	13986514	54.5857	29.7362	-0.876304	7.84e-12	4.86e-10	ETV1	protein_coding:protein_coding	-0.793579	1	1	N	-0.856919	1	1	N	-0.146895	0.945618	1	N	-0.1975	0.980859	1	N
chr7	13891232	13991425	56.8113	31.5945	-0.846503	2.42e-11	1.42e-09	ETV1	protein_coding:protein_coding	-0.763839	1	1	N	-0.829729	1	1	N	-0.144032	0.945442	1	N	-0.193912	0.980912	1	N
chr7	13893029	13989676	54.9642	30.0899	-0.869216	1.01e-11	6.15e-10	ETV1	protein_coding:protein_coding	-0.782974	1	1	N	-0.85365	1	1	N	-0.139852	0.937231	1	N	-0.191711	0.978116	1	N
chr7	13893267	13988873	54.5037	29.9137	-0.865549	1.75e-11	1.03e-09	ETV1	protein_coding:protein_coding	-0.777942	1	1	N	-0.849212	1	1	N	-0.144484	0.942168	1	N	-0.184117	0.973278	1	N
chr7	13894154	13986514	53.1802	28.762	-0.886725	7.05e-12	4.4e-10	ETV1	protein_coding:protein_coding	-0.784169	1	1	N	-0.868301	1	1	N	-0.135378	0.927816	1	N	-0.186189	0.973019	1	N
chr7	13894380	13989947	54.2764	29.7804	-0.86596	1.75e-11	1.03e-09	ETV1	protein_coding:protein_coding	-0.7713	1	1	N	-0.855803	1	1	N	-0.140213	0.936405	1	N	-0.186452	0.974419	1	N
chr7	13895857	13991249	54.2339	30.0052	-0.853981	3.19e-11	1.83e-09	ETV1	protein_coding:protein_coding	-0.753837	1	1	N	-0.82481	1	1	N	-0.132429	0.924967	1	N	-0.176022	0.967091	1	N
chr7	13906500	13986452	44.644	25.3022	-0.8192	8.81e-10	4.17e-08	ETV1	protein_coding:protein_coding	-0.760967	1	1	N	-0.835753	1	1	N	-0.122285	0.888229	1	N	-0.185896	0.961259	1	N
chr7	13911281	13986441	41.3519	23.6344	-0.807068	2.75e-09	1.19e-07	ETV1	protein_coding:protein_coding	-0.793101	1	1	N	-0.853852	1	1	N	-0.173108	0.952049	1	N	-0.252264	0.989727	1	N
chr7	13935892	13991425	28.9197	17.8085	-0.699486	2.72e-06	6.37e-05	ETV1	protein_coding:protein_coding	-0.739487	1	1	N	-0.837352	1	1	N	-0.226212	0.966409	1	N	-0.272169	0.983011	1	N
chr7	13939195	13991384	26.3356	16.4459	-0.67929	1.44e-05	0.000275784	ETV1	protein_coding:protein_coding	-0.762585	1	1	N	-0.894297	1	1	N	-0.260871	0.977568	1	N	-0.252547	0.970988	1	N
chr7	14736137	14974777	96.8401	62.983	-0.620641	5.35e-06	0.000116074	DGKB	protein_coding:protein_coding	-1.03084	1	1	N	-0.947885	1	1	N	-0.895062	1	1	N	-0.686368	1	1	N
chr7	16791810	16804999	7.06394	3.98134	-0.827218	0.00114894	0.0101378	AGR2	protein_coding:protein_coding	-0.705806	0.996231	1	N	-1.02943	0.999867	1	N	-0.656339	0.996724	1	N	-0.411502	0.960483	1	N
chr7	16792639	16801196	4.81214	2.59357	-0.891739	0.00206679	0.016089	AGR2	protein_coding:protein_coding	-0.662381	0.982413	1	N	-1.18476	0.999635	1	N	-0.524395	0.968997	1	N	-0.510553	0.962285	1	N
chr7	16794673	16804987	5.63372	3.24825	-0.794425	0.0040913	0.0272051	AGR2	protein_coding:protein_coding	-0.628729	0.985574	1	N	-1.07622	0.99967	1	N	-0.434368	0.94346	1	N	-0.144596	0.72778	1	N
chr7	16797630	16833433	18.2568	11.5797	-0.65683	0.00170097	0.013787	AGR2	protein_coding:protein_coding	-0.749388	0.999998	1	N	-0.926909	1	1	N	-0.858772	1	1	N	-0.46465	0.999257	1	N
chr7	18086948	18666923	270.697	164.696	-0.716872	3.7e-09	1.58e-07	HDAC9	protein_coding:protein_coding	-1.02829	1	1	N	-0.925111	1	1	N	-0.610099	1	1	N	-0.447911	1	1	N
chr7	18290091	18585326	131.983	80.6972	-0.709758	9.36e-08	3.09e-06	HDAC9	protein_coding:protein_coding	-1.0393	1	1	N	-0.983631	1	1	N	-0.681886	1	1	N	-0.464258	1	1	N
chr7	18290421	18590486	134.289	82.333	-0.705802	1.09e-07	3.55e-06	HDAC9	protein_coding:protein_coding	-1.03335	1	1	N	-0.97663	1	1	N	-0.685915	1	1	N	-0.466595	1	1	N
chr7	18495709	18591544	44.8443	25.0644	-0.839284	1.18e-08	4.73e-07	HDAC9	protein_coding:protein_coding	-1.12902	1	1	N	-1.10869	1	1	N	-0.576236	1	1	N	-0.455773	0.999998	1	N
chr7	18495714	18590376	44.3674	24.6656	-0.846999	1.14e-08	4.58e-07	HDAC9	protein_coding:protein_coding	-1.14992	1	1	N	-1.11436	1	1	N	-0.573547	1	1	N	-0.443212	0.999996	1	N
chr7	18495744	18668731	90.4779	48.4908	-0.899853	1.35e-13	9.81e-12	HDAC9	protein_coding:protein_coding	-1.09657	1	1	N	-0.99018	1	1	N	-0.348596	1	1	N	-0.313546	0.999993	1	N
chr7	18495745	18668837	90.5375	48.4903	-0.900818	1.35e-13	9.81e-12	HDAC9	protein_coding:protein_coding	-1.09657	1	1	N	-0.99018	1	1	N	-0.348596	1	1	N	-0.311738	0.999992	1	N
chr7	18495745	18668843	90.5375	48.4903	-0.900818	1.35e-13	9.81e-12	HDAC9	protein_coding:protein_coding	-1.09657	1	1	N	-0.99018	1	1	N	-0.348596	1	1	N	-0.311738	0.999992	1	N
chr7	18495745	19002416	232.004	138.289	-0.746461	1.25e-10	6.7e-09	HDAC9	protein_coding:protein_coding	-1.07332	1	1	N	-1.00695	1	1	N	-0.660268	1	1	N	-0.537412	1	1	N
chr7	18495748	19002416	232.004	138.289	-0.746461	1.25e-10	6.7e-09	HDAC9	protein_coding:protein_coding	-1.07332	1	1	N	-1.00695	1	1	N	-0.660268	1	1	N	-0.537412	1	1	N
chr7	18495755	18667105	89.5712	48.0493	-0.89852	1.86e-13	1.34e-11	HDAC9	protein_coding:protein_coding	-1.09428	1	1	N	-0.987193	1	1	N	-0.357612	1	1	N	-0.318822	0.999994	1	N
chr7	18495758	18668131	90.1022	48.2695	-0.900452	1.34e-13	9.79e-12	HDAC9	protein_coding:protein_coding	-1.09671	1	1	N	-0.992606	1	1	N	-0.3533	1	1	N	-0.317126	0.999994	1	N
chr7	18496166	18668843	90.1513	48.3143	-0.899897	1.35e-13	9.81e-12	HDAC9	protein_coding:protein_coding	-1.09671	1	1	N	-0.990044	1	1	N	-0.353514	1	1	N	-0.318983	0.999995	1	N
chr7	18496261	18996197	228.367	136.563	-0.741791	1.24e-10	6.63e-09	HDAC9	protein_coding:protein_coding	-1.0613	1	1	N	-1.0066	1	1	N	-0.660779	1	1	N	-0.542931	1	1	N
chr7	18496302	18954316	211.47	126.09	-0.746	1.37e-10	7.3e-09	HDAC9	protein_coding:protein_coding	-1.0527	1	1	N	-0.992954	1	1	N	-0.641607	1	1	N	-0.520542	1	1	N
chr7	18496496	18591533	44.2899	24.712	-0.841768	9.29e-09	3.77e-07	HDAC9	protein_coding:protein_coding	-1.13458	1	1	N	-1.12464	1	1	N	-0.579985	1	1	N	-0.467264	0.999999	1	N
chr7	18509272	18666900	83.2766	44.2085	-0.913587	1.14e-13	8.4e-12	HDAC9	protein_coding:protein_coding	-1.1119	1	1	N	-0.989564	1	1	N	-0.333124	0.999997	1	N	-0.314173	0.999984	1	N
chr7	18509312	18666979	83.2653	44.209	-0.913374	1.01e-13	7.44e-12	HDAC9	protein_coding:protein_coding	-1.1119	1	1	N	-0.989564	1	1	N	-0.333382	0.999997	1	N	-0.318173	0.999987	1	N
chr7	19719314	19773617	23.7674	15.6518	-0.602662	0.0013128	0.0112727	TMEM196	protein_coding:protein_coding	-1.02774	1	1	N	-0.908193	1	1	N	-0.7399	1	1	N	-0.435458	0.999555	1	N
chr7	19719315	19773393	23.7192	15.6515	-0.599749	0.00145582	0.0122172	TMEM196	protein_coding:protein_coding	-1.01056	1	1	N	-0.891013	1	1	N	-0.746799	1	1	N	-0.435458	0.999555	1	N
chr7	19721852	19773194	22.455	14.9583	-0.586093	0.00172379	0.0139192	TMEM196	protein_coding:protein_coding	-1.00142	1	1	N	-0.843701	1	1	N	-0.730909	1	1	N	-0.447139	0.999542	1	N
chr7	24698354	24757464	38.0848	25.3782	-0.585625	3.86e-05	0.000643098	GSDME	protein_coding:protein_coding	-0.743009	1	1	N	-0.647466	1	1	N	-0.445591	0.999985	1	N	-0.421419	0.999944	1	N
chr7	24698388	24757475	38.0352	25.3339	-0.586269	3.97e-05	0.000658544	GSDME	protein_coding:protein_coding	-0.748141	1	1	N	-0.647466	1	1	N	-0.449468	0.999987	1	N	-0.421419	0.999944	1	N
chr7	24707278	24717316	7.10487	4.29263	-0.726946	0.00674806	0.039699	GSDME	protein_coding:protein_coding	-0.895721	0.999587	1	N	-0.746658	0.997847	1	N	-0.130214	0.712471	1	N	0.336908	0.127505	0.239383	N
chr7	24707278	24719096	8.27878	4.94184	-0.74437	0.00365426	0.0249873	GSDME	protein_coding:protein_coding	-0.794218	0.999252	1	N	-0.738256	0.998511	1	N	-0.277329	0.880535	1	N	0.148096	0.303279	0.539763	N
chr7	24707312	24757731	29.156	18.3395	-0.668838	8.03e-05	0.00118526	GSDME	protein_coding:protein_coding	-1.03868	1	1	N	-0.800405	1	1	N	-0.703454	1	1	N	-0.550847	0.999998	1	N
chr7	30752134	30757602	3.33657	1.67772	-0.991861	0.00294013	0.0211413	INMT	protein_coding:protein_coding	-1.36869	0.999874	1	N	-1.49428	0.99995	1	N	-0.699725	0.981989	1	N	-0.570809	0.957487	1	N
chr7	30752136	30755851	2.65136	1.19146	-1.15401	0.00278762	0.0202765	INMT	protein_coding:protein_coding	-0.959262	0.984721	1	N	-1.26211	0.996129	1	N	-0.396	0.864674	1	N	-0.34266	0.831416	1	N
chr7	31063193	31106709	19.3168	12.7695	-0.59716	0.00125563	0.0108757	ADCYAP1R1	protein_coding:protein_coding	-1.12607	1	1	N	-0.986246	1	1	N	-1.13942	1	1	N	-0.927889	1	1	N
chr7	31063238	31106844	19.3186	12.8149	-0.592166	0.00140585	0.0118884	ADCYAP1R1	protein_coding:protein_coding	-1.13263	1	1	N	-0.983257	1	1	N	-1.14476	1	1	N	-0.933233	1	1	N
chr7	37848596	37900397	22.3609	14.3924	-0.635666	0.000708154	0.00690572	NME8	protein_coding:protein_coding	-1.37681	1	1	N	-1.00974	1	1	N	-0.734847	1	1	N	-0.576521	0.99999	1	N
chr7	37849018	37897092	21.0373	13.5182	-0.638041	0.000704127	0.00687829	NME8	protein_coding:protein_coding	-1.36359	1	1	N	-0.974385	1	1	N	-0.724606	1	1	N	-0.611973	0.999994	1	N
[truncated: 2,932 more rows]
