# Supplementary material for: Histone methyltransferase ASH1L primes metastases and metabolic reprogramming of macrophages in the bone niche
Source: Nat Commun. 2025 May 20;16:4681. doi: 10.1038/s41467-025-59381-2 (PMC12092585; doi:10.1038/s41467-025-59381-2)
Supplement: Supplementary file 6 — Supplementary Data 4 [file 41467_2025_59381_MOESM6_ESM.xlsx]

## Sheet: ASH1L direct targets
Supplementary Data 4. The downregulated DEGs (FDR ≤ 0.05; FC ≥ 1.5) with decreased H3K4me3 and/or H3K36me3 signals (FDR ≤ 0.05; FC ≥ 1.5) in ASH1L-depleted vs control PC-3M cells (*Some metastasis-associated genes are highlighted)
ABCA13
ABCC3
ABHD8
ABI3BP
ABLIM3
ABTB2
AC022150.4
ACADVL
ACER3
ACOD1
ACP7
ACSS2
ACTN1
ADAM12
ADAM15
ADAM19
ADAMTS3
ADAMTSL4
ADCY7
ADGRE2
ADGRE5
ADGRF1
ADIRF
ADK
ADM
ADO
ADPRH
ADRB2
AFAP1
AFG3L2
AGMAT
AGR2
AHNAK
AHNAK2
AIFM2
AK5
AKAP12
ALCAM
ALDH1A3
ALDH3B1
ALK
AMIGO2
AMOTL2
AMPD3
ANGPTL4
ANK3
ANKRD29
ANKRD37
ANTXR2
ANXA1
ANXA10
ANXA11
ANXA2
ANXA2R
ANXA3
ANXA7
AOX1
AP3M1
APBB2
APCDD1L
APOL6
AQP8
ARAP3
AREG
ARHGAP24
ARHGAP28
ARHGAP29
ARHGAP31
ARHGAP32
ARHGAP42
ARHGAP45
ARHGAP6
ARHGDIB
ARHGEF35
ARHGEF5
ARID5B
ARL14
ARNTL2
ARPP21
ARRDC2
ARSJ
ARTN
ASAP2
ASPH
ATL3
AXL
B3GALNT1
B3GNT3
B3GNT5
B4GALNT1
B4GALT4
B4GALT6
BACE2
BANK1
BARX2
BCAR3
BCL2A1
BCL2L1
BCL3
BCL6
BCL9L
BDKRB1
BDKRB2
BEGAIN
BHLHE40
BHLHE41
BIK
BIRC3
BMP3
BNC2
BNIP3
BOK
BOP1
BTC
BTN3A3
C11orf45
C11orf68
C16orf74
C17orf67
C1orf216
C1QTNF1
C2CD2
C3
C4orf19
C5orf46
C6orf141
CA12
CA9
CACNA1A
CACNA1S
CAMK2G
CAMK2N2
CAPN2
CAPN5
CAPRIN2
CARD6
CARMIL1
CASP4
CASP8
CAV1
CAV2
CBR3
CBWD1
CCDC141
CCDC149
CCDC50
CCDC68
CCDC69
CCDC9B
CCL28
CCN1
CCN2
CCN3
CCND1
CCNJL
CD109
CD151
CD24
CD274
CD320
CD33
CD44
CD55
CD59
CD63
CD70
CD86
CD9
CDA
CDC42BPB
CDCP1
CDH11
CDH3
CDH6
CDK1
CDKL1
CDYL2
CEBPD
CEMIP
CEMIP2
CENPVL3
CEP126
CFAP91
CGAS
CGREF1
CHCHD1
CHMP4C
CIART
CLCF1
CLCN1
CLDN14
CLDN23
CLDN3
CLDN4
CLDN7
CLEC2B
CLIP2
CLMP
CMBL
CMPK2
CNKSR2
CNTNAP3
CNTNAP3B
COL13A1
COL1A2
COL5A2
COL6A1
COL6A2
COL8A1
COTL1
CP
CPA6
CPAMD8
CPED1
CPNE7
CPZ
CRABP2
CREG2
CRIP2
CRYBG1
CRYZ
CSAG1
CSMD2
CSRP1
CTHRC1
CTNNA3
CTNND2
CTSB
CTSC
CTSZ
CXCL1
CXCL2
CXCL3
CXCL6
CXCL8
CYB5R2
CYP24A1
CYP27B1
CYP27C1
CYYR1
DAAM2
DAB2
DCBLD2
DCUN1D3
DDN
DDX60
DDX60L
DENND2A
DGAT1
DGAT2
DGKA
DGKG
DHRS3
DHRS9
DIP2B
DKK1
DLGAP4
DMRTA1
DNAAF3
DNAH12
DNAH5
DNAJC19
DNAJC22
DNER
DOCK10
DOCK2
DOCK4
DPP4
DPP7
DPY19L2
DPYD
DPYSL2
DPYSL3
DRAM1
DRAP1
DSC2
DTX3L
DTX4
DUSP2
DUSP4
DUSP5
DUSP6
DYNC1H1
ECHDC2
EDIL3
EEF1A2
EFEMP2
EFNA1
EGR2
EHBP1L1
EHF
ELAVL2
ELF3
ELFN2
ELMOD1
EMP1
EPB41L4B
EPCAM
EPHA2
EPHB2
EPHB6
EPM2AIP1
EPOR
EPS8L2
ERAP2
ERGIC2
ERRFI1
ERVMER34-1
ESM1
ESPN
ESYT2
ESYT3
ETS1
ETV1
ETV4
ETV5
EVA1A
EVA1C
EVPL
EXPH5
EYS
F11R
FABP5
FABP6
FADS1
FADS2
FAM110C
FAM111A
FAM111B
FAM114A1
FAM131A
FAM131B
FAM162A
FAM210A
FAM24B
FAM81A
FANCF
FAR2
FBLIM1
FBXL16
FBXL6
FBXO43
FCGR2A
FCHO1
FER1L6
FERMT1
FEZF1
FGF1
FH
FKBP11
FNDC3B
FOSL1
FOSL2
FOXA1
FOXA2
FOXL1
FRMD3
FRMD4B
FRMD6
FRMD8
FRRS1
FSCN1
FSTL1
FTH1
FUT11
FUT8
FUT9
FYB1
FYTTD1
FZD4
G0S2
GABRG3
GAL
GALNT6
GAS2
GAS2L1
GBE1
GBP1
GBP2
GBP3
GCHFR
GCNT2
GCOM1
GDF15
GEM
GFPT2
GGN
GJA1
GJB2
GJB3
GK
GLIPR1
GLIS1
GLIS3
GLRX
GMIP
GNAI2
GNG2
GNPDA1
GPAT3
GPER1
GPR132
GPR135
GPR146
GPR173
GPR19
GPR37
GPR39
GPR87
GPRC5A
GPRC5C
GRAMD1B
GRAMD2B
GRB7
GRIA3
GRIA4
GSAP
GSK3B
GSPT2
GUCY1A1
H2AC8
H2BC8
H2BC9
HAGHL
HAPLN1
HAS2
HAS3
HBEGF
HCLS1
HDAC9
HECW1
HEG1
HELZ2
HIPK2
HIVEP2
HMGA1
HMSD
HNF4G
HNMT
HOMER3
HOXB13
HPCAL1
HPSE
HRH1
HS3ST1
HS3ST5
HSD17B2
HSF1
HSH2D
HSPA6
HSPB8
HSPBAP1
HSPG2
HTR7
HYLS1
ICAM1
ID1
IDO1
IER2
IFI16
IFI44
IFIH1
IFIT2
IFIT3
IFITM2
IFITM3
IGF2
IGF2BP2
IGFBP3
IGFBP4
IGFBP6
IGFN1
IGSF9
IKBKE
IL13RA2
IL17RC
IL18
IL1B
IL20RA
IL22RA1
IL31RA
IL4R
IL7
IL7R
ILDR1
IMPA2
INAVA
INF2
IQCG
IQCJ
IQCJ-SCHIP1
IRAK2
IRF2
IRF2BPL
IRS1
IRS2
ISG15
ITGA2
ITGA3
ITGA5
ITGA6
ITGB4
ITGBL1
ITK
ITPKB
ITPR3
ITPRIPL2
JADE2
JAG1
JAKMIP3
JMJD1C
JUNB
KAT6B
KCNH8
KCNK1
KCNK10
KCNK2
KCNK9
KCNMA1
KHDC1
KIAA0040
KIAA1217
KIAA1549L
KIFC3
KIRREL1
KISS1R
KLF4
KLF5
KLHDC9
KLHL24
KLHL3
KLHL35
KLHL5
KRT18
KRT19
KRT75
KRT8
KYNU
L3MBTL4
LAD1
LAMA4
LAMA5
LAMB3
LAMP3
LCP1
LDB2
LFNG
LGALS1
LGALS3
LGALS8
LIF
LIMCH1
LIN7A
LIPG
LIPH
LMNA
LMO7
LOXL2
LPAR1
LPAR2
LPAR6
LPIN1
LPIN2
LPP
LPXN
LRATD1
LRATD2
LRMDA
LRP1
LRP8
LRRC8D
LRRC8E
LRRFIP1
LRRK1
LSAMP
LSG1
LTBP3
LTBR
LURAP1L
LUZP2
LY96
LYSMD2
MAB21L3
MACROD1
MAFF
MAGEA12
MAL2
MALL
MAML2
MAP3K13
MAP4K4
MAPK11
MAPKBP1
MASP1
MAST4
MB21D2
MBNL1
MBP
MCF2L2
MCTP1
ME3
MET
METTL7B
METTL9
MGLL
MGST1
MILR1
MIPOL1
MISP
MKRN3
MLH1
MLH3
MLKL
MLPH
MMP1
MMP13
MMP14
MMP17
MMP2
MMRN1
MOB3C
MOCOS
MOK
MPRIP
MPZL2
MPZL3
MSANTD3
MSN
MST1R
MT2A
MTCL1
MTMR11
MX1
MYADM
MYC
MYH15
MYLK
MYO10
MYO1B
MYO1E
MYO9B
MYOF
MYRF
NAALADL2
NABP1
NAGS
NALCN
NAV2
NAV3
NBL1
NBPF20
NBPF26
NCEH1
NDRG1
NDUFA4L2
NDUFB5
NECTIN1
NEDD4L
NEIL2
NES
NETO1
NFATC2
NFIB
NFIX
NFKBIA
NFKBIZ
NIBAN2
NIM1K
NIPA1
NIPAL4
NLRC5
NLRP11
NMD3
NMI
NOG
NOL3
NOTCH1
NPAS2
NPEPL1
NPNT
NPR3
NPW
NQO1
NRBF2
NRG2
NRIP1
NRP1
NRP2
NTSR1
NUAK1
NUDT22
NUPR1
NWD1
OAF
OAS1
OAS3
OCIAD2
ODF3B
ONECUT3
OPA1
OPLAH
OSBPL5
OSGIN1
OSMR
OSR1
P2RX5
P2RY1
P3H2
P4HA1
P4HTM
PAK2
PALM2AKAP2
PALMD
PAQR5
PARG
PARP10
PARP12
PARP14
PARP9
PAX8
PAX9
PC
PCDH1
PCDH15
PCDHA12
PCDHA13
PCDHA4
PCDHAC1
PCDHAC2
PCDHB14
PCDHB2
PCDHGB7
PCDHGC5
PCED1B
PDE2A
PDE3A
PDE4A
PDGFRB
PDIA5
PDLIM4
PDLIM5
PECAM1
PEX5L
PFKFB2
PFKFB4
PGM5
PHC2
PHLDA1
PHLDA2
PHLDB2
PI3
PID1
PIM2
PKIA
PKP1
PKP3
PLA2R1
PLAAT1
PLAAT4
PLAU
PLAUR
PLCXD3
PLD5
PLEC
PLEK2
PLEKHA2
PLEKHA6
PLEKHG3
PLEKHG5
PLEKHH2
PLEKHN1
PLIN3
PLK3
PLP2
PLPPR2
PLPPR5
PLSCR1
PLXNB3
PMP22
PNPLA6
POLR3G
POPDC2
POTEB3
POU2F2
PPARG
PPFIBP1
PPFIBP2
PPIP5K2
PPL
PPP2R2C
PRAC1
PRAC2
PRAG1
PRDM8
PRDX6
PRELID3A
PRICKLE1
PRKAG2
PRKAR1B
PRKCH
PRLR
PROCR
PRR16
PRRG4
PRSS3
PSD3
PSMD2
PSMD5
PSMG2
PTCHD1
PTGER1
PTGER4
PTGES
PTGFR
PTGR1
PTK2B
PTK6
PTN
PTPN2
PTPN6
PTPRE
PTPRH
PTPRM
PTPRN2
PXN
RAB20
RAB22A
RAB26
RAB27B
RAB32
RAB3D
RAB3IL1
RAC2
RAET1L
RAI14
RAP1B
RAP1GAP2
RARG
RASA3
RASL11A
RASSF6
RASSF8
RBMS1
RCBTB2
RCN3
REEP3
REP15
RFFL
RGS17
RGS2
RGS3
RGS4
RHBDF2
RHEBL1
RHOD
RHOF
RIN1
RIN2
RIOX1
RNF144A
RNF207
RNF24
RNMT
ROBO4
ROS1
RP1
RPL39L
RPS24
RUNX1
S100A11
S100A13
S100A16
S100A2
S100A6
SAMD4A
SAMD5
SAMD8
SAMD9
SCARA3
SCIN
SCN8A
SCNN1A
SCNN1G
SCRT1
SDC1
SDC4
SDR16C5
SEC14L2
SEC24C
SECTM1
SEMA4B
SEMA6D
SEMA7A
SEPTIN9
SERINC5
SERPINB2
SERPINB5
SERPINB8
SERPINE2
SFN
SFXN3
SGK1
SGMS1
SH2B3
SH2D1B
SH2D3A
SH2D4A
SH3BP5L
SH3RF2
SH3TC1
SH3TC2
SHANK1
SHC1
SHC3
SHC4
SHFL
SHISA3
SIAH2
SIDT1
SIM2
SIRPB1
SLC11A2
SLC12A6
SLC12A8
SLC16A3
SLC16A7
SLC16A9
SLC1A3
SLC22A1
SLC22A3
SLC25A21
SLC25A22
SLC25A37
SLC25A43
SLC25A45
SLC27A5
SLC2A4RG
SLC35D2
SLC35E4
SLC35F2
SLC35F3
SLC43A3
SLC49A4
SLC4A3
SLC4A8
SLC52A3
SLC7A8
SLC9A2
SLCO1B3
SLCO4A1
SLFN5
SLITRK4
SMAD3
SMAGP
SMIM3
SMOX
SMTN
SNAI1
SNRPN
SNTB1
SNX19
SOCS1
SOCS3
SORBS2
SORL1
SOWAHC
SOX21
SOX7
SOX9
SP100
SP140L
SP5
SPAG4
SPATS2L
SPIN3
SPINT1
SPIRE1
SPOCD1
SPRED1
SPRED2
SPRED3
SPRY4
SPSB1
SPTSSB
SQOR
SRC
SRGAP1
SRPX
SSTR5
ST3GAL1
ST3GAL6
ST6GAL1
STAP2
STAT6
STING1
STK32A
STK38L
STPG4
STRIP2
STX1A
STXBP5
SULF2
SUSD3
SYNE2
SYNE3
SYNJ2
SYNPO
SYT17
SYT7
SYT9
SYTL1
TACC1
TACC2
TACSTD2
TAGLN3
TBC1D30
TBC1D8
TBCCD1
TBXAS1
TCAF2
TCEA3
TCIRG1
TCN1
TDRP
TENM4
TES
TFPI
TFPI2
TFRC
TG
TGFA
TGFB1I1
TGFB2
TGFB3
TGM2
THBS1
THNSL2
TICAM1
TJP2
TLR2
TLR3
TLR4
TM4SF1
TM4SF19
TMC1
TMC5
TMC7
TMCO4
TMEM132A
TMEM140
TMEM14A
TMEM154
TMEM156
TMEM171
TMEM184A
TMEM200C
TMEM221
TMEM229B
TMEM254
TMEM30B
TMEM44
TMEM45B
TMEM92
TMOD1
TNC
TNFAIP2
TNFAIP3
TNFAIP6
TNFRSF10A
TNFRSF1A
TNFRSF21
TNFRSF25
TNFSF12
TNFSF9
TNIP1
TNK1
TNK2
TNKS1BP1
TNNT1
TNS2
TNS3
TOR4A
TOX2
TPBG
TPK1
TPM1
TPM4
TRABD2A
TRAF3
TRANK1
TRHDE
TRIM22
TRIM25
TRIM38
TRIM47
TRIM56
TRIM58
TRIM7
TRIO
TRMT61A
TRNP1
TSKU
TSPAN5
TTC6
TTLL11
TTN
TUBA4A
TUBB3
TUBGCP5
TWF2
TXNIP
TYW3
UBASH3B
UBE2L6
ULBP1
UNC5D
UPP1
UTS2B
VAMP4
VCL
VEGFC
VEPH1
VGF
VNN1
VNN2
VNN3
VSTM5
WASHC2A
WIPF3
WNK4
WNT10B
WNT7A
WNT7B
WNT9A
WT1
WWTR1
XDH
XYLT1
YAP1
ZC3H12A
ZC3H12C
ZCCHC24
ZFPM2
ZMIZ1
ZNF160
ZNF185
ZNF217
ZNF239
ZNF248
ZNF331
ZNF334
ZNF33A
ZNF365
ZNF37A
ZNF385D
ZNF441
ZNF462
ZNF467
ZNF469
ZNF490
ZNF496
ZNF503
ZNF528
ZNF532
ZNF544
ZNF558
ZNF586
ZNF600
ZNF610
ZNF639
ZNF665
ZNF671
ZNF692
ZNF700
ZNF808
ZNF83
ZNF846
ZNRF1
ZSWIM4
ZYX
