# Supplementary material for: Histone methyltransferase ASH1L primes metastases and metabolic reprogramming of macrophages in the bone niche
Source: Nat Commun. 2025 May 20;16:4681. doi: 10.1038/s41467-025-59381-2 (PMC12092585; doi:10.1038/s41467-025-59381-2)
Supplement: Supplementary file 7 — Supplementary Data 5 [file 41467_2025_59381_MOESM7_ESM.xlsx]

## Sheet: Co-targets in Metastatic PCa
Supplementary Data 5. 982 overlapping genes of ASH1L targets we identified in PC-3M cells (n=1180; supplementary table 4) and HIF-1a targets determined by ChIP-seq in PC-3 cells (n=11971; GSE106305) (*Some metastasis-associated genes are highlighted)
ABCA13
ABCC3
ABHD8
ABI3BP
ABLIM3
AC022150.4
ACADVL
ACER3
ACP7
ACSS2
ACTN1
ADAM12
ADAM15
ADAM19
ADAMTS3
ADAMTSL4
ADCY7
ADGRE5
ADGRF1
ADK
ADO
ADPRH
ADRB2
AFAP1
AFG3L2
AHNAK
AHNAK2
AIFM2
AK5
AKAP12
ALCAM
ALDH1A3
ALDH3B1
ALK
AMIGO2
AMOTL2
AMPD3
ANGPTL4
ANK3
ANKRD29
ANKRD37
ANTXR2
ANXA1
ANXA11
ANXA2
ANXA3
ANXA7
AOX1
AP3M1
APBB2
APCDD1L
ARAP3
ARHGAP24
ARHGAP28
ARHGAP29
ARHGAP31
ARHGAP32
ARHGAP45
ARHGAP6
ARHGDIB
ARID5B
ARL14
ARNTL2
ARPP21
ARRDC2
ARTN
ASAP2
ASPH
ATL3
AXL
B3GALNT1
B3GNT3
B3GNT5
B4GALNT1
B4GALT4
BACE2
BANK1
BCAR3
BCL2A1
BCL2L1
BCL3
BCL6
BCL9L
BEGAIN
BHLHE40
BHLHE41
BIK
BIRC3
BMP3
BNC2
BNIP3
BOK
BOP1
BTN3A3
C11orf45
C11orf68
C16orf74
C17orf67
C1orf216
C1QTNF1
C2CD2
C3
C4orf19
C5orf46
C6orf141
CA12
CA9
CACNA1A
CACNA1S
CAMK2G
CAMK2N2
CAPN2
CAPN5
CAPRIN2
CARMIL1
CASP4
CASP8
CAV1
CAV2
CBR3
CCDC149
CCDC50
CCDC68
CCDC69
CCDC9B
CCL28
CCN1
CCN2
CCN3
CCND1
CCNJL
CD109
CD151
CD24
CD274
CD320
CD44
CD55
CD63
CD70
CD86
CD9
CDA
CDC42BPB
CDCP1
CDH3
CDH6
CDK1
CDKL1
CDYL2
CEBPD
CEMIP
CEMIP2
CEP126
CFAP91
CGAS
CGREF1
CHCHD1
CHMP4C
CIART
CLCF1
CLDN14
CLDN3
CLDN4
CLDN7
CLEC2B
CLIP2
CLMP
CMBL
CMPK2
CNKSR2
COL13A1
COL6A1
COL6A2
COL8A1
COTL1
CP
CPA6
CPED1
CPNE7
CRABP2
CREG2
CRYZ
CSMD2
CSRP1
CTHRC1
CTNNA3
CTNND2
CTSB
CTSC
CTSZ
CXCL2
CXCL8
CYB5R2
CYP24A1
CYP27B1
DAAM2
DAB2
DCBLD2
DCUN1D3
DDN
DDX60
DDX60L
DENND2A
DGAT1
DGAT2
DGKA
DGKG
DHRS3
DHRS9
DIP2B
DKK1
DLGAP4
DMRTA1
DNAAF3
DNAH5
DNAJC19
DNAJC22
DNER
DOCK10
DOCK2
DOCK4
DPP4
DPP7
DPYD
DPYSL2
DPYSL3
DRAM1
DRAP1
DSC2
DTX3L
DTX4
DUSP2
DUSP4
DUSP5
DUSP6
DYNC1H1
ECHDC2
EEF1A2
EFEMP2
EFNA1
EGR2
EHBP1L1
ELAVL2
ELF3
ELFN2
ELMOD1
EMP1
EPB41L4B
EPCAM
EPHA2
EPHB2
EPHB6
EPM2AIP1
EPOR
ERAP2
ERGIC2
ERRFI1
ESPN
ESYT2
ETS1
ETV1
ETV4
ETV5
EVA1A
EVA1C
EVPL
EYS
F11R
FABP5
FABP6
FADS1
FADS2
FAM110C
FAM111A
FAM114A1
FAM131A
FAM162A
FAM210A
FAM24B
FAM81A
FANCF
FAR2
FBLIM1
FBXL16
FBXL6
FBXO43
FCHO1
FERMT1
FEZF1
FGF1
FH
FNDC3B
FOSL1
FOSL2
FOXA1
FOXA2
FOXL1
FRMD3
FRMD4B
FRMD6
FRMD8
FRRS1
FSCN1
FTH1
FUT11
FUT8
FYB1
FYTTD1
FZD4
G0S2
GAL
GALNT6
GAS2
GAS2L1
GBE1
GBP2
GCHFR
GDF15
GEM
GFPT2
GGN
GJA1
GJB2
GJB3
GK
GLIPR1
GLIS1
GLIS3
GLRX
GMIP
GNAI2
GNG2
GNPDA1
GPAT3
GPR135
GPR146
GPR173
GPR19
GPR37
GPR39
GPRC5A
GPRC5C
GRAMD1B
GRAMD2B
GRB7
GSAP
GSK3B
GSPT2
H2AC8
H2BC8
H2BC9
HAGHL
HAS2
HAS3
HBEGF
HDAC9
HECW1
HEG1
HELZ2
HIPK2
HIVEP2
HMGA1
HMSD
HNF4G
HOMER3
HOXB13
HPCAL1
HRH1
HS3ST1
HSD17B2
HSF1
HSH2D
HSPA6
HSPB8
HSPBAP1
HSPG2
HTR7
HYLS1
ICAM1
ID1
IER2
IFI16
IFIT2
IFIT3
IGF2
IGF2BP2
IGFBP3
IGFBP4
IGFBP6
IGFN1
IGSF9
IKBKE
IL13RA2
IL17RC
IL1B
IL4R
IL7
IL7R
IMPA2
INAVA
INF2
IQCG
IQCJ-SCHIP1
IRAK2
IRF2
IRF2BPL
IRS1
IRS2
ISG15
ITGA2
ITGA3
ITGA5
ITGA6
ITGB4
ITGBL1
ITK
ITPKB
ITPR3
ITPRIPL2
JADE2
JAG1
JAKMIP3
JMJD1C
JUNB
KAT6B
KCNH8
KCNK1
KCNK9
KCNMA1
KHDC1
KIAA1217
KIAA1549L
KIFC3
KIRREL1
KLF4
KLF5
KLHDC9
KLHL24
KLHL3
KLHL35
KLHL5
KRT18
KRT19
KRT75
KRT8
KYNU
L3MBTL4
LAD1
LAMA5
LAMB3
LAMP3
LCP1
LDB2
LFNG
LGALS1
LGALS3
LGALS8
LIMCH1
LIN7A
LIPG
LIPH
LMNA
LOXL2
LPAR1
LPAR2
LPAR6
LPIN1
LPIN2
LPP
LPXN
LRATD1
LRATD2
LRMDA
LRP1
LRP8
LRRC8D
LRRC8E
LRRFIP1
LRRK1
LSG1
LTBP3
LTBR
LURAP1L
LYSMD2
MAB21L3
MACROD1
MAFF
MAL2
MAML2
MAP3K13
MAP4K4
MAPKBP1
MASP1
MAST4
MB21D2
MBNL1
MBP
MCF2L2
MCTP1
MET
METTL7B
METTL9
MGLL
MGST1
MIPOL1
MISP
MLH1
MLH3
MLKL
MLPH
MMP1
MMP13
MMP14
MMP2
MPRIP
MPZL2
MSANTD3
MSN
MST1R
MT2A
MTCL1
MTMR11
MX1
MYADM
MYC
MYLK
MYO10
MYO1B
MYO1E
MYO9B
MYOF
NAALADL2
NABP1
NAGS
NAV2
NAV3
NBL1
NCEH1
NDRG1
NDUFA4L2
NDUFB5
NECTIN1
NEDD4L
NEIL2
NES
NFATC2
NFIB
NFIX
NFKBIA
NFKBIZ
NIBAN2
NIM1K
NIPA1
NLRC5
NMD3
NMI
NOL3
NOTCH1
NPAS2
NPEPL1
NPNT
NPR3
NPW
NQO1
NRBF2
NRG2
NRP1
NRP2
NTSR1
NUAK1
NUDT22
NWD1
OAF
OCIAD2
ODF3B
ONECUT3
OPA1
OPLAH
OSBPL5
OSGIN1
OSMR
OSR1
P2RY1
P3H2
P4HA1
P4HTM
PAK2
PALM2AKAP2
PALMD
PAQR5
PARP10
PARP12
PARP14
PARP9
PAX8
PAX9
PC
PCDH15
PCDHA13
PCDHAC1
PCDHGC5
PCED1B
PDE2A
PDE4A
PDGFRB
PDIA5
PDLIM4
PDLIM5
PECAM1
PEX5L
PFKFB2
PFKFB4
PHC2
PHLDA1
PHLDA2
PHLDB2
PI3
PID1
PIM2
PKIA
PKP1
PKP3
PLA2R1
PLAAT1
PLAAT4
PLAU
PLAUR
PLD5
PLEC
PLEK2
PLEKHA2
PLEKHA6
PLEKHG3
PLEKHG5
PLEKHH2
PLEKHN1
PLIN3
PLK3
PLP2
PLPPR2
PLSCR1
PLXNB3
PMP22
PNPLA6
POLR3G
POPDC2
POU2F2
PPARG
PPFIBP1
PPIP5K2
PPP2R2C
PRAC1
PRAC2
PRAG1
PRDM8
PRDX6
PRELID3A
PRICKLE1
PRKAG2
PRKAR1B
PRKCH
PRLR
PROCR
PRR16
PSD3
PSMD2
PSMD5
PSMG2
PTCHD1
PTGER4
PTGES
PTGFR
PTGR1
PTK2B
PTK6
PTPN2
PTPN6
PTPRE
PTPRH
PTPRM
PXN
RAB20
RAB22A
RAB26
RAB27B
RAB32
RAB3D
RAB3IL1
RAC2
RAET1L
RAI14
RAP1B
RAP1GAP2
RARG
RASL11A
RASSF8
RBMS1
RCBTB2
RCN3
REEP3
RFFL
RGS17
RGS2
RGS3
RGS4
RHBDF2
RHEBL1
RHOD
RHOF
RIN1
RIN2
RIOX1
RNF144A
RNF207
RNF24
RNMT
ROBO4
RP1
RPL39L
RPS24
RUNX1
S100A11
S100A13
S100A16
S100A2
S100A6
SAMD4A
SAMD8
SCN8A
SCNN1G
SCRT1
SDC4
SDR16C5
SEC14L2
SEC24C
SECTM1
SEMA4B
SEMA6D
SEMA7A
SEPTIN9
SERINC5
SERPINB2
SERPINB5
SERPINB8
SERPINE2
SFN
SFXN3
SGK1
SGMS1
SH2B3
SH2D3A
SH2D4A
SH3BP5L
SH3RF2
SH3TC1
SH3TC2
SHANK1
SHC1
SHC3
SHC4
SHFL
SIAH2
SIDT1
SIM2
SIRPB1
SLC11A2
SLC12A6
SLC16A3
SLC16A7
SLC16A9
SLC1A3
SLC25A21
SLC25A22
SLC25A37
SLC25A45
SLC27A5
SLC2A4RG
SLC35E4
SLC35F2
SLC35F3
SLC43A3
SLC49A4
SLC4A3
SLC4A8
SLC52A3
SLCO4A1
SLFN5
SMAD3
SMAGP
SMIM3
SMOX
SMTN
SNAI1
SNTB1
SNX19
SOCS1
SOCS3
SORBS2
SORL1
SOWAHC
SOX9
SP100
SP140L
SP5
SPAG4
SPATS2L
SPIN3
SPIRE1
SPOCD1
SPRED1
SPRED2
SPRED3
SPRY4
SPSB1
SPTSSB
SQOR
SRC
SRGAP1
SRPX
SSTR5
ST3GAL1
ST3GAL6
STAP2
STAT6
STING1
STK38L
STRIP2
STX1A
SULF2
SUSD3
SYNE2
SYNJ2
SYNPO
SYT17
SYT7
SYTL1
TACC1
TACC2
TACSTD2
TBC1D30
TBC1D8
TBCCD1
TBXAS1
TCEA3
TCIRG1
TENM4
TES
TFPI
TFPI2
TFRC
TG
TGFA
TGFB2
TGFB3
TGM2
THBS1
THNSL2
TICAM1
TJP2
TLR2
TLR3
TM4SF1
TM4SF19
TMC1
TMC7
TMEM132A
TMEM14A
TMEM154
TMEM156
TMEM171
TMEM184A
TMEM200C
TMEM221
TMEM229B
TMEM254
TMEM30B
TMEM44
TMEM45B
TMEM92
TMOD1
TNC
TNFAIP2
TNFAIP3
TNFRSF10A
TNFRSF1A
TNFRSF21
TNFSF12
TNFSF9
TNIP1
TNK2
TNKS1BP1
TNNT1
TNS2
TNS3
TOR4A
TOX2
TPBG
TPK1
TPM1
TPM4
TRABD2A
TRAF3
TRIM22
TRIM25
TRIM38
TRIM47
TRIM56
TRIM58
TRIM7
TRIO
TRMT61A
TRNP1
TSKU
TSPAN5
TTC6
TTLL11
TUBA4A
TUBB3
TUBGCP5
TWF2
TXNIP
TYW3
UBASH3B
UBE2L6
ULBP1
UNC5D
UPP1
UTS2B
VAMP4
VCL
VEGFC
VEPH1
VGF
VNN2
VNN3
VSTM5
WASHC2A
WNK4
WNT10B
WNT7A
WNT7B
WNT9A
WT1
WWTR1
XDH
XYLT1
YAP1
ZC3H12A
ZC3H12C
ZCCHC24
ZFPM2
ZMIZ1
ZNF160
ZNF217
ZNF239
ZNF248
ZNF331
ZNF33A
ZNF365
ZNF37A
ZNF385D
ZNF441
ZNF462
ZNF469
ZNF490
ZNF496
ZNF503
ZNF532
ZNF544
ZNF558
ZNF586
ZNF639
ZNF671
ZNF692
ZNF700
ZNF808
ZNF83
ZNF846
ZNRF1
ZSWIM4
ZYX

## Sheet: Co-targets in Leukemia
Supplementary Data 5. 1132 overlapping genes of ASH1L targets (n=3482; ENCSR115BBC) and HIF-1a targets (n=4328; GSE123461) determined by ChIP-seq in K562 cells
MAP3K7CL
RPSA
TNS2
DDX19B
ZDHHC9
DLG4
AC118553.2
MSLNL
ESYT1
PRKAA1
CALU
SRI
LTN1
DDX54
GATAD2A
LRRC28
AP4M1
GTDC1
PUF60
DPP9
USP5
MBOAT2
RAP2B
SLC26A2
ISCA2
NUP37
PPP2R1A
PLCD1
AL136295.1
GALNT12
WDR25
PDIA4
PRPF4
BORA
MMAB
RAB3A
AC073111.3
MYO19
UIMC1
ZCCHC7
KIFC3
IMP3
PI4KA
FBXO16
CHMP4A
GSE1
PNRC2
H4C1
BMI1
RAB39A
PLEKHA8
TEX45
KIAA0895L
FMC1
AC022384.1
TTLL5
RMND1
ABHD17B
AP3S1
DISP3
RBMXL1
DNAJC11
MACO1
ADAMTSL5
BRD3OS
SPEN
MAMDC4
DHCR24
UGCG
PPIA
CD55
TMEM45A
PPHLN1
C1QTNF6
CHAMP1
HPS5
ARID4B
WHAMM
AL117348.2
SNX12
TMEM161A
FSD2
FTH1
SYNCRIP
ATL3
PATL1
PCDH12
SRRM2
ZBED5
PDE12
STX4
ZBTB8OS
IDS
OGDH
FOSL1
AK2
GPANK1
NYAP1
SFT2D3
MADD
GALNT11
AAGAB
OIP5
KDM2B
SLC8A2
NDUFS3
PNPLA8
TMEM263
PTPN23
C19orf81
ARHGEF1
ANKHD1
TDP1
ZER1
UGGT1
RAB8B
GTPBP10
OPA3
SH3D21
TTC30B
KCNN4
MTRR
MTIF2
KDM4B
GDI2
TACC3
EEF1AKNMT
APAF1
FZR1
RUBCN
CLASP1
IMMP2L
SLC11A2
SNX1
CDK7
PDXP
ZNHIT1
CCDC102A
ABL1
IL10RA
SRSF10
POLR3A
TMEM18
SRF
ARMT1
TLE6
SOD2
RPS3
ZNF670
HIPK1
RPL22
ZNF274
CDCA7L
MSMO1
DCAF7
SMIM7
PNPLA6
NMRAL1
VGLL4
PARP16
C16orf91
NAIF1
NOL11
AC119733.1
C4orf47
PDE4A
TMEM8B
ZBED6
TLK1
FEN1
SEC14L1
PCLAF
AARS1
RABGEF1
EIF3D
CCDC130
LY6G6F
DHX15
RUVBL2
WDR82
G3BP1
CUTA
AC008764.4
PAFAH2
TOP2B
BMT2
GATC
LY6G6F-LY6G6D
TTC21B
MMS22L
CLPTM1
PLOD3
POLE4
EPM2AIP1
KLHL21
PROS1
ZNF160
SZRD1
CEP295
DGCR8
SLC25A38
PPP2R5A
PCNT
EFCAB11
MLH1
TADA3
PHKG2
TMEM186
CAMTA1
CYB5R4
GLCCI1
UBXN4
DBP
UFSP2
INO80C
CKAP2L
PPIL2
C9orf16
RNF32
SLC29A3
KLHL18
GTF2A1
ATXN7L2
PSMD14
MAP4
USF3
RPL26
WDTC1
CDON
SSR4
CYLD
TRIM44
JMJD6
MARCHF2
KCTD3
SUDS3
SYN1
EFHB
HEMK1
PFKFB2
SPAG7
CLK3
SRSF3
C3orf18
PRX
HM13
EML2
DPF1
ZNF398
NRSN2
F11R
STK35
LIMS1
VPS36
RBBP6
PHF19
NABP2
CCDC77
UFD1
ZC3H11A
NUCKS1
GRPEL2
FEZ1
COA4
SDF4
OARD1
CDCA7
H2AC15
ID2
WDR45
TIMM17A
CENPM
SNRPD2
ZBTB14
BTBD1
SDF2
MICAL2
H3-3B
SGO1
PPP1R3B
YPEL1
TFE3
H2BC15
SH3GL1
H4C4
IDH3G
ZNF81
RERE
TUBB4B
EFHC1
THAP8
HERC3
IL5
KIAA0100
WDR74
LRRC41
AFMID
CLCN2
SLC25A11
ZFP69
NEDD1
ATP5F1B
CD164
STT3A
OGFOD1
PMM2
TEX14
ABCA3
RITA1
CHD6
FBH1
TMEM248
CUL9
RNF167
CCDC83
FMN1
NSUN4
MPP2
TPRN
AHCYL2
GYS1
MAMSTR
CSE1L
ITGB3BP
KAT6B
HOMEZ
NOS3
PTPN18
AC010973.3
ACTN2
LONP2
ATR
MRPL39
ZNF678
ODR4
GRK4
AL662899.2
ZNF789
PIK3R3
MAP10
ZNF169
KDM6B
ZMYM2
ABCC11
SPAG8
ATG4A
MYLPF
PAXIP1
AC135178.3
TRMT2B
CCDC15
ZNF384
TTF2
DNPH1
INVS
H1-1
RAB4B-EGLN2
RBM27
MRPS30
SLC4A2
YOD1
UNG
SRSF6
OSBPL9
SPHK2
E2F3
DPM1
RPIA
MEAK7
LSM4
SPSB1
STK32C
COPS6
COX10
ARL6IP6
ARPC3
BRWD1
SEC24C
SEPTIN6
CRAMP1
HILPDA
KIF9
ASCC1
RNFT2
AL357673.1
KMT2E
TRIAP1
MAZ
FBXO38
RBM39
ZNF564
NUP88
MATN1
STARD4
HMGB1
ANKRD13A
ZSWIM4
FAM222B
ADAM9
GTF2H1
TTC3
TTC9C
CDK5RAP3
DNAJB11
AGPAT5
UNK
MED11
MAST1
GTPBP1
AC000093.1
NFYA
ZNF587B
RPS24
LRRC27
SLC25A32
ORC6
MPC2
SSR3
TOMM40
SMYD3
JOSD1
CCNG2
PSMA4
PTBP1
SARS2
HMBS
MCM8
AVL9
RPS3A
ZC3H10
AGGF1
ACBD7
ANKRD11
RESF1
SPTY2D1
NDC1
PNPT1
PPP2R5E
NUDC
SUCO
METTL23
RPL13A
NFIA
MZT1
WDR37
ZNF383
FBXW11
MFSD12
AC078927.1
CRLF3
BAZ1B
PTK2
CCNJ
PTP4A2
CNNM3
MRFAP1
SNRNP25
GLS
ST3GAL2
C1orf43
POLR2H
RAB4B
RIBC1
PHPT1
SUPT6H
WBP2
SPAG9
ZNF622
PDCD4
KLF1
RAVER1
AP3B1
AKR1D1
CBX8
JMJD1C
SCOC
AC008878.1
STAP2
RBM3
DDX39B
FDPS
WAS
YBX1
SCARB1
KPNB1
UBE2D3
MAP1LC3B
IST1
TRIP4
TICRR
RASSF4
ZNF585B
ARPC4
ZNF131
B3GALT6
LSS
RPL34
BCAT1
PCID2
TAF15
BORCS6
MCUR1
PSMD10
MOCS3
QPCTL
ALDH4A1
WDR36
MXD1
HSPA4L
CGGBP1
NPC2
ANKS3
ZNF654
LUC7L2
UBXN8
NDST2
AL031681.2
PRPF3
FAHD1
MVK
GCDH
C7orf50
CAND1
AGFG2
SDE2
FLII
RNF187
ZBTB37
TRMT6
PCCB
EPRS1
MTCH1
ZC3HAV1
FOXK2
PHTF2
B3GALT4
RRM2
AFF4
ENOSF1
HMOX2
AC013394.1
MRPL57
ZNF547
ZNF628
TMEM60
IDH3A
SND1
ST3GAL3
UBC
NCBP2
FOXN2
FAR1
TMEM165
ORC2
PYCR2
FARS2
FADS2
GRK6
PCM1
CNOT1
KIFC1
RPS8
CCT8
RAD51C
VPS37D
ARV1
RUSF1
SSR1
PGK1
ALKBH2
SYT5
ARMC5
NUDCD2
VPS13B
GDAP1
CDKN2C
TK2
AP000471.1
THADA
ZNF215
NR2C2
RAB3GAP2
SYNGAP1
CDIN1
NOP14
RBBP4
RAB28
TMBIM4
BTD
C16orf95
NFYC
PLK5
TMEM268
SLC30A9
DAP3
PSMA7
ATG16L2
ATP7B
SLC35A3
YY1AP1
WASF2
ZNF18
RGS5
NLK
ZNF821
BLM
TOR1AIP1
SLC25A42
AC008581.2
C6orf47
CCDC163
NDOR1
ITPKC
GRPEL1
C21orf58
C15orf39
IKBIP
AMN1
VEZT
EIF2AK3
MRPL44
NUFIP2
GCHFR
EBI3
CFAP20
B4GALT4
ANGPTL4
ZNF75A
TMCO1
ZDHHC5
PIGU
STAT3
ZBTB9
ZZZ3
EEF1A1
IRF1
GIT2
SMIM24
PTPRA
ZNF335
ELK4
C17orf49
SDF2L1
ZNF292
C9orf85
INTS1
SMG8
METTL5
MTMR12
GOLIM4
ZSWIM8
GRK2
CLASP2
FGD6
SRPK2
METTL25
AC007998.2
STRIP2
IFT52
AURKA
SKA3
NUDCD3
PEDS1
PFDN4
CUL4A
RAB40C
CKLF
HDAC1
GET4
TBC1D17
AUNIP
TTC23
FAM20B
GFI1B
HNRNPUL2-BSCL2
TMEM258
MCCC1
SERTAD1
TPR
TASOR2
LZTR1
FYTTD1
PCNA
GNAZ
RNPEPL1
DCAF13
ECHDC1
CDK5
CALM3
AC010522.1
P4HB
TP53BP1
RALGDS
CEP164
DHX40
EHBP1
FH
ARL4A
MLX
POP5
DQX1
ZYG11B
SUN1
ENTPD7
ZSCAN12
MECP2
UCP2
AKT1S1
OGDHL
NUDT21
ERP44
CDCA3
AC114982.2
PSMD4
COA6
C4orf46
PKMYT1
PER1
PGD
MEIOSIN
RCL1
ZNF670-ZNF695
CA11
STRN
KHSRP
WDR6
AL035461.3
LSM5
PEDS1-UBE2V1
PSPH
TCEANC2
WDR31
DHX29
HAGH
UXT
FAM200B
SCCPDH
PTDSS1
SLC25A25
SLC35F2
AC006538.2
WARS1
NDE1
ATP5IF1
ETNK1
CCDC116
MYH10
C10orf143
KCTD20
ALG8
PAFAH1B3
MIEF2
UBE2Q1
SMARCA2
ERCC2
CHAF1A
AC091959.1
C12orf66
SF1
H4C9
C1orf174
CLPB
AC022400.5
SLC35B4
MIER1
ATXN2L
ARAP1
RAD50
PPP2R5B
NELFCD
KLHL22
TK1
PDIA6
HMMR
LEMD3
IRF2BP2
NOL8
SERBP1
KIF2A
AC008758.1
AP1G1
TMEM87B
SLC66A3
PEMT
ANKRD16
APLP1
OTUD6B
KCNC3
KMT5A
TTC33
SRP9
RHCE
CANX
MTERF3
UBAP2L
FNBP4
FAM168A
TPGS1
TAOK3
FUCA2
EBAG9
ZNF8
ENO1
RPS20
STARD7
PTCH1
MXD4
NR1H2
SMC1A
THAP5
ZNF780A
C16orf72
LDB1
SNX11
EEF1E1
FAM172A
MTR
COA7
FANCC
SEPTIN5
FBXO46
RBM15
WDR81
CABIN1
CXXC1
COQ8A
SETD5
LRIF1
VPS35
COX20
STARD10
ZNF497
HACL1
COPS7A
BCL2L13
UQCRH
RNF41
KDM3A
EZH2
RLF
CDC26
MFF
AL031847.1
CCDC25
SLC38A9
ELP3
SS18
SEPHS2
POLG2
PCBP1
VCL
KIAA1958
CCDC97
CCDC47
NARF
DNM1
TMED10
ZNF24
RMND5B
NADK2
SERTAD2
RAP1A
MAK16
PER2
SYP
SPRING1
PPCS
RNASEK-C17orf49
HNRNPL
ARPC4-TTLL3
PRR19
CDC45
CUL7
VANGL1
ERCC5
ATP6AP1
ECH1
ALDOB
TARDBP
HINT2
USP1
TMEM59
ALG11
USE1
CCT6A
PC
H2BC11
SLC27A5
GPR148
ATAD2B
LIN54
STAT1
RNF130
FAM32A
RIPOR3
SLC25A19
EED
HSPB11
ELAVL3
SFT2D2
SNRPE
ZNF425
PAAF1
MTHFD2
TRIM33
NUP42
CEP85
TOR1AIP2
ZFP62
NUDT16
TMEM222
CEP68
SMAP2
RHPN1
QRICH1
PFKP
LRRC42
NUF2
ANKHD1-EIF4EBP3
PRPF40A
MRPL53
SLBP
NDUFAF4
TBCE
STK11
RPAIN
WDR62
CCDC59
TBC1D5
RBX1
MTMR14
MCM9
FCRLB
EAF1
ZNF514
DNAJC8
CYB5RL
FAM174C
SEPTIN7
ZNF2
TBCCD1
DENR
IFT140
PARPBP
SAP30
DCAF6
SEC23IP
HNRNPUL2
SP1
CREB3L2
N4BP2
PKNOX1
MMACHC
PPID
MRPS12
DNAJB9
SLC35B3
ARRDC4
SEC31A
TUBGCP5
KYAT3
GALNT7
TBP
AUP1
EIF4A1
TTC13
CBLB
PTMA
NFKBIL1
CKS2
FBXL5
MCM7
JUND
EDEM3
TTC14
SIN3B
RCC1
PRTN3
ZNF552
HTRA2
EIF3B
SDHAF3
RC3H2
YDJC
MED15
NSL1
DYNLL1
ZNF850
RAD1
RALGPS1
CSNK2B
MYLIP
SMC5
CHD9
ZNF273
ATG12
SNX8
EEF2
CARS2
TM2D2
CSTF1
TAF1D
INSIG2
PSMB1
WRAP53
INTS3
E2F6
MEF2C
NF2
NEPRO
OSBP
UBE2Z
RNF4
RNF181
CBX1
DPP3
CDC42SE1
TFRC
C16orf71
IP6K1
MLF1
MTREX
PPP4R3B
SLC18B1
SLC35E3
PNKD
CIAO2A
SBNO2
COQ7
ERG28
P2RX3
MGRN1
OXSR1
PDCL
STXBP2
CENPP
PSMD5
CKLF-CMTM1
HIRA
CRKL
NOCT
ERRFI1
TMEM38A
NR2C1
NIPSNAP2
RTRAF
FMC1-LUC7L2
NQO2
PLA2G6
FCHSD2
ZNF263
MGA
TSN
CCDC90B
PRICKLE3
UBE3C
SFT2D1
PARK7
GTF2I
ESCO2
IKZF1
FBXO31
ZNF101
H2AC11
EEF1E1-BLOC1S5
SLC25A12
TMEM39B
USP16
AC003002.1
ZNF613
FASTKD3
PPFIA3
AL359092.3
TBL2
MRPL37
NCOA4
IARS1
FKBP14
SLC39A3
ABHD16A
CKAP2
ADGRV1
TRAPPC2B
LCLAT1
ARF6
TATDN3
TFR2
CBLL1
ANKLE2
ANKRD12
COQ8B
NEK7
THAP9
C22orf39
MYL12A
PXT1
ZFAND3
TP53
ZNF436
LY6G5B
ETFDH
TATDN2
ZFP36
TM9SF4
NCBP2AS2
TFCP2
IGBP1P2
IQCH
FAF1
DNAJA2
TIGD7
GLUL
UQCC3
WDR89
BRIX1
DDX50
IPPK
NCLN
SKIDA1
DNMT1
NIFK
POLR3K
PHF20
METTL6
ERVK3-1
TAF2
P2RY11
CYP2R1
SENP5
USP48
LBR
ZMYND12

## Sheet: Venn Diagram of co-targets
Supplementary Data 5. 37 overlapping genes of ASH1-HIF-1a co-targets in leukemia (n=1132) and metastatic PCa (n=982)
ANGPTL4
ATL3
B4GALT4
CD55
EPM2AIP1
ERRFI1
F11R
FADS2
FH
FOSL1
FTH1
FYTTD1
GCHFR
JMJD1C
KAT6B
KIFC3
MLH1
PC
PDE4A
PFKFB2
PNPLA6
PSMD5
RPS24
SEC24C
SLC11A2
SLC27A5
SLC35F2
SPSB1
STAP2
STRIP2
TBCCD1
TFRC
TNS2
TUBGCP5
VCL
ZNF160
ZSWIM4
