# Supplementary material for: Histone methyltransferase ASH1L primes metastases and metabolic reprogramming of macrophages in the bone niche
Source: Nat Commun. 2025 May 20;16:4681. doi: 10.1038/s41467-025-59381-2 (PMC12092585; doi:10.1038/s41467-025-59381-2)
Supplement: Supplementary file 8 — Supplementary Data 6 [file 41467_2025_59381_MOESM8_ESM.xlsx]

## Sheet: C1
Supplementary Data 6. ScRNA-seq was performed in control (n=3 mice) and ASH1L-depleted (n=4 mice) bone tumors. PTPRC+ immune cells were sub-clustered and analyzed. 17,423 immune cells were clustered into nine subclusters (C1-C9). The differential expression analyses of cells in each cluster versus remaining cells were performed using two-tailed T-tests (reasoning that some clusters contain much f…
gene_name	log2fc	neg_log10fdr	fdr	p-value	C1_avg_expression	Remaining cells_avg_expression
KLRA7	9.253398895263672	30.09261100539878	8.079583890574482e-31	1.783345615132586e-31	3.2611926952442087	0.6422702003927792
KLRA8	8.948409080505371	24.9076	1.2370337400369849e-25	3.121605902677209e-26	6.034095376224841	0.7211355103386773
XCL1	8.506848335266113	59.8366	1.4569066538017182e-60	2.0095910008089004e-61	4.333831363254124	1.1281842683490955
CD3G	8.329545021057129	146.402	3.9605748689077e-147	2.8155262919474972e-148	4.422557079008896	1.2780124439912683
EOMES	8.173638343811035	41.96507451967487	1.0837409412422095e-42	1.9225639528400166e-43	3.3362169926709466	1.0973895481654576
KLRC2	8.155256271362305	58.52345586105874	2.9960160730583504e-59	4.1903400019121804e-60	2.103841448361989	0.6356616887179288
CD3E	8.117838859558105	140.9741911303873	1.0612284141757096e-141	7.74878183894849e-143	3.5636345358455883	0.9747776378284801
IL2RB	8.090011596679688	232.36220458656317	4.343055841814558e-233	2.065729093034306e-234	5.098373497388639	1.087994301155822
KLRC1	8.048675537109375	72.39247695398961	4.0506343941961454e-73	4.8790904066869626e-74	3.162105693514385	1.1195444177698206
TRBC1	7.941720962524414	117.99832035854091	1.0038750058814887e-118	8.452733370000964e-120	4.6872675334589395	1.2674700419108074
TRAC	7.889812469482422	133.93681429963746	1.1566066909540702e-134	8.712836108742577e-136	3.7112450323509893	1.0233504075270432
CTSW	7.826721668243408	111.34373108256902	4.5317810331270605e-112	3.9847515447472804e-113	2.535310585593337	0.7176041696585861
ICOS	7.786564826965332	100.24755080724245	5.655215939793772e-101	5.42330774018017e-102	4.324711573401163	1.5342484307043331
CXCR6	7.738500118255615	60.74339509700777	1.8055308069382628e-61	2.4626149712835795e-62	3.073111147863463	1.0555045956470928
BCL11B	7.694180965423584	92.33263914438525	4.649014017117973e-93	4.7691389454430427e-94	2.490284566346764	1.2085363669473617
ZAP70	7.659487247467041	74.92913153334673	1.1772493698625458e-75	1.3862455621469238e-76	1.6853693019576936	0.6270747258112981
GATA3	7.594002723693848	67.14562335794366	7.151162420612198e-68	9.082592198952116e-69	2.4120584499616564	1.0616677904885912
IFNG	7.589473247528076	43.94488917128548	1.1353004989329524e-44	1.9410588296449755e-45	2.881053975879344	1.1189888663913892
KLRB1C	7.447787284851074	32.2439	5.7033895911515115e-33	1.2016783056816208e-33	2.1782085864574876	0.7940753391810826
KLRE1	7.434560775756836	53.757601427633844	1.747425111037454e-54	2.5922722433953234e-55	2.505457700947999	0.573325
PRF1	7.388063907623291	41.22988540376554	5.889990526078605e-42	1.0623032148204502e-42	2.282290398786609	0.8560578918457031
GM19585	7.347682952880859	66.99163305069108	1.0194523922153511e-67	1.2961028614230392e-68	2.0562678318397674	0.8512582217945772
SH2D2A	7.338131427764893	187.7347522780668	1.8418222788585753e-188	1.0607229475879185e-189	3.5532928373470947	1.033722817360818
THEMIS	7.326630115509033	62.90223975463678	1.2524495624446756e-63	1.668000702780157e-64	3.1489584566366795	1.890133263929835
GM2682	7.321826934814453	60.63543075451813	2.315097284067741e-61	3.1606033110681844e-62	3.142612263307733	1.1639774233795877
CD96	7.3138322830200195	43.14101844104176	7.227391139533079e-44	1.2459096950911247e-44	1.5393307025615985	0.46554973669219435
CD28	7.232389450073242	107.86152313242977	1.375551540413092e-108	1.239570163040979e-109	3.2005091304272675	0.9545814417585542
IZUMO1R	7.073834419250488	20.581282147511036	2.6225142245395505e-21	7.5280553585252815e-22	2.2276954650878906	1.1268045043945312
TOX	7.066831588745117	69.8177	1.521758796781312e-70	1.879946270352026e-71	3.3196143001490244	1.56933
CAMK4	7.0588274002075195	59.50681281863872	3.1130577790575237e-60	4.322023912305085e-61	4.900552409968964	1.6760201375992572
CD8A	7.038270950317383	47.36596439358212	4.3056190944084886e-48	6.913122829304798e-49	3.634074978298611	1.0571558475494385
THY1	6.937891006469727	135.0395352629914	9.129873013316482e-136	6.830680156511367e-137	3.2666200230387523	0.9555768675158638
LCK	6.929755687713623	149.06282456689104	8.653173928539027e-150	6.062449917796336e-151	2.182574029191941	1.0019737634903345
SKAP1	6.880797386169434	151.8595230518953	1.3819010540969183e-152	9.557305143387865e-154	3.709137846704642	1.8137651715959822
TBX21	6.8772454261779785	55.894636304918556	1.2745700086824952e-56	1.8350924408335193e-57	2.2179455703563904	0.8633540760387074
CD247	6.8082661628723145	105.43959846521966	3.6341390035299237e-106	3.340287167404416e-107	2.7637135777538178	1.2011266435895647
QRFP	6.774777412414551	26.780419470980434	1.657984740035695e-27	3.960066392834968e-28	1.6913694901899858	1.1329340758147064
TXK	6.619681358337402	93.91287604052103	1.222148444853956e-94	1.233303161345103e-95	4.114308213846211	0.9744765106888063
GIMAP7	6.614237308502197	38.40725014022434	3.915163108369699e-39	7.353198741905298e-40	1.614002853474289	0.9627308748206314
TNFRSF4	6.516173362731934	40.925327085438695	1.1876074534150152e-41	2.149571017365139e-42	4.460046500803154	1.0799372938812757
SYTL2	6.505608558654785	63.232855837990535	5.849842346827655e-64	7.730605389560136e-65	1.9817698710673564	1.1106771681043837
CD226	6.475309371948242	37.76987610064935	1.6987282114681324e-38	3.2341129723413085e-39	1.8185423146123472	0.75558
GIMAP3	6.459543704986572	133.98281570405732	1.04036155697188e-134	7.823775688758835e-136	2.7407602338648553	1.5234160183528282
LAT	6.4109063148498535	118.77658997541292	1.6726690635387114e-119	1.3912030905123361e-120	2.2269722015751516	0.8316579404084579
CD5	6.356621742248535	56.08432859420853	8.235147946618164e-57	1.183557707201325e-57	2.333631062057783	0.7718426386515299
TCF7	6.309843063354492	75.86168589269224	1.3750361224382328e-76	1.6103071185772336e-77	2.1875196829350037	1.0547377846457742
MS4A4B	6.300333499908447	173.0393941724188	9.13283954484751e-174	5.60015999857599e-175	4.0953196417925275	0.6232531277638561
CD3D	6.222507476806641	146.3823240579958	4.146445314041525e-147	2.9529897210168466e-148	4.057158432282265	1.0003373259870114
KLRA4	6.197568416595459	21.23659572099048	5.799683300939075e-22	1.6268040831275305e-22	5.388687421690743	1.36999
GIMAP4	6.137877464294434	141.1017865052395	7.910674131439309e-142	5.765975359976973e-143	2.7687618570088484	1.346585522365941
CD8B1	6.100450038909912	43.036696901790414	9.189737331541798e-44	1.5877371093446686e-44	2.8526614305449693	1.5036012437608508
TNFSF11	5.9135212898254395	18.953214221721385	1.1137450280368395e-19	3.3545502001418105e-20	2.7616244479342624	1.146862506866455
PRKCQ	5.913020133972168	69.71966626907195	1.906925520289524e-70	2.363126624963493e-71	1.9175666577888257	1.3201798938569569
GM15472	5.850143909454346	59.758826813890906	1.7425016022506374e-60	2.4080077418941192e-61	1.8996883026541096	0.5141953595979946
CD6	5.838876247406006	70.9808	1.0450956536945854e-71	1.272278678556077e-72	3.248681420678491	1.392590974506579
SIDT1	5.702841758728027	57.13767421675743	7.283259487446734e-58	1.0327079592047497e-58	3.573732152478448	2.1148885091145835
NRARP	5.6884989738464355	41.33905555035627	4.580832897981208e-42	8.238314981714502e-43	1.8584244754336297	0.8941266626343691
SERPINB6B	5.616479873657227	64.00918555258832	9.790715870882405e-65	1.286297932901635e-65	2.656546060141031	1.6703455431707974
TNFRSF18	5.6118879318237305	97.69081662116682	2.037902390905634e-98	1.991008892001905e-99	2.586906016956676	0.6866204075559357
CAMK2N1	5.603377342224121	45.18749990275951	6.493817769757e-46	1.0735376850376015e-46	2.123427463107639	0.7196308058135363
EHD3	5.558266639709473	25.393063066697245	4.045171448935828e-26	1.0067427593700685e-26	1.339036124093192	0.8620618184407552
RORA	5.541463375091553	115.34499569486977	4.518604236128853e-116	3.8918432166169575e-117	4.646881757888646	0.8518617728506456
ITK	5.524407386779785	159.02966948967378	9.339648039133868e-160	6.2072220545471275e-161	3.9056825917396174	2.14812
GM43065	5.521298885345459	28.830218019663562	1.4783660490468076e-29	3.352407392362217e-30	1.5458963012695313	0.5257010826697717
IKZF2	5.481572151184082	67.32311094115124	4.7521381638213474e-68	6.023406902593969e-69	5.929331196218297	1.6870046595237433
CCL5	5.418066024780273	149.17467324270967	6.688469597039623e-150	4.677371719744896e-151	11.55372585284365	2.5290769108650544
CXCR3	5.399071216583252	23.758682702526137	1.743079910201911e-24	4.548723766178017e-25	1.7242134809494019	0.6150531287954635
ITGA2	5.373988151550293	26.573441000767875	2.6702935038715953e-27	6.408841717095087e-28	2.049775029571963	1.2310791854020005
ACSBG1	5.354874134063721	21.712625559149302	1.9380922318893466e-22	5.351616035606526e-23	1.4381862367902483	0.7736403314690841
CD27	5.327016353607178	90.39740980006154	4.00488638393596e-91	4.1804444578429096e-92	2.158754959847163	0.7317996943762543
GPR68	5.323123931884766	57.71742219495773	1.916804432724579e-58	2.7006268906879274e-59	1.673253689431972	0.6680410879629629
SULT2B1	5.277223587036133	28.744687491573554	1.80016580753619e-29	4.1029617904122185e-30	1.7193832397460938	0.6584147905048571
IL27RA	5.239076614379883	27.36785301940067	4.2869358090576885e-28	1.0123539119731295e-28	1.1603323446737754	0.7040354148628786
CYSLTR2	5.234797477722168	32.29050607109093	5.122641091702661e-33	1.0773416667985029e-33	1.4446219019142978	0.5727714089786305
NRGN	5.1728668212890625	31.455251851494864	3.5054852857617494e-32	7.503264621449436e-33	2.180222275677849	0.9181020451688219
SYTL3	5.170557022094727	101.10555347607068	7.842355475014879e-102	7.45018729404293e-103	2.897388466863008	2.7442209528780532
FAAH	5.154575824737549	41.173409003980886	6.707968214054617e-42	1.2115561564142867e-42	1.5853321130195874	0.969176
KLK8	5.147390365600586	39.376580688161525	4.201644575000518e-40	7.767020052514134e-41	1.3557478554883795	0.37037862942913385
SDCBP2	5.118181228637695	25.937192293911853	1.1556004601065948e-26	2.8388642232468218e-27	1.8418790377103365	0.5656101678007392
GM33104	5.100069522857666	26.27929652398822	5.2565823926035374e-27	1.2778245667069403e-27	1.3266908965841697	0.5682207063864205
NLRC3	5.088113784790039	56.2507	5.6142930455372e-57	8.046101115167305e-58	1.47026	0.6604624995478877
NKG7	5.068019866943359	163.69049755640475	2.039400134436555e-164	1.3187019766314273e-165	5.650492091087779	1.6455216028700315
GIMAP5	4.9997735023498535	92.04292897742135	9.058807324719547e-93	9.339456838186241e-94	1.9936279007608857	1.4585480502002128
A930024E05RIK	4.9531354904174805	21.897222726320727	1.2670019219561554e-22	3.474116338260033e-23	1.3505056280838816	0.9826244452060797
SERPINB9	4.951087951660156	76.91065347403266	1.2284190025352095e-77	1.4212329377576662e-78	2.6177169209685776	0.9401217548787093
GIMAP8	4.938044548034668	57.14848762585823	7.104154112359139e-58	1.0054857536582353e-58	1.6424886357317616	1.2800701244457349
TNFRSF9	4.892248153686523	63.064979200783334	8.610349878557384e-64	1.1422909210272812e-64	3.61634	1.35236
PRKCZ	4.879726409912109	22.091	8.11052664387888e-23	2.213478347468166e-23	1.249753903119992	0.7670375623201069
GRAP2	4.877298831939697	100.7687257860962	1.703233592087835e-101	1.6202504925375985e-102	3.6863670349121094	1.307972830242315
KBTBD11	4.843913555145264	46.51530271422145	3.052792497986884e-47	4.9643688262673974e-48	1.4633309500558036	0.6352455932179659
IL12RB2	4.817992210388184	44.49191595077825	3.221692226614012e-45	5.4212561057176265e-46	2.2141199033122416	0.8142377874824438
CTLA2A	4.808739185333252	178.03687864737253	9.185892371949074e-179	5.490988498465509e-180	5.844502011167347	1.6957782451923078
CD4	4.737607002258301	34.297704852991984	5.038429046550915e-35	1.0194738808678672e-35	3.064405992296007	1.3501942532121642
RUNDC3B	4.666560173034668	38.234522666009966	5.827433603839201e-39	1.0997136560529562e-39	2.203375273344049	0.9320618086792403
SIT1	4.633122444152832	21.60849863260124	2.4632095937664475e-22	6.830110674578001e-23	1.1453842535251524	1.3112846696880502
GZMB	4.600923538208008	41.20521357713351	6.23428170873894e-42	1.1252000924372633e-42	3.7602086847478695	3.2559602381819386
KLRK1	4.578496932983398	81.31149361594935	4.880972761368824e-82	5.433760652198742e-83	2.744819108829942	0.948896
PTPN22	4.5462799072265625	206.9931842519008	1.0158176350361672e-207	5.523728752028522e-209	4.092659263919306	0.8617705544686985
BICDL1	4.525490760803223	25.06653639949936	8.579532041247456e-26	2.152879103292844e-26	1.3662073992300725	0.6914169133058068
KLRD1	4.511898517608643	107.6818752709308	2.080294060305332e-108	1.8853417052516504e-109	3.2976560431011652	1.9712030747357536
GM20275	4.486835479736328	17.39928791120206	3.987604604408769e-18	1.2712764389939255e-18	2.4867111633871204	0.5364676283571286
TNIK	4.4721503257751465	87.24783099896514	5.65156856750209e-88	6.037348604697566e-89	2.4328812308933423	1.5868323261419583
GPR174	4.470033645629883	30.27492113004068	5.309808641452787e-31	1.1644856077025908e-31	1.514765483577077	1.434329125189012
ABCB9	4.453647136688232	35.11072806886288	7.749468747099644e-36	1.5431195641158694e-36	1.6607325127784243	0.8272340662339155
BTBD11	4.443424224853516	30.879237733771586	1.3205725519251074e-31	2.862174215896299e-32	2.41666	0.8097109200151277
LAG3	4.4135003089904785	30.360231000808017	4.362837116359218e-31	9.528808665245291e-32	2.6041445760331916	1.046219509897508
IL18R1	4.3947014808654785	86.82749224824289	1.4876739274539917e-87	1.5930484401197778e-88	2.696449788411458	0.9529616474688956
ARL4D	4.385316848754883	24.509699893231456	3.0924316306961828e-25	7.926865498917841e-26	2.0997235847241953	0.7960485144506527
GIMAP1	4.382169723510742	78.67084624040993	2.133800239753422e-79	2.427578367633087e-80	1.764245543817077	1.4361460556718335
I730030J21RIK	4.379789352416992	21.97361071216086	1.0626476541714389e-22	2.9110453156438315e-23	1.216094720559042	0.6080213210161994
CAR2	4.356967449188232	45.28254119221183	5.2174561506504126e-46	8.605214347968221e-47	2.804877284787736	1.179875551005126
PTPN13	4.220607757568359	20.036668952629565	9.190328759069396e-21	2.6723902369218375e-21	1.6957728522164481	1.0974874562230603
IGFLR1	4.190695285797119	27.94489226750963	1.1352924050417422e-28	2.6371942099375605e-29	1.711103545953028	0.5874139694940477
CD2	4.1873016357421875	131.25662486720373	5.5382828579728523e-132	4.236120710237623e-133	2.8464303152901786	2.328420861974939
ZDHHC2	4.1837849617004395	25.06919067982065	8.527256370709456e-26	2.138665275646503e-26	1.5156355233028018	0.5287289527154738
GRAMD3	4.085387229919434	121.59673098091557	2.530865228463831e-122	2.046425284360136e-123	3.8839640659568584	1.6826394326594534
PLCXD2	4.003329753875732	60.59801828764005	2.5233745138511216e-61	3.4481901378374367e-62	2.1985322462146866	1.0776326106144831
ABCB1A	3.9876952171325684	43.25839358879139	5.515773337802079e-44	9.480124633810746e-45	1.8965733632320116	0.8299439697265625
LAX1	3.971120834350586	56.2507	5.6142930455372e-57	8.047225537696334e-58	1.5774604516683215	0.9398806259378262
HDGFL3	3.947413921356201	22.03921660141242	9.136574473937867e-23	2.499374017295254e-23	1.240896085413491	0.7824618562738946
CRIM1	3.925839900970459	50.775271239648816	1.6777558444446776e-51	2.5859741065550436e-52	2.2247782240818887	1.0378823151459564
BCL2	3.9173078536987305	83.28174938886302	5.226977265249997e-84	5.70472258413324e-85	3.4213701577885667	1.0055647833498915
DUSP4	3.913482666015625	31.28313481755677	5.210329423162057e-32	1.1192261815276765e-32	1.787752448187934	1.0179500224427407
AR	3.9072372913360596	34.26602763920532	5.419663976833468e-35	1.0980062254132338e-35	2.393299603703046	1.38155
MLLT3	3.8963489532470703	101.80621718969832	1.5623661114409759e-102	1.476204000397374e-103	2.541156753720973	1.1470481647217827
A430093F15RIK	3.868643283843994	23.333397141421766	4.640906924984101e-24	1.2283876280424557e-24	1.604122359664352	0.8462958612036982
TNFSF10	3.7780725955963135	21.7563	1.7526760479325423e-22	4.830617620217728e-23	1.074101448059082	0.7695115214646465
IL2RA	3.7480406761169434	28.928310547526447	1.1794769347785583e-29	2.6655359960672394e-30	3.3706511652282396	2.4260247199089973
F2R	3.721693515777588	35.83574397173051	1.4596745240393177e-36	2.874690025489439e-37	1.5619635251489017	1.1539523654513888
PEAR1	3.713721513748169	33.33383836185136	4.636194401050475e-34	9.553695365579009e-35	1.4827814790391431	1.0630761872297563
GSTP3	3.7046549320220947	17.974839020350736	1.0596464308346816e-18	3.3101180446436254e-19	1.3002692962361273	0.8045100121948849
H2-Q7	3.702812671661377	263.89750213759896	1.2661870353186564e-264	5.110974792261962e-266	4.368030843569364	1.5538474920196201
NCALD	3.6936280727386475	18.99693080628072	1.0070921104433047e-19	3.029432495741526e-20	1.4781727261013455	1.4769479604867788
UBASH3A	3.6910128593444824	53.967962939573404	1.0765570774778096e-54	1.5915164405443902e-55	1.507004529723127	0.6214522193459904
CERS4	3.6750283241271973	43.6792	2.0931272072377598e-44	3.5948296038946484e-45	1.490126371383667	1.1587986643721417
FAM102A	3.647047519683838	71.5074	3.1086454867514804e-72	3.7564298207306746e-73	1.8045555587727427	0.9841768416890337
XLR4B	3.6138558387756348	24.433666859271888	3.684114681448269e-25	9.457741379164666e-26	1.0502027746749252	0.5637597675564923
FGF13	3.6087749004364014	28.23227529095475	5.857667404886114e-29	1.351653553383542e-29	2.7880369398328995	2.0497522893941627
OSBPL3	3.5892114639282227	53.608940484109645	2.4607047970169783e-54	3.653572490750238e-55	1.9664748619342673	0.7234591720695782
PKP3	3.5622987747192383	29.973315572948774	1.0633700570503215e-30	2.356665353329161e-31	1.7248043575802365	0.6371890977149416
RGS16	3.554671287536621	55.27104411953183	5.357422292441049e-56	7.789233336869555e-57	3.758321008016897	1.50686
PRKCH	3.5121865272521973	117.44134579546467	3.6195468683056844e-118	3.057002561353432e-119	4.1935226743584435	1.3393658559447328
ZNRF3	3.489171028137207	44.78426414479642	1.6433718943224003e-45	2.748459743557582e-46	2.305856169556542	0.9069601402123104
FAM78A	3.4777631759643555	29.78340736621045	1.6466171476729166e-30	3.6640882923535396e-31	1.145743127771326	0.6255854519930752
UST	3.4525399208068848	41.38123777436827	4.156829635401379e-42	7.470430428449837e-43	3.762637867647059	1.9823433181866497
RAMP3	3.4451229572296143	31.995420071851452	1.0106014758875428e-32	2.143581996676238e-33	3.090099334716797	1.3313157314493094
DUSP10	3.4358415603637695	42.452727980213744	3.5259164721540153e-43	6.191543772930177e-44	1.8623979741876775	0.8381311094848334
POU6F1	3.435317039489746	22.42390036644399	3.7679023030225176e-23	1.0200799910226792e-23	1.5752006199048914	1.0613535597869561
JADE2	3.4330387115478516	36.2733	5.330211099159995e-37	1.0387710536478406e-37	1.3317300607492257	0.7770560373732118
SLA2	3.4161648750305176	39.60422164892445	2.487587415434392e-40	4.592075496289737e-41	1.4115850404251453	1.265907133690562
GM37529	3.3743722438812256	19.66050600593195	2.1852140997484035e-20	6.43569289436122e-21	1.4158407742859886	0.9134732545727361
JAKMIP1	3.365360975265503	57.44406503096893	3.596954705607839e-58	5.086322375843454e-59	1.367570201802698	1.4957291278301248
1700025G04RIK	3.3462181091308594	48.490398859614686	3.2329660229026134e-49	5.128525610312154e-50	2.9545186360677085	0.8024167502119197
PRKCA	3.3398218154907227	124.00059481048578	9.986313357187405e-125	7.90791750614146e-126	3.6432824072899757	2.34149
ABLIM1	3.3266844749450684	226.51592300587217	3.048435385210334e-227	1.4813068204261554e-228	3.347198601199812	2.768433816306483
LEF1	3.3264036178588867	74.96067790953434	1.0947679897719403e-75	1.2877139871980014e-76	3.488461608886719	3.6124187211549157
GIMAP9	3.310702323913574	41.128015907439114	7.447046961899083e-42	1.3460018033719127e-42	1.4304108264399509	1.011450825212689
PLEKHA5	3.2796835899353027	60.17747202621335	6.645504765705642e-61	9.132336540094269e-62	1.6386733196190828	1.0046571825371413
RNF157	3.2328364849090576	55.69035481362803	2.040070549318582e-56	2.947730167674619e-57	1.8722189969794696	0.9642145493451286
RAB19	3.226179599761963	16.700458861514825	1.9931552985849372e-17	6.556735324693218e-18	1.0250194731212798	0.8664958430271522
ATP10A	3.2187397480010986	47.03804271473953	9.161303803078585e-48	1.4803649415695823e-48	2.4399729895213293	0.8849233903556034
DUSP2	3.216977596282959	191.63506027875388	2.317073024956515e-192	1.3254884896588882e-193	4.244325322690218	1.7486539090664863
PLCG1	3.2092301845550537	48.057	8.770430153857647e-49	1.3980374586429467e-49	1.4188387631550687	0.9062777877013101
SLAIN1	3.1950273513793945	44.11421621772602	7.687476165307004e-45	1.3094107107638232e-45	1.1246180159322332	1.1756953938802084
SETBP1	3.166199207305908	27.64883226829684	2.2447487154229865e-28	5.249001045577082e-29	3.277156995690387	2.218273524389507
BCL9L	3.1424355506896973	44.28323946971226	5.2090740387727534e-45	8.81236847284348e-46	1.4814172928019351	0.7655686080915793
CISH	3.1391124725341797	52.68049817825503	2.0869008778666893e-53	3.1441674107979944e-54	2.14904	0.785817
GEM	3.136657476425171	47.09790989450455	7.981602688475478e-48	1.2887122993604834e-48	2.0509123083663314	1.2857997600848858
MYL4	3.1041669845581055	22.950213648216355	1.1214666207017182e-23	2.995767627996105e-24	2.9869561650950436	1.8760298553531316
LPIN1	3.073054313659668	28.868691085335456	1.3530346376427084e-29	3.0664610697571603e-30	1.4548559503240899	0.7020519810050214
GRAP	3.063875198364258	46.58802673020428	2.5821012611037337e-47	4.1923047856717e-48	1.3393069425657023	1.3987347400439174
P2RY10	3.051779270172119	121.65943059007871	2.1906319118133223e-122	1.7685008877989026e-123	2.8657570214675085	1.7821309694102112
SOCS2	3.0499329566955566	19.613219216688748	2.43658060710681e-20	7.185391326266901e-21	1.3390781797211746	1.0409439260309392
FAM189B	3.0497541427612305	26.849948771491466	1.4127041745540375e-27	3.366954029596588e-28	1.3498346318197514	0.6255745127375186
PITPNM2	3.000870704650879	25.463410130479247	3.440248938500196e-26	8.535390733134566e-27	0.9569443922776443	0.752597
PTPRCAP	2.992950916290283	159.2692375877992	5.379753938846531e-160	3.568521702590063e-161	2.586422256423347	1.956201935273226
RAB4A	2.9896411895751953	15.934567214834097	1.162606602925207e-16	3.941115325766514e-17	1.375618556760392	0.7845912767493206
ST6GALNAC3	2.9723923206329346	27.209104660141502	6.178674830017096e-28	1.4654396530892841e-28	2.6649194834183674	2.3942865843413976
H2-Q6	2.969066619873047	162.59570496269396	2.5368514514689753e-163	1.6566660719195775e-164	2.525392381407374	1.6029800429286298
TECPR1	2.9645779132843018	69.81529963030609	1.530031491584791e-70	1.892133043970393e-71	1.6701858668651395	0.9287334762046335
VGLL4	2.9609341621398926	171.30532715531217	4.950771072571228e-172	3.0739457874429916e-173	3.248505092925406	1.3735840394546672
RRAS2	2.9529337882995605	38.66650857042343	2.155219111774001e-39	4.033936272969463e-40	1.8693526418585527	1.5730203877081808
IRF2BPL	2.944561004638672	78.81106563264181	1.545020931003829e-79	1.7497923129121653e-80	1.9052340515658386	0.8381258161885997
HDHD5	2.9404990673065186	17.29069108542999	5.1204592536980375e-18	1.640995618905927e-18	0.9731111609417459	0.6812653257555349
FLT3L	2.933955669403076	21.198431126690352	6.332407772856977e-22	1.7778607245043883e-22	1.2809750239054363	0.5939381293782837
ZEB1	2.931305408477783	92.66741044789981	2.1507481207446128e-93	2.2007912380932147e-94	4.357451014364919	1.731315287581149
SH3RF1	2.9211859703063965	18.81142206751104	1.5437534191361325e-19	4.673530405020687e-20	2.1727447509765625	1.1282113943825869
FARP1	2.908116102218628	23.81484266220759	1.531642250133669e-24	3.991051344672769e-25	2.0133259459311916	1.222660927876939
LTB	2.8978419303894043	75.60398830030277	2.4889243678777903e-76	2.92118260428387e-77	2.8671293839164402	1.6334187113221417
ARAP2	2.8876492977142334	100.45643480926988	3.49594982385354e-101	3.348094380731312e-102	2.6551110384519316	1.395320183937718
ODC1	2.880779981613159	101.36836149935968	4.281919522998553e-102	4.056787104319236e-103	4.657985797507226	1.6193438331866992
TMEM64	2.880733013153076	35.4228	3.777064218530513e-36	7.501689442897086e-37	1.7079881940569197	0.9360928665339251
CBLB	2.8665688037872314	129.4411076554576	3.621532146309697e-130	2.7840033725327144e-131	3.8648162491020117	1.6756524032565194
TSHZ1	2.8662302494049072	76.58321428026393	2.6108728356996413e-77	3.0307471019883994e-78	1.8922662859920851	0.838397
GM38190	2.856631278991699	18.788281423870306	1.6282405868889177e-19	4.933491532712661e-20	1.1359913330078124	0.7700325413754112
RASGRP1	2.8565423488616943	30.768576952065274	1.703817395415092e-31	3.697189566089054e-32	1.4358462524414062	1.1463390044881867
SESN3	2.8559494018554688	89.85624879629086	1.3923589273197571e-90	1.4569741185734443e-91	1.8164843408885354	1.134978890698185
TESPA1	2.8508052825927734	21.175281304971982	6.679111522475084e-22	1.8786342731939173e-22	1.2989379452987455	1.2429210698716693
CTLA2B	2.8484017848968506	52.43733625454087	3.6531183768323247e-53	5.517951012698266e-54	2.1524057099313447	1.163833794634252
SCML4	2.8472087383270264	42.3184	4.803991537615041e-43	8.45438284483223e-44	2.0172346883745336	2.163852783656076
RASAL3	2.843271255493164	56.591732865757145	2.5601601554748445e-57	3.649849096826845e-58	1.4424423132528805	0.6132065686206666
PPP1R16B	2.8343749046325684	200.6092809812595	2.458776302323826e-201	1.362299249648501e-202	3.092119330864448	2.8280123815897857
TNFAIP3	2.826263904571533	176.0283034601984	9.369071209280392e-177	5.6607063483247e-178	4.525036730224298	1.7403959205416584
ZFPM1	2.818854570388794	50.291344450721866	5.112761677056171e-51	7.91331155569563e-52	1.3611092966137124	1.4839316238975837
PPP3CC	2.7810449600219727	48.791299124576376	1.6169659528877328e-49	2.556714387520133e-50	1.3585316776450163	1.2869955145794412
GM50012	2.756725311279297	16.226016132370173	5.942700833568977e-17	1.9885396927342907e-17	1.3914911302469544	0.8663757467158226
NFATC2	2.7519426345825195	32.507750625597716	3.1063427560958566e-33	6.504990808176051e-34	1.6267928741051763	0.7010629808764496
CARD11	2.745558977127075	38.371272221601274	4.253317259351945e-39	7.999232742552893e-40	1.5944835475233734	1.758687456216496
SLC25A40	2.745368003845215	22.62754272090005	2.35753027781965e-23	6.3461478361670484e-24	0.9874595083841463	0.5676950307992789
CCND2	2.7375826835632324	119.03408187019714	9.245238726525997e-120	7.66573978481716e-121	2.5757910556480534	1.4858776025768212
VPS37B	2.736541986465454	201.48624783922568	3.2640151116713786e-202	1.8000546122985236e-203	7.08876	2.203437369652008
S1PR1	2.728243827819824	38.20657705156569	6.214739774333772e-39	1.1744012685783065e-39	2.3154037590313674	1.5015216120108283
ADGRL1	2.7132081985473633	23.46285210678725	3.4446721452340736e-24	9.082173248328942e-25	1.1073400658297252	0.9900747234901686
INPP4B	2.691376209259033	48.726	1.8793094852282313e-49	2.976358511121199e-50	4.127102846598757	2.0577002469174634
YES1	2.683753728866577	17.268050295885477	5.3944814510773156e-18	1.7308941640170948e-18	2.0133243389983675	1.1446768851902174
CD7	2.6795387268066406	33.24548929563125	5.682123965273099e-34	1.1730930824307232e-34	2.12305	2.5024180734629953
ZC3H12D	2.6774346828460693	20.259164849333583	5.505986607057115e-21	1.592553010139929e-21	1.2401973470052083	0.7431449360317655
NMB	2.674838066101074	17.382962470852288	4.140354517566397e-18	1.3205064350279253e-18	1.2249840087890624	0.692787
TTC39B	2.652360439300537	92.27924580694797	5.257196293721834e-93	5.399794110661712e-94	2.5396807270665325	1.1277283919068017
ZBTB25	2.648042678833008	23.286084798675173	5.1750577589162636e-24	1.3711009180005681e-24	1.1214535453102805	0.6353696538598498
AW112010	2.6474475860595703	166.2360610065775	5.8068284162629956e-167	3.702515611860709e-168	5.842724039396887	2.8661321034601146
PDE7A	2.6397671699523926	121.12404392972473	7.515468697574141e-122	6.11555686536114e-123	2.6719238664516287	1.5032015088578345
SERPINA3G	2.634169578552246	22.121594823654554	7.55797021953224e-23	2.0607346491358635e-23	1.6774257405598958	1.1180399614429297
ACOT2	2.632397174835205	17.425971627935002	3.7499749969215396e-18	1.1940722544510417e-18	1.2346356299615675	0.7490478389519305
AHDC1	2.626633644104004	48.868076003416625	1.3549522690814536e-49	2.140681756911051e-50	1.3384267524213822	1.1478107587607411
GPR18	2.6256275177001953	21.242285209145923	5.724199888246031e-22	1.6048952251272136e-22	1.062368898975606	0.8870450855665404
TTC39C	2.6107418537139893	24.827061051469787	1.4891517236993157e-25	3.7731302833414977e-26	2.0780757381226205	0.6174455984333691
MFNG	2.6087703704833984	25.531455308793564	2.9413363572912886e-26	7.28244481828387e-27	1.2243549580476722	0.5780231256135471
ANXA6	2.6086463928222656	105.19772716645899	6.342680475451588e-106	5.854280217732665e-107	2.2648582329184324	0.8967937688644879
CST7	2.607767343521118	32.887429519469414	1.2958969882303908e-33	2.6954124269916086e-34	1.5437602673546742	0.8000006251579347
AGPAT3	2.5997726917266846	41.94521754214029	1.134442420580321e-42	2.0139670688024467e-43	1.2308576194737668	0.7984715029926082
MEX3B	2.5962462425231934	17.753007571957305	1.76600702995093e-18	5.559777884496501e-19	1.050350324481937	0.7898601331208882
H2-Q4	2.595259428024292	108.05436119626198	8.823457613267193e-109	7.928521495916915e-110	2.220280527279077	1.0233999513655783
IER5L	2.5837676525115967	30.325898448153744	4.72173437505405e-31	1.0324810608004806e-31	1.5345954545047304	0.9529392589222301
IL21R	2.5756125450134277	69.99118822368388	1.0204971033358187e-70	1.2593870924313999e-71	2.512273955763432	1.3162459761021388
SLC35D1	2.570267915725708	32.29858770219567	5.028197152946665e-33	1.0561864182947488e-33	1.474531927028624	0.6739100121991811
SACS	2.5579721927642822	37.53244555477679	2.934637381005113e-38	5.609725910212885e-39	1.1435737323043937	0.6695442809516541
AEBP2	2.554579973220825	108.69243523570957	2.0303212695328044e-109	1.8139520276710362e-110	2.492324447631836	0.9403697056298251
1700027J07RIK	2.5516929626464844	16.664591590600608	2.164753295189525e-17	7.137925443066115e-18	1.548085576837713	2.5026598029962464
IL7R	2.538771390914917	81.46255470797047	3.447031816619725e-82	3.8285582845602805e-83	2.9091769857425804	1.883670708613876
HOOK1	2.5136659145355225	14.20892640603622	6.181211358242486e-15	2.232037884728518e-15	0.8922620500837054	0.6305587903588219
ABCB1B	2.510474920272827	33.42919137922766	3.7222764168623925e-34	7.641696153399204e-35	2.3387107193674828	0.8694994621762919
ETS1	2.493924617767334	253.24596837187397	5.675859391733048e-254	2.4224004602845765e-255	4.3844469085319115	2.0475236643627195
SNTB1	2.4918246269226074	18.22401686287314	5.970121052281844e-19	1.8472916021136905e-19	3.116914076612175	1.3211385057711071
GPR183	2.491574287414551	41.681911619901626	2.080119954055061e-42	3.722235475054178e-43	2.633036679441824	1.2316178059552818
NR4A3	2.4849791526794434	119.53612597827663	2.9098729122035324e-120	2.3977741827001723e-121	4.743971465249444	1.9420383142474718
FHL2	2.483968734741211	19.245688305800087	5.679520797495053e-20	1.6975042877202724e-20	1.587065091098312	1.3485922132219588
LDLRAD4	2.477621555328369	54.176432902417524	6.661424309506991e-55	9.82215411107407e-56	3.338261226955935	1.6551902120797497
CEP97	2.4741106033325195	23.69064253984166	2.0387194214543713e-24	5.328084051699109e-25	0.8356000911554641	0.6640578412273531
GALNT12	2.4694173336029053	15.402408988485034	3.9590502269544026e-16	1.370577485690732e-16	0.7492913068351099	0.6995096500514268
IFNGR1	2.4692628383636475	178.6606049782184	2.184716163433363e-179	1.3031344643695597e-180	5.105018929259418	1.7024976124787776
TTC28	2.4673657417297363	22.041447284078355	9.089766265842498e-23	2.4854008031169808e-23	1.4689777149873622	0.7889920354603294
CRYBG1	2.459324359893799	57.887149501181845	1.2967328078883879e-58	1.8236607428074254e-59	1.7034543450912438	0.8349139658726523
VCPKMT	2.455225944519043	12.339454982774832	4.576621718539694e-13	1.7891125653784819e-13	1.1673961052527795	0.538338
PGM2L1	2.441558361053467	56.81166887802696	1.5428763498928078e-57	2.1936254569757622e-58	1.7521874678762335	1.145594304150874
SPRY2	2.4393606185913086	25.201713348220803	6.28473039361699e-26	1.5721924856637952e-26	2.0105101387455777	0.8646281675219096
ZFP827	2.4329817295074463	16.05816321293697	8.746550078898723e-17	2.9469993259793744e-17	1.1294306704872532	1.3760509558843972
PAIP2B	2.4245917797088623	25.876023844166664	1.3303813737480675e-26	3.273364120521663e-27	1.2419392047542157	0.7008245363600375
MLLT6	2.414476156234741	49.87694062296427	1.327575952405852e-50	2.0684176042112e-51	1.4068769257644127	0.844015
STAT5A	2.4139890670776367	33.09284982550016	8.075142119648209e-34	1.6744059954997508e-34	1.5038690139998252	0.6789163986498225
ARNTL	2.4111831188201904	52.06924602180409	8.526169814849716e-53	1.2911464252337017e-53	1.4416622735757743	1.0826340792889528
1300002E11RIK	2.411140203475952	15.76079530888755	1.7346213646127019e-16	5.931472978364554e-17	0.9675895631775375	0.8221337945611628
NMRK1	2.4080915451049805	24.259742181641833	5.498672049409289e-25	1.4151358070339885e-25	1.610275344469061	0.8808890489081864
CRBN	2.405158519744873	36.66404177444241	2.1674956051057676e-37	4.2045903947867375e-38	1.5806569417317708	0.7685853637483753
TRAF4	2.4039902687072754	43.94488917128548	1.1353004989329524e-44	1.9396169885208823e-45	1.3514344653399837	1.3233113132124867
POGK	2.4038331508636475	18.034479647245718	9.236774745790443e-19	2.8794419280809647e-19	1.1975641066028226	0.6932828169211884
HERC3	2.401294231414795	40.691171111894946	2.0362396418313334e-41	3.70130203567233e-42	1.556101037351877	0.908171
PDE4A	2.398177146911621	12.6366	2.3090810404137025e-13	8.89911937159054e-14	1.4434561989524148	0.5719361990090185
ITM2A	2.389622688293457	15.842773925605758	1.4362368798433945e-16	4.881617573346105e-17	1.3775771966501444	1.0314546050045168
PKP4	2.384823799133301	25.45330000612939	3.5212754094949226e-26	8.740947185672575e-27	2.0029439774770585	0.884341
SMCO4	2.3826069831848145	22.908777529297627	1.2337366625187942e-23	3.2988459416879955e-24	1.2754102434430803	0.6470604945761319
ABHD8	2.371610164642334	17.848419932897947	1.4176860538173852e-18	4.448607349747059e-19	0.8611226648717494	0.5434402585968258
MXD4	2.3581104278564453	95.37163059394665	4.249808942721134e-96	4.250355260878059e-97	2.165611727925755	0.9552933655863516
TAF4B	2.3572890758514404	29.878482059454356	1.3228723542526282e-30	2.935181493045425e-31	1.7359115911989795	0.920404
EMID1	2.3557627201080322	17.434027503240422	3.681056613060767e-18	1.17118075810842e-18	0.974578	1.3069610595703125
ADCY3	2.3379926681518555	14.115815098327746	7.659226304685486e-15	2.7746110973908857e-15	1.030280303955078	0.7507791750741584
GM8369	2.3345730304718018	34.04253200377764	9.067091454363008e-35	1.842791051465216e-35	1.9829282507432247	2.1581190500827816
CHD3	2.325105667114258	71.10716721688365	7.813269115024421e-72	9.491630432829512e-73	1.6353502499159946	1.0211
ITPK1	2.323493003845215	46.50595229665896	3.1192321848663315e-47	5.076421064456583e-48	1.580174777932363	0.7105138750806105
PIM2	2.3169946670532227	19.323335766952905	4.749678711033674e-20	1.4147069769205582e-20	1.2579666137695313	1.0034417046440973
BCL2A1D	2.309805154800415	44.391340732691994	4.0612457260033716e-45	6.860106548358953e-46	3.023740402265401	1.3627194963355884
N4BP3	2.3035507202148438	22.397332330783755	4.005600837704014e-23	1.0854617002031189e-23	0.8813323974609375	1.0771167360503098
SARAF	2.2983784675598145	115.903	1.2491014490503282e-116	1.0662082043571384e-117	2.9482705190051934	1.063311422545078
FCHO1	2.289658308029175	26.959540314966354	1.097639393171619e-27	2.6132255510397717e-28	0.9399791664791547	0.5119337159256363
RHOF	2.2767882347106934	37.11438157746921	7.684549678417193e-38	1.4768481513348378e-38	1.7189539974308357	1.2140892118566176
GM20186	2.270054817199707	25.960484042224916	1.0952567988910828e-26	2.689215176606207e-27	1.847257225914339	1.2124324565857096
ATP8B2	2.2696592807769775	29.84295790693786	1.4356285718340525e-30	3.1890553697509223e-31	1.2290241225359309	0.7237901011422677
RTTN	2.2651383876800537	27.291836743725597	5.106969407313177e-28	1.209286238368797e-28	1.242686962259227	0.6667730520543091
TNK2	2.261402130126953	24.462637856764406	3.4463719208243036e-25	8.838555061119021e-26	1.110079105813705	0.7328287118616916
CBX7	2.2566051483154297	17.7389	1.8244940331704436e-18	5.748598631316053e-19	1.2321564850983797	1.1693850013831142
PHF6	2.252941370010376	41.38311844614705	4.138867791186051e-42	7.432829803685453e-43	1.4452359414514089	0.7308797925766592
SATB1	2.2528364658355713	105.84649652559769	1.4239786385820926e-106	1.3033459193603933e-107	4.2006098699497345	2.261366089506908
DDB2	2.2514050006866455	15.961904409511414	1.0916805946195338e-16	3.695070067660667e-17	1.093133338411948	0.6371384982405037
PAKAP	2.244168281555176	19.54033136708015	2.881831823782163e-20	8.524354064176317e-21	2.0254164619679833	1.6866675687123494
CELSR1	2.243077516555786	13.197246425029302	6.349705380618263e-14	2.390016371570931e-14	1.0045287943331995	0.7413618079511635
TBC1D4	2.2382311820983887	18.829826935591562	1.4796979237006657e-19	4.4739034792954957e-20	2.8099302771495798	1.3896856581976946
SSBP3	2.2291555404663086	58.219204307046354	6.0366457800885245e-59	8.46635884570842e-60	1.582982621102963	0.7516498282438429
DOCK9	2.2261404991149902	24.17869252518389	6.626855103356118e-25	1.7114477314105206e-25	1.330698595548931	1.2032689117474806
PJA1	2.2230429649353027	18.082215089466324	8.275322171108458e-19	2.5754666379037894e-19	1.497777814695821	0.6920705069482854
IL2RG	2.2159509658813477	97.08192460635874	8.280859071757993e-98	8.143536688385223e-99	2.1307700203491415	1.146709126605867
RNF138	2.211549997329712	73.55264354424514	2.801279581756173e-74	3.345402662876314e-75	1.928806384858631	0.9123861311273657
PDCD4	2.2025232315063477	128.9336058520821	1.1651830221746872e-129	8.972163906448613e-131	2.5552066851265822	1.3609346525016568
TRIB2	2.1885809898376465	17.019384539011615	9.563469144209731e-18	3.1079123276207996e-18	1.323692264413475	1.799169886181926
SYT11	2.1755754947662354	14.7295	1.864035074477064e-15	6.582471203996008e-16	1.3632043553149606	0.7564202230147183
HAUS3	2.1749491691589355	37.44114421065148	3.621227329546379e-38	6.926836696702677e-39	1.2237838551967959	0.6452303568522135
AU020206	2.170220375061035	83.01651653315726	9.62683363881356e-84	1.0531476316532125e-84	2.38743	1.237260638070667
ABCA2	2.167757511138916	16.82341015301423	1.5017230505802752e-17	4.9169412647229216e-18	1.12856	0.5167123137927446
ATAD2	2.167604923248291	101.15472204157764	7.0029005428844916e-102	6.643708189547184e-103	2.7282469925607087	1.4140533106920887
CCDC117	2.1650145053863525	23.07531862302465	8.407780729096958e-24	2.2394808678093454e-24	1.348817605576757	0.6598510314470918
ETAA1	2.1607284545898438	17.993980718089873	1.0139564026158535e-18	3.1647848638016356e-19	0.929674	0.4519848621307287
MAF	2.1570191383361816	32.10438522086479	7.863479865952693e-33	1.6628646843414553e-33	3.5232930737872454	1.8103938237188177
UGCG	2.151585102081299	63.732661046521436	1.8507124795986634e-64	2.4385914533855636e-65	3.261121766999551	1.2153636300727586
CAMK2B	2.148674488067627	22.017752640737946	9.599472289024171e-23	2.627236984616591e-23	1.0982059902615018	0.9711521329321902
VPREB1	2.1453404426574707	15.39735132970598	4.005425609978645e-16	1.388176815079371e-16	3.112182910625751	3.4331662636103593
LRBA	2.1387155055999756	55.26775402955636	5.39816270547378e-56	7.85540581385309e-57	1.9334288220717313	1.2544785867739339
AGAP2	2.1327242851257324	21.448372627378564	3.5614542729461133e-22	9.934896223541672e-23	1.1327459716796875	0.8001592624954312
PRR7	2.1275064945220947	24.528833324465722	2.959147924056199e-25	7.5776098016711e-26	1.3463850871171101	0.8791788431038534
GM4070	2.126331090927124	12.848364152791996	1.4178681508970625e-13	5.417025510304756e-14	1.4190316927635063	0.6857848737224843
SLC12A7	2.1239075660705566	13.596762798592305	2.5306798167090737e-14	9.375779961120389e-15	1.174614947775136	0.5764355790340285
IFT80	2.1232733726501465	21.845319215820684	1.4278440764917978e-22	3.9279937314467764e-23	1.0440170124012937	0.6315435241521963
H1F1	2.112967014312744	11.86339052737367	1.3696495925056862e-12	5.480499492530481e-13	1.2713558349609375	0.557616
TUT4	2.112218141555786	192.04114683607526	9.096056806289888e-193	5.1917331559232684e-194	3.8858761532953885	1.812207950433186
FRYL	2.109750747680664	119.24513870131918	5.68671284386785e-120	4.700548089223586e-121	3.6598708135994586	1.5617487980769231
PLAAT3	2.1082136631011963	42.746556510209935	1.7924353062849813e-43	3.117579341051009e-44	1.5915398471865836	0.9019597052608185
PTPN7	2.1005234718322754	48.962556669478715	1.0900422475284584e-49	1.7193493221717682e-50	1.6224811544718523	0.7242166201787157
NLRC5	2.1002304553985596	43.8941	1.2760322912956027e-44	2.1849530942354324e-45	1.5439203752790178	0.9405911921742782
1700097N02RIK	2.097898244857788	10.71324216307196	1.935342513948222e-11	8.195164212553597e-12	0.7946004133958083	0.41417123970115055
CDAN1	2.0933611392974854	16.92086874664805	1.1998618730272296e-17	3.914705532514602e-18	0.8965442133884803	0.5249303152901785
LOCKD	2.0877959728240967	28.394320740813242	4.033473975716937e-29	9.265738519869091e-30	1.7803645189204271	0.7544840692316445
THAP12	2.0864133834838867	32.45083367452973	3.5413294043543016e-33	7.425000975063461e-34	1.2354892009013407	0.6132076057845247
DIPK2A	2.0841076374053955	17.487877469408623	3.2517902951694837e-18	1.032931458974649e-18	1.0532019478934151	0.6140978096958145
TANC1	2.081599712371826	18.74810931846151	1.7860379456168122e-19	5.42079391901439e-20	1.1818829821301746	0.8153653552184752
PDCD1LG2	2.0740652084350586	15.789399485042425	1.6240541849797232e-16	5.5363679034240375e-17	1.3496477641756572	1.1842912280832538
CD69	2.0701122283935547	67.93506355012556	1.1612786719960886e-68	1.4629812296646958e-69	2.9240425867963795	2.0840091459318573
AIRN	2.0671000480651855	15.204271156959193	6.247824805498359e-16	2.1797912999257675e-16	2.2058795249625427	1.650765907655639
TRAF1	2.066439628601074	50.201081423750466	6.293881708818068e-51	9.749488956325714e-52	2.2078911604520237	1.429719139547909
PRRC2B	2.0648510456085205	93.64269551421502	2.2766930709482061e-94	2.3062529115659935e-95	1.9146550664838575	1.0204324055187808
ZFP945	2.063674211502075	13.183700471540437	6.550878256687687e-14	2.4676364624266318e-14	1.019318953804348	0.7081383599175347
STK39	2.0608742237091064	24.513777355218014	3.063533577882756e-25	7.848852578378111e-26	1.8523144742627164	0.9557213445394331
GOLM1	2.056213855743408	20.41699910724677	3.8282553026759286e-21	1.1018721715762186e-21	1.379379121383818	0.6790739833347933
SS18	2.0495176315307617	96.86613049505917	1.3610356624969975e-97	1.3472136008776038e-98	2.3878550007824537	1.1050631471626946
ATXN1	2.044599771499634	49.19370626556136	6.401676655599223e-50	1.0056368264741292e-50	3.571388024852109	1.6451141254899215
DGKA	2.0436482429504395	40.216429549670984	6.075338077152297e-41	1.1121328476494244e-41	1.414860854914159	0.9586968315972222
FBXO32	2.042839288711548	13.945463818756794	1.1337992914334553e-14	4.140794172724574e-15	1.6159094056086754	1.0444708707916939
CIPC	2.0353007316589355	16.16355384645811	6.861927948016198e-17	2.299658845671452e-17	1.0867769302860384	0.6148640282100231
ORMDL3	2.0279221534729004	18.110610033097323	7.751575241263341e-19	2.40847889936155e-19	1.1749203191327222	0.8172474051189115
PELI1	2.0256524085998535	125.40677815491293	3.919420367109636e-126	3.068423966537818e-127	3.237791048902359	1.4552765073583926
PMEPA1	2.0228614807128906	111.86168060912718	1.3750528510344175e-112	1.2055354729470019e-113	3.353282865366541	2.386135596785903
AMZ2	2.022183656692505	21.67954945127412	2.0914647473071854e-22	5.78049775897988e-23	1.3936566953305844	0.6366128621320748
GM28791	2.019472122192383	17.35138020970608	4.452662625946385e-18	1.42125739815206e-18	1.1689415209221117	0.6959266891022642
CREM	2.0147924423217773	103.78709717443304	1.6326865894765832e-104	1.5200953643849357e-105	3.687647035327045	1.8245239562531204
GNPDA2	2.014385461807251	12.490306788093685	3.2336514924779393e-13	1.2549677151035994e-13	1.0544169691742444	0.47913956246106726
XRCC5	2.012687921524048	14.662606606173934	2.174670152677325e-15	7.707373198266339e-16	0.9411411285400391	0.8855792556362652
MAML2	2.0111851692199707	46.37358557394615	4.2307213882197123e-47	6.890762307333045e-48	3.1797111471285993	2.391413464071021
NRIP1	2.0054287910461426	49.08420356563487	8.237519095845433e-50	1.2950875246457083e-50	2.0040375434027777	1.0517
CCR7	1.9906935691833496	18.897017104157754	1.2676019419204258e-19	3.8228488954175585e-20	2.7435422444211843	3.03278
TRIM36	1.9846938848495483	13.951273900987648	1.1187320985978574e-14	4.084328525540449e-15	1.2968292236328125	0.7417278755001906
ZFP664	1.9819458723068237	27.670515681045547	2.1354249809901067e-28	4.9878740075318466e-29	1.0174945768762806	0.7155312724497126
GTF2I	1.9809165000915527	46.17585854062419	6.670239983910714e-47	1.0881263066695843e-47	1.6368813074735038	0.8517833891369048
RPA2	1.979913592338562	33.857003815164184	1.38994042089426e-34	2.832054977654457e-35	1.3613670857747395	0.6747673247273298
IDE	1.9773198366165161	32.842884966974346	1.4358697065800459e-33	2.988395751321628e-34	1.2392210896809897	0.6123611135941075
ZBTB38	1.9744482040405273	15.938690838468162	1.1516199017215947e-16	3.90239113117126e-17	1.4134366395043545	0.5914425630298699
BZW2	1.973415493965149	52.13904339716275	7.260334044431209e-53	1.098523353939521e-53	1.6555483111213236	0.9789884052579365
GM45716	1.9726536273956299	17.3079	4.921548135355864e-18	1.5759835975281472e-18	1.3698146275111607	0.7100100884070764
NFATC1	1.9721698760986328	70.53894233071762	2.8910637566949803e-71	3.5492555439564295e-72	2.1432673459477085	1.0941498093377977
HDAC7	1.9700826406478882	47.135882798168076	7.313364205603516e-48	1.177057717626379e-48	1.3331975559730314	1.0112003054389511
DBF4	1.969727873802185	44.40877078568407	3.9014784671025736e-45	6.585218186535132e-46	1.5297457441013662	0.7423739873639512
UHRF1	1.9695831537246704	21.215728868367492	6.085147807194123e-22	1.707658781733484e-22	2.272126822636045	0.9030973226717203
NR1D2	1.969505786895752	23.00812239298321	9.81471305543625e-24	2.6167521374180202e-24	1.4995138792865044	0.7935991168319436
NCK2	1.9676458835601807	21.334256796474392	4.631729665514301e-22	1.2962174420651282e-22	1.299477382480162	1.1394415269362954
HIP1R	1.9672765731811523	63.08702207615995	8.184231847962681e-64	1.0847079361421165e-64	1.8739190251572326	1.2095020718044704
PANX1	1.964736819267273	30.03736340210706	9.175644899816062e-31	2.028809516349611e-31	1.1044229906658793	0.8043368706122356
RABGAP1L	1.961552381515503	102.14943943340873	7.088601570044324e-103	6.670338538722773e-104	3.1645104027086526	1.8902674475061922
ASAP2	1.959848403930664	10.010296107879979	9.765711544299677e-11	4.327343835094612e-11	1.27921	0.6418724106297349
KCNQ5	1.9593970775604248	30.319689625263713	4.7897227439237465e-31	1.0479635056123173e-31	5.971256056729094	4.167705724819143
NUP210	1.9520511627197266	79.07893576782097	8.338044952337492e-80	9.400264074045482e-81	1.7095750111445236	1.1040623082089103
XNDC1	1.947988748550415	12.607619079513022	2.46820325371087e-13	9.525062562848737e-14	0.9760088738594347	0.5264745287238417
LNX2	1.944845199584961	15.50474197464423	3.1279372019226914e-16	1.07682424820015e-16	0.9437680311605964	0.7167388171684451
CPLX2	1.944644570350647	14.075788612028049	8.39868683716375e-15	3.0500437479094483e-15	1.5370893395465353	2.5105278353642277
ENDOD1	1.9443464279174805	24.201833704882493	6.282988938455531e-25	1.621833370409912e-25	0.9553542953353744	0.6155974690507098
SPN	1.9325345754623413	50.620197493831164	2.397742306496317e-51	3.704957259813052e-52	1.8610834478021978	0.9343549224213287
CREB3L2	1.9324703216552734	11.729576790095635	1.8639025818197213e-12	7.499698008864544e-13	2.123233371310764	0.8293235392844768
SOCS1	1.9310498237609863	28.530255364243665	2.949474431914257e-29	6.745230767933492e-30	1.509367569633152	1.1420143869730706
GALNT6	1.9296199083328247	28.07667476281736	8.381567312371285e-29	1.9361969996569222e-29	1.4926387326726653	0.8363788628350098
PLD3	1.929532527923584	41.83815342916816	1.451598700808171e-42	2.584476411645863e-43	1.7003205774900998	0.9492364055817457
MCM6	1.9272984266281128	60.40106328981991	3.9713367088457136e-61	5.437040230004737e-62	1.9921281785738392	1.182361509623771
PTCH1	1.9266502857208252	12.597489651726569	2.526447909060004e-13	9.756330529394846e-14	0.7802631009009576	0.7950091103250666
NT5C3B	1.926053524017334	15.038585813356196	9.149854471062331e-16	3.2075656437314538e-16	0.8603214386970767	0.6204969143811917
RAD54L2	1.924615740776062	27.967106489707945	1.0786821951845993e-28	2.49875988651838e-29	1.119280866084208	0.663002
ZFP398	1.9223277568817139	23.335123339137073	4.622497243620188e-24	1.2229205974251635e-24	1.205924777809633	0.8087304725557775
TASP1	1.9216601848602295	15.229383049763102	5.896807495610473e-16	2.0535353523086222e-16	1.1138376013025062	0.7344563362665362
NXPE3	1.917980670928955	12.105293016972718	7.847060175507047e-13	3.0998863503449225e-13	0.9924323157926577	0.8798202018664855
TFAM	1.916952133178711	26.02070908653213	9.534346112153183e-27	2.3336412132073096e-27	1.1274317626953125	0.6407188226368802
HIVEP2	1.9149951934814453	113.25286717585018	5.586410227725841e-114	4.876169873538817e-115	3.470867068268532	2.391930619041154
KMT2A	1.9143712520599365	118.00080465744212	9.981489231287858e-119	8.391687822679341e-120	2.3874700172222707	1.1887101389480408
NFATC3	1.911967158317566	120.04159163486564	9.086745511642025e-121	7.475918662361354e-122	2.590076256612287	1.4730042385634028
MED14	1.9119096994400024	55.2514	5.605624848380667e-56	8.164510802436426e-57	1.974670664469401	0.9685491003878377
TARBP1	1.9114062786102295	13.867175899777008	1.3577634081610825e-14	4.972705938875079e-15	0.7276469263537176	0.85124
DTL	1.9103469848632812	28.776424033071383	1.6733083064209894e-29	3.805222257435056e-30	1.650219819391635	0.8631184687699808
SHISA5	1.907227873802185	117.47622371416085	3.340229335106794e-118	2.816802216004701e-119	3.9155764889407467	1.7195141112850938
MTURN	1.9059545993804932	13.2065	6.216187788849836e-14	2.3381624206420645e-14	0.9611508129088859	1.1769931750351124
ELOVL6	1.9035398960113525	21.15002637961688	7.07902784133913e-22	1.992938806084676e-22	1.4974812209004102	0.9576799077360052
TAPBPL	1.901593565940857	20.268621637191035	5.387389342492262e-21	1.5575573507218275e-21	1.3344327486478365	0.6259502507623002
RIF1	1.8988173007965088	57.14572901227953	7.149422911015422e-58	1.012811935716544e-58	1.6757459493136038	0.9452433648510514
PHC3	1.8974634408950806	41.72610995184825	1.8788410838361157e-42	3.354814584713157e-43	1.4315799242829623	0.8273069284704145
RAB3IP	1.8957571983337402	26.287265683916264	5.16100543099091e-27	1.2532638204321673e-27	1.345671285794476	0.8709328881127837
CARNMT1	1.8929035663604736	35.96536037443418	1.0830278523412375e-36	2.1245667857985967e-37	1.3343355109892696	0.7158499957118631
ANKRD10	1.890681505203247	54.89919919365282	1.2612489170547936e-55	1.840233347290385e-56	1.4006979754305227	0.9188047381030066
CCDC6	1.890220284461975	28.527583901761826	2.967673360454729e-29	6.794480338051e-30	1.146745444243809	0.6995698879076087
BHLHE40	1.8901362419128418	52.85040331898311	1.411226363438612e-53	2.1207399651108592e-54	3.4932760403850884	1.619331687298509
CHCHD10	1.8891146183013916	29.241455404068038	5.7351475541735015e-30	1.2879936723410602e-30	3.073725613680753	1.7379840522466126
SH2B1	1.8888309001922607	30.440270174069646	3.628522545955568e-31	7.920338453570581e-32	1.2392588469941737	0.6446648374294952
ZGPAT	1.8863403797149658	12.516133311827078	3.0469595457973977e-13	1.1809465266202795e-13	1.0479427603788154	0.646896
RRAD	1.886075735092163	19.1903	6.452023544526157e-20	1.9317088102842808e-20	1.4091441414572976	0.9549461269286874
ATM	1.8853827714920044	21.886587746756696	1.2984112006474197e-22	3.56357875482998e-23	0.9276601006002987	0.6413484986065424
FBXO5	1.885332703590393	15.805762279088338	1.564003501088627e-16	5.325935562904966e-17	1.2662986709686097	0.640895
CLCN3	1.8754090070724487	46.90091715692936	1.2562695783071571e-47	2.0316070568330164e-48	1.8661590303693498	0.9034758320004921
NCAPD2	1.873778223991394	21.139586510995553	7.251260193774533e-22	2.0442233712492035e-22	1.6797930564715233	0.717514
D16ERTD472E	1.8721861839294434	73.26973505456964	5.373595176194318e-74	6.424274988894094e-75	2.2894403763598548	1.1844140584335312
MPHOSPH9	1.8719384670257568	23.149122486572463	7.093776698800048e-24	1.8867494523482837e-24	1.0699142245103688	0.6483702840684336
PADI2	1.8700300455093384	19.518941986861638	3.0273177907716756e-20	8.978046205566597e-21	1.399136673776727	0.7595806781468452
ZMYM1	1.8640434741973877	11.313115869341477	4.8627745003654075e-12	1.9966193282127667e-12	0.9404962082539708	0.584755
ZBTB4	1.863759160041809	11.854109378447784	1.3992348764342353e-12	5.604853933627815e-13	1.3330751839330641	0.9106726227445083
DNAAF2	1.8632009029388428	13.45616608327386	3.4981136627865436e-14	1.3031923633828776e-14	0.7726980889593804	0.4872331872450567
ID2	1.8605539798736572	77.41292353285823	3.8643501148867893e-78	4.45103188448202e-79	4.5087651710626915	2.2907109803013213
ZXDB	1.8568484783172607	9.745868600137001	1.7952767224555676e-10	8.086707334470123e-11	1.2718447064040999	0.580184
MNS1	1.8488993644714355	13.205602498293597	6.22870125852399e-14	2.3436699554826735e-14	0.7451833284818209	0.476874
DENND2D	1.8488166332244873	9.933759187225126	1.1647717068658488e-10	5.183750673826415e-11	1.167553051097973	0.5746367722414852
SDF4	1.847415804862976	49.64076861522651	2.286816856310425e-50	3.568833607868435e-51	2.658605701489533	1.0960586387054563
SLC37A1	1.8470103740692139	11.436471911341883	3.660396139628978e-12	1.4935206771027608e-12	0.9779378379263529	0.606973
ANKRD50	1.8457924127578735	15.832987637502221	1.4689680922582994e-16	4.9985326394237285e-17	1.134550525296119	0.7366994790014276
PMS2	1.8448681831359863	15.759713529419587	1.7389475000946272e-16	5.948501475449033e-17	0.9572506770034509	0.6131605747767858
FOXO1	1.8391304016113281	90.75717221066401	1.7491529599795907e-91	1.821331659060893e-92	2.329401731907177	2.0088163269352792
GALNT2	1.838672399520874	49.50789338213134	3.105321840870246e-50	4.8541860888266084e-51	1.5604427083333334	0.7792683433814059
NR4A2	1.8377888202667236	84.57479856974659	2.661959417715555e-85	2.881308432596089e-86	4.177508235527074	2.385205718260652
LDB1	1.8370921611785889	37.64566565657659	2.2611758760271246e-38	4.316552482196015e-39	1.2254933675130208	0.6717010383748829
ZFP410	1.830060362815857	24.14248454072423	7.203033909161053e-25	1.862103251230605e-25	1.128173584957047	0.6424689255861543
SLC41A1	1.8287138938903809	11.41146561291991	3.877344477898553e-12	1.5850309088208508e-12	1.2882724071112204	0.7061874871504934
UNC119B	1.8268954753875732	20.18235737135741	6.5711688781394e-21	1.9040255368718612e-21	0.9181078006059695	0.6874096019847973
SORBS1	1.826687216758728	18.22340362625236	5.978556993832599e-19	1.8506704256522558e-19	1.5281783017245205	1.2831589522108613
FBXO21	1.825472116470337	10.599159145287862	2.516754505227547e-11	1.0728317186443688e-11	0.9046538317645038	0.6396926239156056
RMI2	1.8184714317321777	14.297483124110297	5.041002071346752e-15	1.8079953437533665e-15	0.9188488109691723	0.5585086412163844
CNST	1.8176956176757812	19.76158450130826	1.7314721029304677e-20	5.081566796490883e-21	1.0385563529316504	0.6914156029386355
ZFP53	1.8169456720352173	21.34575090610327	4.510753490894244e-22	1.2616605967787519e-22	1.3331422285600143	0.8122685783656209
USP48	1.8115471601486206	41.87093687336765	1.3460559950558695e-42	2.3948341652620174e-43	1.4620940697374682	0.7623617759633834
2410002F23RIK	1.8083542585372925	15.709734661735434	1.9510362484727835e-16	6.691560240294879e-17	1.0969034830729167	0.658864
ITPKB	1.8054251670837402	107.02629908861202	9.412411621469993e-108	8.55453787939232e-109	3.766582708708279	1.9373711376526295
DEXI	1.8040180206298828	9.693043624007798	2.0274790530967543e-10	9.182168278776018e-11	1.1102482386997767	0.5834972588299531
WDR76	1.802869439125061	16.29453664409934	5.075319136298335e-17	1.693077922444296e-17	1.0687814192338423	0.5372503902749776
2510002D24RIK	1.8009204864501953	13.995582353699177	1.010223917239462e-14	3.680388972177189e-15	1.0661178588867188	0.6654963190371457
ELOVL5	1.8007217645645142	42.33269768351211	4.648387412609287e-43	8.174564828961956e-44	1.666011594376474	0.8575861100297282
CROT	1.7994067668914795	18.945658120414663	1.133292147506774e-19	3.4148821104973366e-20	1.2106840872878664	0.6062972236484236
ZC3HAV1	1.7964149713516235	137.88528065857554	1.3023248916845366e-138	9.609647613149814e-140	3.8406634464442173	1.7073804469721243
RPA1	1.7945858240127563	40.72618010744795	1.8785376017917937e-41	3.412229889872483e-42	1.4181859826528898	0.7851747912343253
BAG4	1.7941118478775024	14.803445611146568	1.5723686956687403e-15	5.538359977030914e-16	1.1670907827524037	0.6194081161961411
SLC5A3	1.7935676574707031	20.525082049364634	2.9848186568595337e-21	8.57190497419231e-22	1.4223134110613567	1.1029428731540085
SLC16A1	1.7933645248413086	23.998081449195265	1.0044273985795316e-24	2.6043579675214234e-25	1.3501229846043143	0.7766599295765634
CLCF1	1.7872120141983032	14.616860646579568	2.416236015232142e-15	8.588369433239327e-16	1.308020237513951	1.0054781341552734
STAT5B	1.7853128910064697	44.239093810637634	5.76641891267469e-45	9.770073437338015e-46	2.202828325997271	1.0669098402214428
ITGAV	1.779076337814331	37.88028781750775	1.3173833872059185e-38	2.5047050130833698e-39	2.9494656706942286	1.4903064361030312
TBC1D22B	1.7732340097427368	17.12543521964311	7.491430940722122e-18	2.422990133289222e-18	0.9714159758194633	0.5926705387915286
RBL2	1.7716342210769653	35.21680133015236	6.070139471825645e-36	1.2071610442106023e-36	1.4871729891065142	0.7892943059941202
SMYD3	1.7689135074615479	28.764086423772923	1.7215259605172065e-29	3.919298722298461e-30	2.8367379375916424	1.6084575620270039
THAP3	1.7682890892028809	13.283897498813987	5.2011873927830916e-14	1.9476872188169618e-14	1.1722146739130435	0.7148957891864445
B4GALT1	1.7661216259002686	84.86153647080911	1.3755092940865432e-85	1.487084864798538e-86	2.618353969540414	1.334096119415569
WRNIP1	1.7658305168151855	13.813013521316318	1.538106752170562e-14	5.647040601875723e-15	0.9037329142525692	0.5463363034775335
MSH2	1.7635152339935303	24.64649153043982	2.256880008477953e-25	5.7560739642888e-26	1.0409159558884642	0.7069116627450377
TDP2	1.7630431652069092	28.399	3.989865249092212e-29	9.160431077103344e-30	1.190097432740977	0.6937637619192609
NMT2	1.7599308490753174	31.36264721708245	4.338631678392261e-32	9.30862099400525e-33	1.360100297897772	0.8054971690893274
JMY	1.757700800895691	44.63888828802373	2.2967393539744534e-45	3.847090086423336e-46	1.9660676578348748	1.140845799210048
GNPTG	1.7575725317001343	17.535686914248526	2.9128162297424978e-18	9.233840882562024e-19	1.1323668326738585	0.5562617094005752
GBP8	1.7561695575714111	10.290483537621604	5.1229068880122394e-11	2.2199921737356034e-11	1.3906762464991156	0.841718
NLK	1.755569577217102	27.243626626439564	5.706546671864578e-28	1.3527281222417125e-28	1.8149261474609375	0.9343172694027447
SLAMF6	1.7545197010040283	30.937999606322922	1.1534543033980702e-31	2.495518180510287e-32	1.3358407427174177	1.5006668335767823
PRPS2	1.7493908405303955	19.308123207764428	4.918999656540477e-20	1.467036791769367e-20	0.8771247486076733	0.5451521971616616
H2-K1	1.7492153644561768	293.36274385825897	4.337666333817083e-294	1.483248804210495e-295	9.209525417485265	4.28908
MRPS6	1.7480013370513916	29.018446796460868	9.584141202846926e-30	2.1610211685041147e-30	1.524578214946546	0.9423907244646991
ARSB	1.7478930950164795	27.745489954254747	1.7968426427892647e-28	4.190091983570801e-29	1.8794579781297491	0.9570041324221388
TRAF3IP2	1.7461025714874268	11.408752044993717	3.901646827467487e-12	1.5957255520111287e-12	0.8796007408286041	0.8981626541888128
ENTPD6	1.7453429698944092	9.530664197196076	2.946699183793838e-10	1.3458827869931234e-10	0.9678461941805753	0.5433161667987507
9930111J21RIK2	1.7443865537643433	22.34951989209066	4.4717766913739986e-23	1.2135133816030994e-23	1.7072642933238635	1.0702623054683038
H2-T22	1.7407755851745605	40.58253509708197	2.614959114246458e-41	4.763333416746665e-42	1.4974428157216495	0.8387697858947197
IGTP	1.7396140098571777	12.245821760364173	5.677775802890922e-13	2.2268792871346194e-13	1.980341751382958	1.0682425708042345
RAB37	1.7356362342834473	11.058412616344114	8.741528617110616e-12	3.6319090487853853e-12	1.1070401421908675	0.8023506532866379
ZYG11B	1.735547423362732	40.80610665569782	1.5627638060058144e-41	2.83463135399692e-42	1.8056195195222287	0.9343077606416929
ALMS1	1.7259790897369385	13.237146410567487	5.79233390730899e-14	2.1757551969606466e-14	1.0826541676240808	0.6015915862679282
CNOT6L	1.7247401475906372	110.60536587699829	2.481042038670351e-111	2.194314079708448e-112	2.6931994031359268	1.4453087221953578
RGS1	1.7215365171432495	103.25962479484443	5.500158503347601e-104	5.1544100127785075e-105	5.228131165525218	3.8131326240405703
NEK2	1.7205479145050049	9.133619627626285	7.351574664086102e-10	3.4390513179855155e-10	0.6941754452817075	0.4218240860581849
RNF125	1.7184038162231445	62.781253434240135	1.6548040143133436e-63	2.2081071691184605e-64	2.1181821559257656	1.4167699051010385
ECE1	1.7168811559677124	17.173608659493173	6.704885110117016e-18	2.1616984003308237e-18	1.7313449665651484	0.911635
STAT4	1.713560938835144	80.17598247101553	6.668336833971391e-81	7.449266883559763e-82	3.4352394246166535	2.0628090547989624
EZH2	1.7135043144226074	30.569463916159627	2.6948592284272385e-31	5.865016934988192e-32	2.996368877704327	1.3963116384381034
E130308A19RIK	1.711837887763977	19.538402402402276	2.894660251636367e-20	8.57346345259055e-21	1.1895339400679976	0.9374772150092989
CEP192	1.7029069662094116	34.26686762995167	5.409191663604948e-35	1.0951892107183174e-35	1.3711514431736311	0.7769586704292907
NSUN4	1.7022451162338257	12.801244751583491	1.5803571600505534e-13	6.05204265302815e-14	1.1582402990968435	0.7247141275740816
AKAP13	1.7014403343200684	175.02295772873794	9.485107803765562e-176	5.75520103275144e-177	5.679914512434555	2.581218987813657
ADAMTS6	1.7008177042007446	20.809025284754657	1.5522966321528998e-21	4.422019972812477e-22	1.878133281295848	1.601059186951188
LPXN	1.7007309198379517	35.12761721050812	7.453886740397822e-36	1.4833033390070484e-36	1.961096546637318	1.0741443058894231
ASPM	1.6976090669631958	10.490410382851472	3.2328802429990725e-11	1.3859950649700356e-11	1.2493624831690933	0.6069660219040821
FDXR	1.697244644165039	8.464786014799557	3.429367164070109e-09	1.6712599201683742e-09	0.9408552987234933	0.5244471089703773
BATF	1.6936047077178955	10.71837253971693	1.9126145719488554e-11	8.096464565403755e-12	1.5448867040323027	0.6498241869346922
MZB1	1.689122200012207	15.837439449678332	1.453987089654359e-16	4.9456868996341875e-17	1.9570776449667442	2.460713323173978
VAMP1	1.6852893829345703	9.658623187671196	2.1947083316137622e-10	9.950811525391103e-11	1.0973335959694601	0.751556
GM26917	1.6847549676895142	48.45417744693038	3.514168269645676e-49	5.583637975680749e-50	2.3944429154829545	1.1978409492131457
CHN2	1.6836833953857422	10.236647182016405	5.798996117511191e-11	2.5249003535172133e-11	1.5271384990320795	1.0078565467815255
BCOR	1.6830511093139648	49.61409137792248	2.43169231394755e-50	3.79805394195433e-51	1.4848866879361347	1.1788979304006084
IFFO2	1.6786938905715942	11.343884282072048	4.530182707123687e-12	1.8577301498553235e-12	1.324712158203125	0.8121504646227988
GNA15	1.6779855489730835	11.300250471324324	5.0089826647963465e-12	2.06051478690684e-12	1.2945530879033076	0.5367407885573603
WDR6	1.6770496368408203	11.700550127330937	1.99273648637282e-12	8.033451113594503e-13	0.6727591620551215	0.655188
GSTT2	1.673335313796997	8.97311	1.0638701529916379e-09	5.023261437123391e-10	0.7511942936823919	0.529577
NDFIP1	1.6723005771636963	121.27754767774974	5.277792628979808e-122	4.2879096818553006e-123	3.5427436962149943	1.581761583384901
WDYHV1	1.6720998287200928	20.352334136838792	4.4428930929420304e-21	1.2816367271579786e-21	1.1273182790516776	0.6674758868391106
MSI2	1.6681073904037476	92.7501	1.7777146466542146e-93	1.816792832099371e-94	2.844129707160169	2.163404809764589
MYB	1.6656361818313599	41.94414212147028	1.1372550618664715e-42	2.020422284997382e-43	2.579814306373805	1.742790682277296
CENPN	1.6646144390106201	11.719181732559326	1.9090542387166892e-12	7.683826740483292e-13	0.7625982595044513	0.4603916336796634
SLC7A6OS	1.6636697053909302	17.995380504125684	1.0106935540173755e-18	3.153301524103574e-19	1.3020961985868567	0.7991813130121305
BPNT1	1.6633145809173584	8.933247047205771	1.1661460694083858e-09	5.519668116161045e-10	1.2325832902892562	0.5865911027075539
MMD	1.6606740951538086	24.231886592848127	5.8629124253436795e-25	1.5096302337014255e-25	1.4034842999528818	0.9289110798822832
NIPAL3	1.6578624248504639	9.59494	2.5413170996549685e-10	1.1574606612774846e-10	1.0574646653800175	0.6881339217539482
CCDC88C	1.656750202178955	70.62699697226499	2.360494689589312e-71	2.8918259920023324e-72	2.145550658371275	1.2208585724486367
TTC4	1.6564770936965942	10.705232691448863	1.9713662111295872e-11	8.3553083919453e-12	1.1029235630819243	0.5507025638853216
CPLANE1	1.6556376218795776	16.68913191133287	2.0458231500185888e-17	6.735252715255953e-18	1.3406839060228923	0.7543885255795675
USP10	1.6531457901000977	22.845475100884457	1.427331660072131e-23	3.825667195334096e-24	1.1068	0.6559779715681363
DNAJC9	1.6528289318084717	34.50613709928365	3.117905159791777e-35	6.28470920497944e-36	1.4651126585144927	0.8367371276660607
PLEKHA2	1.6504340171813965	113.63396892268744	2.3229030130675904e-114	2.0216034706861533e-115	2.8702549975376073	1.7966256965612497
KLF16	1.650202751159668	10.771484390076838	1.692449075338806e-11	7.149232114106334e-12	1.3276216811028079	0.6254698927468774
FYN	1.6493257284164429	116.52506797696968	2.984915375167725e-117	2.532515937280754e-118	3.195653074474096	2.533083913992117
DOCK10	1.6475446224212646	116.8304544770411	1.4775613521725143e-117	1.2517199268308098e-118	5.019306556851256	2.9568549210046102
4930523C07RIK	1.6427087783813477	78.74684467976732	1.7912463573529054e-79	2.0332568884723174e-80	2.4284290177269634	1.4310746285212064
MBNL1	1.6362470388412476	240.897	1.2664253060127533e-241	5.714298526937606e-243	6.257123014922035	3.2198857575657605
DUT	1.633924126625061	36.14752259224331	7.119957606157228e-37	1.3921398018980776e-37	2.3560231263155766	1.4496247127220319
SPATA6	1.6312224864959717	18.320072506673366	4.785501903657417e-19	1.4758219651464383e-19	1.4228624335686024	0.7770746228283769
MIPOL1	1.631007194519043	11.476257898062759	3.339966431516892e-12	1.3606316520731497e-12	0.9178589091581457	0.6113
2900026A02RIK	1.6307960748672485	13.707184420848183	1.9625267233029888e-14	7.235540098255523e-15	1.3611333746659129	1.1288080542127072
AGK	1.6298127174377441	9.689820018853032	2.0425842609540586e-10	9.253203413809104e-11	0.8908882776896159	0.5694537702092665
ITPR3	1.629682183265686	30.60661510377915	2.473915697107682e-31	5.377801059016699e-32	1.054700188312052	1.0504561583871748
RBM4B	1.6234204769134521	16.438177185830288	3.646051629747873e-17	1.2083199770523224e-17	1.263413565499442	0.6582826656557126
SLC25A19	1.6219472885131836	9.950728057001552	1.1201390635139804e-10	4.976475901149654e-11	1.2868714766068892	0.6667031380643813
ITGA4	1.621876835823059	82.0985	7.97044136032692e-83	8.77066178742749e-84	2.928595340613163	1.7110082125975072
CAMKMT	1.6197330951690674	10.876701977892683	1.328305656635558e-11	5.578576398288171e-12	1.4783421905947403	0.9681237409383665
BARD1	1.6190218925476074	11.474882716651797	3.3505591042795026e-12	1.3653776013068547e-12	0.9076269445284991	0.48485907367693626
IMPDH1	1.6162654161453247	21.48227556371724	3.2940063821574574e-22	9.176130389684034e-23	1.1298568849641133	0.6923402680565446
RPS27	1.6121330261230469	317.35805138552405	4.38479e-318	1.40917e-319	12.750189226813534	6.422852378236843
NFRKB	1.609941005706787	26.336374638520134	4.6091979651244024e-27	1.115118983206598e-27	1.1506094610139568	0.771771
ANKRD39	1.6056468486785889	9.513031462289431	3.068799662378256e-10	1.4036237561051337e-10	0.7892995660955255	0.5287383609882369
TERF1	1.6048641204833984	19.656963319019223	2.2031125324583622e-20	6.491237851130693e-21	1.2330260489151064	0.6906502016129032
DTNB	1.6046733856201172	23.20274002076176	6.269890832662945e-24	1.6652004705336992e-24	1.5489161608387547	1.0155033442882702
TRIM59	1.6042617559432983	18.53653119289953	2.9071591472587874e-19	8.898246470784385e-20	1.009673765556297	0.7236449661087938
RHOH	1.604029893875122	113.97594268406404	1.056956991717832e-114	9.185022835856209e-116	2.673418411278322	2.4021012468560365
CD82	1.6014773845672607	55.81132945301352	1.5440826639205804e-56	2.2290844987566677e-57	1.944150317474251	1.092789398390329
MYEF2	1.5990869998931885	27.079451244437063	8.328154157876577e-28	1.9784585272857584e-28	1.191245197379676	0.8380869110281266
RUNX3	1.5988291501998901	62.37724131601748	4.195258094203988e-63	5.6303502382683675e-64	2.893183321566195	1.7280573283450704
TJP2	1.597334384918213	9.94799	1.1272122028028714e-10	5.010798042540596e-11	1.3430067274305555	0.7381217100312761
GBP4	1.595899224281311	13.764047543078602	1.721680088933963e-14	6.336508670289159e-15	1.5310339834175857	1.2114044065900178
TTC3	1.594663381576538	33.09331241091476	8.066545523472206e-34	1.6715865000433472e-34	1.5431378243983478	1.035962073631536
FANCM	1.592630386352539	12.919428333691705	1.2038480297222797e-13	4.588519614509011e-14	0.8433981561041498	0.5427950304762164
AC149090	1.592473030090332	32.01885631884563	9.575107999376594e-33	2.0285098319800265e-33	2.0344925103773925	1.035094436617714
MOSMO	1.589285969734192	17.294149071246014	5.079850471560148e-18	1.6273283680586051e-18	1.2155228387741817	0.710778
ADAMTS10	1.5852017402648926	12.611972128500666	2.4435873685440094e-13	9.426925945495016e-14	1.0854786198313644	0.6973837933017216
PTPN4	1.5851832628250122	23.15959096064438	6.92482877431962e-24	1.8409237569472907e-24	1.2149394470968364	1.060566542344706
GPR160	1.5850868225097656	8.735700077262916	1.837807090410086e-09	8.824025559431381e-10	1.5287839904312015	0.5683151477484534
PSIP1	1.5840137004852295	53.16530380467684	6.834333936785556e-54	1.0226461887669863e-54	1.754029594532881	1.0444961939102564
DOK2	1.5838816165924072	17.683852876157193	2.0708427593713676e-18	6.5381023486516e-19	1.4477090037341684	0.7447973302122256
NUP153	1.5830059051513672	55.58609732202603	2.593598091769637e-56	3.75086496110148e-57	1.7609098587913075	0.978531
SLC1A5	1.5826163291931152	49.01133097215508	9.74246889409733e-50	1.535450168937309e-50	1.7558909305909864	1.1369016573611317
PIAS2	1.5824555158615112	28.8017	1.5785695718124602e-29	3.585721086762588e-30	1.4971381396782109	0.864809
RAB2B	1.5798256397247314	8.782239341173335	1.6510516472525257e-09	7.897625889480201e-10	1.1278938565935408	0.7757512738029693
ZFP52	1.5758837461471558	17.704494838103802	1.9747183501900846e-18	6.229539569824486e-19	1.3817474227145785	0.7981176861261917
ZGRF1	1.575873613357544	14.212362912757634	6.13249336845924e-15	2.2136574596520818e-15	0.8976615997682135	0.5738032969766611
ZFP1	1.5753796100616455	10.863368059448472	1.3697204522147157e-11	5.757791334030236e-12	1.0053123705314868	0.7574018321914842
B4GALNT1	1.5729448795318604	38.014473950351565	9.672217403520581e-39	1.8327353712288646e-39	1.8288122267950149	0.8673704222646329
MTRF1L	1.5725679397583008	6.831212767348825	1.4749837396874575e-07	7.982621858958987e-08	0.9262065887451172	0.503785
FZD5	1.5719709396362305	8.884067850603964	1.3059668386568624e-09	6.203300512709997e-10	1.335298326280382	0.7484154384702891
SNHG12	1.5713337659835815	23.498957735355493	3.169875933830585e-24	8.349499663734243e-25	1.2828779781565947	0.7688623700823103
NEIL3	1.571021318435669	11.304419597381157	4.961127661716226e-12	2.0389156876856636e-12	1.6679447332077477	0.7991939827247903
RAD18	1.5707135200500488	20.226633726295926	5.93425594716845e-21	1.7171886022722945e-21	1.2247909482054131	0.6955858031755249
ZBTB41	1.569509744644165	8.80232	1.5764324774972933e-09	7.530560594395091e-10	1.0072388358738111	0.6090119673012421
SRPK1	1.5684553384780884	44.92682030838038	1.183531146651934e-45	1.9733126329959613e-46	1.4283685289436956	0.8136950913915094
NR3C1	1.5680460929870605	74.87	1.3490261954380927e-75	1.591986177416338e-76	2.88037	1.472856792911452
BE692007	1.5667972564697266	11.705304020755584	1.97104245698557e-12	7.94346073100625e-13	1.2809951369826857	1.5119299490437246
VPREB3	1.5658589601516724	17.62079958673413	2.394420451344503e-18	7.56894188180503e-19	6.075093823809956	5.025884497256679
ZFP472	1.5658001899719238	9.174905007308173	6.68490119591092e-10	3.1160112786184597e-10	0.9308597959321121	0.568771
ITGB1	1.564328908920288	60.26508880441419	5.431392591729945e-61	7.449924020280051e-62	3.2367464478252925	1.6446361512268162
SFN	1.5641807317733765	10.926244468229608	1.185101456213955e-11	4.963440730614558e-12	1.1821069290388877	0.8945446202423329
TULP4	1.5637052059173584	39.10528610859073	7.847185000764076e-40	1.4546395129324845e-40	1.5815389197347205	1.0876448045083142
UHRF2	1.5633430480957031	47.110374742812084	7.75577599577284e-48	1.2502562152846309e-48	2.370514133998326	1.230917651061081
GM49980	1.562508225440979	49.45547841567614	3.503657009539371e-50	5.481360818369218e-51	1.9408282844387754	1.3214821110393171
DCAF1	1.5617256164550781	24.647360986214874	2.2523662636960426e-25	5.741666410733067e-26	1.1733868113237687	0.8613930905734434
UBE2O	1.5602010488510132	16.12341890046862	7.52629261965448e-17	2.5271469755158118e-17	0.9237350876266892	0.7372480046829121
ZFP777	1.5599963665008545	9.022575207855455	9.493465842576596e-10	4.4703130712634105e-10	0.8122771413702714	0.581927
5430416N02RIK	1.5592288970947266	8.866591447810999	1.3595918488260943e-09	6.468504219700958e-10	1.1720640601181402	0.6443785794059113
CLSPN	1.5583062171936035	15.41242806293854	3.8687613195480284e-16	1.33832584019845e-16	1.5668568588329845	0.8013305964876478
TIPRL	1.5573620796203613	30.53878504955829	2.892110954450329e-31	6.301745812820809e-32	1.3357916475966451	0.7140025568810895
SLC25A25	1.5549782514572144	17.024297840154517	9.455884522128278e-18	3.071734180154025e-18	1.1249469442105076	0.6566128457559122
KLHDC2	1.5536117553710938	22.845569496367997	1.427021458062956e-23	3.823001309426919e-24	1.2928617157205178	0.7597371175617516
ZFP260	1.5528507232666016	12.66786801670047	2.1484833049718717e-13	8.266371682453801e-14	1.0185757776734177	0.7455705366794418
LRRCC1	1.549513578414917	10.276530507026052	5.2901683510439916e-11	2.2951945217603125e-11	0.9825035095214844	0.5118119214514675
BIRC2	1.543918251991272	42.84378871662224	1.432884825271969e-43	2.488529886800913e-44	1.5090076567360717	0.9833312263725975
PPFIA1	1.5426526069641113	35.9446	1.1361597103394605e-36	2.230255659709932e-37	1.3239555067688453	0.833498
WDHD1	1.5390753746032715	15.25933487279681	5.503831471022438e-16	1.9152682596809023e-16	1.1954199947527986	0.6479428290280806
GM43305	1.5377801656723022	32.11810182205177	7.619003585436186e-33	1.610186642814898e-33	2.305690832305373	1.5097456401941218
CASC4	1.5370683670043945	12.42395581473398	3.7674212690427815e-13	1.4664804734106624e-13	0.7754719843629931	1.289414441144025
MPHOSPH8	1.5356600284576416	27.318328184693655	4.80476128303746e-28	1.1364906492851173e-28	1.3356602822580645	0.776785
VPS13A	1.5350273847579956	50.103252572405964	7.884014740478686e-51	1.224307726764141e-51	1.6479688697278119	1.0524680339565318
UBE2T	1.5346722602844238	9.490604322864465	3.2314368793620684e-10	1.4792578387207e-10	0.8106068202427456	0.46412465632688027
FAM169B	1.5336641073226929	19.206311264539234	6.218544342027974e-20	1.859407910985611e-20	2.027961763984713	1.5005594829023414
RPL13A	1.5304546356201172	Inf	0	0	11.530683821741246	5.9415559178618444
SPSB1	1.5300049781799316	11.888895916804229	1.2915287648454399e-12	5.161798341566362e-13	1.5847908378447462	0.9700357167254571
SNX25	1.5286333560943604	22.876359431321298	1.3293537612192387e-23	3.559639908239715e-24	1.3140254909709348	1.09355
BTG3	1.5240914821624756	38.16330117226841	6.865921405518442e-39	1.2983378824421684e-39	1.5387121020448697	0.9738531380056221
RCBTB1	1.524040699005127	11.163065590757043	6.869646810716278e-12	2.840054524137235e-12	0.9216477331453866	0.6471079135437314
UTRN	1.5193817615509033	66.70782293812297	1.9596434573759682e-67	2.504030847964664e-68	2.9409041315872475	1.6106154260326335
UBA52	1.5178110599517822	157.20653289560175	6.215371676850857e-158	4.1787368389163107e-159	4.524505980515506	2.4713647434967605
APEX2	1.5152215957641602	8.686526671463374	2.0581324899239527e-09	9.910996666994635e-10	0.7757387701070534	0.5664171635709851
TRIM37	1.5143917798995972	9.790815890435315	1.618766132395848e-10	7.274979301781571e-11	1.0313536789243585	0.5249163776838861
BMI1	1.512782335281372	8.906487974634024	1.2402579666776467e-09	5.88002491465119e-10	0.9877125754285214	0.5955219137257544
TFDP2	1.5122995376586914	29.019268832337602	9.566017425785621e-30	2.155704916750507e-30	1.1600481116253396	1.003474049287684
MKNK2	1.5120937824249268	77.91462200793178	1.2172449797370446e-78	1.394221978333599e-79	2.2781149074326783	1.190714392395277
SPATA13	1.5118657350540161	59.14923073474774	7.09200879079047e-60	9.86444724467835e-61	2.1089065522243713	1.478667078553576
VOPP1	1.5097360610961914	12.191288168252814	6.437419804178878e-13	2.5322669495805844e-13	1.207324349807084	0.682879
ZBTB10	1.5072513818740845	18.050060438621294	8.91126915765941e-19	2.7768243267986124e-19	1.3219678376850328	1.3485190161084848
SMS	1.505530595779419	44.09817491199285	7.976733598209364e-45	1.359705457157169e-45	1.4440113032629731	0.9352216300317797
RABEP2	1.5049781799316406	12.503197004500295	3.1390844205617875e-13	1.2170559985106506e-13	1.170504702797419	0.7951988652777064
GM11713	1.5048489570617676	8.368771743478092	4.277876637450995e-09	2.100168515030897e-09	1.4208440780639648	0.7980878295306438
ULBP1	1.5041264295578003	11.86142982764703	1.3758470986828407e-12	5.507633198738097e-13	1.0204610883819392	0.5763439215400242
DHX9	1.5033233165740967	67.37551012703291	4.212014649142643e-68	5.333377592756786e-69	1.9384431213891806	1.0890750222617989
NEK7	1.502607822418213	42.63415807593563	2.3218915128132043e-43	4.056370440819057e-44	1.9842807935631794	1.0766027057552543
FAM53B	1.5017950534820557	31.968370742922563	1.0755466627879015e-32	2.2841021814187085e-33	1.5120027097937179	1.268871721923024
PRR12	1.5010545253753662	10.093872016975546	8.056158145992996e-11	3.540815619122002e-11	0.7481213081173781	0.5429565770666026
TIGD2	1.5007492303848267	11.641459978280636	2.283179317754639e-12	9.227813054403632e-13	1.1888343905225212	0.6478835104626124
JAK3	1.5006113052368164	10.023954472382817	9.463363617544253e-11	4.181203336354236e-11	0.9595315278466068	0.5325438850804379
PTBP1	1.5001933574676514	70.46606861403363	3.4192541756874214e-71	4.206487011354753e-72	1.9168619009164662	1.0928304600357022
CRACR2A	1.499457836151123	8.803251933657872	1.573070063859082e-09	7.512476265890846e-10	1.1336405436197916	0.6367944313661895
RPS15A	1.4982249736785889	Inf	0	0	11.863202664990187	6.428194301300732
RPL12	1.4982199668884277	319.2929566778323	5.094e-320	1.63e-321	9.755432552341427	5.575761619313516
HCST	1.4979203939437866	71.99853241435015	1.0033849569112177e-72	1.2111819958087588e-73	3.525691766108474	1.7451799078312005
POLE	1.4955856800079346	10.88612412090723	1.2997980440266778e-11	5.455509209084848e-12	0.8990902835375643	0.5624307999425836
RNF145	1.4944250583648682	51.44036479683633	3.627732060567744e-52	5.540230991071449e-53	1.814561251409068	1.2624514233071575
SLC7A6	1.493523359298706	18.25557495176252	5.551687962598074e-19	1.714964156591229e-19	0.9509930966505363	0.7393872917042992
GM43462	1.491065263748169	11.589967866805415	2.570585971884651e-12	1.0419151008294518e-12	1.0316556294759114	0.8084824004335079
TEX2	1.491047978401184	32.62350368140377	2.3795581299624e-33	4.968235898503389e-34	2.021180369755993	1.207268397613708
TRP53I11	1.4907716512680054	26.56832244885851	2.7019515122359768e-27	6.491769348719682e-28	1.1128632117962014	1.842029382686804
CREBZF	1.490549921989441	18.34569826897791	4.511300233936282e-19	1.3900998406922827e-19	1.0675045567699986	0.7110098427906434
RBL1	1.4880720376968384	16.428888480087206	3.724873427979709e-17	1.2349207572643873e-17	1.2843968370225693	0.664066
EPSTI1	1.486393690109253	44.45803640756901	3.483081146114171e-45	5.870059625344746e-46	2.2420966173122503	1.3272893793347629
BEX3	1.4862407445907593	28.248216818730928	5.646550040477158e-29	1.3022124659488393e-29	1.4344810463853117	0.9249170643638278
BC052040	1.4858920574188232	7.637703481915892	2.3030136820382798e-08	1.1780037846548806e-08	0.9674909319196429	0.6029876952014007
RAD51B	1.4854369163513184	9.839209370943738	1.4480735770581908e-10	6.478076935547634e-11	2.530146112505174	1.5120486417844523
UNKL	1.4851210117340088	19.03264397133902	9.275899372822615e-20	2.786704825078603e-20	0.9257355456082326	0.8752618137794205
FXN	1.4818484783172607	13.022701334070227	9.490709185262535e-14	3.596684751016063e-14	0.7579259519223813	0.5474108040282999
GNPTAB	1.479994535446167	24.733780305692196	1.8459489837147422e-25	4.691401389386869e-26	1.4903414690936054	0.8776298874438939
SKA2	1.4793717861175537	9.091112989225344	8.107500997435826e-10	3.796840999313371e-10	0.7091407140096029	0.4822071398441687
KCNN4	1.4772251844406128	25.089231606630854	8.142699229655993e-26	2.040123511839508e-26	1.685255157281153	1.0287691865415096
ABL1	1.4756147861480713	21.869227572965823	1.351364254493528e-22	3.714123635566477e-23	1.2736058764987521	0.75781
ESCO2	1.4755260944366455	7.7497736426815464	1.7792065032753072e-08	9.020684469620532e-09	1.1170301891508556	0.5740853411406868
POLA2	1.475438117980957	16.089911435384472	8.129962916132999e-17	2.7350704398406042e-17	0.8624720786934468	0.5525543472456903
MINK1	1.4742934703826904	14.296332956701818	5.0543701450812504e-15	1.813439654829897e-15	1.1524107559867527	0.7332584508011253
GM48027	1.4740612506866455	8.880495209773663	1.3167544363162218e-09	6.256233958895431e-10	1.0861022818801749	0.7871538653189066
LFNG	1.4730948209762573	29.314134987302822	4.851376863503988e-30	1.0876463877041977e-30	1.7355989697953345	1.1346367252931324
FRMD6	1.4726728200912476	14.3788	4.1806010410912904e-15	1.4951063242468144e-15	1.3454173388402106	0.9790129518124083
NAA16	1.4711908102035522	21.50924862613459	3.095646587318615e-22	8.615599513491196e-23	1.228523282137784	0.729991
SLC12A2	1.468013048171997	7.81952	1.515232332954257e-08	7.643362481697526e-09	1.0753902088512073	1.0519616881413247
USP42	1.4670042991638184	12.872840056919355	1.340170157839567e-13	5.115008611165541e-14	0.9673490978422619	0.6437083620699647
SLA	1.4648200273513794	22.25046931742457	5.61733963031796e-23	1.5265530246165533e-23	2.327776340622976	1.0229014177538431
WHAMM	1.4636203050613403	13.324381630387322	4.738254345919314e-14	1.7700690486234126e-14	1.1917889436935996	0.6690174227246709
PREX1	1.4627327919006348	56.291896761826095	5.106263689332653e-57	7.29935110237551e-58	2.33034	1.2553356024266367
RPTOR	1.4612479209899902	30.35548260933284	4.41080025151811e-31	9.639234384343472e-32	1.6618124095316467	1.0332645512982377
ESYT1	1.4609549045562744	56.19107545751411	6.44057352536759e-57	9.248130386727855e-58	1.694688054865057	1.0244540695568545
2610020C07RIK	1.457547664642334	7.257835851373797	5.5228614532082513e-08	2.893840247239598e-08	0.9577261606852213	0.5610571189514845
GPR171	1.4571568965911865	30.96403157916762	1.0863466284398533e-31	2.3447435263536622e-32	1.29268	1.2284419685760206
H2AZ2	1.4561898708343506	42.163191330252474	6.867658158021786e-43	1.2121474033891134e-43	3.131131701295162	1.767894785843019
SSH1	1.4560587406158447	12.193663182343188	6.402311751195118e-13	2.5176335836104727e-13	1.2232499211471273	0.7586873079239463
INTS7	1.4547643661499023	27.950624368982645	1.120406529188033e-28	2.601175204671021e-29	1.168565893954918	0.8140863493974716
SIMC1	1.4539772272109985	18.16845084963017	6.784989038479071e-19	2.1029192147799255e-19	1.2274615154174215	1.1583444953538824
H3C7	1.4531571865081787	6.31072	4.889663099117272e-07	2.7330319006250025e-07	0.7660581148587741	0.4146679587133864
GSTP1	1.4513776302337646	10.965925170862684	1.0816202989144235e-11	4.520307998162734e-12	1.3201811990620178	0.6624804484291394
CPOX	1.4502153396606445	7.077781241205392	8.360240264697114e-08	4.43859008782608e-08	0.9493427124023438	0.5061548384017821
DBR1	1.4495452642440796	11.385646704184753	4.114843248837663e-12	1.6847635618393053e-12	0.9270478231043904	0.5394581074617347
SLC7A1	1.4495199918746948	34.79679347994648	1.596638216107957e-35	3.197791927877872e-36	1.5549074177953655	1.0267445373535156
ATAD5	1.4470546245574951	12.035078374302435	9.224049517074183e-13	3.658078513970157e-13	1.3708892654586624	0.717515
PSPH	1.4469938278198242	10.308687159143693	4.912616254488038e-11	2.1276004835287568e-11	0.883438	0.5459314909227256
TRIM24	1.4461791515350342	21.189881545257442	6.45830356615752e-22	1.8156973774503789e-22	1.225682168111314	0.8422058298008676
EML5	1.445259928703308	13.144794289843405	7.164827027307748e-14	2.7041949032234927e-14	1.4182031320971111	1.0346656637969693
PRPS1	1.4452340602874756	17.34445264539539	4.5242579124952655e-18	1.4458548875772247e-18	1.1008011458756088	0.6641133131047651
POLA1	1.4442028999328613	17.517134149383818	3.0399458706267204e-18	9.64466693496175e-19	2.154609412998541	1.2576588070160166
PTAR1	1.4424501657485962	14.388374224361906	4.0890815849209036e-15	1.4613249525748956e-15	0.9903273657354384	0.6723024438745544
LAS1L	1.4424227476119995	16.813333376383518	1.5369743635800404e-17	5.03433690500314e-18	1.1646847641258908	0.7108638827699145
TMSB10	1.438819408416748	Inf	0	0	10.65062515378937	5.763010384253193
SP4	1.438292145729065	28.954045729010563	1.111614673720935e-29	2.510743002606611e-30	1.3979600653590927	1.0700864842165314
NASP	1.438246726989746	65.24444122717405	5.695853005681811e-66	7.387987765436365e-67	2.1673079427083333	1.3103400378493788
FBXL12	1.4379572868347168	14.019899158186504	9.552143580442843e-15	3.4750695889771495e-15	1.2280699123035779	0.9715341123650456
SLC26A11	1.4370323419570923	9.354346821996861	4.4223506806225386e-10	2.0392045110416565e-10	1.6196969555270286	1.0062226688160616
PWWP3A	1.4369224309921265	12.073641636008835	8.440309340856097e-13	3.3374973045987087e-13	0.8907527114405777	0.5921463541186901
SINHCAF	1.4361757040023804	15.459909618818047	3.4680901749317965e-16	1.1970461652772687e-16	0.9363205853630515	0.7239109564987104
SELENOI	1.4340037107467651	12.204001333304454	6.251707734691065e-13	2.455999336317765e-13	1.2296205564986828	0.6881108694365531
ZFP266	1.433987021446228	12.585484450947162	2.5972607295081473e-13	1.0043142144697914e-13	1.0611640185844609	0.753442
MT-ND6	1.433760166168213	16.746157633905685	1.7940823186860446e-17	5.885715486935063e-18	1.2271488270861037	0.6985423757583239
ARID5A	1.433004379272461	58.46842908821643	3.4007202837325425e-59	4.7607460971651093e-60	1.8752374783368178	1.2174030578294497
CBX3	1.430902361869812	58.94817003417632	1.1267562242826376e-59	1.5715779706217532e-60	2.5499805824927204	1.4255516907537529
PRIM1	1.4282910823822021	13.187198952200683	6.498319312974619e-14	2.4467897246050467e-14	0.9398849822662689	0.573583
ZMYND19	1.4276726245880127	9.743866352580824	1.8035726771040607e-10	8.126394437909414e-11	0.6854165196418762	0.48895313243575506
EMSY	1.4259576797485352	44.14259208500753	7.201250443685724e-45	1.2228887821196608e-45	1.7444899644308942	1.0473350117803522
CDC25B	1.4259514808654785	16.557514344886755	2.7700375424195705e-17	9.158679212113556e-18	1.2479709550446154	0.9214563950142136
ANP32E	1.4254002571105957	42.430161121870434	3.7139741627540696e-43	6.526549274308797e-44	2.6465535784299488	1.4360085287227755
GM11808	1.425384759902954	47.38881743612501	4.084910671685532e-48	6.5535011161634454e-49	1.732231761791088	0.9949577750518965
NDRG3	1.4250881671905518	11.958022710305373	1.1014817089015879e-12	4.3880856355392994e-13	1.024322860542385	0.6143526134405871
PDCD2	1.4237005710601807	10.273704154425573	5.324708600158383e-11	2.3115491634830774e-11	0.8914814738484172	0.5673011378849724
PPIF	1.4233057498931885	8.733151384829908	1.8486241198180206e-09	8.878338747448418e-10	0.8383411700908955	0.5570342904129879
ZADH2	1.422717809677124	9.473411195161649	3.3619310701986094e-10	1.5398586454708376e-10	1.0107899142387218	0.6736326355865037
ECSIT	1.4220895767211914	8.462942705433797	3.443953623361309e-09	1.6792539006825358e-09	0.8420331970719267	0.6054419619877458
CHSY1	1.4219967126846313	28.8875	1.2956156771890633e-29	2.934663611270253e-30	1.5717188583652906	0.9938005293064354
DPP4	1.4213318824768066	21.549106384334998	2.824188079933839e-22	7.849202505228128e-23	1.4601752604913274	1.5615420972659586
NDC80	1.4211459159851074	15.625042151150634	2.371143559334915e-16	8.144614462711007e-17	1.1381864275251117	0.7002568026574149
NSD3	1.4206926822662354	123.7746217661263	1.6802667517306842e-124	1.3348821861030502e-125	3.663130426567773	1.9101974264705883
H4C3	1.4189157485961914	7.615129258448235	2.4258879740424487e-08	1.2434148057799219e-08	0.6759621661642323	0.4271510802593428
MITD1	1.417663812637329	8.601442293936595	2.5035582818871073e-09	1.2113887868650304e-09	1.0959743413710057	0.6072658014186334
DGCR8	1.4169492721557617	12.913379757046291	1.2207317575133296e-13	4.6544419498451415e-14	0.9413288289850409	0.5630116261396306
TEX30	1.4161630868911743	20.079980123766354	8.318018390728227e-21	2.4176680269233218e-21	1.159625266497825	0.6971335127877959
HMGB3	1.415263295173645	14.805104633665069	1.5663736415040939e-15	5.515229983390813e-16	1.1720289300989222	0.6491495286803419
ITPR1	1.414783239364624	39.84268259269846	1.4365389547936421e-40	2.6407645010347194e-41	2.1949916741786857	1.4689754147631642
DMAC2	1.4146065711975098	8.502233584423191	3.1460557591415477e-09	1.530765014571379e-09	0.9626361477759576	0.626122
PDLIM1	1.414039134979248	21.166546628904083	6.814804022790201e-22	1.9176765658680745e-22	1.1991304837740384	0.9011217548001197
YLPM1	1.4134610891342163	32.62350368140377	2.3795581299624e-33	4.970795682207095e-34	1.3709657367907073	0.8567574544463336
UBALD2	1.4125535488128662	65.73946684975114	1.8219361384815181e-66	2.3585161221890845e-67	2.574525305106815	1.3662451451866742
4921524J17RIK	1.411378264427185	20.787604960843414	1.6307787329164527e-21	4.649784329102317e-22	1.1504622798262936	0.7312708601166931
TCF19	1.4108550548553467	8.556047020664256	2.7794123270510997e-09	1.3473664848064915e-09	0.7455792831162275	0.5132991867307121
HAUS6	1.4101994037628174	14.483202631762943	3.286982320980891e-15	1.1721415295540546e-15	0.941023	0.6160945801938315
DPY19L3	1.4100165367126465	9.047931623452401	8.955057454003458e-10	4.2087273495097885e-10	0.7660459001487661	0.8302442706166805
YEATS2	1.4094434976577759	19.129796470840613	7.416577327292056e-20	2.2223989908622935e-20	1.03241	0.716411
H2BC11	1.4088232517242432	7.846416176716692	1.4242421134351603e-08	7.171559787023425e-09	0.6675496594659214	0.42286190952951563
CPM	1.408600091934204	21.97356856121242	1.0627507956619911e-22	2.912694043387794e-23	2.2750242629853807	3.4734554714626737
MTBP	1.4080641269683838	10.443293235938631	3.6033526224378335e-11	1.548529093303725e-11	0.7507935148296934	0.5456210865693933
CENPM	1.407200574874878	9.38518	4.1192566587491655e-10	1.8946780209544305e-10	0.801529	0.48242803876293183
RNF123	1.4071836471557617	7.077032223995007	8.374671410237808e-08	4.447328396412441e-08	1.0520654354455337	0.6116201556970424
CEP57	1.4059054851531982	25.027499715147222	9.386426523255466e-26	2.3589746565065478e-26	1.182521468874008	0.7282799238040123
BRCA1	1.404787540435791	12.365761525107931	4.3076308133084816e-13	1.681742483612014e-13	1.1663561415398258	0.7071337459063289
CTDSPL2	1.4041063785552979	27.05677165264162	8.774620599709132e-28	2.0856502749533597e-28	1.397578987532747	0.8049793076306321
CENPP	1.402635097503662	9.03668	9.190050852658085e-10	4.321533104386589e-10	1.9299216675602533	0.9882694929306629
DDX10	1.4024925231933594	27.937285523948898	1.155352413872764e-28	2.686762458793971e-29	1.32848	0.8629511432196149
CDKN2AIP	1.4020041227340698	19.539241646551446	2.8890719215073577e-20	8.553197885629829e-21	1.1948264877149164	0.8029355202843654
NOP56	1.4018113613128662	44.14686231308435	7.130790659141797e-45	1.2100068993530238e-45	1.6006477200255103	1.0350586831583315
TGIF2	1.4016966819763184	9.388357450537686	4.0892395212133776e-10	1.8803457728988624e-10	0.9611007958127741	1.0336287673879443
MTF2	1.4016038179397583	36.17565766663417	6.673325879979032e-37	1.302237907932661e-37	1.5265539278167648	0.938298
MYBL2	1.399958848953247	10.089041506210378	8.146264251647426e-11	3.582513177128917e-11	1.0226051925767399	0.595883
KIF18A	1.397723913192749	9.979544555003686	1.0482272486623668e-10	4.650253548185921e-11	0.9596548835150629	0.5802220384563044
DYRK2	1.3976274728775024	22.33487388992514	4.625153067162707e-23	1.2557299495883324e-23	1.1667801410069765	0.8550810140354596
STRBP	1.397568941116333	26.371992900250184	4.246265055894565e-27	1.0262216615351307e-27	2.574342474879989	1.5727225200871442
HACE1	1.3968778848648071	15.04431372792537	9.029969264001986e-16	3.163217154442141e-16	1.1152910809184229	0.7321951447275121
CEP85	1.3963245153427124	12.358973640223866	4.3754866164292837e-13	1.7087965472055746e-13	0.9300687096335671	0.6103383516010485
NCAPD3	1.395256519317627	21.19735989164009	6.3480466318460485e-22	1.7830674753289132e-22	1.2636334612652973	0.7889357418874808
CARD6	1.3912231922149658	9.180181117442382	6.604179709663147e-10	3.077535859047295e-10	1.3403288256220456	1.2441304392112125
CXXC5	1.390021562576294	19.761041330607355	1.7336390042634174e-20	5.090154885894904e-21	1.5520341277661907	1.6769192635006034
TRP53INP1	1.3894909620285034	34.13355963907574	7.352590197983481e-35	1.4924463199146312e-35	1.7352664785789433	1.4164796653368794
ZFP512	1.389157772064209	8.892233798458564	1.2816404375093286e-09	6.082808195506416e-10	0.9906808762323289	0.7016369389552696
ITGB7	1.3879965543746948	33.66073281774351	2.1840731620001446e-34	4.4641680519092813e-35	2.199073736351657	1.3984272440925973
STYX	1.3873467445373535	12.59146152554353	2.561760202190473e-13	9.902574788516201e-14	1.1002784910656156	0.811507
NOL9	1.3871688842773438	9.249313505960005	5.632309271933111e-10	2.6087170981842136e-10	0.8455600738525391	0.5973161234404287
RUSC1	1.3871352672576904	7.0293291856692655	9.346969258533026e-08	4.981685890972866e-08	1.122140884399414	0.6158185036295725
AAK1	1.3865329027175903	40.560509145367064	2.7510016738260505e-41	5.018217476744011e-42	1.8171233801295896	1.1682100911147277
AKAP8	1.3863918781280518	31.220323392473876	6.021110639080222e-32	1.294937408301994e-32	1.2744671260461329	0.779741
GM47664	1.385964274406433	12.031037479867871	9.310275237806826e-13	3.693470803942906e-13	1.3723483276367188	0.7769544035419265
KIF11	1.3854484558105469	14.262902587099472	5.4588028912400686e-15	1.9648602770885965e-15	2.2231609946803044	1.3303618849369518
KLHL25	1.381556510925293	7.367617110430123	4.289265107222772e-08	2.23257930571346e-08	1.106710941419689	0.8052366061818312
REV3L	1.3815498352050781	37.993593204811134	1.0148615417255851e-38	1.924310032195961e-39	1.7388890701504895	1.139798648730595
GBP7	1.3813055753707886	16.0904	8.120711154622068e-17	2.73091404814132e-17	1.7267567354090074	1.045180998984657
SMG7	1.3811191320419312	38.32436255861554	4.7384624279777063e-39	8.929921480158527e-40	1.5934709628949366	0.9678771674091544
CCSER2	1.3801851272583008	21.721661514570926	1.898184773917923e-22	5.2365400756239394e-23	1.287754555173966	0.9931610167143163
HMGB1	1.380133867263794	75.96615452925678	1.0810492274195499e-76	1.2604597625267152e-77	5.579103201027684	3.2618558635710055
ZFP346	1.3793108463287354	7.682310955341739	2.078208154875337e-08	1.059808683685623e-08	0.8612790377634876	0.6973951174401681
CDCA7L	1.379077434539795	9.352187956061112	4.444388794383839e-10	2.050509240653503e-10	0.8836712904379401	0.5426821645693716
NUP35	1.3779308795928955	9.928317958387979	1.1794568081915784e-10	5.250622093800535e-11	0.8678087176698627	0.6337322062213717
RGS3	1.375967025756836	15.13802625890823	7.277358018470401e-16	2.541789656277681e-16	1.5117015933516014	1.1106607820965557
MNDAL	1.3751801252365112	55.36514719893604	4.313728433656209e-56	6.255155769590184e-57	1.941879982832868	1.4639198838872747
GMCL1	1.3748365640640259	16.64105749953842	2.285296215656346e-17	7.544209643663063e-18	1.1911022331141219	0.7664463736794211
SPAG5	1.3745276927947998	8.873743960535732	1.337383742307532e-09	6.359406688257567e-10	0.9365932546931205	0.5151752742430581
HAUS4	1.3730942010879517	13.643170132072695	2.274206350521245e-14	8.408044046920042e-15	0.9374937503895862	0.5260822788630847
DUSP5	1.372671127319336	70.52973686719838	2.952997863835685e-71	3.629085946557289e-72	3.0083975358442827	1.8257610099437698
CNOT11	1.3726093769073486	11.643168678153609	2.274213964059271e-12	9.18865469731108e-13	0.9736412802895347	0.6133673338350535
DEAF1	1.372420310974121	7.628522040781479	2.3522201133662367e-08	1.2043826599225763e-08	1.0152083949038857	0.5822800557324841
STARD4	1.3718093633651733	10.936065360388266	1.1586029757700668e-11	4.8479916263421615e-12	1.0591870625813802	0.6104969409627652
PNN	1.3706320524215698	42.660489516445125	2.1852970705082798e-43	3.8093107438092646e-44	1.7293027141901451	1.0200747080942014
S1PR4	1.369842529296875	16.1059	7.836389175356066e-17	2.6332846515465685e-17	1.3673336815288049	0.8483190298272563
HELLS	1.3688836097717285	17.193176895280143	6.409484545695417e-18	2.0648114502523095e-18	1.600597093085281	1.0484837714396331
KIF22	1.368044376373291	10.069291238209896	8.525282162112304e-11	3.754674982310934e-11	1.0117912046370967	0.5668012465982755
PIK3R1	1.3679369688034058	53.96475650541593	1.0845348064684613e-54	1.6047044121933399e-55	2.255053307399277	1.2991814385989229
COBLL1	1.3661186695098877	27.425370434080385	3.7551696820101886e-28	8.848471560772176e-29	1.5989199605227438	2.3506372117353083
STMN1	1.3659462928771973	17.91344247541189	1.2205554790300056e-18	3.8206100931200205e-19	4.87021	2.880635965975184
ZFP68	1.3636319637298584	12.451281929980237	3.5376761199345007e-13	1.3752323674870715e-13	1.0194039344787598	0.6722373196760626
NUMA1	1.363105058670044	41.706710973818204	1.9646673424680167e-42	3.5105895436824058e-43	1.504407493355348	0.9221846443555833
FAM193B	1.3628947734832764	20.725448321698014	1.881705603986033e-21	5.374919465300122e-22	1.1269750410985762	0.8591270921478348
ZFP560	1.3583645820617676	10.019232897559299	9.566808978411104e-11	4.23305778425132e-11	0.9786145476256909	0.6568498482881889
IRF4	1.3582522869110107	21.642314012079463	2.2786938904551694e-22	6.306759154325723e-23	1.5034989129929315	2.3469001722631986
BRMS1L	1.358098030090332	10.63597587876848	2.3121932085672796e-11	9.844432326487762e-12	0.9252166748046875	0.6972215943981986
H2AFX	1.3580000400543213	18.06134021661317	8.682799716246647e-19	2.704515196357582e-19	2.5210240061690166	1.4747830580295498
PPP1R8	1.3574740886688232	13.684976650267112	2.0654912034369967e-14	7.620465039033527e-15	0.9665941510881696	0.6193489361134812
CENPK	1.356985330581665	8.749289752069672	1.7811899987322267e-09	8.543025948412313e-10	0.8927013609144423	0.46643642286129566
ICAM1	1.3567252159118652	24.86888647862715	1.3524260311801141e-25	3.419748043876185e-26	1.766044033412175	1.2150070326426026
ARL14EP	1.3558132648468018	7.449157856698878	3.555020777268349e-08	1.840805205146794e-08	0.9496319580078125	0.5451078869047619
PCLAF	1.3552370071411133	10.196395375059836	6.362160558047141e-11	2.7750110262828064e-11	4.707611320554748	2.480573130491933
PRKACB	1.3548929691314697	35.90887471674443	1.2334606048987192e-36	2.427597616788712e-37	1.5469992847399376	0.9704230744275096
POLR3F	1.3545321226119995	10.02162036740698	9.514361151516603e-11	4.204958688637882e-11	1.0218778756948619	0.651447
DIAPH3	1.3534808158874512	16.328407729255357	4.694531643243856e-17	1.56363690546919e-17	1.870699022637039	1.1404472852461804
4930503L19RIK	1.3530998229980469	7.316001400065985	4.830572447712936e-08	2.5230255630617892e-08	0.9872103373209635	0.5719627743675595
ZFP36L1	1.351283073425293	71.25512546821803	5.557436790331906e-72	6.744080640279368e-73	2.651899874298141	2.144159763296386
MEPCE	1.3508615493774414	22.41366152996122	3.8577889966142363e-23	1.044910838908111e-23	1.2985730720288826	0.7622172664919852
NPAT	1.3498814105987549	17.76807526910046	1.705786727499991e-18	5.367998340300781e-19	0.9731067958214471	0.6649178819128098
RPS21	1.3495938777923584	Inf	0	0	11.888274968019006	6.524809493847875
KLHL6	1.3494105339050293	43.006514239020945	9.851123438321728e-44	1.7045394199744241e-44	2.3156034429022605	1.3766478559539401
NEK1	1.3484346866607666	7.102679961821269	7.894416548276729e-08	4.1821430255107854e-08	0.9181247927107901	0.6141501034007353
ZDHHC21	1.3483548164367676	17.319223232967136	4.794869228185324e-18	1.5335691785223147e-18	1.0597212473551432	0.6450375514117386
NDE1	1.3473035097122192	14.403365032432765	3.950344468315958e-15	1.4107284911918925e-15	0.9395837692987351	0.5902060231854839
PURA	1.3466064929962158	29.257386717764703	5.528575976121596e-30	1.240891329773532e-30	1.385416454185705	0.8527554431088643
AVEN	1.346433401107788	12.371295459740994	4.253089679816473e-13	1.6593555956090751e-13	1.009784868028429	0.6408604964834129
MAZ	1.3451755046844482	28.897689916220706	1.265639684449139e-29	2.865138815162532e-30	1.49968	0.8430929634360562
LNCPINT	1.345062494277954	36.60679543664716	2.4728886619484465e-37	4.803361316626948e-38	3.342422888413915	2.101690811400495
KLHL12	1.3437706232070923	12.532847805902446	2.9319205270593907e-13	1.1348518713171135e-13	1.0971871512276785	0.874033
ATP2B4	1.3435331583023071	38.74247014288866	1.8093802982309115e-39	3.3796497921706057e-40	2.368387903183897	1.6856851965431277
TASOR2	1.3432819843292236	25.599256345319457	2.5161912900490764e-26	6.2201257883588814e-27	1.295507088685647	0.9779554209734356
PPP1CC	1.3427382707595825	65.88366580817426	1.3071763801288418e-66	1.6904736320987466e-67	2.4531670182678043	1.2818918656329719
ZDHHC18	1.3424911499023438	40.761496847689344	1.7318216010684212e-41	3.143504435928282e-42	1.9094374445786448	1.1266171644520842
CNP	1.340075969696045	21.564794743226297	2.7239884185368446e-22	7.563716395474463e-23	1.4857286412081272	1.1220516435764678
MMS22L	1.3399509191513062	13.1026	7.896259943370904e-14	2.985332368357607e-14	1.3505643334719215	0.8066929408482143
MT-ATP8	1.339608907699585	32.36080856289866	4.3570388973071284e-33	9.146477078419515e-34	2.1822686607928823	1.2784258917697209
BRCA2	1.3395752906799316	7.823014232509002	1.503092706585447e-08	7.58019371119001e-09	0.7035784486864434	0.46538965325606496
DTX3	1.3395187854766846	6.73913	1.8233359101018125e-07	9.933535913371232e-08	1.0920127084322064	0.6440703252624335
DONSON	1.3383318185806274	11.798144922748387	1.5916775004784322e-12	6.38594353900654e-13	1.0581542800144597	0.6656714219313401
ZFP942	1.3379278182983398	12.951157731714526	1.1190313878669184e-13	4.2537290319096e-14	1.0268962712577694	0.7591489138880666
LRRK1	1.337260127067566	17.15021706751805	7.075920298622051e-18	2.2858706402413183e-18	1.5164580504690404	0.9323274515343953
PPP1R13B	1.3368395566940308	17.079421971358496	8.32871552565239e-18	2.700221179546899e-18	1.3193647904829546	1.02777
ZER1	1.3364092111587524	9.008386370159656	9.808749191960577e-10	4.6225574672486796e-10	1.1801867765538834	0.799231
2610035D17RIK	1.3359040021896362	8.942737974688107	1.140937948399926e-09	5.395951551823278e-10	1.5935536368948515	1.457574750028272
BCL7A	1.3347514867782593	17.066082303920755	8.588507437476455e-18	2.7855513902497876e-18	2.6492489753885473	2.4298434336716155
UBXN2A	1.3335342407226562	20.662687192684004	2.1742666641986795e-21	6.221773485674586e-22	1.287048840131916	0.7718884220263443
GTPBP1	1.3317985534667969	25.424080576541357	3.7663391397530356e-26	9.358958165757318e-27	1.1844418316903198	0.7551304027677425
ADK	1.3314759731292725	8.396224780405815	4.015829073711203e-09	1.9653247568605924e-09	1.8049789556936056	0.9631734629643034
ARL13B	1.330169439315796	8.859696999434332	1.3813476734652854e-09	6.573787231223148e-10	1.2879542454033142	0.7142109803996339
ACOT7	1.3289644718170166	18.70871197151432	1.9556360233372096e-19	5.955652062329155e-20	1.1666227583451705	0.7299224570070627
TMEM238	1.3288936614990234	5.944460088281259	1.1364227302636163e-06	6.525774953191379e-07	1.0217158244206355	0.521945
EPRS	1.3260815143585205	31.954326798531287	1.11089548447355e-32	2.360599351889418e-33	2.275591465212264	1.371186002084748
FANCC	1.3245630264282227	10.383666867581402	4.133644581259231e-11	1.7817341921792264e-11	1.2775171720064604	0.8271468201109222
THUMPD1	1.3240628242492676	12.23694520224875	5.795018113157886e-13	2.2750977397588616e-13	0.8198390390681124	0.5738131655659273
GTF3C1	1.323650598526001	21.378435430403904	4.1837388659759443e-22	1.168693219663932e-22	1.0663689391253746	0.7456477799738546
HES6	1.320900797843933	18.631514049942332	2.336070526340214e-19	7.132237434192067e-20	0.9829107585706209	0.7300278373386548
EFR3A	1.3204551935195923	35.0444	9.027528015619775e-36	1.7987747042307046e-36	1.5609051305004673	0.9197438186992082
AQR	1.319880723953247	26.698604296261774	2.0016848572079224e-27	4.788707442169872e-28	1.1654049206331285	0.7506415357164055
ARL6IP5	1.3192224502563477	33.611	2.448914031617135e-34	5.014937719971843e-35	1.7330706420645703	0.9714254367570936
XPO4	1.3187168836593628	23.88387332837987	1.3065519174128671e-24	3.399487184527116e-25	1.1861828936646317	0.8028294312629815
ZFP212	1.3182566165924072	10.17578644168173	6.671347428721916e-11	2.9133008375585996e-11	0.9479239327566964	0.6332198180705527
POLH	1.3181562423706055	9.210906097250799	6.153099000624853e-10	2.861005153009396e-10	0.793012	0.6109834558823529
DNAH8	1.3180655241012573	11.23667927285506	5.798567634577953e-12	2.3920302788739752e-12	0.9820012631623641	0.7121521681882023
ZCCHC10	1.317970633506775	10.084446056876088	8.232920905559913e-11	3.623797555037555e-11	0.9625092460995629	0.5613268505181616
RPL38	1.3177382946014404	Inf	0	0	11.076335272443737	6.268773169502528
FBXO45	1.313690185546875	6.7555371524212955	1.7557506892524688e-07	9.549532287218401e-08	0.9576456232588421	0.4894460582260704
MASTL	1.3133494853973389	7.2886	5.145223066157594e-08	2.689352999999586e-08	0.7752591219815341	0.526
SBF1	1.3132598400115967	20.625605823205827	2.3680680415936115e-21	6.785478422306415e-22	1.1800335365653838	0.7068065971330079
AGO3	1.3122936487197876	22.943333058038817	1.1393756715188702e-23	3.0450726585521676e-24	1.5401505300285594	0.9779050015659799
FKBP3	1.3116703033447266	39.05004906068683	8.911502624048768e-40	1.6530785816303345e-40	1.5771754034634293	1.0287897920509568
PPAT	1.3101494312286377	13.290835962547892	5.11875139488748e-14	1.9155013897052906e-14	0.8615228368880901	0.6412436017214157
METTL26	1.3094370365142822	12.653804829229784	2.219193495320398e-13	8.546990245507022e-14	0.9932441711425781	0.6291372897306456
SNHG20	1.3093047142028809	7.544237316155566	2.8560294663202915e-08	1.4700529609392528e-08	1.0591230548796107	0.6972585125021172
BORA	1.3084063529968262	8.205143230430256	6.235291614930486e-09	3.0972061704706773e-09	0.9127818100325024	0.5380284226879141
FAM53A	1.308053970336914	8.6848	2.066347529662421e-09	9.953212744112472e-10	0.9479072307718212	0.5823554554204832
SNHG8	1.307018518447876	51.416315664549025	3.8342845132932245e-52	5.860604558819442e-53	1.865321658435881	1.1359073854450306
RPL39	1.3068726062774658	Inf	0	0	11.242061491935484	6.556519018234578
ADGRG1	1.306401252746582	10.83353128826402	1.4671303853196595e-11	6.178582262896522e-12	1.1776394443657563	1.485891384548611
SCAI	1.3059157133102417	19.899771196084508	1.2595888394136512e-20	3.67562240065431e-21	1.4383805975856552	1.2728236805308948
ARHGAP12	1.3054394721984863	15.581101279551307	2.623606634415891e-16	9.021915088137946e-17	1.058805669395669	1.0256564610123986
LBH	1.3047397136688232	40.004774022352656	9.890676050658975e-41	1.8143713490539087e-41	1.64746	1.1712417098235364
TAF1D	1.3046437501907349	51.710951938204616	1.9455753794811318e-52	2.9637573270152216e-53	2.0546629632537687	1.2211205191917383
CEMIP2	1.304558277130127	12.808966126748231	1.5525080947265142e-13	5.943397745334309e-14	2.0715212278728243	0.9820691374792753
POLK	1.3045012950897217	7.579352918470121	2.634189907765186e-08	1.353158872789521e-08	0.8966584205627441	0.6011693400721396
HSPH1	1.3043826818466187	17.924640276512637	1.1894870644401664e-18	3.72182994581227e-19	1.5456705419736216	1.1113904935145453
DICER1	1.3039443492889404	25.717755164839538	1.915335398305211e-26	4.724937176176501e-27	1.1336790170242537	0.7478265765475504
GPR132	1.3039206266403198	51.721367999010425	1.8994680853708795e-52	2.8910788187159288e-53	2.5952240724334192	1.6871483490771373
NEURL3	1.3034437894821167	48.75336751116919	1.7645439861748084e-49	2.792330179947537e-50	3.1376926319019214	1.8975686727023076
RPL36	1.303271770477295	292.933	1.1670596698075467e-293	4.020722348739202e-295	8.460539355565153	5.044986416190549
DDX21	1.3024570941925049	46.57702257946993	2.6483624436158994e-47	4.3032910769128377e-48	1.879095706569665	1.1922600907984258
FAIM	1.3012940883636475	13.250957819537538	5.6110246996078257e-14	2.1062080116795027e-14	1.2215813971185066	0.6791740705791599
RCL1	1.3007733821868896	10.275590468699585	5.301631418452301e-11	2.3008494239227367e-11	0.9609249339384192	0.7316877795803931
RBM48	1.2999272346496582	6.466426087580053	3.4164409002200363e-07	1.8933380538434988e-07	0.9710536045310771	0.5547766970843723
CBX4	1.298762321472168	33.513246880788245	3.067277855591059e-34	6.293065249419374e-35	1.536402228860294	0.9710724338663678
H1F3	1.2978242635726929	8.461635109333766	3.4543384813490325e-09	1.6847615629564506e-09	1.1931792393626783	0.7092044099848321
CIRBP	1.2974300384521484	30.55497169475331	2.7863027606606454e-31	6.067613930529803e-32	1.4609828404017857	0.9037934344988222
TGFB1	1.2963200807571411	69.16596564403056	6.823926744144058e-70	8.50030211476487e-71	3.4395366724575567	2.022930162778352
CAD	1.2960686683654785	8.492276366566893	3.2190196919295435e-09	1.5670944303043041e-09	0.7928128097996567	0.595137
IRF8	1.2958403825759888	19.532249766239655	2.935960671805834e-20	8.703336301818041e-21	3.0270942891192494	1.859651761968085
FOXJ3	1.2951229810714722	27.53043837179073	2.9482318133889554e-28	6.920518435850665e-29	1.1909651404636798	0.8605704413519966
PPM1G	1.2940914630889893	34.2006	6.300298570209711e-35	1.278039740813848e-35	1.5198240026963497	0.8977880712112236
MAP3K4	1.2933589220046997	14.34784672885662	4.489037890382563e-15	1.6071436591741147e-15	0.912823	0.6265969961897216
OTUD4	1.2925970554351807	29.130979533535736	7.396401303516907e-30	1.6639288187626412e-30	1.2794469265771615	0.8463460712532722
SLC35E2	1.2895565032958984	7.793706887158991	1.6080261714714784e-08	8.132118470971585e-09	1.1261481951950187	0.6963845120943509
SMC5	1.2869168519973755	24.560140332987945	2.7533388769181556e-25	7.043507346788957e-26	1.3282668981174965	0.8173254701100527
ZFP831	1.286863088607788	10.552164510985579	2.80437113941645e-11	1.1983197927008973e-11	1.2170622649016203	1.5294534772255128
TDRD3	1.2865166664123535	8.547178965402553	2.836749810985252e-09	1.3755264541761628e-09	0.9615651448567708	0.6399937391670065
DHFR	1.2852128744125366	10.952886218211585	1.1145865083694864e-11	4.66094602355822e-12	1.0430324938170303	0.6892854744487066
SLC9A9	1.285193681716919	19.20298026043961	6.266423461839407e-20	1.875335366906047e-20	2.7149130014272838	1.7880769652139747
MTA1	1.2847987413406372	16.547596330935423	2.8340249481955845e-17	9.3738863500543e-18	0.9259895225623985	0.622669
SMPD4	1.284421443939209	8.295986999433493	5.058398040458067e-09	2.495710461406101e-09	0.8140418170249626	0.4869859246881542
MCM2	1.283388376235962	15.769071635100643	1.7018777674566948e-16	5.815131901143971e-17	1.2412105479138962	0.8073691960764984
DCAF15	1.282890796661377	15.043881113491565	9.038968782856074e-16	3.167531675288039e-16	0.9650018365533503	0.6723744297957286
PDRG1	1.2826508283615112	10.1072	7.812658464186844e-11	3.430780474824818e-11	0.9877346746935816	0.6547970840354371
TCF12	1.2817878723144531	63.28804084100199	5.1518019481877306e-64	6.801517676807815e-65	2.9676437009359904	1.9932742250450026
SH3GL1	1.281468391418457	19.252522768279515	5.590842163084561e-20	1.6702811655750764e-20	1.2628884907641442	0.7409476243370012
RPL5	1.2811903953552246	Inf	0	0	7.969730892087439	4.755474762885797
CSRP1	1.2808761596679688	22.46793861988633	3.404563039894488e-23	9.195252534796655e-24	1.2252208638635482	0.7673653929058389
VPS54	1.2806799411773682	29.73125937025784	1.8566952644831155e-30	4.138719100930354e-31	2.400330340275999	1.3129918869676285
RAI1	1.2805190086364746	31.859441829792072	1.382159522512053e-32	2.9423527050777216e-33	1.4267393275669642	1.2515140648578973
RAD51	1.2804131507873535	8.1711	6.743657535555675e-09	3.3540572059474106e-09	0.8057858058384486	0.4969239002492615
UBAC2	1.2801742553710938	31.207168128348748	6.206287238253435e-32	1.3363582882214298e-32	1.4771602287199666	0.9399063885961877
RUNX2	1.2800625562667847	27.7603	1.7367987349018918e-28	4.045609085540851e-29	3.159712746878651	1.9422517232468857
TOP2A	1.2797845602035522	17.798486851798735	1.5904248329704145e-18	4.998828534018078e-19	4.214716703995414	2.7963493246041975
POLE4	1.2797541618347168	30.03593969493089	9.205773920027184e-31	2.036654700651341e-31	1.3132344958851638	0.8117901160270378
HMGXB3	1.278883457183838	9.430714470254102	3.709245083768334e-10	1.7017991649272634e-10	1.029646833972818	0.63382
CSTF2	1.2787585258483887	15.722749417964936	1.8934357903416242e-16	6.486703151125375e-17	0.9139518907335069	0.6131572040522315
RBPMS	1.2782632112503052	12.961330999108277	1.0931229211225681e-13	4.1508303269846256e-14	1.4778545673076924	1.0911952637306332
CDCA2	1.2781445980072021	7.111034669219273	7.743999758928881e-08	4.098476283263942e-08	0.7983363939368207	0.4910864412192299
RANBP10	1.2779016494750977	15.10511521398853	7.850273470682788e-16	2.743912272372606e-16	1.2487794214365433	0.765335
GINS1	1.277890920639038	6.868438453478628	1.3538219354457424e-07	7.309489817292863e-08	0.6559812372381036	0.4290203618068321
UBE2J1	1.2776494026184082	47.407	3.9169721360301355e-48	6.274003447092877e-49	1.9012092743944002	1.0785208339235797
MGAT5	1.2775346040725708	25.032379302895798	9.281554029230596e-26	2.3314251925847263e-26	2.6480136136396215	1.4998074960680048
PTP4A3	1.2765215635299683	23.091189036917918	8.106081447359192e-24	2.1580787604423304e-24	1.4977441904496174	1.1722216244566925
HOPX	1.274977684020996	20.761239375511455	1.7328486186776616e-21	4.94526794377736e-22	2.1637413044927003	1.3473154606151032
LARP7	1.2746731042861938	27.742693308447148	1.8084507730959827e-28	4.2194859919902414e-29	1.3843575613839285	0.8304842800046155
CISD3	1.2739765644073486	6.070225845858811	8.506955365444039e-07	4.835808796245474e-07	1.0563688732328869	0.642181
ANKIB1	1.273647427558899	30.1678	6.795841001371659e-31	1.4965002745018193e-31	1.4798577787912437	0.9417643825202721
TCF3	1.2733720541000366	23.44737119609901	3.5696760373071265e-24	9.416345582406767e-25	1.7685672883064516	1.1005461676243444
ILF2	1.2728341817855835	27.579952537370772	2.6305554610241983e-28	6.168059083311657e-29	1.353572717316699	0.8578002443351593
RPS24	1.2718911170959473	Inf	0	0	15.004644834648058	8.768129902437444
PRCC	1.2707605361938477	11.433409125208543	3.6863016851774355e-12	1.5050384563727387e-12	0.9551419197244847	0.6014827132816809
GALNT10	1.2702903747558594	11.521267930809694	3.011147773136775e-12	1.2231941076118021e-12	1.1517039359884058	0.6999394905053827
NPM3	1.2700856924057007	30.138066813625336	7.276678485506815e-31	1.6051909347126487e-31	1.4235356711868021	0.8871638470063485
SPINT2	1.2700108289718628	9.142409996451775	7.204270376648153e-10	3.3673643256835944e-10	1.089207051595052	0.7105892380470954
FRMD4B	1.2693544626235962	12.106300423597107	7.828878920085425e-13	3.0916976529762727e-13	1.6874146193600772	1.2082347421671018
ZFP36L2	1.2690839767456055	92.34161379269165	4.553928497021343e-93	4.665742398927897e-94	4.766517527594207	2.936905960295908
PPP2R1B	1.2689368724822998	10.384963930111969	4.1213174686046884e-11	1.7758910084539034e-11	0.859527	0.5785123467866607
RPLP1	1.2689032554626465	Inf	0	0	14.003630760578794	7.999084328137332
SLC4A7	1.2685984373092651	33.32898881034993	4.688254613346048e-34	9.667001413815478e-35	1.755619604097503	1.1318199358822132
PPP2R3A	1.2676582336425781	4.886319940232566	1.2992121093356363e-05	8.041787256011169e-06	1.4570835862204292	0.7996599912253222
CHD6	1.2669856548309326	36.531343140489156	2.942096135127097e-37	5.722318360261342e-38	1.743462909751224	1.171665667182446
CENPS	1.2669074535369873	9.352187956061112	4.444388794383839e-10	2.050019389148782e-10	0.7701829950860206	0.5234873413568429
PCNA	1.2659029960632324	61.06695203480367	8.571325050991212e-62	1.1613544933467976e-62	2.9144892939814815	1.7949073590702986
ZFP64	1.2652276754379272	9.487261471538329	3.2564058664810717e-10	1.491106529940298e-10	1.0474197080471372	0.7588028629898748
RAD50	1.264909267425537	14.79366619169667	1.6081768582457465e-15	5.666554529440277e-16	1.1691539326652152	0.6963847193647129
HMCES	1.264761209487915	17.140848480394858	7.230220124281974e-18	2.3366465345731946e-18	1.1329780767771824	0.8814266936947601
COX10	1.263403058052063	8.896045741403963	1.2704402909756794e-09	6.028017886606547e-10	0.9709844217671977	0.594789
ACAT2	1.2631618976593018	7.141802811454733	7.214349676193611e-08	3.811669516538853e-08	0.8658027328362986	0.6100261972693595
TENT4A	1.2624214887619019	8.747273863301135	1.7894770654655163e-09	8.585073156340541e-10	1.0819030573338637	0.6035152052739972
TRP53	1.2618803977966309	23.784863477777314	1.6411055802829996e-24	4.28050292119065e-25	1.1939687478646592	0.7585809714510804
PPM1B	1.2613033056259155	33.088557386833294	8.15535016792072e-34	1.6920857656542028e-34	1.5027294373244382	0.9519819779829546
TOP2B	1.2609326839447021	66.50569267433727	3.1210974270939266e-67	3.996160222889254e-68	2.109361625012056	1.2736280946669383
PREP	1.2609199285507202	16.73732297745073	1.8309522677368668e-17	6.009025761064688e-18	1.638980689415565	0.9271630320126024
HMGN5	1.2607825994491577	22.763562995010297	1.723602062050618e-23	4.6286215549861696e-24	1.3182253865800666	0.8565275162431003
ZDHHC8	1.2601737976074219	8.976369751176925	1.0559181350834605e-09	4.984357105060377e-10	0.8803287082248263	0.7267182427272582
ZFP422	1.2587904930114746	7.040830155553175	9.102691922821843e-08	4.849152246840689e-08	0.8946002197265625	0.5467097620810232
GMNN	1.2582142353057861	14.9882	1.027441766582928e-15	3.608395560232111e-16	1.5170117092503648	0.8859834789273341
BRIP1	1.2565358877182007	9.767376417008041	1.708533831886139e-10	7.689390597034803e-11	1.1364033075026523	0.7022147734762717
JAK1	1.256404995918274	81.67157555782829	2.1302199231987846e-82	2.3577829462323606e-83	3.604979022419283	1.8736577467484907
EMB	1.2546035051345825	31.466349577924607	3.4170428276056436e-32	7.30497778931506e-33	5.239098261443662	2.661276455965909
3110056K07RIK	1.2537741661071777	8.535260781838156	2.915675705537636e-09	1.4155599395028834e-09	1.2639693734031054	0.758535
KLHL21	1.253190517425537	11.736629481936314	1.8338783272939234e-12	7.375290307124377e-13	1.078778584798177	0.8208132143373843
E2F7	1.251774787902832	6.988926140381457	1.0258263717146653e-07	5.487162273691634e-08	1.0199581909179687	0.6557894573673768
SLC14A1	1.251251459121704	7.754920601132531	1.7582450315902128e-08	8.912148296130876e-09	1.127118190872335	1.3380958884462666
UCK1	1.2507476806640625	6.74272	1.8083589408397525e-07	9.847292034191017e-08	0.9262190889721075	0.583512
RPSA	1.2503371238708496	Inf	0	0	12.535594609603214	7.434721060739436
SLBP	1.249235987663269	48.41076821075011	3.883575827504717e-49	6.180571891568119e-50	2.154298737089513	1.298542936892252
CDC6	1.2491626739501953	8.458748772608782	3.4773725969586947e-09	1.6964428596809675e-09	0.8507080643265336	0.5573765098625887
TMEM209	1.2483460903167725	8.501442848935415	3.151789113200649e-09	1.533959838356814e-09	0.7931693646547605	0.5585906149678973
SURF6	1.2476344108581543	7.071403390678737	8.483920872862719e-08	4.5107978827818755e-08	0.6980637260105299	0.5456046732062967
TMCO4	1.2464540004730225	8.27909	5.259094652440416e-09	2.5974343302064633e-09	0.8085841856141022	0.6213819366140464
ARMC10	1.2452654838562012	7.941511487501934	1.144164615174884e-08	5.737737708956449e-09	0.7970761225773738	0.5924940504469313
DPH5	1.2450292110443115	7.383076778333834	4.139264908466195e-08	2.153971506552405e-08	0.9675637867825091	0.6272474770727454
PHC1	1.2448229789733887	7.7908008613645325	1.6188221519235124e-08	8.188796976242474e-09	0.801775	0.6943416681764353
PDS5B	1.2443138360977173	27.483715165110517	3.2831054714702305e-28	7.731905416806097e-29	1.671967429218342	1.068040178060407
SF3B3	1.244119644165039	41.82907220502494	1.4822716248253893e-42	2.640993022249633e-43	1.5995175189099777	1.0497848370467313
HIF1AN	1.2441028356552124	10.87941222675065	1.3200420723480539e-11	5.5421743261199945e-12	1.0757696533203125	0.730357
DIS3L2	1.2436366081237793	13.060024986531579	8.70913481713564e-14	3.2960139994404584e-14	1.370290693542767	0.8999978174042806
FAM92A	1.243459701538086	10.279668596035636	5.2520808622173266e-11	2.277994707432994e-11	0.8043917933254378	0.6973515370445794
HELZ	1.2416313886642456	32.635879926797244	2.3127041153732207e-33	4.825194471334024e-34	1.4180837608245482	0.9765644724679111
SNRPG	1.2410039901733398	132.11032681000975	7.756632043015629e-133	5.88303497284898e-134	3.8273749597293816	2.431846475576218
TMEM245	1.2404711246490479	18.828632195667307	1.4837741626705748e-19	4.488135499117962e-20	1.1608501172247734	0.8550142993573477
ABI2	1.2389662265777588	6.938108821027583	1.1531642736189439e-07	6.190530925096683e-08	0.9697194732395948	0.6577733553372896
MADD	1.2378654479980469	28.277093402707663	5.283316125001592e-29	1.2170847790208064e-29	1.6557589176196408	1.0108621773880124
ELP4	1.2372841835021973	8.934687996805732	1.16228331446778e-09	5.498396448439942e-10	1.2545514478751107	0.9123034329437704
ZBTB44	1.2364702224731445	16.3813	4.156189041688022e-17	1.3805877983959185e-17	1.252267795138889	0.8052012011352996
CBWD1	1.2355742454528809	8.250080742735433	5.622367860856229e-09	2.7866054745802898e-09	1.0833565370879905	0.6638600924385153
DAD1	1.2348628044128418	62.032296645873735	9.283320707510051e-63	1.2494712406174345e-63	2.583207717410097	1.6592582900853285
CORO2A	1.234325647354126	14.281951759545517	5.224542188159706e-15	1.8785248104232802e-15	1.3210879842283225	0.8454652173446092
USP24	1.2340737581253052	25.339743841507914	4.5735787197005e-26	1.1411899080779882e-26	1.343189196640186	0.8746657194914641
PDE2A	1.233303427696228	28.7899	1.6220860447349854e-29	3.686653974921525e-30	2.373984874378551	1.3591120120684939
PYGB	1.2327582836151123	10.857714528476079	1.3876676743015927e-11	5.838586319564356e-12	0.947994	0.6331497724879663
RPL22L1	1.231490969657898	105.16367350070668	6.860037650602186e-106	6.340618422397444e-107	3.915011144435531	2.427370517017358
NUDCD1	1.2302899360656738	6.271992846826356	5.345731641673222e-07	2.996880793075836e-07	0.7658751145848688	0.6044713107022373
DYNLL2	1.2288099527359009	25.371246210335705	4.2535720115594545e-26	1.0591552881335215e-26	1.2371037321270637	0.8363659945401278
ORC2	1.2286704778671265	11.600664516272149	2.508045919805296e-12	1.0159214157740697e-12	0.9361722517986687	0.6222311185619603
SEPTIN11	1.2286098003387451	37.98436031343105	1.0366679849236576e-38	1.9669905460178924e-39	1.6956743132079013	1.1966145833333333
PANK4	1.2274692058563232	8.332426507618498	4.651290797952825e-09	2.290068615009554e-09	0.8440652512412035	0.6128312477191015
PRPF4	1.2268831729888916	15.032555731114597	9.277784247336484e-16	3.253605274037013e-16	0.9161551635189833	0.662865
HELB	1.2258869409561157	11.230731090858603	5.87853230460434e-12	2.425773068232412e-12	0.9461247607915089	0.6035003039301658
EML4	1.2255598306655884	47.94930248905199	1.1238219516974178e-48	1.7943011492585073e-49	2.1050232265908577	1.4168207979354672
NUSAP1	1.2249685525894165	10.324465265826454	4.7373419515786626e-11	2.0504731136348317e-11	2.241325791833436	1.4434984770546546
GABPB1	1.2241692543029785	18.35307826639396	4.435287061886725e-19	1.3661071860496972e-19	1.523153771556937	1.0313198747306034
GNPNAT1	1.223618984222412	6.52005	3.0196317586589983e-07	1.6683863348394875e-07	1.0542091369628905	0.6048060016676334
MTHFR	1.2232162952423096	6.52502	2.9852111500045885e-07	1.6478334847820674e-07	1.26431	0.6439189103216613
ZFP280C	1.2229692935943604	9.143009198914251	7.194337393128045e-10	3.3617966864661837e-10	0.8346207592938397	0.6925525890433969
ZBTB20	1.222367763519287	43.250631217123875	5.615245944717855e-44	9.65830964652589e-45	3.785712113429931	2.3582107488928514
ZFP367	1.2203038930892944	12.243018896198931	5.714537721167579e-13	2.2420322824274908e-13	1.1160596149723705	0.7432839728221372
YPEL2	1.2201218605041504	7.5178040503341705	3.035260356778432e-08	1.564647645029118e-08	1.0061053714236698	0.9403139180804959
MAPK9	1.219694972038269	11.51487084950926	3.055829720734227e-12	1.2421305536652044e-12	1.0682874737363872	0.6819537023764016
CAPN7	1.2191046476364136	23.217020580224528	6.067075784195234e-24	1.610555533405728e-24	1.252347555505224	0.8425269033394608
PHTF1	1.219104290008545	11.259528387397596	5.5013795989859754e-12	2.2666051696554893e-12	0.9594546902564264	0.6965585175852101
ZKSCAN17	1.2189559936523438	8.544483736730495	2.854409402458065e-09	1.3844564436912557e-09	0.7046124877929687	0.6909199847175754
MED10	1.218912959098816	18.742996891113226	1.8071870626704589e-19	5.489629809860257e-20	1.4062210792718932	0.7879868179071144
DDX19B	1.2185955047607422	6.292275956048639	5.10180721863478e-07	2.8561987963947125e-07	1.0463124361905185	0.6211692770391031
SNHG1	1.2180050611495972	32.01082059361838	9.753924876377784e-33	2.0676464996975144e-33	1.5993135570115846	1.0631731864551892
SNHG3	1.217950463294983	15.76687592308492	1.7105039322509697e-16	5.846805445244027e-17	1.3575738226617133	0.8357385075583085
SHPRH	1.2173330783843994	10.860397699763057	1.3791207735054292e-11	5.7990796376607e-12	1.0068374113603071	0.7387267558105781
SMC4	1.2168716192245483	47.69578210317453	2.0147348411381507e-48	3.2219181673426656e-49	2.9139361643354826	1.91043
CEP295	1.2168173789978027	11.066521449733683	8.5798273804852e-12	3.5636228649373545e-12	1.0202283161442454	0.6307786659291058
TMEM265	1.2165439128875732	10.037363824537424	9.175635974837121e-11	4.0469992325062554e-11	0.7949377321729473	0.6556950849553389
EPB41	1.2162246704101562	37.95434108313433	1.1108589460400468e-38	2.109189694435209e-39	3.0184967368156586	1.8237746666217673
INTS4	1.2140960693359375	6.23884	5.769796672164275e-07	3.2399964923818904e-07	0.9574204116571144	0.577648
RBBP7	1.2130060195922852	34.772199671837036	1.6896639107973938e-35	3.388450573137851e-36	1.6466356185039235	1.0444939856017423
DNAJC15	1.2115321159362793	21.718139767367013	1.9136399663252991e-22	5.281636467027146e-23	1.6752716140179125	0.9289424510502428
DDHD2	1.2114381790161133	11.556719052200943	2.7751147630862544e-12	1.1262421014350566e-12	1.3163535639924824	0.7368328506882126
ITGB3	1.2112712860107422	7.701677869853473	1.9875686141349058e-08	1.0115418618537205e-08	1.5353043438637093	1.0261909384960803
PRPF4B	1.2110458612442017	45.764198700714054	1.7210809567373673e-46	2.827537553297796e-47	1.9002714512711865	1.1909836271930696
E130309D02RIK	1.2108235359191895	9.762351117648654	1.7284184054722722e-10	7.781104584090368e-11	0.9506455270867599	0.569635
TOPORS	1.2106473445892334	18.305111015280183	4.953235589577244e-19	1.528186838280677e-19	1.270276615863245	0.7456100236124067
ZFP954	1.2102172374725342	5.775361055817127	1.6774089046914672e-06	9.759548402922716e-07	0.9547099707261572	0.5804933770410067
ZZZ3	1.2101131677627563	24.622356716502487	2.3858508113650154e-25	6.09114244937771e-26	1.3618615755035643	0.8877947218874668
ILVBL	1.2095961570739746	9.405145425119482	3.9341831581338206e-10	1.8070235793819437e-10	0.9139988737286262	0.6347948157269022
SRSF10	1.2090792655944824	34.85770702777423	1.3876916409228695e-35	2.7757400607738588e-36	1.7215534297443478	1.0178356514418516
ARHGEF12	1.2084230184555054	8.976907192383086	1.0546122402435919e-09	4.976837040666185e-10	1.3077648669689685	0.9652217834953248
BOLA3	1.2081382274627686	17.03781104382024	9.166192131053699e-18	2.9764495851705416e-18	1.1176205433397737	0.6859609966238257
NFATC2IP	1.2079722881317139	9.789735193810223	1.6227992794180605e-10	7.295191001574698e-11	0.7312042648727829	0.5600254603794643
CAPN15	1.206802487373352	7.69428	2.021708887342177e-08	1.0294368045715855e-08	1.039117221174569	0.6234103785724479
IARS2	1.206718921661377	12.454777062380845	3.509319726289723e-13	1.3637580065013283e-13	0.9945266932657321	0.6335585835728648
EDRF1	1.2060226202011108	10.10780148398982	7.801866523527027e-11	3.425038459679238e-11	1.006647002830934	0.7469762708790778
INTS6	1.205298662185669	24.840769103013873	1.442882270364439e-25	3.6540404584367464e-26	1.5046763884715544	0.9752798378768289
EEFSEC	1.2038483619689941	12.082329195008931	8.273148217419347e-13	3.2692708086318384e-13	0.867629	0.7088200048649267
NCAPG	1.2037956714630127	8.787391225886553	1.631581506656443e-09	7.796759657129872e-10	0.81996	0.5286748268047692
RBBP5	1.2037537097930908	5.820049913183618	1.5133873058176396e-06	8.774105603853393e-07	0.945694	0.5322590378095519
ASRGL1	1.2028729915618896	8.879218367767807	1.3206314400397564e-09	6.276352273848797e-10	0.7663798365099677	0.5608276844024658
EVL	1.2016634941101074	21.6447	2.266444558270121e-22	6.269943038176244e-23	1.4421878756009616	1.0043914418650632
GFRA1	1.2011981010437012	12.18450951579336	6.53868602982556e-13	2.572942272438108e-13	2.3227368255159746	3.6732496995192307
RARA	1.201099157333374	23.578894423053715	2.6369723556354077e-24	6.915315086124478e-25	1.6276169661637192	1.0657778544124628
TPK1	1.1998951435089111	6.411843764707413	3.8739698400643444e-07	2.149383446422125e-07	1.1726173329576153	0.9479009609201196
ECT2	1.199541449546814	6.545339889986708	2.848787860474901e-07	1.5710822977919846e-07	1.1692578965339109	0.6280441473494688
GIGYF1	1.199064016342163	23.59796510831906	2.523683519756204e-24	6.614182739276426e-25	1.2750203685045929	0.8654717786911368
FANCL	1.198089599609375	8.37816	4.186372384752854e-09	2.0520166991981786e-09	0.8991433295650758	0.6380023334172384
RBM4	1.1979053020477295	14.319936400915125	4.787001891489319e-15	1.7162807912795618e-15	1.0500689220036008	0.6604933186948082
TTF2	1.1964702606201172	5.987817553717705	1.028448256535785e-06	5.887234974101879e-07	0.7587826230110378	0.48387110642087583
C2CD3	1.196307897567749	16.294147250505073	5.079871768425554e-17	1.6952496607318085e-17	1.05309	0.7193307893172555
TRMT10C	1.1959424018859863	5.739307150385376	1.8226062265460424e-06	1.0616054521763874e-06	1.110321044921875	0.5962932608495908
GRAMD4	1.1958240270614624	31.034808810866917	9.229776594912793e-32	1.9909455105108196e-32	1.6710709054129465	1.4862670661038992
NOP53	1.1957589387893677	64.25379133101193	5.574535288086933e-65	7.295123953300549e-66	2.1264702266514046	1.2947306424612328
NCAPH	1.1954758167266846	9.71173	1.9420790795593066e-10	8.775431243927191e-11	0.8224297029426298	0.5349523319220691
XPO7	1.195244312286377	30.282617135119015	5.21654387991374e-31	1.1433612694758872e-31	1.5064267141943237	1.0712967715162565
FTX	1.195012092590332	11.078959643177111	8.337586580589289e-12	3.459792965952208e-12	0.896119	0.9158242836158146
TFB2M	1.1947717666625977	9.18292	6.562687775852746e-10	3.057357050995032e-10	0.9787453760074664	0.6477061630158616
EPB41L4AOS	1.1932621002197266	10.47672859386751	3.336348479593504e-11	1.4316404711252237e-11	1.1265038299560546	0.7204297258718074
VEZT	1.193216323852539	6.996931219345755	1.0070911525809394e-07	5.380474135655462e-08	0.9533034104567307	0.6740745525375988
RPL36A	1.1929399967193604	180.8602143597996	1.3797031003386726e-181	8.17641251132701e-183	6.099242782194994	3.996197902733191
AOPEP	1.1928412914276123	38.82277291342078	1.5039281437616473e-39	2.805244551482389e-40	2.0339549726025297	1.4600003166571398
TRIM28	1.1925294399261475	28.522464278393215	3.002864402424532e-29	6.878910354956314e-30	1.4540976441936728	0.9100503360523897
UBE2D1	1.1919070482254028	12.433878851585412	3.682316792130575e-13	1.432406557782121e-13	1.1816177029079862	0.7363860992418559
THOC1	1.190323829650879	18.38207846178179	4.148790817632645e-19	1.275730509805539e-19	1.27993	0.8031765433994487
IKZF3	1.1902306079864502	57.769460839366204	1.700353268760222e-58	2.3934783767739335e-59	2.1363154130550486	4.496768291833779
PABPC4	1.1902236938476562	19.350852953370584	4.4580716752584586e-20	1.3267047086030765e-20	1.1354415681627061	0.7828512805247168
IPO8	1.1893765926361084	11.330827160539986	4.6684513723882705e-12	1.915031280279081e-12	1.0285895761817392	0.6615484898386438
GATAD2A	1.188348650932312	35.93868532437981	1.1516345235380423e-36	2.262112806229758e-37	1.7661461284142415	1.0667273658367091
2610307P16RIK	1.1867568492889404	9.8269	1.4896889028634242e-10	6.669991578189107e-11	3.084860409007353	3.3728395177483383
TOB2	1.1863837242126465	30.200037320858772	6.309031258355466e-31	1.3868676503133882e-31	1.963175123565051	1.2299465615958092
LIG1	1.1849600076675415	17.222175543218082	5.995486877752756e-18	1.928359450846818e-18	1.8087281572057845	1.1787902496673248
TOE1	1.1843311786651611	5.3995000924430245	3.985656874755248e-06	2.3824790419863616e-06	0.8638507450852438	0.5223571398914969
NCL	1.1833386421203613	160.21387207642752	6.111220073854394e-161	4.0458649415542007e-162	4.667295435855263	2.8881794934175997
SASH3	1.1833043098449707	19.310561009104422	4.891465456591912e-20	1.4581962198015995e-20	1.1575024922688801	0.8269220959284573
MCM7	1.1825215816497803	16.911298601312147	1.22659558932191e-17	4.003504565224745e-18	1.7262464638706627	1.100537854210805
ZFP646	1.1823564767837524	12.006247364396836	9.85717882909129e-13	3.91550103893715e-13	0.8829327751608456	0.6193565216544793
RFWD3	1.1818091869354248	16.141210134795948	7.224201736762694e-17	2.4229261256220426e-17	1.4742598583473976	0.8734473607048916
INO80B	1.1814974546432495	9.136618121671145	7.300992096870905e-10	3.4135117953875153e-10	1.0929664405616555	0.6383025019283052
RAD54L	1.1811788082122803	7.005569699419163	9.872571792689656e-08	5.271971105133414e-08	0.5831365752638432	0.4197920794648249
CASP2	1.1808229684829712	10.63597587876848	2.3121932085672796e-11	9.843698177312878e-12	0.9190927847272399	0.6177398916808684
RNF168	1.180795669555664	10.178649091506756	6.627517886537304e-11	2.89245702851191e-11	0.9892574994991987	0.5948363084059495
AMD1	1.1802688837051392	10.766138600794347	1.7134104022369433e-11	7.242182031822946e-12	1.2607480617756015	0.7080070648255665
PAXIP1	1.1798677444458008	11.922715929012886	1.1947693447178881e-12	4.768940500512974e-13	0.9637989429158902	0.6151155828615726
SCLT1	1.179141879081726	10.437578696790256	3.651079614864443e-11	1.570447665681505e-11	0.9871021379743303	0.7163621040239726
CNNM3	1.1784968376159668	8.266629228618825	5.4121617969256205e-09	2.6751204665354173e-09	0.8931561061314174	0.616069
RPL3	1.178154468536377	310.5986911082804	2.5194682611035e-311	8.12940652445e-313	7.987521755105198	5.153368631998698
PCMTD1	1.1779747009277344	30.159477897780988	6.926631797211702e-31	1.5261919141818816e-31	1.517475568331205	1.0825069256596431
RHOQ	1.1768490076065063	13.123534548475796	7.524288714700154e-14	2.8427670050782556e-14	1.6872357041088504	1.1082686510953037
TBL1X	1.1767008304595947	26.316621333782063	4.8236819655084745e-27	1.1676299191480213e-27	1.9815496629284275	1.2126869229952102
POLR1C	1.1758880615234375	11.086514958509222	8.193794006126116e-12	3.398017671135474e-12	1.0691634343823357	0.6672251907252146
SLCO3A1	1.1757206916809082	17.546362370445934	2.842088710883145e-18	9.005975925346385e-19	1.919330472260519	1.1962543533509036
SELPLG	1.1752052307128906	75.07288739319277	8.454980431860378e-76	9.934248765548766e-77	3.2190572331460676	1.9704344433313874
TERF2IP	1.1749632358551025	6.323691819804558	4.7457863207848117e-07	2.650173001348402e-07	0.880263	0.6378542661880315
KCTD18	1.1749498844146729	5.96738	1.0780101150687152e-06	6.177875167728928e-07	1.0764126535189353	0.6747254716589096
CCNE1	1.1743271350860596	6.299723366587606	5.015065775433828e-07	2.8050586436447594e-07	0.8090836516523783	0.5743626853972102
PDPR	1.1743037700653076	7.748846588824892	1.7830084902122685e-08	9.042252852406993e-09	0.9773730172051324	0.7139364521155197
FAM98B	1.1737735271453857	14.6545	2.2157100112280563e-15	7.861369881719289e-16	1.0232827408982832	0.6562380313873291
ARL4A	1.173535704612732	11.116869449418195	7.640654300493695e-12	3.1656805258376623e-12	1.262492621122901	0.8044019468457594
PAPOLG	1.1733919382095337	8.416439565939832	3.833190772887727e-09	1.8739715270975737e-09	1.0213510879617653	0.7470461618986061
ATR	1.1725972890853882	9.569456428559638	2.6949056904540687e-10	1.228799393757627e-10	1.0307348779885166	0.7534701714339309
RPLP2	1.1719622611999512	Inf	0	0	11.2394	6.642886127844712
CTCF	1.1704144477844238	36.97808171085636	1.051763969812366e-37	2.0267311874903417e-38	1.8619555903416054	1.1253303231283127
EIF4A2	1.170094609260559	59.468417677653605	3.400809634723268e-60	4.7258969213727384e-61	2.0464443431181065	1.282792697153031
GNL3L	1.1690809726715088	11.522819759660893	3.0004074858957283e-12	1.21844546187744e-12	0.9473640786942525	0.6540043161398216
EEF2	1.1688170433044434	220.68600009467326	2.0606294640666484e-221	1.0436920026253495e-222	5.603623363170547	3.383598263037113
MRPL9	1.1678458452224731	14.131211498881445	7.392451792893872e-15	2.6770197583985137e-15	1.0851821899414062	0.6614197108799215
XRN1	1.167484998703003	25.136494142182443	7.303076632868043e-26	1.8278815020174934e-26	1.3592	0.8967177676886038
SLC25A36	1.1672887802124023	21.192899526002893	6.41357937535506e-22	1.8022990762985164e-22	1.3424079342164854	0.849016
SNHG5	1.1654220819473267	8.73793	1.8283918684278158e-09	8.776469002068986e-10	1.044128670876856	0.6653002271939382
TUBGCP4	1.1651856899261475	9.528471137189916	2.961616785169784e-10	1.3530770091905658e-10	1.0453884935131963	0.6550590758863747
TUSC3	1.1644556522369385	14.499326638011615	3.167184490145186e-15	1.1290143451822343e-15	0.9934803231414658	0.7648333811893824
HSCB	1.1644401550292969	7.331696841502967	4.659112085340657e-08	2.4304765191300147e-08	0.9508382436391469	0.531441
ARHGAP21	1.1640969514846802	14.214583652638176	6.101215253540887e-15	2.2015826220194457e-15	1.1382250467936197	0.8189633161055018
TAF5L	1.1640535593032837	12.666897957687613	2.1532876141333274e-13	8.287624523351565e-14	1.0413267570629454	0.7020149790197412
SNRNP48	1.1640400886535645	18.38120785467023	4.157116020278276e-19	1.2788248665028814e-19	1.2862509022588315	0.7792876346177788
ZWILCH	1.1634185314178467	6.234341295686147	5.829867768423471e-07	3.276537072059058e-07	0.6834289687020438	0.4504731961382114
SAE1	1.1632182598114014	23.355539229894653	4.410225236822992e-24	1.1661953094414311e-24	1.5879916315493376	0.9917838170350127
ZFP280D	1.1631462574005127	22.546131644781376	2.843599015645202e-23	7.669200070476454e-24	1.3127819418547018	0.9549864338190619
TNFRSF1B	1.162865400314331	52.573902613104174	2.6674567522698676e-53	4.0257028244823556e-54	2.7005028836955454	1.6823371084395689
BEND4	1.1624847650527954	9.066149013426347	8.587188307005318e-10	4.031419423728425e-10	1.607126927637792	1.0707125399975066
UBR1	1.162115216255188	26.72183873445164	1.8974103513382767e-27	4.534369254580095e-28	1.3198125275088028	0.9960804948903094
UBAP2	1.1615779399871826	22.246513724459536	5.668736570485051e-23	1.541249241107582e-23	1.3832988739013672	0.8992331602843414
BCL2A1B	1.161409854888916	31.207859409508785	6.196416339745577e-32	1.3334362967906024e-32	3.5912216648910986	2.7112240878645717
CDCA5	1.160729169845581	6.5845766070724965	2.602695690187853e-07	1.4330049673575748e-07	0.6843378330633892	0.46113339088801436
TRMT2B	1.1606676578521729	6.273061317045611	5.332596004677976e-07	2.988831286848692e-07	0.8897853006843393	0.5367779792796498
YJU2	1.160201072692871	8.042636232852733	9.064915646933356e-09	4.527213946308792e-09	0.9808558413856908	0.6327765670668842
KSR1	1.159554362297058	11.300258526025553	5.008889765884741e-12	2.059832672716967e-12	1.1624333502837967	0.9377965129820156
MDN1	1.1590667963027954	21.624889597745707	2.371976610587714e-22	6.574086093877248e-23	1.4782549540201824	1.0331639604621234
POP5	1.157386064529419	15.272355126473705	5.341274200185448e-16	1.856640369880634e-16	1.1191796006334855	0.728467
UBASH3B	1.157109022140503	12.179241302672589	6.618486652084894e-13	2.6051942574474796e-13	1.9578826387049788	1.0681318641498807
RBBP4	1.1559327840805054	43.22928341941079	5.898160421854009e-44	1.0152509069112378e-44	1.9969294458937068	1.2079837035202683
ZC3H15	1.155588150024414	44.81811231818563	1.5201543332625886e-45	2.540430175139948e-46	1.8872738550982737	1.1701533277716414
CASP8AP2	1.1555501222610474	24.693085079104684	2.0272855315743975e-25	5.160078869414201e-26	1.31513	0.8856699742089945
KIF4	1.1555451154708862	8.250080742735433	5.622367860856229e-09	2.786971393683201e-09	1.0559939978257664	0.6564118900401069
RANGAP1	1.155517339706421	26.141662971071447	7.216673030292195e-27	1.7570868645550093e-27	1.4180288603811553	0.9482597436797753
KCNQ1OT1	1.1552464962005615	22.640283179160573	2.2893743928879002e-23	6.1597385323491134e-24	2.0969380223473837	1.6341898381496416
MED12	1.1552194356918335	11.696612717546458	2.01088522181269e-12	8.10920033529555e-13	1.0709817357000275	0.6584541059886176
AHCTF1	1.1546884775161743	23.281723967083387	5.227283239557476e-24	1.3856097236106846e-24	1.2796856790616367	0.8803575228046439
CCNC	1.153225302696228	11.633829513270289	2.3236487893783497e-12	9.397350676673464e-13	1.1747539137128138	0.6999428280725257
SUZ12	1.1530256271362305	33.33807906431943	4.591144223809249e-34	9.454959566194134e-35	2.06918	1.2385081052164082
RPS7	1.152918815612793	250.22933401775236	5.8974732849828895e-251	2.532145619211062e-252	9.745130644069881	6.033804334193364
NSD2	1.1526256799697876	22.797262667846343	1.5949142273111982e-23	4.278938157087635e-24	2.3023995894861984	1.3126053583054316
EXOSC2	1.1523127555847168	7.170095691426872	6.759340252661845e-08	3.5617091779998594e-08	0.7470957641601562	0.5439954863654243
FAM204A	1.1517565250396729	20.42653851410242	3.745083334160859e-21	1.0774516649764754e-21	1.2374223188920455	0.7912009064737361
KANSL3	1.1516125202178955	18.964324460835808	1.0856142595858593e-19	3.267030443103865e-20	1.3021459778743003	0.8359150462921768
DALRD3	1.151484727859497	5.946050213569041	1.1322694415243574e-06	6.499014084594749e-07	0.991879	0.5613231595652579
AP1AR	1.1510965824127197	17.211594501005948	6.143353398749768e-18	1.9782877315680896e-18	1.1249778806701187	0.8657359431747343
RPL37A	1.1503095626831055	Inf	0	0	13.448789252123786	8.1109
E2F4	1.1490484476089478	12.716996497261217	1.9186842154754976e-13	7.369878436612401e-14	1.0335300411798258	0.6402923863962156
RPL30	1.1488900184631348	291.62137966008197	2.391224434870006e-292	8.330400075199534e-294	10.85601107217189	6.453596923634925
APPL1	1.1488393545150757	18.467040764203723	3.4116088771830156e-19	1.0468582581097646e-19	1.3850181047306505	0.826757
IFI203	1.1485997438430786	30.949106158616814	1.1243301099672983e-31	2.4296168078866544e-32	1.694530586260712	1.486406768528761
UPF3B	1.148485779762268	17.913327997989395	1.2208772525458347e-18	3.8231867684813644e-19	1.2350011679817277	0.7880803482710652
SUV39H1	1.1477701663970947	8.65599	2.2080526724600783e-09	1.0655649482472212e-09	0.7971444759728774	0.5054020969199434
NUCKS1	1.1467156410217285	41.55042997147979	2.8155939835639847e-42	5.045556000884683e-43	2.689123761593592	1.8334282387030516
ARID1A	1.146385908126831	46.07634487750194	8.38793627737738e-47	1.3726498111712823e-47	1.8031545583036486	1.1594348538306452
RPL17	1.1457014083862305	287.09823094609357	7.975704480228798e-288	2.829791022680484e-289	10.72701644897461	6.408633387552576
METTL23	1.1453607082366943	19.961987220280818	1.0914724540712692e-20	3.1808305095508e-21	1.238586166425062	0.7699484385266098
HNRNPR	1.1444035768508911	31.476860152489067	3.335337969556439e-32	7.126020960795477e-33	1.6585434667322019	1.0397125474063327
LEO1	1.1439855098724365	7.1313727419579305	7.38970766311588e-08	3.9062190398164933e-08	1.0171843029203869	0.5627542614087933
POU2AF1	1.1438133716583252	14.389002750329945	4.083168005078056e-15	1.4586867060177296e-15	2.41826	3.069893288557304
PRKD2	1.143642783164978	14.326364186327085	4.716673492862874e-15	1.6904596603807294e-15	1.1582979662665005	0.9373652127500629
FIP1L1	1.1433050632476807	40.35120336142178	4.454476155999697e-41	8.142775541626905e-42	1.6908552810173172	1.0679562099758815
THADA	1.1429811716079712	13.796447371024426	1.5979111565059553e-14	5.8707161399846e-15	1.8091574594484154	1.241921866369604
CHEK1	1.1428618431091309	6.79978	1.5856974656048578e-07	8.600151185739677e-08	0.5777251657131499	0.4714502545210107
SETD1A	1.1425954103469849	11.805728662100817	1.5641245689891277e-12	6.273388167175831e-13	0.9561870029994419	0.6236430800963785
1190007I07RIK	1.1415166854858398	5.098011276936174	7.979739667230515e-06	4.872575320651105e-06	0.7780141194661458	0.4555126716929145
DIS3	1.1413686275482178	5.900154037998447	1.2584789682586424e-06	7.252553303385389e-07	0.8239799948299632	0.553477
DDHD1	1.1408817768096924	22.454363990721934	3.512659142702378e-23	9.500751814173807e-24	1.246709203285287	0.9280701899433516
AIM2	1.1394928693771362	19.048952817327514	8.934025396054341e-20	2.6828491226613884e-20	1.422579777705205	1.007653608344493
FYCO1	1.1389471292495728	6.20037	6.304209545912721e-07	3.553664848801553e-07	1.2266973400792331	0.7370566740858978
MPHOSPH6	1.1386665105819702	7.7124406250463755	1.9389176986781114e-08	9.857847407471308e-09	1.084906118887442	0.588333
TMEM115	1.138432264328003	5.591678491902252	2.5604807086876474e-06	1.507191305448096e-06	1.0829217629354508	0.5837894535909808
HNRNPA0	1.1381652355194092	88.17731974445321	6.647835365444816e-89	7.024708407758888e-90	3.132031013544189	1.8767136584292232
CDKN2C	1.1380457878112793	8.399164491924648	3.9887379764318064e-09	1.951553765046851e-09	0.964552	0.6042588383951636
TBRG1	1.1376491785049438	18.246039104563014	5.674935050939753e-19	1.7537657619821528e-19	1.2367216311626552	0.8131988184566481
PRKDC	1.1375044584274292	9.214299840582587	6.105203709390922e-10	2.8379504580482807e-10	1.0304453232709099	0.7004298690922004
ZFP282	1.1372931003570557	5.802153696168494	1.5770530542089237e-06	9.151327274327139e-07	0.7418835251419632	0.5543345575747283
SGF29	1.1369266510009766	5.723728728512146	1.8891710053677216e-06	1.1013485678548164e-06	0.9999460248804805	0.5332567261428404
TIMELESS	1.1366255283355713	7.461936092331362	3.451945319561278e-08	1.785505572671653e-08	0.6132791863113153	0.46047574620294185
HSPBP1	1.136324405670166	7.25812	5.519275383033067e-08	2.8912517271962652e-08	0.8470258076985677	0.5606226441721437
RPL18A	1.1351025104522705	Inf	0	0	11.099579897456183	6.715354310866205
TSC22D2	1.134764313697815	36.17012323270406	6.758911615024062e-37	1.3206769063936979e-37	2.1736251167629077	1.3727682182141703
ARL5A	1.1347591876983643	15.792042081619822	1.6142021386939563e-16	5.498953165624096e-17	1.473877239227295	0.9022811376641081
RHOT2	1.1345348358154297	5.692732207072491	2.0289334066921598e-06	1.184913802108559e-06	0.927735	0.5778132971938775
RPL35	1.1345186233520508	167.77632395662286	1.673693938878226e-168	1.0564130659329079e-169	6.149594907407407	4.2767840172182465
FOXP4	1.1336458921432495	13.61799391054691	2.409939219373687e-14	8.925356589555973e-15	1.1281046234400927	0.9450722599978719
MAPKAPK3	1.1319618225097656	20.70240623448849	1.9842380136699187e-21	5.672895413808843e-22	1.9144272001663056	0.9966008184523809
SCFD2	1.1315456628799438	10.91994216633306	1.2024245471530958e-11	5.042176208784418e-12	1.3290775499845806	0.9369339719775417
RPAP3	1.131453275680542	6.315726895976597	4.833626668063605e-07	2.700468119218978e-07	0.7083122455968266	0.5385928981253045
CBX1	1.1313608884811401	21.065398732355455	8.602036235228207e-22	2.4371883098654026e-22	1.6185855193512872	0.9343234741885359
ZHX2	1.1305841207504272	15.757851418314882	1.7464195392240588e-16	5.976306483371184e-17	2.0871140635137326	1.618932861147146
GLCCI1	1.1304616928100586	27.942648947075327	1.1411718574131308e-28	2.6523187018934834e-29	2.0352367456408516	1.7156780531215772
FUBP1	1.1301711797714233	40.092251174730734	8.086280928928795e-41	1.48128941042853e-41	1.907167219630892	1.227390429820728
ZW10	1.1296660900115967	7.665337967655991	2.1610361524097234e-08	1.1037146977148517e-08	0.8764998672792575	0.570163
TAPT1	1.1295769214630127	24.636174657947144	2.3111351460828555e-25	5.897420317488711e-26	1.5253615025111606	1.1337174347786014
HIST1H2AP	1.128955602645874	7.968819963964057	1.0744347251138094e-08	5.3852950163501004e-09	3.088472312278593	2.535719994661303
LIN9	1.127670168876648	11.276009176130902	5.2965225284514e-12	2.1801600637744417e-12	0.9106163855043717	0.6484136411029711
MKRN2	1.1274304389953613	7.0612	8.6855713402527e-08	4.620246073526889e-08	0.8984757661819458	0.6007097625139617
POLR2M	1.1273695230484009	24.230723209919365	5.8786389805539135e-25	1.514435340921718e-25	1.280514081319173	0.8365850877039899
RECQL	1.125535011291504	6.956527743065263	1.1052798610006701e-07	5.920685410450948e-08	0.6857736343727973	0.4869432951274671
TUBB5	1.1253613233566284	30.25327138964517	5.5812131698574845e-31	1.2247243708634433e-31	4.032884532822175	2.7061286954987454
MTHFD1L	1.125180959701538	18.092144666791015	8.088264280720449e-19	2.5162102531615227e-19	1.328357151576451	1.001788985788891
DNAJC1	1.1248962879180908	27.96513404462814	1.0835924125113873e-28	2.5115273425350705e-29	1.9930922485082092	1.2848548014620105
CFAP36	1.1245373487472534	10.005144570242736	9.882240746434795e-11	4.3802501727352064e-11	0.968013	0.607632
MCM4	1.1243884563446045	14.83833284130959	1.450999152217498e-15	5.10712903814309e-16	1.238855120779454	0.7875072532629172
1810030O07RIK	1.1242280006408691	14.199579019206078	6.315692557881382e-15	2.2822228795737967e-15	1.0960687467950652	0.6963454333975846
BRF1	1.1238279342651367	12.870510121384394	1.347379323833356e-13	5.1442558063826546e-14	1.0426479291312303	0.7062410481770833
DNMT1	1.1237163543701172	17.470759958009697	3.38251742073032e-18	1.0748917680994152e-18	1.5780884912408935	0.972934
PARN	1.1237080097198486	7.766436315803083	1.712236237675929e-08	8.67013567322983e-09	0.7906131744384766	0.6249422161111532
TAF15	1.1236462593078613	36.174858795341144	6.6856125539476074e-37	1.3054949825744204e-37	1.6943691386279396	1.116829794545543
ASB3	1.1235982179641724	7.245254178192641	5.6852009745027474e-08	2.9796329056495307e-08	1.0978707947186976	0.8115075675015373
CBX6	1.123422384262085	9.598383244392165	2.521254902002934e-10	1.1473508616904983e-10	0.92723	1.115535727549986
AKNA	1.1220771074295044	26.126090485895983	7.480136345300269e-27	1.8231570266987157e-27	1.400542541354676	1.040907090268886
ARHGAP31	1.1216524839401245	17.42863027105134	3.727088703536726e-18	1.186305647249895e-18	2.746305236816406	1.5985715609922706
SKI	1.1202061176300049	39.000830129617015	9.980903815644575e-40	1.857867171237093e-40	2.7127265739122497	1.615671141264998
TOPBP1	1.1199498176574707	26.28197380609207	5.2242769759734364e-27	1.2692998437575259e-27	1.477186948514832	1.015360754397596
ZFP592	1.119368553161621	19.30446318107103	4.9606298119640784e-20	1.4800902164248138e-20	1.3419527952698456	0.8678956781736447
RPS18	1.1184437274932861	249.2228566393748	5.986091633577425e-250	2.585585279447249e-251	9.293452206336463	6.1509270647710546
IGF2R	1.1184234619140625	17.679129433227533	2.093488438372052e-18	6.612290902532629e-19	1.3871786477682473	1.0336777365621501
SLF1	1.1183485984802246	9.787579445751048	1.6308745450762846e-10	7.333589354257415e-11	1.0488006591796875	0.7363299120653857
MATR3	1.1183109283447266	41.472488231183505	3.3690834539644663e-42	6.046073404980583e-43	1.6581986698791058	1.0673486484916344
TFRC	1.118089199066162	21.682923934852287	2.0752769630710677e-22	5.733089334927014e-23	1.572996720023777	1.1190814205089343
AHCYL2	1.1178627014160156	12.442958070801993	3.606134569642532e-13	1.4023084038010873e-13	1.9041478967153898	1.0373787573987812
POLG2	1.1165889501571655	8.805657946735813	1.564379273227664e-09	7.468960818572495e-10	1.2283278171371363	0.9298035492768159
MBD4	1.1164841651916504	6.958811602035737	1.0994826941646787e-07	5.888218156434056e-08	0.7519654707475142	0.5948126120645492
TNIP1	1.1164391040802002	20.1231	7.532372309524209e-21	2.1864117077909326e-21	1.5933080908056494	1.0293383198953063
WDR82	1.1160967350006104	14.626966155437415	2.3606621923824293e-15	8.384766213591275e-16	1.1964646942761479	0.7168382213961694
HADHB	1.115682601928711	23.547635133847518	2.8337717478603464e-24	7.4459820704802e-25	1.291411200458517	0.8164379198517489
GSE1	1.1154789924621582	31.143908348088523	7.179457879258649e-32	1.547750464522015e-32	1.618732553020084	1.2742719410446763
CHORDC1	1.115119457244873	13.957927255710416	1.1017238327374905e-14	4.020817535855168e-15	1.0754831133097629	0.6986066432327328
FDX1	1.1149334907531738	6.114534756739487	7.681839751865771e-07	4.355906304856655e-07	0.9910249638378172	0.5530569448257787
POLD2	1.1144108772277832	5.511930314042608	3.0765904382136045e-06	1.825625589766551e-06	0.7733810294387687	0.520616
ACSL3	1.1140421628952026	6.81195	1.5418884402713798e-07	8.354621128350517e-08	1.2901384092920976	0.8195172691597177
RPS15	1.1134116649627686	276.6162587082653	2.4195872745440676e-277	9.237915163126212e-279	8.70794	5.405301230175972
AKR1B3	1.113083839416504	26.576347317236042	2.6524834496007648e-27	6.3626868710053055e-28	1.3535377795879657	0.9111139540383612
CHCHD7	1.112852931022644	7.996562804235492	1.0079458376637105e-08	5.0429685051898204e-09	1.1491728825355643	0.6120301391162285
SGO1	1.1125776767730713	5.786226066204402	1.6359647201187447e-06	9.510004453499118e-07	0.7274514657479746	0.46922161037174304
TADA1	1.112415075302124	7.676706601481938	2.105200180191622e-08	1.0743854885410387e-08	0.8951196843927557	0.5407636919413528
IL6ST	1.1119134426116943	6.493678846642114	3.208641182820425e-07	1.7752913807506244e-07	1.6860938943842405	0.9058020585088663
TARS2	1.110518217086792	5.461236568259026	3.4575098954493645e-06	2.0587718004526877e-06	0.921804	0.5802508888033204
CENPW	1.1103729009628296	11.985200552684566	1.0346642591245102e-12	4.1152477410094285e-13	1.0694423990512112	0.7057079818055093
EIF3E	1.110217571258545	75.90714384173508	1.2383863553346565e-76	1.4470924244751287e-77	2.320710212953629	1.6029303849556817
MDH1	1.1101868152618408	28.96884443268759	1.0743741917505194e-29	2.4252488503842552e-30	1.6814406562097295	1.011159569761159
LSM8	1.110162377357483	20.938	1.1534606493824325e-21	3.2799266697955274e-22	1.3520665877904647	0.820623
ZC3H13	1.1085232496261597	30.05778561150874	8.754158156232932e-31	1.934490020640752e-31	1.60913	1.0153391901580862
DDX55	1.1080493927001953	5.510091480365501	3.0896445571392795e-06	1.833768983199904e-06	0.9213912237258185	0.6464025819935084
ATXN7	1.1079216003417969	32.25664147458215	5.5380710786282e-33	1.1661345194488998e-33	1.680058953220859	1.1590609791398356
PRR3	1.107095718383789	8.300342429786815	5.007922164143066e-09	2.470162918603541e-09	1.0654053751627603	0.8103822424290079
EEF1A1	1.107011318206787	Inf	0	0	13.83507660800971	8.451937427198603
GCLC	1.1069846153259277	21.74648759767051	1.7927197470835023e-22	4.943288157210583e-23	1.7341602203102222	1.1469513094890704
H3C3	1.1053563356399536	6.418459216714654	3.81540621926594e-07	2.1164002874575822e-07	1.3709589004516602	0.9885547988148875
TRAF2	1.105219841003418	7.829112887851707	1.4821327785405e-08	7.470680838998972e-09	0.9473822058700934	0.6429948101180265
PSMF1	1.1052169799804688	7.5838300515687145	2.6071735914627885e-08	1.3389456868355625e-08	0.8663572480406942	0.5546051335862694
BTRC	1.1047314405441284	13.851074751226701	1.4090462510139979e-14	5.162336824000378e-15	1.160321672386098	1.0152111150068586
PRIM2	1.1045740842819214	16.859961212697577	1.3805075536962408e-17	4.511184215832169e-18	1.8272420910821445	1.233733568123892
SDHAF1	1.1045680046081543	6.0406973993902975	9.105474880515014e-07	5.191256086268683e-07	1.0694941163973044	0.7202486929414574
SMARCD1	1.1038603782653809	9.524919437096969	2.985936467538182e-10	1.3653395057248122e-10	0.8260648818243117	0.6005263474128699
TRP53BP1	1.103524088859558	9.619486796482327	2.4016692828608175e-10	1.0913871853596849e-10	1.0518913475242821	0.794671
BLM	1.1034595966339111	10.465327330146238	3.425095379092286e-11	1.4706027209369117e-11	1.0284956006580972	0.6710487262188524
GM4258	1.103338360786438	11.589967866805415	2.570585971884651e-12	1.0416617501594641e-12	1.7568747780539773	1.7089365021112943
PBK	1.102952480316162	6.831212767348825	1.4749837396874575e-07	7.981265982885679e-08	0.9325926874724912	0.6282929839559905
EBAG9	1.1029293537139893	5.585403466825195	2.5977450932307764e-06	1.5301282963341584e-06	0.9211056616998488	0.540782
EP400	1.1028833389282227	38.113664247903344	7.697252832231536e-39	1.4565311954036278e-39	1.8618827488111414	1.1291289600365748
EEF1G	1.1027120351791382	90.89696552827407	1.2677524885546936e-91	1.3135473785513345e-92	3.2263715264197432	2.1837723569722476
FOXM1	1.1019771099090576	7.294912062593854	5.0709337585095e-08	2.6498708996453428e-08	0.7677515594052596	0.525123
NOL8	1.1013848781585693	8.665229838246159	2.1615742680556286e-09	1.0420238469223046e-09	0.9897752150990604	0.6991338138185874
SMC3	1.1012861728668213	32.20758335867037	6.200356223265846e-33	1.3079810467128493e-33	1.8912625600056476	1.2037976788157068
TRA2B	1.1009598970413208	87.88871962467995	1.2920531384613803e-88	1.3719448417137166e-89	3.0661519489447087	1.9167910064193834
NAA30	1.0994770526885986	9.630131178079406	2.3435208510020353e-10	1.0646616129889695e-10	1.0796729282558901	0.6902087052894529
ERF	1.0987590551376343	9.262000181095976	5.470157347944382e-10	2.5322067887836125e-10	1.1674798124579973	0.7362485269861897
TBC1D10C	1.0978944301605225	17.221640903849302	6.002872182622599e-18	1.931506501234653e-18	1.359568072489215	1.1161901300603694
H2AC8	1.097848892211914	5.832047861452571	1.4721502550748268e-06	8.527457320178904e-07	2.568746665089401	1.7445612060336952
ACD	1.0974969863891602	7.5548057082170805	2.787367883879628e-08	1.4332782536982274e-08	0.9543567233615451	0.5884039234673287
RPS14	1.0974905490875244	Inf	0	0	11.467621951219511	6.966652142648206
MMS19	1.0972237586975098	13.578069097693081	2.6419883747640315e-14	9.794953686617132e-15	1.0764708980437248	0.7369116230221909
SELENOW	1.097116470336914	55.81617343040764	1.5269561644341616e-56	2.2023972444981738e-57	2.1210095885958395	1.6246215336054317
TMEM65	1.0969345569610596	13.7777	1.6682078922912108e-14	6.1375639384720975e-15	1.414918687608507	0.8743810781774649
PEAK1	1.0969208478927612	30.237539588445827	5.78709233261694e-31	1.270645803330728e-31	2.4218019500492125	1.7156945928508034
RBM15	1.096845269203186	11.785036742379729	1.6404509811468485e-12	6.583735651292532e-13	1.0175587047230115	0.646706
USPL1	1.0958155393600464	7.842373300480242	1.4375623814973584e-08	7.2404800240476275e-09	0.9763130519701086	0.7106999197756718
RSBN1L	1.0957754850387573	40.89869879425029	1.2627029809845363e-41	2.2871172389860028e-42	1.989385532347624	1.237423411757918
RACGAP1	1.0952308177947998	14.679288894627337	2.0927199061170943e-15	7.408857978463141e-16	1.4167142121688179	1.0282931464355292
H4C8	1.0951225757598877	5.086275785784079	8.198307698677862e-06	5.008144772350842e-06	0.976641	0.5904597521670716
METRN	1.0945467948913574	7.437752752975309	3.6496166313673074e-08	1.892602325611996e-08	0.7897265416494808	0.5015355664630269
BRD1	1.0939569473266602	34.48466091314872	3.2759637454623755e-35	6.611727831824052e-36	1.634684321565448	1.067815071142814
AK3	1.0933961868286133	9.002677903868435	9.938528698628944e-10	4.684996109766337e-10	0.7693288728788301	0.6461977003552218
POP4	1.0925904512405396	6.837975160389121	1.452194673948278e-07	7.851820026515564e-08	1.014973601402595	0.5366522775269972
SERBP1	1.0921695232391357	118.12455026348796	7.506711694451784e-119	6.301430436401869e-120	3.9790418043447695	2.6156061674956956
MED25	1.0920307636260986	7.7270615277045245	1.874728891207675e-08	9.524268643852334e-09	1.0839207520958973	0.6334922652923034
PPP4R3A	1.0917279720306396	38.815314836117444	1.5299779220279432e-39	2.855801443353353e-40	1.5605825448965098	1.0219050093884121
CDT1	1.0914170742034912	17.96192816890646	1.0916208725597153e-18	3.414209516567409e-19	1.207534691595262	0.8889431423611112
KNL1	1.0913093090057373	7.410328777922511	3.8875073404538445e-08	2.0195749543229847e-08	1.5695367896038552	0.9165035783977731
RBPJ	1.0912519693374634	21.533649420358294	2.9265138220179383e-22	8.137356211627202e-23	2.791439752509124	1.5168389100313835
RPL21	1.0910475254058838	238.3034110382848	4.9726622426103305e-239	2.2693085179671774e-240	8.848878403465347	5.515531510435216
DYNC2H1	1.0910425186157227	7.0111705802802256	9.746067607645799e-08	5.200659035780654e-08	0.9207906415385585	0.762609
ZFP644	1.090461254119873	34.55079340829924	2.813238755678452e-35	5.6669817844814686e-36	1.6854978992092995	1.1274468108897902
PRRC2C	1.0904333591461182	100.6837394045008	2.0713838960155592e-101	1.9757897555515425e-102	3.2396563525613584	2.015405821838009
GM12940	1.0903465747833252	5.603928041728152	2.4892697313265744e-06	1.4633539634087188e-06	0.9270018091741598	0.6873529964337599
ZFP451	1.0901740789413452	18.5552	2.784736851092279e-19	8.516376100718e-20	1.1575451144924411	0.8565264448498308
TRIM26	1.089841604232788	18.88802993960623	1.2941066246168898e-19	3.906109210181845e-20	1.2415222368742291	0.9497170067035048
WDR44	1.0893423557281494	11.867115049223356	1.3579536625782243e-12	5.430767250650284e-13	1.3596291354649972	0.8993058672291753
NSA2	1.0888032913208008	67.6449	2.264965233816705e-68	2.8621427237971736e-69	2.6143166533164113	1.7090719539803167
CANT1	1.088636875152588	7.176610844066887	6.658695511241965e-08	3.504396377815221e-08	1.2290177778764204	0.639469
DROSHA	1.0886032581329346	6.751063040835295	1.7739319637577508e-07	9.650700694977249e-08	0.8573925222149332	0.5891586049782527
NAA40	1.088524580001831	10.1975	6.345278626008432e-11	2.7660161744176102e-11	0.8959311282995975	0.6148690700766947
KIF15	1.0884912014007568	9.797731107628124	1.5931948444554332e-10	7.153913859985639e-11	1.6596561976841517	1.0769661724464823
B9D2	1.0878920555114746	14.599555923371113	2.5144562098447077e-15	8.94071972802476e-16	1.0118569873628163	0.732113
AHNAK	1.086685299873352	76.76713128275476	1.7094984731715647e-77	1.9822183092952197e-78	4.556939842203991	3.702421788350894
TMEM87A	1.086621880531311	17.12661387442317	7.471127114075218e-18	2.4154627448128517e-18	1.2754563471563034	0.9144886072207584
APOBEC3	1.0851080417633057	32.298562073273665	5.0284938895631875e-33	1.056895167686825e-33	1.8239042457014192	1.3465549943696844
AKT3	1.0846610069274902	23.933858011084496	1.1645066928147854e-24	3.0272838905287925e-25	2.987114762460719	2.1294212806911723
TNKS2	1.084181547164917	44.028234556919614	9.370557783404397e-45	1.599704426836488e-45	1.812303686923668	1.1718756458746693
RRM1	1.0838290452957153	19.30007694923796	5.0109844005307634e-20	1.4957585522602432e-20	1.9466549343532986	1.293495495954591
D030056L22RIK	1.0835168361663818	5.800816536380267	1.5819161637458802e-06	9.181580510750287e-07	0.9049784126928297	0.5834074772494825
HSF1	1.0825668573379517	9.944179155935217	1.1371580865680761e-10	5.056472324770505e-11	0.9743039608001709	0.6989494885896381
ZFP598	1.0821213722229004	8.254431972227906	5.566318180897389e-09	2.7570412586447668e-09	1.0004851211457564	0.6220169067382812
CDKAL1	1.0818748474121094	20.596989575281757	2.5293587099401436e-21	7.257396375609204e-22	1.4014583464591734	1.0746597065802135
MBNL3	1.0817956924438477	9.24988	5.624910361286001e-10	2.604567055065198e-10	1.2403895680497332	0.7831560970392942
FAM160B1	1.081418752670288	12.955569566696358	1.1077211128075528e-13	4.209311748886908e-14	1.1643785238265991	0.7629887080071013
ANKRD11	1.0812795162200928	100.19478955304699	6.385728457627805e-101	6.132072448705451e-102	4.50439	2.668470628955696
ISG20L2	1.080328106880188	11.034988775440691	9.225952717854341e-12	3.837920426144318e-12	0.9512207740961119	0.6521274985125793
N4BP2L2	1.079711675643921	38.337835731489996	4.593717337659815e-39	8.6512352483245e-40	1.850487700949703	1.196978985687342
ZFAS1	1.0786106586456299	26.377558171662255	4.192198404374059e-27	1.0126161205577653e-27	1.5915376168710214	1.097557449172103
SERTAD2	1.0784188508987427	12.045210754162936	9.011337298518458e-13	3.567928895672561e-13	1.557604123834978	0.9317440937819903
RPS27RT	1.0781306028366089	27.660830630477356	2.183581315751832e-28	5.1031634297941e-29	1.5275449399594907	1.0185981558408863
INPP1	1.0774450302124023	12.369255605896441	4.2731131620350295e-13	1.6677171307286734e-13	1.227315446971792	0.8846241914341767
DNMT3A	1.0773866176605225	14.336357259094976	4.609382417879925e-15	1.651032001126357e-15	1.26161	0.942915
RPS5	1.0773530006408691	268.6302339744886	2.342966211167153e-269	9.306807549179203e-271	9.332546042077986	6.01188
HDGFL2	1.0768780708312988	11.251006972819722	5.610389681929742e-12	2.313681719967941e-12	0.9837048960997995	0.6745188975099121
EIPR1	1.0757296085357666	12.982411712640728	1.041329777160481e-13	3.948994527090139e-14	0.9846811099928252	0.6577393054962158
UBAC1	1.0754380226135254	5.953331369868443	1.113444642984304e-06	6.386669233829495e-07	0.7982063293457031	0.5051953567105759
E2F3	1.075339436531067	10.927206721829682	1.1824785683291237e-11	4.950610307040704e-12	1.3160065375434027	0.802504
MCM9	1.0751354694366455	11.010518240607611	9.760717860162862e-12	4.0679068392657155e-12	1.0871252802205202	0.7267380229245395
SMARCC1	1.0749473571777344	25.070555518334036	8.500500195120296e-26	2.1308619848932483e-26	1.7519893646240234	1.0992768841424634
CDCA4	1.0743842124938965	9.135391172990754	7.321647685877579e-10	3.42411033310485e-10	0.7642110770089285	0.5414905933307487
SLC20A1	1.0740149021148682	28.60018571879833	2.510812494775847e-29	5.738815549185571e-30	1.5524118201879271	1.1348846463777753
INTS10	1.0740010738372803	6.64866	2.245613497885371e-07	1.2312047266333858e-07	0.7617363207267992	0.49964570586894363
B3GNT2	1.0727790594100952	33.41648684954079	3.8327734588203773e-34	7.873469581173625e-35	2.059704447901526	1.3707914065267446
H2AC20	1.072540521621704	6.320456351138447	4.781274180346974e-07	2.6706050023920303e-07	0.9838085980482505	0.653224
TMEM135	1.0720882415771484	14.659018659203642	2.192710724816837e-15	7.776949337665064e-16	1.4432797315644055	0.9569468304793143
CHD1L	1.0719399452209473	7.592369451335894	2.55641024098183e-08	1.3122182918421964e-08	0.9024748368696733	0.6037902073830551
PTCD3	1.071798324584961	10.171531555570835	6.737029428493198e-11	2.943715519661702e-11	0.8436498853895399	0.6748648250804228
MRS2	1.0708346366882324	9.230399947659084	5.883016308906464e-10	2.7293747086827907e-10	0.8233765688809481	0.5547461850677256
ASXL2	1.0704041719436646	26.011232547201995	9.74467709786418e-27	2.3863748388522e-27	1.582759140262471	1.0674425439927184
MCM3	1.070233702659607	15.399220843455511	3.9882204545229273e-16	1.3817012630080073e-16	1.6566798589000964	1.1113815668061024
SNHG4	1.0701277256011963	7.634446437590244	2.3203503413859902e-08	1.1871698622851576e-08	0.8916145773494945	0.7016640987122458
RPS13	1.0695102214813232	243.9275276878922	1.181604978421185e-244	5.240438585361985e-246	10.296642850564833	6.401844255474939
RPS28	1.0691249370574951	283.89397707672765	1.2765061845849446e-284	4.627519527612218e-286	11.016534609145445	7.046291733533352
CCNA2	1.0690300464630127	9.312179898032435	4.873265827406248e-10	2.2527656402304753e-10	1.4504300631009615	0.9157141668146307
SCAF11	1.068212866783142	48.87402440234918	1.3365204173785773e-49	2.1098432607544581e-50	2.309245403547932	1.4852333830007773
CKAP5	1.067041039466858	13.813547989527423	1.536215032236782e-14	5.638120474400325e-15	1.6516855573496803	0.9544678061904682
SMARCA4	1.0667253732681274	15.067965960943882	8.551337337787708e-16	2.9944521028581716e-16	2.676486833721188	1.3627971474850638
TRNT1	1.0666495561599731	10.662986164144176	2.172770398391893e-11	9.236781250509513e-12	1.055569431238007	0.6895937701556809
MDP1	1.0663167238235474	11.75138837869881	1.7726035768109138e-12	7.118670232622824e-13	0.9020038257945667	0.6340394278295634
BACH2	1.0661365985870361	55.33019147173284	4.675289716892233e-56	6.791460830554342e-57	7.120684031313646	5.560015077944155
IPO11	1.0651473999023438	9.147120123433623	7.126558862164137e-10	3.328583151359466e-10	0.8320666101878275	0.639222
RPL27A	1.0645437240600586	Inf	0	0	11.535004107838365	7.085016722751149
D10WSU102E	1.0640792846679688	8.535766577657924	2.9122819756808404e-09	1.4132747728750703e-09	1.0182224195830676	0.7160349776105183
AAAS	1.0636861324310303	5.761031085304037	1.733679902473485e-06	1.0091403263144288e-06	0.7599036476828835	0.5574382006172387
RPL27	1.0628259181976318	253.50381048451337	3.1346533119172674e-254	1.3338092894261673e-255	8.337094765009843	5.18982
GAS5	1.0627235174179077	88.70919230284127	1.9534742782251037e-89	2.0516627912455452e-90	3.2643948842243975	2.1295503593094094
TMEM108	1.0625872611999512	11.635066948124285	2.3170374424191923e-12	9.367634344270934e-13	2.4438215849415355	3.3334762474798385
CDK5RAP2	1.0617365837097168	10.786980681043365	1.6331245934442785e-11	6.890236425869806e-12	0.9213947969324449	0.6573457007314645
ATN1	1.0617046356201172	6.9151280069460395	1.215827586433516e-07	6.540992992960874e-08	1.1361132319669547	0.632591
RPL23A	1.0611207485198975	230.93660641287838	1.1571604644488458e-231	5.548539056940732e-233	8.155606378530724	5.032159437361419
SEC11A	1.0611193180084229	32.68856828326998	2.0484799461502943e-33	4.271287405393723e-34	1.564803166175956	1.032793211904862
MT-ND3	1.0608198642730713	82.44024080673704	3.628767917784628e-83	3.9837611541175883e-84	3.8491400331439394	2.629551486112568
DDX27	1.0605556964874268	11.980765221242391	1.0452851456376127e-12	4.1615221699957406e-13	1.132978927257449	0.7322284293066029
SPSB3	1.0599706172943115	8.781064747973634	1.6555231269032742e-09	7.921142921113237e-10	0.957433	0.6273371114064822
RBM10	1.0596842765808105	12.490998943721586	3.2285019739717356e-13	1.2525541788721813e-13	1.0080797874321372	0.6909476306950935
NELFB	1.0592577457427979	12.87967213016172	1.3192523298736888e-13	5.033475916011194e-14	1.1218024117606027	0.7434996953486451
LUZP1	1.0589369535446167	10.222818814213316	5.986613018841942e-11	2.608898076086153e-11	1.673012821436808	1.0348415019059538
TMEM123	1.0588351488113403	43.82737288617538	1.4880828579088724e-44	2.5537866246411424e-45	1.8455019013007876	1.3002252486527184
ANKRD52	1.0573463439941406	7.551029034343307	2.8117128497349517e-08	1.4465194529681548e-08	0.8687746109501008	0.5815609443478468
CBFA2T2	1.0572214126586914	13.250957819537538	5.6110246996078257e-14	2.1056648831163453e-14	1.088371885774281	0.8541316239435054
SUGP2	1.0564358234405518	7.07403	8.432803608628266e-08	4.4814513585382764e-08	0.9393090609846444	0.6397769665591931
GRAMD1A	1.0563982725143433	25.25237067968881	5.592800401664737e-26	1.398379840755613e-26	1.7075505795686141	1.1347894690843872
RCC2	1.056328535079956	31.54124457364838	2.8757784592914744e-32	6.136768533775353e-33	1.8899628764130718	1.2504490344929244
CAMK2G	1.0553677082061768	12.778902308676578	1.663786864798509e-13	6.377956589316305e-14	1.120178816383451	0.7453439465185706
RPF1	1.0553425550460815	13.318601712657042	4.8017360942709496e-14	1.795018455089333e-14	1.1650183192351535	0.7309626199190576
CDC42SE2	1.0549436807632446	36.59260075923466	2.5550490437664728e-37	4.96623493273545e-38	1.725705300153073	1.178116875938036
CPSF6	1.0547538995742798	38.674874941644894	2.1140977224989293e-39	3.9542514285074454e-40	1.9422388491423235	1.2583520594192263
SLC29A1	1.0547536611557007	9.855262251994048	1.3955254080409027e-10	6.239410424432781e-11	0.931377	0.6987027784601347
TGFBR2	1.0546092987060547	42.201379108020504	6.28956908757332e-43	1.108497135758198e-43	2.003764354399521	1.5796302807275466
PDK1	1.0541315078735352	6.017984396626709	9.594351015719357e-07	5.482310099610817e-07	1.049466814313616	0.6784123027782177
PI4KA	1.0537097454071045	20.944239481722867	1.1370001402991571e-21	3.2301970819657246e-22	1.4297545572916666	0.9994887415374493
RPL4	1.0536103248596191	166.29896941023415	5.023779735394906e-167	3.196774609873349e-168	5.399535368280271	3.568072890368594
TOGARAM1	1.0534472465515137	15.469175485859889	3.3948806754659537e-16	1.1709043388964075e-16	1.1522621906978983	0.8276378188637349
YWHAQ	1.053154706954956	53.508822671733824	3.098684275326625e-54	4.608789955717837e-55	2.137015964673913	1.3895452027248851
CLEC2D	1.0528199672698975	11.57975657920093	2.6317426627213974e-12	1.0673798818467682e-12	1.336270031628308	0.9757401315789473
SHCBP1	1.052429437637329	6.809416369783528	1.5508994080554987e-07	8.405440165010904e-08	0.8068293324717275	0.5436246550257304
MKI67	1.0523123741149902	8.047179750913008	8.970574329631249e-09	4.478944683929524e-09	4.295689355130839	2.6243274570818795
STAG1	1.052046775817871	32.27500788682721	5.3087480340883695e-33	1.1171642282816121e-33	2.9219016023176625	1.822140339108999
TICRR	1.0518720149993896	5.929187968184111	1.1770964009370145e-06	6.769930965152594e-07	0.635059	0.4623682776162791
MTMR12	1.0505810976028442	16.666869231071157	2.153430049084277e-17	7.097820601429599e-18	1.2411108682321947	0.8837112044419134
2300009A05RIK	1.0503439903259277	4.502492017780095	3.144184209017768e-05	2.003159395795354e-05	0.9786162957912539	0.5429952870244565
TXLNG	1.0501476526260376	8.628627851179205	2.351647094276229e-09	1.1372793892103322e-09	1.065274149014805	0.7394414649364127
RPS3A1	1.0501384735107422	Inf	0	0	11.765802037646198	7.352787766803659
MT-ND5	1.0490882396697998	115.50690335824098	3.112408851550982e-116	2.676695618572576e-117	4.221952471816749	2.7582256476481612
BAG5	1.049036979675293	4.0333458663242565	9.260920023226428e-05	6.1025165238537946e-05	1.07815	0.5164589029947917
RASSF1	1.0489697456359863	17.81022407361266	1.548017715322175e-18	4.863549680225473e-19	1.5896724680955496	0.9875708257046161
TCERG1	1.048662543296814	25.983485990385034	1.0387571104524187e-26	2.5478192142218987e-27	1.443962167162414	0.9919153020475986
UHMK1	1.0480372905731201	14.225925019899679	5.943947708622342e-15	2.143305479198569e-15	1.1533737938002784	0.718352
ARGLU1	1.0473780632019043	40.55384766007256	2.793523569429552e-41	5.099374557899427e-42	1.9647185243967085	1.2334173805870186
RFX3	1.047318458557129	14.021684564698765	9.512954845190396e-15	3.4595898260757975e-15	1.640195369720459	1.2753751868413052
SOCS7	1.046594500541687	9.014269265951933	9.676777025389916e-10	4.559119141027644e-10	1.060873686377682	0.6620080326005197
KDSR	1.0465173721313477	6.392720272948932	4.0483656108206657e-07	2.248745057765278e-07	1.1438934512254668	0.6452705405895237
CCDC107	1.0464898347854614	7.671236272974322	2.1318847699273696e-08	1.08827798192333e-08	0.9342412838990661	0.6206449008445496
MIER1	1.0462583303451538	37.69824089430773	2.00336049583915e-38	3.8192359112089724e-39	2.265747641624415	1.356164621013894
2700049A03RIK	1.0460350513458252	7.243395866358577	5.7095796210219785e-08	2.993143809554908e-08	0.7934928486365398	0.6246712871271161
DHX30	1.0448803901672363	11.980849249987807	1.0450829199442413e-12	4.1593735957672855e-13	1.0524420381117496	0.7647726635796082
RPS23	1.044806718826294	Inf	0	0	10.88291434423733	6.8180168763916065
TUBB4B	1.044419527053833	33.94456052905439	1.136159936274134e-34	2.3120467658078858e-35	2.1597696589931155	1.396712338268731
TMEM263	1.043670892715454	8.178368885657122	6.631795326327935e-09	3.297568366401395e-09	0.7701764787946429	0.7021416834062246
ARHGAP35	1.0432238578796387	9.1977	6.343109532634789e-10	2.951800553816421e-10	1.0200276476271608	0.9209302320732814
RPS3	1.043104887008667	204.06857525395066	8.539348659385052e-205	4.6873658279437165e-206	9.069663071419722	5.765042108069366
PUM1	1.042124629020691	41.982491565254655	1.0411383281229231e-42	1.8443098292240493e-43	1.8684953374894782	1.2531470308467436
RPS20	1.0413637161254883	275.2102330375691	6.162642326206386e-276	2.3687235577011305e-277	11.305400773590685	7.43028
CDIP1	1.0409798622131348	16.21558807114683	6.087120917217382e-17	2.0376478812744653e-17	1.2473675180546606	0.9331089698922262
FAM216A	1.0408220291137695	7.460241900433512	3.465437730752811e-08	1.793527741870525e-08	0.9659362143658577	0.8269605096206604
FAM8A1	1.0402534008026123	5.294532353117459	5.07536928248016e-06	3.056704600645269e-06	1.1167084509585083	0.7496759211888482
RFC4	1.0394113063812256	8.589159436899827	2.575375519224626e-09	1.2468009005527628e-09	0.9576766801917035	0.6296886876449661
EBPL	1.038719892501831	4.123592815409955	7.523279289426094e-05	4.923746880956686e-05	1.0902548016242262	0.5563940204912137
ASF1A	1.0382577180862427	10.527981770150678	2.964955843244407e-11	1.268844067638595e-11	0.9622209015615744	0.6829978166396767
EDC4	1.0382347106933594	9.459500569494425	3.471358206849441e-10	1.5908718353796448e-10	0.9464382773951481	0.6856890786574857
METTL16	1.0381557941436768	9.948433336143976	1.1260733069823716e-10	5.00428772623481e-11	1.022576904296875	0.733885
NFX1	1.0381439924240112	14.057597996950662	8.757940756270867e-15	3.1816352458184174e-15	1.2363244991491336	0.7932374978254102
CETN2	1.0381184816360474	16.25526667932823	5.555630080182312e-17	1.8583043409994055e-17	1.1724062284800056	0.7396823625224521
PGAM5	1.038057804107666	5.973837772932814	1.0620922187642873e-06	6.083922003874102e-07	0.8721821343720849	0.6342608048991973
RPS16	1.0374279022216797	Inf	0	0	12.390046859785784	7.737310387402989
AP5M1	1.0369951725006104	5.077132062641586	8.372746403600008e-06	5.1179340723895145e-06	1.1203610604269463	0.6563433610180824
PUS1	1.0368170738220215	7.75586	1.754431867904213e-08	8.890564884019036e-09	0.9257055211950231	0.6172713795430899
PCMTD2	1.036095142364502	8.20815	6.192323235935161e-09	3.0750668029846414e-09	1.1310262630123118	0.8985322062730658
TRIT1	1.0357778072357178	6.15291	7.032162771608094e-07	3.97666589951202e-07	0.7602723774157072	0.6774499851852748
H2AC4	1.0353480577468872	5.651495945700005	2.2310230348118805e-06	1.3066642173290816e-06	1.4444604228726394	1.0475913754677821
ESYT2	1.0352907180786133	35.422374610632176	3.7811629116167436e-36	7.514690656073384e-37	2.440967805720558	1.523633629707113
UPF1	1.0351669788360596	14.68580529068284	2.0615539724390615e-15	7.295871045281831e-16	1.09756	0.7316345687984496
STAT3	1.0350637435913086	24.266288265142805	5.416412539578741e-25	1.3932692494789896e-25	4.09428	2.3389922500312657
NSMCE4A	1.0349973440170288	23.14573481013282	7.149327466495225e-24	1.902443483178444e-24	1.3466142926897322	0.8887117424426516
RIC8B	1.0346852540969849	7.318020738940291	4.808163873925273e-08	2.5107033880813036e-08	1.001263209751674	0.6801833556959834
CPSF1	1.0346364974975586	7.4807942189522025	3.305261165909998e-08	1.7059549532238903e-08	0.8644783114209588	0.554616
CYB561D2	1.0345635414123535	3.8427872770284646	0.000143619	9.602311828043454e-05	0.9561377709065009	0.4988401601012324
TTC14	1.0340197086334229	26.310648134273663	4.8904842628887324e-27	1.184428892053268e-27	1.535656764589507	1.0278712307579891
ZDHHC20	1.0339452028274536	35.75187895284986	1.7706023942621585e-36	3.496137392449769e-37	1.9461154607753028	1.2652201550586784
IL16	1.0327755212783813	17.08104909118848	8.297569692743852e-18	2.6890568447624695e-18	1.1492598623599646	1.0897505700420955
PRMT5	1.0324575901031494	9.043667808545798	9.043409387996401e-10	4.2514138233581235e-10	0.7848697398443641	0.6347051707357877
PWWP2A	1.0317052602767944	18.959225320943954	1.0984358003989934e-19	3.307027438661065e-20	1.0663265265548656	0.876171
PTP4A2	1.0313127040863037	95.03691819361524	9.185055955633645e-96	9.221659212430746e-97	3.4316082589285712	2.1794523851529775
CHD2	1.0306302309036255	37.70763575104953	1.9604882735150928e-38	3.734983444336505e-39	2.843662600545488	1.7648682374797595
PITPNC1	1.0304429531097412	26.50093920691039	3.155446295815278e-27	7.5894588243609525e-28	4.021462289910567	2.818395991118734
POLD1	1.029915452003479	9.635271433926343	2.3159467314998752e-10	1.0518369716401927e-10	0.9524120610986052	0.6814224596454658
PRPSAP1	1.0299135446548462	9.194600096836986	6.388514769416212e-10	2.973751379361885e-10	1.0950491461955325	0.6990988854754877
TMPO	1.0288995504379272	20.092046189299708	8.090098525273557e-21	2.350382140007487e-21	2.3726789994673294	1.543826543881218
CASP3	1.0279804468154907	15.35607512294195	4.4047866425333374e-16	1.527717490879926e-16	1.4830996231294014	0.9457079340964234
SPR	1.0278677940368652	3.844588593701673	0.000143025	9.558908432403141e-05	1.279839106968471	0.5695082953175611
CFAP20	1.0277743339538574	12.373094393122056	4.235508980210106e-13	1.6519519534589873e-13	1.1766412698997641	0.7668414671181598
SMARCA5	1.0274710655212402	66.30662195014959	4.9360329468821016e-67	6.35802161302978e-68	2.6953220491769883	1.7234060711262496
PDCD11	1.0269778966903687	10.086850549110128	8.187464894804535e-11	3.60273715579328e-11	1.0074075031750307	0.7301699209259597
THAP11	1.0263864994049072	5.582909193408253	2.612707588071324e-06	1.5392773976257717e-06	0.8579422958253875	0.5241419439589018
KCTD9	1.0263032913208008	5.14886	7.098137566638999e-06	4.325128174041503e-06	0.8830226316290387	0.5856585093481864
PIK3C3	1.025505542755127	13.439250205485488	3.637054379898506e-14	1.3563561840963577e-14	0.9637254987444196	0.7384650735294118
NUP62	1.025105595588684	12.000329002753796	9.992427300372897e-13	3.970509420934905e-13	0.9559176116563473	0.6463664067026361
KDM5D	1.0242817401885986	7.687260237742885	2.0546590351762156e-08	1.047007123722653e-08	0.968296	0.7989169770637444
TTC9C	1.023986577987671	5.602018707105711	2.500237662382797e-06	1.4701230322327952e-06	0.92922	0.5597297199611557
PGAP1	1.0237081050872803	6.081482350885506	8.289296021171594e-07	4.707817177212508e-07	1.6079877656081627	1.154105563123687
TENT4B	1.0235902070999146	21.09210833019537	8.088941038764278e-22	2.2866154189796432e-22	1.4320050359731065	1.0006416104583122
ZFP142	1.023590087890625	5.680572603577595	2.0865432749734225e-06	1.2193631222559685e-06	0.9163885195393208	0.6671790827333538
FRMD8	1.0232120752334595	9.551907492270699	2.806031278374436e-10	1.280551618232324e-10	1.0689510925574237	0.6694422712722145
SMC6	1.0223292112350464	31.455251851494864	3.5054852857617494e-32	7.507569721145487e-33	1.806100309738005	1.3219771768472788
MRGBP	1.0219371318817139	5.8600852100454635	1.3801134551115775e-06	7.976590942514014e-07	0.8292271973656826	0.5773262992362858
PTPN18	1.0216889381408691	63.85250800227811	1.4044038058985423e-64	1.8487074138579603e-65	3.0982921511627906	2.0219451230407137
KIF20B	1.021424412727356	8.516107472915648	3.0471408339860238e-09	1.4814611947724825e-09	0.9293150930693655	0.6936088715436471
PIGP	1.0210075378417969	5.054861734152063	8.813294162069703e-06	5.391755613483702e-06	1.0202335295129994	0.6037552599538619
GIT2	1.0208828449249268	45.05145643569035	8.882670743914351e-46	1.4741647937258551e-46	2.0677402202899637	1.344939124434979
MCM10	1.0205326080322266	4.851448091498909	1.4078354880705282e-05	8.7430945402606e-06	0.7492063348943537	0.5098125004089458
DNM1L	1.0194543600082397	15.868413027433807	1.3539011981264873e-16	4.5982863677210177e-17	1.2443546236478364	0.7867957216617235
FUS	1.0191093683242798	97.32348274048121	4.748071601204782e-98	4.657126406632277e-99	3.8645483666723903	2.3626770309176077
RNASET2B	1.018946886062622	16.678184611598027	2.0980478476518577e-17	6.909883771286873e-18	1.2041868220614849	0.7667784725009261
PPM1L	1.0189396142959595	9.060338303700211	8.702853969671936e-10	4.087958401488784e-10	1.623585869284237	1.8764438350235517
SNRPF	1.0181649923324585	55.12758376101607	7.454460863113106e-56	1.0866896283288676e-56	2.4676182725694447	1.7583690384713355
CXXC1	1.018028736114502	7.6790556274279655	2.0938442446841932e-08	1.0683208390733467e-08	0.9661462370050017	0.6083677104190504
E4F1	1.0173916816711426	5.6501	2.2381890451579377e-06	1.3111489238699991e-06	1.2894863891601562	0.7473875533702762
SH3GLB2	1.0173869132995605	6.221521937737179	6.004516772217109e-07	3.377781899372936e-07	0.9004004796346029	0.5782017557616584
MBTPS1	1.0168095827102661	17.558505921978078	2.7637202332155374e-18	8.75409005610372e-19	1.1558021154159155	0.8351665898938458
SETX	1.0164785385131836	30.063699737307925	8.635754005218168e-31	1.907214986626149e-31	1.5191688211555154	1.1240142207817743
NFKB1	1.016452431678772	50.05170159659277	8.877657857206204e-51	1.379751683939105e-51	4.3343843877531745	2.696754909559283
SRSF7	1.0157517194747925	49.928824644498164	1.1780815526266019e-50	1.8324703415325725e-51	2.409369788402131	1.5684718617029245
TSR1	1.015601634979248	6.077901088769847	8.357933497655019e-07	4.7489479444189726e-07	0.8728304936335637	0.6580109948777967
FUT8	1.0154166221618652	16.987690514035858	1.0287491418935504e-17	3.3471706879194966e-18	1.3792369084727483	1.0563488819904143
IDH3A	1.0153460502624512	10.548686072201042	2.8269226647949333e-11	1.2083195604117692e-11	1.0084890407986111	0.6459603576419671
COX11	1.0142748355865479	4.804574704365841	1.568286108629303e-05	9.773818284701677e-06	0.8210927327473958	0.5976328229372386
CAMSAP2	1.0138742923736572	9.980496658507084	1.0459317379060735e-10	4.6387254091476455e-11	1.2162275360851753	0.8522860022152171
CBX5	1.0135691165924072	15.213408198284567	6.117751070818154e-16	2.1336236862231201e-16	1.4095046528370307	0.9522021438925302
FKBP1A	1.0135101079940796	25.738231322816684	1.827126755260916e-26	4.504986651999533e-27	1.8825453641658316	1.2820311985206905
RPL19	1.0129587650299072	Inf	0	0	11.447413963607595	7.299700809056045
HERC1	1.0129047632217407	42.89401044357973	1.276408114361507e-43	2.2134908680725967e-44	2.20571	1.4058935465692544
MAST2	1.0128047466278076	11.718507948696892	1.912018329471344e-12	7.698214947813665e-13	1.4073324000581782	0.9622881504815213
PHGDH	1.012649416923523	17.585442459135308	2.597511870062019e-18	8.217607291711825e-19	1.340173833510455	1.3256939754307826
MAPK8IP3	1.0125685930252075	10.706823344795465	1.9641590628575303e-11	8.322237139964545e-12	1.0950987559583218	0.744841
INIP	1.0123951435089111	9.716740436861858	1.9198158068969348e-10	8.672365015343655e-11	0.8101605651199176	0.6120881603877787
R3HDM1	1.0116060972213745	31.19704628319857	6.35263227604762e-32	1.3686864243033567e-32	1.7694687322083755	1.2197025457077477
SLC7A5	1.0115571022033691	10.988565533959296	1.026678496742037e-11	4.286735772487641e-12	1.0569162101389091	0.8407381913793368
NOSIP	1.0113775730133057	7.443356357048712	3.6028289430014e-08	1.8669499253424142e-08	1.0474807978924656	0.628395
SPOPL	1.010968565940857	11.958315664031563	1.1007389539835522e-12	4.38371163316756e-13	1.1869231028536873	0.8517510559131134
ZFP292	1.010214924812317	39.62722900812227	2.3592338558937597e-40	4.352102562292769e-41	1.852157186645972	1.3653979885225571
SLC39A6	1.0099624395370483	7.747691710148369	1.7877561876008464e-08	9.068628250768659e-09	1.0263619559151786	0.6686612272383906
USP31	1.0099132061004639	5.2689208684022395	5.3836786810201025e-06	3.250692732324389e-06	0.9410909879005561	0.6067290571399201
TERF2	1.0096529722213745	10.693163316671967	2.0269203517045925e-11	8.595976655448581e-12	0.9351254142291173	0.7175800174718645
XRN2	1.0094267129898071	42.142285993661204	7.20632768388511e-43	1.2728492399611956e-43	1.8675599145107582	1.2799025819009844
EEF1D	1.0086684226989746	51.085160649952776	8.219385502633674e-52	1.263708068022866e-52	2.1747560057861692	1.577666810818112
WDR43	1.0083074569702148	19.894773400419908	1.2741677234948355e-20	3.7198031881434264e-21	1.2526156821947418	0.9086101140202703
SNRNP70	1.0081778764724731	58.203460231829624	6.259501793024372e-59	8.786959709451875e-60	2.377334860274431	1.540215577064182
POM121	1.0071728229522705	14.699508944120518	1.99751962990417e-15	7.061549019458117e-16	1.1089296217088576	0.7389171066771256
USP12	1.0069643259048462	15.258209196692732	5.518115713785269e-16	1.9209483677761293e-16	1.3591018442007212	0.8514745685360037
CNBP	1.0065982341766357	82.93066850789212	1.173090430678858e-83	1.2848348720123242e-84	2.940598465467283	1.942074449150497
E130307A14RIK	1.0044585466384888	6.163327299408336	6.865508364365725e-07	3.87889307898025e-07	1.2925041309301404	0.9836891392299107
CCDC25	1.0040712356567383	11.254937179248849	5.559846747068346e-12	2.291408750623617e-12	1.1559717718160378	0.7258682914402174
PSPC1	1.0031250715255737	25.04626742578982	8.98943867828979e-26	2.2568933974418252e-26	1.4326964897101395	0.9961237039289248
RPL34	1.003068447113037	209.6378456369744	2.302259973474975e-210	1.231186719328435e-211	9.765736497293307	6.2684391744809105
DIP2B	1.0025614500045776	23.78747265336861	1.6312756240689891e-24	4.252766378213022e-25	2.3161337209302326	1.5351635925751879
NOP9	1.002345323562622	9.063792136230747	8.633916888873635e-10	4.054466948843732e-10	1.0664574363014914	0.6534907247133521
RACK1	1.0017988681793213	286.8250004657234	1.4962340515803e-287	5.327893460441485e-289	7.842637240356083	5.316736960222876
ZCCHC7	1.0014822483062744	37.32485480008036	4.73309476515679e-38	9.059748174981952e-39	2.054456850211676	1.451429734996303
NDFIP2	1.0005607604980469	19.773780001888372	1.6835266597298496e-20	4.9365269454220174e-21	1.4778464015526107	0.9591906639514541
ETFDH	1.000486135482788	4.981016854139615	1.044679676410546e-05	6.42869470494573e-06	1.0218650707300159	0.5989927414565058
PCGF5	1.0001139640808105	23.933858011084496	1.1645066928147854e-24	3.028406015637371e-25	1.9498589642569744	1.281408477247807
NAA15	1.000058650970459	25.986897536109296	1.0306292500017172e-26	2.5265586576080148e-27	1.563836139181386	1.0498066624434226
LRRC8C	0.9994430541992188	21.031600735750487	9.298208153484707e-22	2.6356278414235476e-22	1.5463873839833107	1.2568198341608117
MAD2L1	0.9990935325622559	7.621964452483251	2.3880067360883828e-08	1.223013091216881e-08	0.778553	0.5295404703818806
ILF3	0.9989981651306152	17.975978906230583	1.0568688402969687e-18	3.300082803806835e-19	1.3338890413267424	0.9341875133775684
UBN2	0.9989602565765381	36.931594946796515	1.170590656210718e-37	2.2587177978818456e-38	1.9967273427074066	1.4053500213102776
MORC2A	0.9987952709197998	6.6695682512523025	2.1400885761861985e-07	1.1708724746430724e-07	0.9914518229166667	0.6903348874066584
MCM5	0.9982828497886658	12.592935221011507	2.5530820897732174e-13	9.865747219254778e-14	1.6305651151216947	1.0629593965499335
RPS29	0.9980559349060059	271.69391800198633	2.0234011757383577e-272	7.933376508551216e-274	13.916325961188047	9.08506
VWA8	0.9980541467666626	8.723761986828864	1.8890263379944984e-09	9.082090890987819e-10	0.9613095451803768	0.7339410855876866
FAM107B	0.9980341196060181	63.08893155719871	8.14832687764809e-64	1.0789017462369885e-64	4.01592	2.563352717909702
CNOT6	0.9978510141372681	29.680561937281652	2.0865945212183026e-30	4.6538648853499876e-31	1.6465281585038987	1.0444727871607815
BUB1B	0.9971543550491333	6.9935326882873925	1.015002966897493e-07	5.4253533055145594e-08	1.08919	0.6458323679446933
ZC3HC1	0.9962749481201172	5.838580100411875	1.4501732825572693e-06	8.394562657610727e-07	0.8693598611014229	0.5407333046179597
RPL32	0.9961147308349609	268.6582715748965	2.19648592720578e-269	8.696717644676439e-271	10.75185078201518	7.202508982875968
RPS11	0.9955670833587646	262.36531295202076	4.3120823676907076e-263	1.7627486732557463e-264	9.995477175245098	6.514635562762973
MAU2	0.9954920411109924	19.590936841016653	2.5648570138164355e-20	7.580159756734779e-21	1.3542928574960442	0.9334101133045122
SMCHD1	0.9954372644424438	73.2373	5.7898681887339416e-74	6.929383318821571e-75	2.9888754085618623	2.1157551492886295
RABIF	0.9952694177627563	6.132488595218432	7.370745310147882e-07	4.1738183688393646e-07	1.0871394537632761	0.6314230864902712
DGKE	0.9950871467590332	6.039131237001561	9.138370524743616e-07	5.21118545414098e-07	0.8169845853533063	0.8150678410876396
HDAC1	0.9949959516525269	25.54422716330914	2.8560962347659066e-26	7.067727538146767e-27	1.3450346701009825	0.898771
TANGO2	0.9948713779449463	3.834169194397784	0.000146498	9.804178234563345e-05	1.17371	0.6814233923471102
SPTBN1	0.9943180680274963	33.14141550310053	7.220786378305094e-34	1.4935396943942533e-34	1.7763622297707018	1.1914761477425344
WHRN	0.9941351413726807	9.561320630191894	2.745866191170127e-10	1.2527418835920787e-10	0.9765841999991995	1.7614651002745698
USP1	0.9937413930892944	19.10638621344949	7.827332568330979e-20	2.346489208040602e-20	1.335317665574241	0.9464060640372918
LGALS9	0.9933966398239136	11.265430541060656	5.427120431031244e-12	2.2353122330664745e-12	2.493903543862952	1.24145
RTF1	0.9930537343025208	36.98283262492201	1.0403210234746152e-37	2.0033434800938086e-38	1.7545930561266447	1.1638176136797496
OXA1L	0.9929860830307007	10.647244096640033	2.2529725655937622e-11	9.583604858657616e-12	0.9898777665763066	0.6786711655810818
ESCO1	0.9928534030914307	16.674939564068104	2.1137831710605922e-17	6.964425077038563e-18	1.4565411165270503	0.9415300981817761
CCDC82	0.9919440150260925	14.731151581528392	1.85715613992462e-15	6.553404813077621e-16	1.1397628545013714	0.7909174058897694
MED26	0.9917352199554443	5.482268135975781	3.294062720052656e-06	1.9589065616356326e-06	1.1050806912508877	0.7055688860532028
SRP54A	0.9912866353988647	6.105559595392872	7.842244974965382e-07	4.4478705270018343e-07	1.00863	0.6348891620229724
RPL10A	0.9905531406402588	213.2148747853344	6.097126626841921e-214	3.2135517637295127e-215	7.146609764444864	5.101597779729052
KDM6B	0.9904966354370117	29.98550296533649	1.033944041250807e-30	2.2901215877042554e-31	3.8138028890779703	2.222561839123867
ATP6V0A2	0.9903863668441772	9.077902762075146	8.357901295202422e-10	3.9205530050383906e-10	1.1180704351057087	0.7170363945224654
AGO1	0.9899213314056396	6.261797442716768	5.472711535890062e-07	3.068770757109198e-07	0.9838459904032543	0.7519388421304788
MAT2A	0.9897211194038391	34.33690763194587	4.6035447380145666e-35	9.302959671113124e-36	1.8857235229706721	1.2983399953901398
EXOC4	0.9887277483940125	27.630890866345485	2.339425037811303e-28	5.476401843237412e-29	2.3202729165304654	1.6649649862478286
POLD3	0.9881010055541992	11.584936636836012	2.600538951720733e-12	1.0543900056211841e-12	0.9715131277061371	0.6642890736422294
HNRNPH1	0.9877995252609253	65.04833175472942	8.946810634010598e-66	1.1639249725695753e-66	2.591807827992929	1.6963766134694318
HUWE1	0.9875800013542175	45.096155598215695	8.013908911155487e-46	1.327925001475694e-46	2.1524077277532077	1.4624140244881065
MRI1	0.9865816831588745	5.890555401443671	1.2866031150550494e-06	7.421247174767973e-07	0.9807129903556475	0.6526989731916013
GNAS	0.9864037036895752	97.73031540578167	1.8607352893396952e-98	1.815526526042973e-99	4.272776263836393	2.6856046652492087
TTLL5	0.9853147268295288	10.264603052643325	5.437470920338651e-11	2.3618992466672197e-11	0.9015234004068111	0.7819673885852833
NET1	0.9852538108825684	7.840292561977129	1.4444663798091564e-08	7.277109837346811e-09	0.8220853678385417	0.7024856833524482
PTMA	0.9850599765777588	153.13607046327627	7.310204674792389e-154	5.0181890941498076e-155	10.420285560344828	7.557463852440991
PAXBP1	0.9849125742912292	12.961330999108277	1.0931229211225681e-13	4.1510285499370944e-14	1.242854512532552	0.8425467457490808
PPIE	0.9846817255020142	7.973307300704785	1.0633903118329796e-08	5.325837067619602e-09	0.8741007430777366	0.597909
GOLGA4	0.9835783243179321	16.69078367079881	2.0380570145169034e-17	6.707065120405288e-18	1.3115648301266833	0.8814377252321036
GLS	0.9834938645362854	52.939586894056866	1.149246278116149e-53	1.7255683929035378e-54	2.731269634589947	1.7630560247747749
TRMT10A	0.9827694892883301	5.2362755011076025	5.803961178810797e-06	3.5126686244814543e-06	0.8011846127717391	0.6485275995163691
BPTF	0.9826078414916992	51.60582558558089	2.4784172001572714e-52	3.7786383846079494e-53	2.174931888303895	1.4461117259209872
IMPDH2	0.9825010895729065	25.331063919080375	4.6659070285066396e-26	1.1648272849157853e-26	1.515412728547494	1.0875449889023132
UTP15	0.9824059009552002	6.299152193129785	5.021665806167858e-07	2.8099158466297836e-07	0.8324255085677552	0.5888468977709679
RPS4X	0.9818344116210938	240.5784153815963	2.6398826298293145e-241	1.1945477383981472e-242	9.509860688606194	6.293181046195652
SRCAP	0.9810382723808289	22.58511739144022	2.599456825186606e-23	7.004064154250066e-24	1.4163419117647058	0.9695238990879941
PATZ1	0.9807140827178955	6.923527489625268	1.1925387790995717e-07	6.409570170221506e-08	0.7798207059819647	0.6014346995021337
MDC1	0.9786679744720459	4.881952008780964	1.3123449101924163e-05	8.124762935450158e-06	0.8334765347567472	0.5906406755261344
RPL22	0.9776566028594971	209.12722038114646	7.460700718073412e-210	4.008963748752649e-211	7.084476105259839	4.8249020366548745
GON4L	0.9774911999702454	13.790247558937484	1.6208858876529077e-14	5.9592925037759555e-15	1.1211481986285972	0.7962774118213807
ZC3H14	0.9773479700088501	15.685807902119905	2.0615415762367285e-16	7.073215666507043e-17	1.1383869810874419	0.7687735792196623
MRTFB	0.9772007465362549	6.847210839561014	1.4216384481746667e-07	7.681124048949897e-08	1.0102594446252893	0.8021264369950095
RPS10	0.9771318435668945	279.5862470650882	2.59270398330339e-280	9.732222176688389e-282	11.238694484131809	7.245200189922732
FASN	0.9768145084381104	9.88054	1.3166057830941288e-10	5.871327242002227e-11	1.0093310877607373	0.8081242010845402
SLC37A3	0.9767371416091919	8.374799486964498	4.218912449509634e-09	2.0695937662075797e-09	1.0630753877147143	1.014711219290292
PIM3	0.9761409759521484	8.767216782773772	1.7091619555056804e-09	8.186575968908813e-10	1.2126008653149163	0.7842982469406803
VARS	0.9755778908729553	21.429361755005747	3.720816436626783e-22	1.0389013112679486e-22	1.3173288841770119	0.9770208047350489
SLC26A2	0.9755549430847168	7.1713795683935295	6.73938755488201e-08	3.549462760297158e-08	1.2891527113023695	0.7742007635336007
RAB3GAP1	0.9752843379974365	18.747040240823257	1.7904399479081187e-19	5.436456044425989e-20	1.3117493673631215	0.9198956801756597
ANAPC1	0.9750515222549438	15.493847424913149	3.2073959397002557e-16	1.1054156722376123e-16	1.139881818722456	0.7687382134175875
ORAI1	0.9745877981185913	18.785071057738318	1.6403213676193557e-19	4.9722043769719e-20	2.0127238985858384	1.1168606048326297
TUBA1B	0.9744267463684082	12.755992996670681	1.7539087847288064e-13	6.727939084240594e-14	4.0980277491820845	2.658751418126812
FAM133B	0.9739404916763306	17.715699784044507	1.924421569471433e-18	6.065923239933094e-19	1.3440146510840107	0.9182016334203891
TENT5A	0.9736577272415161	3.318571419033692	0.000480207	0.000333534	2.5245426432291667	1.0866249410238265
ASF1B	0.9729255437850952	8.216559196036279	6.073524727041976e-09	3.0137299712536354e-09	1.0251004564893114	0.7130091882521107
CKAP2	0.9729156494140625	5.95495	1.1093147627990133e-06	6.360128348224192e-07	0.7487023247612847	0.5291630720446955
RTCA	0.9727420806884766	6.160869707291602	6.904469137829593e-07	3.901792817829913e-07	0.8824113007563694	0.5549718223791418
S100PBP	0.9714064598083496	9.69672	2.0103827994147984e-10	9.099573000050784e-11	0.9978882984448505	0.8293097017835497
RPS6	0.9700016975402832	199.40759021406095	3.912098544030085e-200	2.1876370570164377e-201	7.43488	4.929509877434644
SLTM	0.9699428677558899	40.57190032923134	2.679783265653123e-41	4.884860098593814e-42	1.9981411047149122	1.3606072584875482
UBE3C	0.9697531461715698	18.214979761995835	6.095653021548213e-19	1.8877012635184013e-19	1.3392702175804296	0.9684631178583795
ZFP386	0.9686405658721924	4.935767150677447	1.159398807450061e-05	7.1555131438073565e-06	0.776736	0.5655078147054257
CRLF3	0.9679479598999023	24.412020771803277	3.8723912327884393e-25	9.946056926483226e-26	1.7261899103883838	1.1503666195410565
RNGTT	0.9674338102340698	18.2987	5.026893001642513e-19	1.5515580533415184e-19	1.6607834603780371	1.1093096530139315
RPL18	0.9670310020446777	245.62183878729192	2.3886978172699965e-246	1.0501795262968746e-247	9.1005	5.994042666067906
INTS8	0.9660494327545166	11.015079352746922	9.65874381725576e-12	4.021682892928578e-12	1.0354842809371618	0.7811863844541388
ATG2B	0.9653929471969604	7.175574381035441	6.674605760937066e-08	3.513627791623253e-08	0.9671620213708212	0.6628594532469433
SRBD1	0.9652202129364014	7.887245136363466	1.2964472882020872e-08	6.514735119658e-09	0.8991649248446637	0.6750639224688032
SOD1	0.9651807546615601	50.891223962607974	1.2846240175329737e-51	1.9783771345989235e-52	2.0514301006610576	1.5710439514941852
MAP3K14	0.9649618864059448	17.342170542321004	4.548094267808317e-18	1.4540571338268782e-18	1.6425870098645174	1.3149952992048217
ZC3H7B	0.9649319648742676	7.715484649778562	1.9253750966256793e-08	9.786519002516951e-09	0.773341	0.7866456487462533
CCNY	0.9649203419685364	19.681972876229214	2.0798265781802508e-20	6.122641552940962e-21	1.3736063112249028	0.9707599607534166
METTL14	0.9648244380950928	5.3391155175145615	4.58020042260186e-06	2.7514174797298485e-06	0.7664559104225852	0.6178275639960107
CEP55	0.9642822742462158	4.592412334930895	2.55615782550416e-05	1.617684146414318e-05	0.7979714435079823	0.5048661624351372
LZIC	0.9639999866485596	5.760844028068448	1.7344267855986498e-06	1.009798034705783e-06	0.7781250336590935	0.5575351086291638
SFPQ	0.9636837244033813	88.3438	4.530731894291119e-89	4.770111095802065e-90	3.4315767900659404	2.2277189140751212
ATL3	0.9630849957466125	13.356529835401531	4.40017718218059e-14	1.6432079591508695e-14	1.2058103441003944	0.8009150857000723
MON1A	0.9627478122711182	4.52086	3.0139962637419217e-05	1.917891953403074e-05	0.8933400934392756	0.6010628829423915
BYSL	0.9619498252868652	5.8423293680666815	1.4377078099615756e-06	8.320556061765024e-07	0.9379802676413557	0.6351859361760611
AXIN1	0.9611706137657166	14.51226639974281	3.0742104907125716e-15	1.0954764725871254e-15	1.1848118538360115	0.8016268847086113
EEF1B2	0.9611284732818604	126.99003155754606	1.0232186384865923e-127	7.931621532425957e-129	5.233722594895288	3.6022557472747545
PROSER1	0.9608697891235352	10.155097963034182	6.996841516904351e-11	3.060837084718538e-11	0.9395604427391884	0.7237917558337242
TNRC6A	0.9607717990875244	34.740768864198884	1.816482155257487e-35	3.6474419932024616e-36	1.660615477614737	1.1835758518528294
TASOR	0.9605949521064758	16.706010809849392	1.9678373084497573e-17	6.470918929186888e-18	1.2814543837801031	0.9103021707620707
IRF2BP1	0.9602353572845459	5.316677518125453	4.8230579698431585e-06	2.899786878127838e-06	0.8245610594749451	0.5813282826815357
CDK6	0.9599350690841675	25.60138139681012	2.5039093574848467e-26	6.186545552237917e-27	2.3805227884432165	1.771550063060538
ACTR5	0.9597134590148926	5.225244212138197	5.953272854091558e-06	3.6068614168059535e-06	1.0169379192849863	0.6576926559852511
CENPF	0.9585670828819275	5.246827730042044	5.664639415994659e-06	3.4261638324019633e-06	1.911408594049559	1.2426803876768868
SNIP1	0.9583942890167236	6.365016781884095	4.315024025122492e-07	2.400748679872753e-07	0.9171653457834751	0.5993530541135553
PECAM1	0.9581329226493835	19.590946118056173	2.5648022260474416e-20	7.576700752612188e-21	1.77663	1.6590009793768012
SCMH1	0.9573254585266113	8.826947205989914	1.4895421394706824e-09	7.102084837764187e-10	1.6348401729147233	1.093612532958459
RPL14	0.9571232795715332	214.1100603054026	7.761393357406598e-215	4.0707655094766576e-216	6.5370499235903194	4.6556868103800575
CIT	0.9567923545837402	6.84698	1.4223809089647062e-07	7.686964058732004e-08	1.0239553684141578	0.6943568300507938
GID4	0.9566695690155029	5.566148727125712	2.7155091648390042e-06	1.6015883851756462e-06	0.9679858263801125	0.6040873159831127
EYA1	0.9560788869857788	8.809118639801543	1.5519629895284934e-09	7.406610107159316e-10	1.4986097971598307	2.117056333539028
DDX24	0.9559614658355713	28.52857876819109	2.960882899990648e-29	6.775127345395749e-30	1.6441442757009346	1.1315046150964032
DDX46	0.9549697637557983	33.92624656123049	1.1850957448532999e-34	2.413152924344552e-35	1.742887546705163	1.1692474613712065
RFX7	0.9544625282287598	31.348355613565854	4.4837809392020494e-32	9.625805590008257e-33	1.6533618654523576	1.3737393550722474
GLE1	0.9543286561965942	9.106803830678135	7.819809429255955e-10	3.660101058223542e-10	1.020578428756359	0.7007905704393474
ELOF1	0.9539692401885986	9.21654	6.073740725799784e-10	2.8209828052853344e-10	1.5623326318189241	0.8215775387323412
DENND4C	0.9537251591682434	11.433950685847984	3.6817077707235926e-12	1.5026895709020962e-12	1.2794535470274744	0.8769498301462723
GINS2	0.9535036087036133	5.570557484482006	2.6880820171542943e-06	1.5843753758391102e-06	0.7518221332180884	0.5075123147923073
SESN1	0.9533344507217407	13.143033293568783	7.193938262416534e-14	2.716107041614264e-14	1.1978837982947086	1.0599472893213369
UBA2	0.9532216191291809	19.654037810698256	2.2180033068133528e-20	6.537963211882013e-21	1.3650822425956157	0.8855360470057532
EGLN1	0.9527405500411987	17.225490013272207	5.9499043857967766e-18	1.9121687831973187e-18	1.3047903424742593	0.886109
RHNO1	0.9526360034942627	7.071738864813524	8.477369932991111e-08	4.5062250511528786e-08	0.7809303097608613	0.579329
NR2C2	0.9525071382522583	30.31169676884205	4.878690089372712e-31	1.0680562054507943e-31	1.6641042807667525	1.2046355559801298
LRMP	0.9518419504165649	10.798991067700818	1.5885794211767195e-11	6.696171644219646e-12	2.5317159076589992	1.2798138132122507
MTIF2	0.9509906768798828	5.276171094428992	5.294548190533959e-06	3.192110941458319e-06	0.9522286014280458	0.5998492461341431
AI506816	0.9508622288703918	23.735953292931026	1.836735868160358e-24	4.795488556670121e-25	1.583494626558744	1.2483015499051684
TSC1	0.9507743120193481	9.317583852153154	4.81300317142918e-10	2.2242892918482973e-10	1.1498859522124045	0.7842647057721364
IMP3	0.9506720304489136	16.01580482293961	9.642622770978031e-17	3.253873862169602e-17	1.2358801549348586	0.8644361648441529
DEPDC5	0.9499301910400391	10.539961199152614	2.884289180508769e-11	1.2335814505145487e-11	1.0503054924730986	0.8333737345820516
HDAC8	0.9498937726020813	16.804164322188036	1.5697687451153528e-17	5.145790333004435e-18	2.097712590144231	1.7517673612056293
NAE1	0.9498773813247681	7.090053067470059	8.12731200548522e-08	4.3107455115865815e-08	1.1281202999665776	0.688109
RPS26	0.9490408897399902	240.42643819444356	3.7459485279278324e-241	1.6998583755733703e-242	9.429926599373156	6.236121419839329
SAAL1	0.9473423957824707	4.514523639100603	3.058273776955729e-05	1.9472464349224483e-05	0.6407350908245957	0.4708613056518044
TUBGCP3	0.9472540616989136	8.101556243075121	7.914869468921142e-09	3.94369894093564e-09	0.9005444844563802	0.6306636827256944
TLK1	0.9470430612564087	22.791200819725386	1.6173320031031022e-23	4.34116110358565e-24	1.6227399359809027	1.0446076416685728
RAPGEF6	0.9469917416572571	45.90786317598103	1.236336878725227e-46	2.0263909504752083e-47	2.829561299110213	1.8563395199994561
DNAJB1	0.9463782906532288	19.796216954167278	1.5987591602696943e-20	4.685911923659729e-21	1.5664533696917324	1.0170910320046331
PSMG2	0.9456076622009277	5.601178407233929	2.5050799602009705e-06	1.4736143331893097e-06	0.8699925382372359	0.5601749601818267
BAIAP2	0.9454601407051086	11.86339052737367	1.3696495925056862e-12	5.481063351934955e-13	1.3204000820457713	0.9507796395518107
TIMM29	0.9451541900634766	4.241582072572287	5.733475056223252e-05	3.722815594418774e-05	0.8212337493896484	0.6039580089732319
ASH2L	0.9450563192367554	9.331315365229166	4.663206361487168e-10	2.1538630231165184e-10	0.9760993063986838	0.6619794621813897
IRF3	0.9441052675247192	7.295433412806775	5.064849992076711e-08	2.6460406694690515e-08	0.9655560899054867	0.6880723095444775
YBX3	0.9433106184005737	25.811182209300448	1.5446062602824075e-26	3.804429354288588e-27	2.2271451607543713	1.5201982681492843
REXO4	0.9431672096252441	6.7082847831758805	1.9575606066570779e-07	1.0679891007395087e-07	0.8798117802060884	0.5963419411118488
SEPHS1	0.9430866241455078	5.712640351153324	1.9380262218867512e-06	1.1310758513132601e-06	0.7604417998215248	0.5179826680896351
ERI1	0.9426438808441162	15.068364265540309	8.543498243125542e-16	2.990608782109635e-16	1.2739459462573746	0.8384034115231943
URGCP	0.9425613880157471	3.308877426657247	0.000491046	0.000341441	1.10757	0.6696180289607162
DCAF8	0.9423470497131348	18.566363616274806	2.714165861767998e-19	8.297064428955263e-20	1.267435520253283	0.8984987829703547
TRIM39	0.9420676231384277	7.402877135858575	3.954784871404693e-08	2.0564474617344112e-08	0.9954062870570591	0.822385
PCNT	0.9415901303291321	14.709387301923234	1.9525973612911526e-15	6.900231580138036e-16	1.0775290154791497	0.7471881027464865
REXO1	0.9414430260658264	10.120098100575284	7.58406243143991e-11	3.3245472285910906e-11	1.2662762846962992	0.7588837425347684
MTMR1	0.9406524896621704	6.633169027467307	2.3271853405559192e-07	1.2780223389709328e-07	1.0966698558060164	0.6687921878994121
MT-ND2	0.9405970573425293	269.71645348347306	1.9210847147769852e-270	7.581604414918814e-272	8.5231	5.795181993839003
RPL13	0.9398083686828613	302.9670508307842	1.0788204473151768e-303	3.5086974311703273e-305	12.634318707400194	8.382630470385628
ZFP871	0.9393738508224487	19.801601984157017	1.579057758485979e-20	4.6261378475248055e-21	1.3558693651883107	0.9515166754338114
INPP5B	0.9393479824066162	5.0325031670180875	9.278907236185638e-06	5.690919967070533e-06	1.0266103108723958	0.5961345998574624
MYSM1	0.9387410879135132	16.153975327310427	7.014951499059242e-17	2.3518438757612164e-17	1.3018703515345182	0.914572
HBS1L	0.9386315941810608	14.930265279442748	1.1741801131789707e-15	4.1267623466143537e-16	1.2753533053110881	0.865388
PKNOX1	0.9385693073272705	10.011983846419499	9.727834057766783e-11	4.309309186664653e-11	1.0479392336125959	0.8576645032494469
MSH6	0.9384061098098755	9.091054057459225	8.108601222722785e-10	3.7983986187944245e-10	0.7899386156051554	0.6475714298716763
EXOSC8	0.9379402995109558	13.180123905464791	6.605049771535309e-14	2.489523837272339e-14	1.0939743399221362	0.7598544630363806
STK4	0.9377949237823486	37.30501563594247	4.954323533890553e-38	9.489577150658085e-39	2.404308255991541	1.4998308608565107
SLC50A1	0.9377331733703613	8.440933152497616	3.6229875989749034e-09	1.7688786349025174e-09	1.1221628189086914	0.6998464642484579
COG5	0.9373458623886108	19.75921867172809	1.7409300765141962e-20	5.113800263317828e-21	1.5572446910992548	1.174441587234556
CHCHD3	0.9366747736930847	18.83891440395968	1.4490574232689375e-19	4.377535601853713e-20	1.4501959566705145	1.0138919100228123
TACC1	0.9365845918655396	43.88736999031717	1.2960746302213511e-44	2.2209377581759364e-45	2.4865936845243404	1.5980764015257558
HAUS2	0.9363834857940674	4.938787875640963	1.1513626167214579e-05	7.102955646800715e-06	0.990677	0.6108085903864093
PKMYT1	0.9363613128662109	5.8058756021153854	1.5635954496474473e-06	9.071225432907738e-07	0.7022065087188062	0.48996075671434713
PIK3R4	0.9360499382019043	5.613851768239888	2.4330343014919657e-06	1.4287312879824268e-06	0.9037980437278748	0.6569587867963651
UTY	0.9359346032142639	17.223327397843356	5.979606456593576e-18	1.922483063111008e-18	1.743001927210632	1.3441810638113618
GPATCH2	0.9358255863189697	7.802440277843387	1.576012733781847e-08	7.960090025747367e-09	0.8595865885416667	0.7538587782118056
MAP3K1	0.9355946779251099	36.44039222884159	3.6275029238270164e-37	7.060084106792779e-38	1.7790571181155042	1.3336641164310992
SNHG15	0.9354898929595947	5.617383195781111	2.4133305145469747e-06	1.4165403174471637e-06	1.261771842224957	0.9125165269054408
MAP2K5	0.9346038103103638	12.75553179777481	1.7557723369652718e-13	6.737344679060722e-14	1.23012	0.9053988616145316
PACS1	0.9335314035415649	10.668932143473594	2.1432254441334202e-11	9.102991216630441e-12	2.2231600401831453	1.442793479423895
RPL29	0.9331505298614502	144.8523590219666	1.4048856550036006e-145	1.0095527460432096e-146	5.76355	4.031122827069936
DPH6	0.9329383373260498	7.161335025706673	6.897075407898894e-08	3.6378326775432784e-08	0.7968409571154365	0.701041
RMND5A	0.9326151609420776	24.290544624445594	5.122186362846471e-25	1.3162682271924536e-25	1.49387	1.1063039417468927
AGFG1	0.9324063062667847	20.673245036231158	2.12204682975522e-21	6.069615884053689e-22	1.6886706165431702	1.0667454861533934
NELFA	0.9322340488433838	8.071959495731065	8.473064340884872e-09	4.226184553622998e-09	0.8428072688555477	0.5872955942261568
NMD3	0.9305776357650757	10.256468317517443	5.540279596971559e-11	2.408693353510453e-11	1.0115809585108901	0.7148385860384842
NDUFAF4	0.9295957088470459	5.233093866150148	5.846637043157636e-06	3.5407516532093615e-06	0.8469705810546875	0.6391407592866692
EXOSC10	0.9291476011276245	10.91994216633306	1.2024245471530958e-11	5.040766288671754e-12	0.943871	0.6692835327925956
NPEPL1	0.9285166263580322	5.990472858986167	1.0221794391907076e-06	5.850035818584689e-07	0.9928378066575596	0.6229561892422762
GPATCH8	0.9281363487243652	33.655676089641396	2.20965214602686e-34	4.522131657635636e-35	1.786395879622993	1.2584178549941352
FOSB	0.9278777837753296	13.686088520288836	2.060209947154121e-14	7.598331840063214e-15	3.6521785570227583	2.392256561866768
FYB	0.9275511503219604	24.905511713100967	1.2430491098462863e-25	3.139981361162042e-26	3.9539091435185183	2.3341749050422855
MT-ND4L	0.9273381233215332	27.510251774903846	3.088504405046924e-28	7.265667902347179e-29	2.233889025920855	1.524392418586214
ZFP809	0.9269025325775146	5.616970616937222	2.415624262812739e-06	1.4181971986458129e-06	0.9166158245455834	0.7062834856933976
PKD1	0.9266819953918457	4.597492376410704	2.5264320586376968e-05	1.5985471902062918e-05	1.1460252792116195	0.714204
BBC3	0.9262962341308594	4.680372283329768	2.0875059242702113e-05	1.314385398775613e-05	1.1649811047465861	0.8110836400044079
ERCC6L2	0.9258127212524414	4.846812350325419	1.4229434787994774e-05	8.840578265892627e-06	0.8036650260992809	0.6371556671572404
UBQLN4	0.9257276058197021	4.949400426870828	1.1235685470011044e-05	6.924267404966312e-06	0.9664703802014074	0.6354639841410928
HDDC2	0.9255955219268799	5.022129396384939	9.503216067719432e-06	5.834477317914651e-06	0.8483071791387238	0.6031763268134355
UBE3A	0.9251163005828857	23.84824881666534	1.4182447459126406e-24	3.6919213401119645e-25	1.6650090217590332	1.122999343896785
LRRC8B	0.9250820875167847	4.879543089738121	1.3196443730149935e-05	8.173346945862242e-06	1.0779258728027343	0.7512587300631294
AKAP11	0.9245113134384155	8.486404594354985	3.262837204041632e-09	1.5888452666036381e-09	1.063257463811117	0.7468140949826759
FBXO8	0.9241269826889038	8.960220481005592	1.0959216814516192e-09	5.176007530085164e-10	1.0298039924585078	0.7943864466662391
IPO9	0.9241032600402832	10.493331937046479	3.2112052335955724e-11	1.3762897864516824e-11	0.9399904967433187	0.7294510860233516
ZFP24	0.9228053092956543	6.9365617337364585	1.1572795163785582e-07	6.21411047681352e-08	0.9447642387227809	0.643634
PPIL1	0.9224754571914673	6.71765	1.915785773354064e-07	1.0449516694101161e-07	0.8899689568413629	0.6132255977033133
PPTC7	0.9224492311477661	12.04135866900816	9.091621164977724e-13	3.6020537897494983e-13	1.08115	0.840013
ZFP62	0.9217603206634521	10.676676757755752	2.1053448497167447e-11	8.933980394542967e-12	1.1678670659238992	0.8644373223107755
G3BP1	0.9213616251945496	42.56416705267855	2.7279282751579173e-43	4.776241561595428e-44	1.9380122628572867	1.4283337421863642
RPS2	0.9209465980529785	196.91785143887978	1.2082270682406925e-197	6.802975393873548e-199	8.754141473346495	6.120179571070172
ERMP1	0.9205889701843262	5.367791188474234	4.287546187714053e-06	2.570102567593602e-06	1.1200714993339054	0.6736953515800641
JUND	0.9205331802368164	93.72425100666106	1.8869004729681656e-94	1.906548106122867e-95	6.044811109846514	3.961632168935879
ACIN1	0.9205003380775452	41.76147606261606	1.7319044869944007e-42	3.0879952737642807e-43	2.1561557610141593	1.4256997945789047
B3GALNT2	0.9196877479553223	5.368377826813812	4.281758545750738e-06	2.5660828307353056e-06	0.9870513916015625	0.7116767760904078
ZFP326	0.9188314080238342	17.56625014747567	2.7148750887778666e-18	8.595882945956916e-19	1.1895532364885801	0.8982745444269584
PCM1	0.9187805652618408	17.165918486288692	6.824667758504906e-18	2.202949060496956e-18	1.4866882802300914	0.9882354170077494
CENPC1	0.9187768697738647	10.120023686351825	7.58536203457354e-11	3.326092029814931e-11	1.1427808311896595	0.7752053473100575
PSAT1	0.9185222387313843	9.580265490458407	2.6286605626424537e-10	1.1979176879505718e-10	0.9157739683639171	0.7318441092885546
PRPF18	0.9183356761932373	13.555739692075742	2.7813798748997815e-14	1.0326038152346792e-14	1.1924965244949244	0.8205168482616865
UBR2	0.9181798100471497	25.35660645195536	4.3994009883985514e-26	1.096254159295054e-26	1.6675383286669074	1.111180431163663
WDR89	0.9178832173347473	18.684146830643122	2.0694415728991203e-19	6.307553630728647e-20	1.2376507647625812	0.8841480995027584
ERN1	0.9172582626342773	6.366767894828663	4.297660503869377e-07	2.390535672996888e-07	2.48995	1.529097200236012
AHI1	0.9171456098556519	8.722178400071094	1.895926949807525e-09	9.117704999652849e-10	1.1898670088773393	1.0260698611919696
TTC27	0.9159255027770996	5.27159	5.350704718359881e-06	3.228031526322525e-06	0.8015155792236328	0.7080873694161768
KDM1A	0.9158132076263428	16.37378522661123	4.228776899607687e-17	1.4057869986354902e-17	1.3994514342935327	0.9470194420500792
RNF166	0.9153375625610352	9.565903000032165	2.7170460551573847e-10	1.2392440421260318e-10	1.3689262014920593	0.7875090752922879
BRD9	0.9150972366333008	12.006432885257682	9.852968962649844e-13	3.9125621706678704e-13	1.3027626428848658	0.7936771249412594
MSANTD2	0.9142957925796509	7.108612375452323	7.787312886139251e-08	4.122400625417333e-08	0.9591157494521723	0.7095042118409864
RBM14	0.9141557216644287	9.897289727043406	1.2668064704823718e-10	5.647621596134291e-11	0.9028968979083494	0.6150773002639155
ZFP868	0.9141538143157959	6.378822374506661	4.180012933047585e-07	2.3234832141017818e-07	0.9386111273281816	0.7411388562366927
GTF3C2	0.9139583110809326	16.39300397776252	4.045721861485229e-17	1.3433731287075907e-17	1.3333401150173612	0.9009742256375944
NOB1	0.9124095439910889	5.360256800246734	4.362577947960176e-06	2.616200813373727e-06	0.9378393264043898	0.660063
POT1A	0.9122970104217529	6.574049235808426	2.666556340856177e-07	1.4688512560186036e-07	0.7503947781440907	0.6994644806164654
INCENP	0.9119257926940918	9.167164278453306	6.805118960897924e-10	3.1745149267555193e-10	1.5077362060546875	0.9739055448365443
HIRIP3	0.9109616279602051	6.185136413441366	6.529254342338767e-07	3.6847186737199105e-07	0.7796744020193215	0.5763286086748232
ST8SIA4	0.9107207655906677	38.29757827501743	5.039897743755418e-39	9.504473569982257e-40	2.0754160779587765	1.8890201265371103
POLR3K	0.9107109308242798	7.643456077789043	2.272709473275946e-08	1.161626541425011e-08	0.9441435153667743	0.6384866112156918
PDS5A	0.9106674790382385	28.69558605021251	2.0156445554429437e-29	4.5966749471086024e-30	2.199073387119037	1.4102293196619093
CTPS	0.9103806018829346	7.3923639761470445	4.0516882677394496e-08	2.1078779302663006e-08	0.7290075060347436	0.6811736843768499
GM10076	0.9095879793167114	39.19060654433237	6.44753124861864e-40	1.1943556407326727e-40	3.1336546479985956	2.166932972152429
TNPO2	0.9093866348266602	5.540565549197112	2.880278289063304e-06	1.70469227957931e-06	0.959595	0.6609944532692181
RBBP8	0.9091998338699341	17.115914199190698	7.657478759245604e-18	2.478664547600004e-18	1.851838650173611	1.171183365540656
NUP160	0.9091503620147705	9.082376970926614	8.272238154029837e-10	3.876116219493348e-10	1.0428940883902615	0.7638266528994161
ACTL6A	0.9086528420448303	13.088668492887255	8.153264042220217e-14	3.0835458043722687e-14	1.1740413517146915	0.77794
TRAPPC12	0.9086096286773682	6.524791372774561	2.986817087328726e-07	1.6491039195368146e-07	0.9598757586901701	0.6459901229194973
NOP14	0.9081916809082031	6.74562	1.7962950335555566e-07	9.77467139354759e-08	1.1243196123101737	0.7260397784947796
TSNAX	0.9081804752349854	7.064176587810687	8.626277247168694e-08	4.5875959598324834e-08	0.8933603647592906	0.6235722577532302
THOC3	0.9072710275650024	6.076036865526424	8.393887311335883e-07	4.770455817382175e-07	0.9217964260057471	0.5797529078241604
HINFP	0.9066822528839111	4.122282211821205	7.546017154900298e-05	4.942403574266232e-05	1.0135888974528668	0.6836936524783555
LUC7L	0.9065840244293213	15.752422541990489	1.7683875880049046e-16	6.053755170146627e-17	1.2242920424912003	0.8524757689271525
PPDPF	0.9065716862678528	9.09819	7.976365568231543e-10	3.734403316557305e-10	1.1402192079931273	0.775768
HERC6	0.9058964252471924	6.234746619678128	5.824429331972614e-07	3.2727317920108365e-07	1.0363764341185693	0.8167388532273743
TRIM44	0.9058699607849121	13.47315030038281	3.3639512979625826e-14	1.252778880344209e-14	1.217111682215481	0.9591913108445133
ICE1	0.9058060646057129	6.72423	1.8870120344032543e-07	1.028772083545983e-07	1.1292116692725649	0.7385046779452678
FUNDC2	0.9057133197784424	13.170158731925154	6.758359164321015e-14	2.5499144038156803e-14	1.2332523088513707	0.8369620537887886
RBM28	0.9052827954292297	11.010469084528605	9.761822699834007e-12	4.0696221899423685e-12	1.138750712076823	0.76494
FMR1	0.9052468538284302	19.29313080185515	5.0917749266073556e-20	1.52052875106169e-20	1.6873236001874299	1.0817250558828098
POLR2D	0.9045257568359375	6.217084606220877	6.066181409627104e-07	3.414030365258705e-07	0.809023	0.5596268417051175
DKC1	0.9038854837417603	10.673875009014111	2.1189708923673266e-11	8.994526142944996e-12	1.0492805753435408	0.87434
ID3	0.9032050371170044	10.38358326699933	4.1344403739086115e-11	1.7826086918742104e-11	1.7317866465491707	1.4951197382229477
SRSF4	0.9027683734893799	15.213816865169436	6.111997034213614e-16	2.130831206683034e-16	1.3432698688450482	0.8774048953441388
PGRMC1	0.9025385975837708	13.021468302139906	9.517693123838816e-14	3.608134338886832e-14	1.1995717805881436	0.8464888346449154
NUP93	0.9025332927703857	7.881443037479599	1.313883814040107e-08	6.609110893866742e-09	0.9242212204706102	0.6979057614795137
RPL37	0.9023902416229248	199.44672049803415	3.5750284476028586e-200	1.9945524440926092e-201	10.165733187806373	6.741951584222438
DHPS	0.9021310806274414	6.686312565030343	2.0591473958564603e-07	1.1244707722841293e-07	1.1400582337990786	0.680423
FBXO9	0.9018830060958862	7.099225479407949	7.957461032934127e-08	4.2175873298351205e-08	1.1154000298094355	0.70871
ELK4	0.9018436670303345	22.362693516270504	4.33816917098013e-23	1.1766984124910753e-23	1.5292617090490481	1.1104822909562548
BAHD1	0.9009509086608887	4.527728954274919	2.9666823356602926e-05	1.8868420404964326e-05	0.8492085731635659	0.6222934081649482
CCNH	0.9008532762527466	8.6298	2.3452948980729126e-09	1.1333029337776164e-09	1.0237811391804075	0.6833888479516043
CEP152	0.9006586074829102	5.634889525922593	2.3179842144484046e-06	1.3587875071197744e-06	0.7996691055880248	0.6266095295689734
SLC20A2	0.8999526500701904	6.931021225871553	1.1721380766317572e-07	6.298415169457186e-08	0.9444042927510029	0.8611084342615095
LY6A	0.8998737335205078	20.01383654882131	9.686423461403175e-21	2.8178912833468805e-21	3.281945570459906	2.7040181136763115
CBLL1	0.8998210430145264	12.264060653757966	5.44426612672954e-13	2.1317951693043036e-13	1.0846107537797887	0.7841951972398017
RIOK1	0.8989607095718384	18.732503323297617	1.8513847270301154e-19	5.626267508290517e-20	1.538273352968394	1.0564051986901126
RPL9	0.8989384174346924	198.6136831347027	2.4339792152874744e-199	1.364204830782027e-200	9.309134159218903	6.197845714050675
KIF16B	0.8987019062042236	6.228833756803802	5.904270459611786e-07	3.3191123177635094e-07	0.981763	0.6609776670951156
RBM27	0.8979713320732117	20.76480755658328	1.7186697908400427e-21	4.902594505558626e-22	1.430563975767268	0.9870242682074488
SRRM2	0.8978806734085083	96.81228271627764	1.5406971660249297e-97	1.5270311286864903e-98	3.448117883392761	2.2602476200414388
KCNAB2	0.8972139358520508	8.423567772107548	3.770788968641216e-09	1.8429797735922229e-09	1.0524965524673462	0.6260454301665794
HNRNPH3	0.8969340920448303	15.310007350497987	4.897705298600382e-16	1.6993066719272954e-16	1.1856848593869824	0.8552169088341676
PHRF1	0.8968448638916016	11.38425855021483	4.128016740042437e-12	1.6906879205264436e-12	1.2197959687974718	0.8116820974538362
ZFP141	0.8966608047485352	4.135828521289308	7.314278266003975e-05	4.780279046710915e-05	0.8453731536865234	0.7143118381500244
RPL41	0.8962416648864746	278.4396267944878	3.63390195437318e-279	1.3827419700404437e-280	13.230595921404277	8.803640767179166
MRPL46	0.8961477279663086	4.738406159116928	1.826391346908002e-05	1.1434022187224542e-05	0.952769	0.5528249473124363
CEP44	0.8959674835205078	4.2021217648797204	6.278822922643685e-05	4.084988149055108e-05	0.9151061011142418	0.6183700614322015
PPP3CB	0.8958787322044373	21.472456093464427	3.369332774801751e-22	9.390298824746364e-23	1.3148591414741848	0.9287012297086505
JOSD1	0.8957012891769409	10.713175874868954	1.9356379360040988e-11	8.198903456914135e-12	1.0490394342141074	0.777345
RPP14	0.8955769538879395	4.8309845167688525	1.4757591453020945e-05	9.179874530031899e-06	0.7604625843189381	0.5846172245301477
NOL11	0.8947900533676147	9.26289	5.458967345869058e-10	2.5263250347253643e-10	0.9779897836538461	0.7021204919057689
COX20	0.8944281339645386	9.707203218365695	1.9624417813255255e-10	8.86996439534715e-11	1.1559814660727572	0.7058324552837171
SYNJ2BP	0.8938376903533936	11.822264386264854	1.5056901653023761e-12	6.03321281044801e-13	1.2069536629369704	0.8227822408700805
ELP2	0.8937585353851318	5.3122411369828555	4.872578706899168e-06	2.930186809470923e-06	0.8606	0.5770263305956798
CHD8	0.8935276865959167	17.781930413283337	1.6522265121787034e-18	5.197323917343215e-19	1.3499449914889012	0.9456123626299264
PHAX	0.8933688402175903	8.087031715302114	8.184050201402252e-09	4.079926299143582e-09	0.9992565695009276	0.6462658631590417
NPM1	0.8932669162750244	106.15743878468297	6.959230405595905e-107	6.3607312230089844e-108	4.983989988645607	3.6597928049732382
MRE11A	0.8929334878921509	7.344500324230997	4.5237612460217465e-08	2.3569616056210488e-08	0.8823763602120536	0.6555883509026329
MRPS5	0.8927590847015381	6.600406426106903	2.5095368306699917e-07	1.3804226890907436e-07	0.8807250431605748	0.6010748479784149
XRCC1	0.8924620151519775	7.615129258448235	2.4258879740424487e-08	1.2432240894719483e-08	0.7007622491745722	0.6035252621299342
TTF1	0.8923237323760986	5.1148327493235515	7.676570640224928e-06	4.681533759766944e-06	0.990766	0.7019720701871389
PAICS	0.8922813534736633	11.672291958490387	2.126708865565896e-12	8.584478516360605e-13	1.4030130075853924	0.9109273095559781
RANBP3	0.8921728134155273	10.25817781877154	5.518514413889306e-11	2.3985213052268598e-11	1.02701	0.7137031203290485
SSRP1	0.8918648362159729	18.43669668831666	3.6585021254950567e-19	1.1230881958712168e-19	1.6806201839921486	1.1095746975500607
UTP23	0.8915324211120605	3.8448316746333044	0.000142945	9.551703417226838e-05	1.1201219189074612	0.5902009017952483
HCFC1	0.8912944197654724	11.449361710490692	3.5533524751428145e-12	1.4489309745665262e-12	1.1431940347468321	0.7242045836493382
RPS6KA5	0.8910360336303711	13.554341588109544	2.7903482694041494e-14	1.0365396123596385e-14	1.7854727856368298	1.2893004256450609
MFHAS1	0.8908936977386475	4.156937046948034	6.967275007583168e-05	4.5463283119285464e-05	1.2967570074673356	0.8955101241009651
BIRC6	0.8903089761734009	47.403967862887825	3.9448649237848137e-48	6.323751844658263e-49	2.4092223179457397	1.6476814516129032
STK10	0.8902365565299988	24.032917126409135	9.270067011611305e-25	2.401232167167602e-25	2.06501	1.4295288579409342
CELF1	0.8900516629219055	35.97037333484454	1.0705985852725638e-36	2.0988081277036375e-37	2.1680853427984776	1.4551423775255796
CREB1	0.8896477818489075	19.533165963190104	2.929773434883088e-20	8.681228650733407e-21	1.721844482421875	1.1865545870989738
DDX19A	0.8889158964157104	9.034541582688801	9.23545756823139e-10	4.3440724054709675e-10	0.9148522665334302	0.6534544029756671
RETREG3	0.8888877630233765	10.28237238818555	5.21948449507369e-11	2.263185653925126e-11	1.1229603684793308	0.8134062847555391
NF2	0.8888591527938843	6.223817521007631	5.97286197644052e-07	3.3584391676244806e-07	0.9408036717828715	0.6439319957386364
H4C4	0.8882473707199097	9.618957096095984	2.4046003384760347e-10	1.093028255155066e-10	1.9587305724390685	1.5150590647937785
RNPS1	0.8882415294647217	16.89027846873622	1.2874237934730113e-17	4.203697693047241e-18	1.3148809362340856	0.8846846215518904
AHSA2	0.8873322010040283	5.519419962488621	3.0239878194944594e-06	1.7932453800395862e-06	0.9997135046756629	0.6107576354893812
RPS12	0.8867626190185547	237.31388876495453	4.85412812130745e-238	2.2339347826559543e-239	11.974812507629395	7.929720198808758
NOL7	0.8857516646385193	28.36416005515275	4.3235446149329145e-29	9.943207759499916e-30	1.874705779246795	1.2679876559227259
KIF1B	0.8852270245552063	9.592626556272126	2.5548972786828763e-10	1.1639742840534918e-10	1.7648557064470307	1.0562253568169968
RPL7	0.8847711086273193	196.37515148240124	4.215494408656279e-197	2.384390718355525e-198	8.069113859235353	5.409054820907955
SET	0.8841618299484253	56.58028130766271	2.628564827362023e-57	3.750748114631502e-58	2.8125457559404285	2.098726256394605
STK25	0.8840515613555908	4.9249393056643695	1.1886683368326667e-05	7.345325485479661e-06	0.9472124653477823	0.6020244511150273
RPL36A-PS1	0.8840429782867432	4.040472847201837	9.110184088397022e-05	5.998504036607475e-05	0.7304219846372251	0.5165074749179306
U2SURP	0.8829431533813477	24.84827103728621	1.4181721834603946e-25	3.589640094142585e-26	1.609664069281684	1.114495846576321
PTTG1	0.8827872276306152	7.419698565241747	3.804533694638668e-08	1.9744057751968507e-08	1.2056070474477916	0.8497898442320547
PPP6R1	0.8826465010643005	17.620322905562624	2.3970500075758995e-18	7.580335542661928e-19	1.3238723150222174	0.8557638610510783
SYNCRIP	0.8826317191123962	42.89685202888023	1.2680838488384618e-43	2.1974251552053562e-44	2.12177	1.4817993863383196
AKAP9	0.8825688362121582	17.814278367560263	1.5336336622038586e-18	4.816386472250966e-19	1.520248559805063	1.0629929372083586
ERH	0.8821061253547668	16.62042590472936	2.396481580186746e-17	7.917415684638047e-18	1.4384707350227701	1.0443650238814501
MZT1	0.8818475008010864	9.22755	5.921738369858923e-10	2.7481007218396595e-10	0.9680262586805556	0.6823134992293278
PHF2	0.8813397884368896	11.329391018811886	4.683914740622907e-12	1.921976584659766e-12	1.0443041034773284	0.7593723494778816
ZFP639	0.8809056282043457	5.039273918798495	9.135368725229587e-06	5.598187776471197e-06	0.9705973514894239	0.5845486139575682
SLC43A3	0.8801560401916504	5.307447640158388	4.926657370238698e-06	2.9646076809470814e-06	0.789321	0.5431108538971602
ARF6	0.8792170286178589	21.49565976387508	3.194039157739453e-22	8.893545205892346e-23	1.5300381952242685	1.0408308167016807
NOLC1	0.8791046142578125	12.936666881634993	1.156999359055215e-13	4.40549183895301e-14	1.2145972313818993	0.9129487830661139
FAF1	0.8784775137901306	14.286292975163457	5.172577720066406e-15	1.857845757792202e-15	1.784335898849769	1.135631562055115
BBS9	0.8780462741851807	7.263044120898936	5.457024192071526e-08	2.857238659764407e-08	1.1305702998720366	0.9658142522717199
NFYB	0.8780032396316528	10.049004861456362	8.932954842018672e-11	3.937665786512666e-11	1.1406191045587712	0.7655917324862638
EIF2B4	0.8778975009918213	6.014434335098116	9.673099719175329e-07	5.528551401395232e-07	0.8400282248472556	0.5957536960063589
DDX42	0.8777268528938293	14.224841426427949	5.95879676848543e-15	2.1494258558131013e-15	1.2611687647153254	0.8587653684529548
NKAPD1	0.8773790597915649	6.349594703149518	4.4710064546999247e-07	2.4915558530819094e-07	0.9789979496104194	0.6445575883765412
CHD4	0.8773359060287476	45.14691411085836	7.129940229138996e-46	1.180532589681325e-46	3.0747892482728147	1.9852977231764206
EMG1	0.8768291473388672	20.108483229525927	7.789628939706068e-21	2.262086614577196e-21	1.3707605234194573	0.947426
NUDT21	0.8763837218284607	17.047964237362542	8.954384987542871e-18	2.906520387395006e-18	1.4654141996443704	0.9820873172622564
WDR36	0.8760358095169067	8.5332	2.9295207123447155e-09	1.4231467761859725e-09	0.8237482080318658	0.6412679566622557
PARG	0.8759051561355591	10.269394444026151	5.377811258085333e-11	2.335293280603195e-11	1.1787197343819507	0.809936
NUDCD3	0.8757531642913818	18.148466534985534	7.104499123531243e-19	2.203773799341932e-19	1.3267420917823356	0.9415304353275401
HNRNPA1	0.8755583167076111	59.869	1.3519797910593002e-60	1.8631216557598274e-61	2.765970220010747	2.0305854961158194
TWSG1	0.8755542039871216	7.241928353792483	5.728905337951025e-08	3.0040114247978186e-08	1.1134064888042179	0.9018266099109499
PHYKPL	0.8755416870117188	3.984043943791646	0.000103742	6.866812302481366e-05	0.9060989519871703	0.5902543878879677
SPRED2	0.8751628398895264	10.558368311711256	2.7645960825627365e-11	1.1809683484195877e-11	1.2876829430177639	0.9093958054437132
KHSRP	0.8750907182693481	16.994035920101236	1.0138275295168694e-17	3.2973179710472804e-18	1.3473773002624512	0.8950965954472844
RPS19	0.8750362396240234	231.9463743526063	1.1314246787776845e-232	5.396047767406105e-234	9.7439	6.85388
CNTRL	0.8738385438919067	19.052150721556778	8.868481786647394e-20	2.6620266064817672e-20	1.545603611158288	1.0792528497853353
KIF13B	0.8734670281410217	14.373218881966299	4.234295061828829e-15	1.5148532146895014e-15	1.600244375375601	1.113496031235711
GALNT1	0.8734602928161621	22.522618472155628	3.001798441901385e-23	8.103582373046546e-24	1.5481099906153748	1.0877139587296782
LSM1	0.8731954097747803	9.595635118864907	2.5372594641762885e-10	1.1549602471587914e-10	1.0834818767256527	0.7593118473835954
SETD1B	0.8731376528739929	8.583440957773387	2.6095104611973638e-09	1.263661898358461e-09	1.3637644996779794	0.852137
KTN1	0.8730260133743286	21.83497209584428	1.4622711248338466e-22	4.0245821805749654e-23	1.5258161451638816	1.2171982136500124
VPS16	0.8726781606674194	8.458497833589096	3.4793824328091884e-09	1.6978706408206298e-09	0.9242424987503702	0.6724783407675253
YTHDC1	0.8721905946731567	41.98109410716815	1.0444938635699627e-42	1.8515966549209132e-43	2.612714506345746	1.723989056074995
TRIM35	0.8718433380126953	7.179363078750716	6.616631090031047e-08	3.4805571950645385e-08	1.0086129132439108	0.7207994340544703
RINL	0.8716263175010681	10.235061252781753	5.820211238725084e-11	2.535633871710928e-11	1.5949463094755958	0.9909492792319675
BC005561	0.8716011047363281	6.780863302884224	1.6562912102558124e-07	8.997926024606071e-08	1.0909828517747961	0.7517163108480494
CDCA7	0.8715343475341797	5.537186258357118	2.9027774567042765e-06	1.7183815642271748e-06	1.0145735210842557	0.6910609410263177
LCLAT1	0.8715311288833618	6.011544809660261	9.737673087275751e-07	5.566709373841788e-07	1.0981234959193638	0.8690752775772758
FBXL14	0.8710458278656006	12.007693440482322	9.824411832881412e-13	3.8986964041785475e-13	1.0097838492781028	0.7710890017220421
ITGA1	0.8702065944671631	3.5369274763340908	0.000290451	0.00019845	2.1720552096401686	1.395006508662783
RUVBL1	0.8699407577514648	7.884527515490898	1.3045853117240756e-08	6.557306297520421e-09	1.0322832674593538	0.7363225336346468
DESI1	0.8696697354316711	13.255957929440267	5.546794427319712e-14	2.080671826573971e-14	1.3617266416549683	1.0138442405654011
UBALD1	0.8694312572479248	7.899995203545406	1.2589393157514393e-08	6.324636644757199e-09	1.2444903220965233	0.8650667441682536
MACF1	0.8692531585693359	36.98910826968298	1.0253962629338646e-37	1.9732847481835652e-38	2.7673060825892857	1.9119924875320033
MTHFD1	0.8692264556884766	6.410516253108863	3.885829552891773e-07	2.1564630646399e-07	0.7124594818773887	0.6054148694713278
CEP120	0.8691831827163696	18.61156834016764	2.445860367500699e-19	7.473724249324028e-20	1.3936795748197115	1.0958986714071857
MBTPS2	0.8691799640655518	3.4947857230393717	0.000320047	0.000219331	1.081281112412275	0.7389658651888289
EZH1	0.8689318895339966	5.698432894802626	2.0024750109673574e-06	1.1692044607036557e-06	1.1932003424034356	0.848012
CWC22	0.8687227964401245	6.814684245568651	1.5322010458034452e-07	8.300160955155826e-08	0.8911516797411573	0.6435073045548277
PHIP	0.8682850003242493	35.04132148977585	9.092399516945224e-36	1.8136551599595517e-36	2.6372619819046923	1.733409556307534
PPP2R2D	0.8672292232513428	20.50081620260791	3.156340132732651e-21	9.068543767396163e-22	1.306262481346559	0.9401891099314069
NUP50	0.8664478063583374	13.130970813419745	7.396549815937594e-14	2.793554873277369e-14	1.2355934394584906	0.8077642711243973
FBXL6	0.8663983345031738	4.560663422293491	2.7500245932377278e-05	1.7446164503957045e-05	0.8312259727800396	0.5466185403526376
NOM1	0.8662946224212646	6.682200953795342	2.0787346065672817e-07	1.1359687379505739e-07	0.941546	0.66925
ERCC3	0.8659176826477051	5.278593935049536	5.265093220622313e-06	3.1736755510345832e-06	1.0040630409103668	0.6525975601408726
MFSD4A	0.8657050132751465	6.285493797185041	5.182104933005405e-07	2.9024850486058047e-07	0.9117042486616176	0.8682800389696415
PQBP1	0.8656874299049377	13.232525451985424	5.854294260116347e-14	2.200534312454068e-14	1.10636	0.7852954411625138
RPL6	0.8648881912231445	186.85893367314705	1.3837776978244968e-187	8.00488448413708e-189	8.53635	5.932663743418244
ZFP180	0.8643066883087158	4.158623667365922	6.940269461852562e-05	4.5278143101814824e-05	0.9272883488581731	0.622993
CSE1L	0.8641161322593689	16.013284049580637	9.698754143588721e-17	3.2740620106779765e-17	1.1067185960374437	0.8596504249764447
NARS2	0.8640601634979248	5.569484453555326	2.694731793969652e-06	1.5889876255224057e-06	0.9256329497029959	0.7924862326096122
MAP7	0.8631737232208252	5.94962	1.1230046078264206e-06	6.442948405616808e-07	0.7292838174788678	0.7114087364091302
RMND5B	0.8628498315811157	7.218581684994342	6.045306365085532e-08	3.1761366646232895e-08	0.9292526681082589	0.734444
CCDC34	0.8627391457557678	7.184826527998438	6.5339148733556e-08	3.435365963751692e-08	1.3780784606933594	0.9155266744131254
NAT10	0.8625025749206543	3.947156689526874	0.000112939	7.494411564201629e-05	0.8136670793805804	0.6094168631837619
NSMCE3	0.8621820211410522	4.380018008812625	4.168520975795898e-05	2.678270707935197e-05	0.993457	0.5767460306449071
PITHD1	0.8615932464599609	6.293662201276418	5.085548479670114e-07	2.8464427407743515e-07	0.8382883466912444	0.6509607564760382
USP16	0.8611943125724792	15.452431902821678	3.5283210619637705e-16	1.2187426010408344e-16	1.4053301351324556	0.969365
LEPROTL1	0.8611393570899963	14.770389398187165	1.6967216514907808e-15	5.985093471771054e-16	1.7352709137991573	1.0010797951569137
RSL1D1	0.8611191511154175	18.40512162706132	3.9343987456873686e-19	1.208794575420081e-19	1.4060993379759557	1.0539045698924732
GXYLT1	0.8603797554969788	10.367651600707875	4.288924481042054e-11	1.8514215718394674e-11	1.287603506264976	0.8643779779035559
RPL15	0.8603205680847168	147.97203535808194	1.0665092878499665e-148	7.554269412589427e-150	6.904341264204546	5.079078934361408
EIF3H	0.8598688244819641	54.14446189536006	7.170312845545866e-55	1.0581718918481364e-55	2.6835152762276784	1.8789866459370872
JPT1	0.8595049381256104	40.346515196737364	4.50282224835455e-41	8.23694055715198e-42	2.2341327886471802	1.6246549798954715
SUMO2	0.8592532873153687	51.80756825046326	1.5575132484980192e-52	2.3686054415389594e-53	2.79187	1.9842092261285624
RPL11	0.8590888977050781	218.2072694915463	6.2048388760534e-219	3.174605826801971e-220	8.854510467980296	6.0778792097761825
BMS1	0.8590699434280396	9.21481	6.09799401767321e-10	2.8330312867812033e-10	1.0616620381673176	0.7320777847605591
SMG5	0.8590030670166016	9.878517130196329	1.3227655321682082e-10	5.900496717603397e-11	1.0777756025206369	0.7562071992674688
RBM6	0.8587824106216431	26.622822138257696	2.383295328567805e-27	5.710840072567668e-28	1.9430235065875956	1.3723630305279204
NEDD1	0.8587002754211426	3.211250624368922	0.000614822	0.000431774	0.7763040982759916	0.48718406484614096
WNK1	0.8586324453353882	58.98331827231922	1.0391583404594153e-59	1.4480622715747607e-60	4.054973309528923	2.6402830205454397
REPS1	0.8585716485977173	13.214748900281895	6.09889420250247e-14	2.2932594860932932e-14	1.376163667423433	0.9777564343472589
MTREX	0.8585120439529419	13.67519024916809	2.1125633972357173e-14	7.804997048020892e-15	1.0734034538269044	0.7733973618505833
PLEKHA3	0.8580360412597656	6.743355812209377	1.805694136487311e-07	9.830459786635508e-08	0.9682067708766207	0.6384994289699224
EHMT1	0.8575686812400818	11.768686816170977	1.703386432767477e-12	6.838508586621456e-13	1.1304430754288384	0.8429615948319243
MEMO1	0.8574721217155457	14.650860556632862	2.2342894938324523e-15	7.930162350522434e-16	1.2954447428385416	0.9274852375319798
PANK2	0.8574586510658264	12.840045763383856	1.445287466876562e-13	5.52735597629229e-14	1.099328454231983	0.8156036808764078
TIA1	0.8565074801445007	13.637915931901354	2.3018873597148022e-14	8.513343532458525e-15	1.2376595995417927	0.9412027738071767
NOL10	0.8563965559005737	6.938108821027583	1.1531642736189439e-07	6.189408406847007e-08	1.194624595271731	0.8126451594298684
IVNS1ABP	0.8557229042053223	25.47075278469665	3.382573290785676e-26	8.383598540474075e-27	1.6518824144555313	1.2221743877183504
BCLAF3	0.8556244373321533	10.598127170525759	2.5227419526023638e-11	1.0757083245638309e-11	1.269153836407239	0.9390279011554029
HNRNPL	0.8555341958999634	35.7495	1.7801445181206555e-36	3.517267160755171e-37	1.9884367793439381	1.3229835947573556
PNPT1	0.8553154468536377	4.287808763413747	5.1545556955506924e-05	3.3343262964405556e-05	0.8451559247761747	0.5641151040287341
FKBP5	0.8551998138427734	11.4187	3.813059295594729e-12	1.558261409010881e-12	1.3511031960087243	0.9374856312737052
PPP1R12B	0.8548253774642944	5.525394328655669	2.9826731955167355e-06	1.7664449687293485e-06	1.1472407160578548	0.810409
KLHL20	0.8547043800354004	4.3545386013962775	4.4203982530385045e-05	2.8452158443198084e-05	0.7937617751787294	0.6514663556300172
EFTUD2	0.8541933298110962	11.305850881196847	4.944804420199077e-12	2.031571529368331e-12	1.0649714847262814	0.7429928151841365
CDC37	0.8539067506790161	25.011175276572384	9.745962218018918e-26	2.450585177843554e-26	1.7332266748478982	1.1548563073553948
SLX4IP	0.8538808822631836	5.6333000673820495	2.3264832635575828e-06	1.3640686675775978e-06	0.9754915113572951	0.7289120872191318
HIBADH	0.8537999987602234	11.275206858310984	5.306316394762008e-12	2.1848735586094244e-12	1.5158555894982513	0.955474
PIGM	0.8537266254425049	3.101182969319704	0.000792168	0.000561106	1.047642822265625	0.6722
MFSD6	0.8537077903747559	14.870256387564549	1.3481667517323543e-15	4.739987229705603e-16	1.8072666902206131	1.3540722981925917
HECTD4	0.8534655570983887	10.013993401230849	9.682925686070326e-11	4.288170586002349e-11	0.952383	0.7835088228955036
KIF21B	0.8534328937530518	11.25480376914423	5.5615549282808446e-12	2.292827697004328e-12	1.3257292723044372	0.9765301112214325
ARMC1	0.8533992767333984	6.886545521615141	1.2985374473863914e-07	7.002654058087044e-08	0.9029587109883627	0.5934039259810582
MEAF6	0.8519699573516846	6.6949072752085685	2.0187973444756897e-07	1.1019171519017585e-07	0.8486130839646465	0.5847136322812633
ALKBH1	0.8518791198730469	9.816373329792446	1.5262534906190417e-10	6.84155536931302e-11	1.1821784524356618	0.8925682702538171
SRSF2	0.8514909148216248	57.549882040776296	2.8191485394629356e-58	3.9755829127019415e-59	2.657619257520262	1.882672530922039
IL18RAP	0.8511789441108704	9.546777060656597	2.839376210719788e-10	1.2964988173899842e-10	2.531139667217548	1.620345793646897
JADE1	0.8511480093002319	7.700776854379018	1.991696433216192e-08	1.0138986856326159e-08	1.0886280148528342	0.8070584022749949
ARL6IP1	0.8508818745613098	29.447423067375748	3.569249707699083e-30	7.983666912709095e-31	2.758755327969195	1.8299960626440697
PHF12	0.8506981730461121	13.178485495311127	6.630014904105672e-14	2.4997857968558858e-14	1.2043566291714891	0.8950667414957904
MAP4K1	0.8506098985671997	9.943034433762435	1.1401593845386603e-10	5.0712835460904546e-11	0.9583474255483085	0.8187475720203655
BRD2	0.8500787615776062	46.110568371559964	7.75231887961311e-47	1.2666406088171054e-47	2.4789934660259045	1.7628789157663383
HIRA	0.8499748706817627	11.922146961412718	1.1963356334036266e-12	4.776730270409646e-13	1.1242015580257096	0.8626661237315498
SNRPE	0.8494137525558472	44.933041923643046	1.1666969871497848e-45	1.9437450769329234e-46	2.7857172940589936	2.002918875199749
RPLP0	0.8492307662963867	183.37014973733338	4.2643246680793645e-184	2.5052016625688e-185	9.823950315578818	6.801686179030253
POU2F1	0.8487684726715088	14.570351936248427	2.6893545667910454e-15	9.569524927211227e-16	1.542472069416571	1.140216432768723
LIN52	0.8486791849136353	8.83017	1.4785180915435053e-09	7.047621909555621e-10	1.2369805751702725	1.0327366774644309
CSNK1G3	0.8486101031303406	26.48396998390131	3.281179700787294e-27	7.904525979271615e-28	1.6117053865131579	1.2463674762327368
SNW1	0.8481451272964478	16.26438005912479	5.440263569491886e-17	1.8190160103160297e-17	1.4254362259788074	0.9637630864745647
GM49797	0.8481380939483643	5.162416922033499	6.879915084292473e-06	4.186851524494224e-06	0.9183781064789871	0.7804192091766378
FAM172A	0.8478246331214905	19.964767935740937	1.0845062626515308e-20	3.159135095987105e-21	2.176091738820329	1.5572518782426135
EIF3M	0.8477936387062073	26.80781521200618	1.556627820413431e-27	3.713975105652819e-28	1.7924483679701475	1.257057617330335
RPS8	0.8474164009094238	300.48516924973865	3.272131511606874e-301	1.0852422290713119e-302	12.903899790248055	8.773764773473408
CNOT2	0.8470542430877686	23.47018589641857	3.386991475368541e-24	8.925739201061201e-25	1.7422449448529411	1.2411953761927923
ZC3H18	0.8470423221588135	12.427419627033379	3.73749287116324e-13	1.4543502919412684e-13	1.2114086485745614	0.8158985980499464
CLUAP1	0.8466978073120117	4.042270091371514	9.072561245183192e-05	5.971399096971069e-05	0.8251601147050617	0.6040828108435887
SMG6	0.8462584018707275	27.029407075206922	9.345293055258342e-28	2.2224954560005055e-28	2.24452	1.7041503648491114
ANGEL2	0.8458372950553894	9.504774089283725	3.1277059098712967e-10	1.4309686763378256e-10	1.1685556523940142	0.7911280408599836
PABPC1	0.8457450866699219	123.44588516953607	3.581911327952043e-124	2.8548464112742855e-125	5.8537	3.8382748463114753
PTPRS	0.8456031680107117	8.820199095930764	1.5128675375204715e-09	7.215244329863671e-10	1.3388964174166007	1.1331196189413266
RPRD2	0.8455522060394287	12.679580635294439	2.0913145774560373e-13	8.04103599584909e-14	1.2798203893722668	0.8525460086651703
PPIP5K2	0.8454667329788208	7.047173411216076	8.970705280265016e-08	4.776534422272489e-08	0.9407939815042007	0.6886685550291047
NRF1	0.8451675176620483	21.119879364385618	7.587883172480105e-22	2.1420480070402764e-22	1.6688916342599052	1.1928706316250237
ARMC5	0.8450920581817627	3.264307615597722	0.000544117	0.000380231	0.8321650876837262	0.5601418813069662
GNE	0.8445241451263428	5.262308343959054	5.466277258512868e-06	3.3026742659738375e-06	0.9143561583298904	1.0592209150206369
LRCH3	0.8443663120269775	14.513995342649649	3.0619962701957116e-15	1.090730384973945e-15	1.6168007210509419	1.163686242816092
EFL1	0.8438096046447754	7.971393951199682	1.0680855726550453e-08	5.352098678762524e-09	0.9216932816938921	0.7537555900303351
RFC3	0.8435395956039429	8.884811292637139	1.3037331466919126e-09	6.191014582696908e-10	0.9170784525351949	0.7163866174935196
PLEKHB2	0.8430873155593872	5.668357723248439	2.1460620598829685e-06	1.255249051609141e-06	1.3033326648530505	0.7429765177422368
[truncated: 4,462 more rows]

## Sheet: C2
gene_name	log2fc	neg_log10fdr	fdr	p-value	C2_avg_expression	Remaining cells_avg_expression
GM32569	7.84519	30.4973	3.18223e-31	9.7452e-32	3.59002	0.932932
FCMR	7.84122	108.43	3.71428e-109	4.42884e-110	3.4208	1.0958
IGLC2	7.82993	101.122	7.55271e-102	9.62069e-103	5.20754	1.32492
2010309G21RIK	7.75564	29.6152	2.42528e-30	7.57105e-31	2.38718	0.678105
MS4A1	7.75447	146.964	1.08551e-147	9.9173e-149	4.87764	1.31243
KLHL14	7.6946	77.6939	2.02338e-78	3.24756e-79	4.03068	1.21664
AGBL1	7.57499	60.1602	6.91561e-61	1.33712e-61	7.56837	1.8442
RELN	7.51666	26.6151	2.42588e-27	8.05166e-28	4.86123	1.01345
RAG1	7.23605	80.0507	8.89792e-81	1.38393e-81	4.38822	1.20705
FCER2A	7.10331	38.579	2.63625e-39	6.99628e-40	2.79422	1.02948
IGHD	6.98465	108.925	1.18858e-109	1.41232e-110	3.7175	0.993338
IGKC	6.84585	Inf	0	0	11.2717	1.51217
TNFRSF13C	6.71215	134.458	3.48046e-135	3.45836e-136	3.35927	0.92976
CD79A	6.7084	Inf	0	0	7.97372	2.2299
TMEM163	6.62092	180.83	1.48056e-181	1.10746e-182	6.66905	1.89285
GM31243	6.4905	51.7992	1.58765e-52	3.44217e-53	2.60043	0.588357
FAM129C	6.43494	129.987	1.02991e-130	1.05606e-131	3.45775	0.883131
DTX1	6.43286	63.8751	1.33316e-64	2.47645e-65	2.48761	1.0295
PAX5	6.41994	Inf	0	0	5.40056	2.20143
CD79B	6.40447	Inf	0	0	6.38674	1.11451
CHST3	6.34114	189.192	6.42268e-190	4.60029e-191	3.98351	1.18452
SRPK3	6.31902	29.9173	1.20985e-30	3.75176e-31	2.00952	0.701914
EBF1	6.29235	Inf	0	0	16.1849	3.98585
CECR2	6.27951	249.382	4.1465e-250	2.15165e-251	7.85213	2.82915
CD19	6.18108	183.39	4.07701e-184	3.00458e-185	2.81139	0.929174
AKAP12	5.98755	157.595	2.54046e-158	2.1527e-159	5.24156	1.70259
BANK1	5.98318	140.006	9.85804e-141	9.40092e-142	7.01916	1.20747
BLK	5.92723	140.149	7.08798e-141	6.74953e-142	3.0567	1.19663
POU2AF1	5.89998	194.329	4.68692e-195	3.22121e-196	3.50718	1.79918
CD22	5.87864	65.464	3.43594e-66	6.24026e-67	2.44001	0.571464
H2-OB	5.83659	125.283	5.21658e-126	5.47143e-127	3.0519	0.71936
FCRLA	5.83612	201.506	3.12004e-202	2.07974e-203	3.89769	1.39405
IGLC3	5.81338	94.581	2.62422e-95	3.56004e-96	3.42471	1.80671
GM30211	5.80175	66.7736	1.68441e-67	3.0127e-68	3.73109	1.89508
IKZF3	5.78914	235.346	4.51132e-236	2.49661e-237	5.57894	1.90699
MYZAP	5.71707	38.7587	1.74294e-39	4.60631e-40	2.35478	0.89386
SLC25A18	5.68512	38.8149	1.53148e-39	4.04111e-40	2.48394	0.598696
VPREB3	5.68099	207.446	3.57926e-208	2.31175e-209	6.38438	3.17373
IGHM	5.67411	Inf	0	0	12.9879	1.74656
CPM	5.65592	118.351	4.45182e-119	4.9335e-120	4.47282	1.6488
GFRA1	5.64501	74.1203	7.58051e-75	1.25958e-75	4.81433	1.75414
NUAK1	5.61107	78.414	3.85437e-79	6.11721e-80	3.37068	0.844913
CACNA1E	5.5942	99.3474	4.49412e-100	5.84868e-101	4.80501	1.8354
RASGRP3	5.5364	47.662	2.17782e-48	4.98019e-49	2.253	0.747556
TMEM108	5.49026	104.147	7.12224e-105	8.77748e-106	4.69793	1.63253
BCL7A	5.46654	164.323	4.75353e-165	3.90988e-166	4.0535	1.08708
SPIB	5.44282	179.084	8.23571e-180	6.21713e-181	3.78008	1.70472
BACH2	5.41256	Inf	0	0	13.2312	3.02655
ATP1B1	5.38588	150.281	5.23149e-151	4.68567e-152	6.91516	1.49669
GM37065	5.36619	31.9528	1.11474e-32	3.32453e-33	2.3473	0.716237
PPM1E	5.26326	80.6427	2.27691e-81	3.51937e-82	5.40226	1.44785
IRF4	5.20503	111.517	3.03778e-112	3.52996e-113	3.31552	1.12221
WHRN	5.13352	60.1082	7.79462e-61	1.5103e-61	2.74344	0.754972
SIGLECG	5.06438	146.911	1.22787e-147	1.12348e-148	2.88734	0.715225
MZB1	5.05369	93.4028	3.9551e-94	5.42011e-95	2.91732	1.61113
GPAM	5.04534	56.7156	1.92475e-57	3.89678e-58	2.68503	0.59761
CPLX2	5.04058	47.6265	2.36301e-48	5.40695e-49	2.84135	1.46957
RALGPS2	5.02533	226.804	1.57161e-227	9.1963e-229	3.99405	0.846317
SNN	5.0082	78.8065	1.56141e-79	2.46732e-80	2.44196	0.846665
SCD1	4.98345	164.052	8.87e-165	7.32026e-166	4.08603	1.41247
SLC9A7	4.95845	116.262	5.47102e-117	6.12338e-118	3.20962	0.778001
NR6A1OS	4.95251	23.7272	1.87404e-24	6.64681e-25	3.42604	0.822979
LY6D	4.95152	242.636	2.31126e-243	1.23761e-244	6.97372	3.65262
FHIT	4.95021	73.0456	9.00299e-74	1.52328e-74	6.14814	1.83998
AFF3	4.9025	271.368	4.28924e-272	1.98302e-273	9.74965	3.58833
SERINC5	4.75359	131.028	9.3816e-132	9.51625e-133	4.96908	1.01077
XRCC6	4.75309	100.112	7.72433e-101	9.9459e-102	4.42379	0.701741
BE692007	4.71938	46.6083	2.46441e-47	5.71719e-48	2.55966	0.771194
GPR155	4.70607	36.9571	1.10389e-37	2.99968e-38	2.7283	0.604902
MCOLN2	4.70011	26.3315	4.66133e-27	1.55485e-27	2.14614	0.532537
BCAR3	4.6694	82.3006	5.00465e-83	7.61817e-84	4.26517	0.999628
GM8369	4.66839	66.4177	3.82221e-67	6.86268e-68	3.42442	1.24317
POLM	4.66413	66.0202	9.54444e-67	1.72158e-67	2.63718	0.658533
EPB41L5	4.66297	23.5471	2.83699e-24	1.00896e-24	2.40716	0.807161
COQ8A	4.64593	36.7702	1.69748e-37	4.62673e-38	2.03253	0.567414
TRP53I11	4.6427	97.2501	5.62209e-98	7.42525e-99	2.611	0.990774
RHOH	4.61351	257.21	6.17263e-258	3.04117e-259	6.09027	1.30666
COBLL1	4.59593	103.305	4.95515e-104	6.18196e-105	3.74823	1.29122
SBK1	4.54702	82.9044	1.24623e-83	1.885e-84	2.31473	0.687583
IL12A	4.54313	51.9167	1.21145e-52	2.62152e-53	2.87125	0.818222
IGLC1	4.53086	65.1353	7.32248e-66	1.33595e-66	5.21014	1.80045
EPHX1	4.50535	28.7958	1.60038e-29	5.08209e-30	1.93268	0.704608
PIK3C2B	4.49881	41.0328	9.27168e-42	2.36206e-42	2.12584	0.616814
H2-DMB2	4.49775	66.311	4.88623e-67	8.79333e-68	2.79989	0.727949
GM15675	4.44281	34.2969	5.04816e-35	1.43586e-35	2.23028	0.958477
EYA1	4.43554	57.147	7.12798e-58	1.43524e-58	3.35922	1.2372
SORCS2	4.41428	42.9958	1.00962e-43	2.50943e-44	2.96789	1.23398
FCRL1	4.36032	48.0235	9.47271e-49	2.16097e-49	2.27622	0.912901
SLAMF6	4.34714	90.2043	6.24757e-91	8.84627e-92	2.79869	0.82791
NEIL1	4.34649	44.2446	5.69415e-45	1.38228e-45	2.40683	0.676051
PIK3IP1	4.29817	46.5366	2.90671e-47	6.75532e-48	2.20609	0.614014
CHCHD10	4.27824	132.063	8.65724e-133	8.70981e-134	4.01134	1.09323
BLNK	4.25785	262.808	1.55592e-263	7.47252e-265	5.76073	2.16813
BTLA	4.23541	60.986	1.03281e-61	1.97554e-62	2.87393	0.710257
GNE	4.20262	41.3703	4.26315e-42	1.07961e-42	2.50161	0.54374
GM4258	4.1851	63.6365	2.30925e-64	4.3151e-65	3.63598	1.00803
DENND5B	4.18133	101.056	8.79194e-102	1.12114e-102	3.66039	1.29099
SPNS3	4.15553	46.853	1.40275e-47	3.2407e-48	3.05024	0.635688
HDAC9	4.13305	76.2305	5.88192e-77	9.59485e-78	5.09376	1.48887
TRIB2	4.13161	35.6033	2.49304e-36	6.919e-37	2.3989	1.18597
HEG1	4.12314	115.976	1.05586e-116	1.18322e-117	3.46133	0.896716
SOX5	4.11885	30.1389	7.26247e-31	2.23707e-31	4.30069	1.45544
KCNQ5	4.11873	135.583	2.60922e-136	2.57465e-137	7.76498	3.04299
NRXN1	4.11753	30.1585	6.942e-31	2.13716e-31	3.63792	1.57664
BMF	4.11255	53.9706	1.07001e-54	2.24753e-55	2.23963	0.825587
2610307P16RIK	4.10813	51.0365	9.19458e-52	2.02393e-52	5.15118	2.36305
MTSS1	4.0973	246.334	4.63113e-247	2.43508e-248	4.83605	1.27652
KCTD3	4.09445	63.9769	1.05472e-64	1.9534e-65	2.53503	0.541358
CXXC5	4.09073	119.702	1.98587e-120	2.17333e-121	2.61226	1.11821
RUBCN	4.08669	59.6181	2.4092e-60	4.70469e-61	2.28033	0.551462
SEMA4B	4.08449	106.322	4.76454e-107	5.76006e-108	3.22471	0.937556
AP1S3	4.08419	96.3264	4.71661e-97	6.26191e-98	3.15957	0.818075
FOXO1	4.06628	230.344	4.52522e-231	2.58549e-232	4.39617	1.27501
RAPGEF5	4.06339	37.4096	3.89391e-38	1.0522e-38	2.96401	0.780508
TUBB2B	4.04651	25.528	2.96454e-26	1.00809e-26	2.00348	0.926973
DPP4	4.03356	83.7148	1.92839e-84	2.89818e-85	2.89854	0.973143
IMMP2L	4.02571	56.0599	8.7125e-57	1.78194e-57	5.68508	1.62538
ARL5C	4.01115	120.707	1.96279e-121	2.13723e-122	3.9413	1.06799
SNX29	4.01013	145.457	3.49301e-146	3.21534e-147	4.66943	1.13718
BFSP2	4.00153	22.9757	1.05752e-23	3.81063e-24	2.30035	1.27676
ZFPM1	3.98138	63.1121	7.72547e-64	1.45106e-64	2.27007	0.994806
FAM53B	3.94861	91.0702	8.50835e-92	1.19652e-92	3.29361	0.75176
ST6GAL1	3.94566	99.7556	1.7556e-100	2.27748e-101	3.43211	1.12697
ZFP318	3.94308	44.7907	1.61905e-45	3.88339e-46	2.69012	0.583955
ACSS1	3.92551	81.2416	5.73349e-82	8.82257e-83	2.73753	0.773942
HDAC8	3.89468	87.5587	2.76226e-88	4.01416e-89	4.69181	1.11359
CERK	3.83971	281.882	1.31292e-282	5.7438e-284	4.91415	1.10142
MAST4	3.82889	82.9338	1.16455e-83	1.75984e-84	3.93526	1.55335
SCML4	3.80465	50.8195	1.5153e-51	3.34177e-52	3.1239	1.59085
ZBTB10	3.80406	66.0514	8.88337e-67	1.60112e-67	2.47023	0.892421
PRKCE	3.79713	194.667	2.15058e-195	1.4721e-196	5.90753	1.60262
STRBP	3.79287	168.005	9.88219e-169	7.84193e-170	4.02734	1.04889
LEF1	3.77919	54.5243	2.99005e-55	6.2186e-56	4.97058	2.86478
E330020D12RIK	3.76368	22.3147	4.84557e-23	1.77881e-23	2.6273	0.833738
EAF2	3.75523	25.1577	6.95483e-26	2.38131e-26	2.16447	0.701436
TIFA	3.73767	94.3095	4.90311e-95	6.67191e-96	4.12723	0.790161
VAV2	3.72128	62.0243	9.45501e-63	1.79418e-63	2.26156	0.613076
PTPRCAP	3.71182	181.192	6.43259e-182	4.79382e-183	3.29691	1.59742
CXCR5	3.70745	29.6332	2.32693e-30	7.2576e-31	2.16652	1.24508
GLCCI1	3.6949	145.303	4.97764e-146	4.60256e-147	3.91414	1.1546
CNP	3.69415	97.5356	2.91321e-98	3.8355e-99	2.98764	0.706717
NAV2	3.6923	43.4022	3.96096e-44	9.74114e-45	4.92084	0.999761
SWAP70	3.68759	96.1979	6.34055e-97	8.4354e-98	3.96423	0.826254
FCHSD2	3.66338	103.308	4.92135e-104	6.13301e-105	4.13	0.940215
FOXP1	3.65016	Inf	0	0	11.917	2.90719
MYL4	3.64541	46.9468	1.13021e-47	2.60638e-48	2.66672	1.81706
HVCN1	3.62584	112.97	1.07076e-113	1.22799e-114	3.24223	0.692828
TRAM2	3.61303	53.2546	5.56429e-54	1.18182e-54	2.64479	0.637219
ZFP507	3.60765	29.0205	9.53988e-30	3.01363e-30	2.05962	0.726892
PTP4A3	3.60743	126.394	4.03344e-127	4.21936e-128	2.77814	0.77158
UCHL1	3.60584	30.7199	1.90573e-31	5.80978e-32	2.45371	1.10482
TRAF3IP2	3.60276	24.3571	4.39471e-25	1.53384e-25	1.83578	0.585418
GRAP	3.59844	49.7777	1.66841e-50	3.71859e-51	2.0426	1.04859
GRAMD4	3.57814	126.689	2.04844e-127	2.14003e-128	3.42418	1.00692
SOX4	3.57097	84.9243	1.19041e-85	1.76935e-86	4.87607	1.57346
NME7	3.56788	33.7965	1.59786e-34	4.59556e-35	2.55519	0.538981
C1GALT1	3.55668	141.68	2.0911e-142	1.96527e-143	3.85461	0.824459
PPP3CC	3.55107	51.2406	5.74633e-52	1.25696e-52	2.28504	0.936598
TRAF5	3.53488	72.903	1.25036e-73	2.12419e-74	2.643	0.675264
MEF2C	3.53421	263.481	3.30114e-264	1.5672e-265	6.49871	1.72695
FAM43A	3.52722	62.7944	1.60561e-63	3.02908e-64	2.35425	0.762305
SNX30	3.52244	115.932	1.1685e-116	1.31105e-117	2.85887	0.808474
CD72	3.5197	160.813	1.53802e-161	1.27779e-162	3.94731	1.54907
MTURN	3.50721	27.013	9.70569e-28	3.19192e-28	1.9596	0.81065
EIF2AK3	3.50179	101.899	1.26189e-102	1.59348e-103	3.50543	0.92688
PLEKHA2	3.49578	304.153	7.02358e-305	2.77221e-306	5.06943	1.30025
PGAP1	3.49563	40.6612	2.18167e-41	5.59117e-42	2.93816	0.779557
EEF2K	3.48933	44.3986	3.99396e-45	9.65144e-46	2.87251	0.728868
S1PR1	3.47695	72.367	4.29567e-73	7.33335e-74	2.57133	1.28679
KDM1B	3.47578	31.9829	1.04016e-32	3.09924e-33	2.46362	0.635279
FTX	3.47023	37.8201	1.51315e-38	4.05539e-39	2.12526	0.593893
RRAS2	3.46645	54.2764	5.29231e-55	1.10579e-55	2.46143	1.28742
ABLIM1	3.46193	205.089	8.14616e-206	5.3176e-207	3.87027	2.5008
PAFAH1B3	3.459	86.256	5.54687e-87	8.19093e-88	3.29412	0.925393
DNAJC7	3.45376	165.009	9.79334e-166	7.96063e-167	5.16153	1.04667
CBX7	3.45239	30.437	3.65624e-31	1.12069e-31	1.88945	0.891131
GM49980	3.44347	99.8988	1.26247e-100	1.63253e-101	3.89838	0.935949
H2-OA	3.44245	38.7501	1.77803e-39	4.70151e-40	2.06721	0.958741
SNX25	3.43849	57.8206	1.51139e-58	3.0182e-59	2.66544	0.747892
COQ7	3.42662	45.1959	6.36881e-46	1.5153e-46	3.35066	0.5671
DGKD	3.41958	301.489	3.24179e-302	1.30638e-303	5.59807	1.23599
MYB	3.41911	102.134	7.34344e-103	9.24264e-104	4.28456	1.29664
AKT3	3.41669	137.279	5.2613e-138	5.08994e-139	5.28173	1.57192
BCL11A	3.41338	59.6079	2.46662e-60	4.82023e-61	3.25958	1.03377
TCF3	3.39783	123.397	4.0089e-124	4.27114e-125	2.9839	0.764665
CD55	3.39498	110.14	7.24629e-111	8.51034e-112	3.72759	1.29971
CCR7	3.38899	87.9082	1.23528e-88	1.78148e-89	3.04432	2.89777
IL2RA	3.38363	40.5362	2.90961e-41	7.48083e-42	3.2899	2.4052
SUSD1	3.37577	60.4233	3.77327e-61	7.26951e-62	3.09143	0.842586
BCR	3.34998	93.1169	7.64014e-94	1.05229e-94	3.25168	0.918639
PPP1R16B	3.33652	182.891	1.28614e-183	9.4961e-185	4.12947	2.40265
ESR1	3.32877	34.9266	1.1841e-35	3.32221e-36	3.08601	0.792948
PGM2L1	3.32523	67.2604	5.49026e-68	9.74395e-69	2.90181	0.870234
RASGRP1	3.32423	34.7927	1.61173e-35	4.54202e-36	2.00943	0.930707
SLAIN1	3.31512	31.7304	1.86039e-32	5.56885e-33	2.01199	0.859244
CAMK2B	3.31372	33.9309	1.17259e-34	3.35788e-35	2.00383	0.702427
SLCO4A1	3.31212	29.0401	9.11799e-30	2.87784e-30	2.33434	0.645927
MSI2	3.30383	222.41	3.89424e-223	2.35933e-224	4.70205	1.66497
SLC30A5	3.3006	106.582	2.61791e-107	3.1613e-108	3.36008	0.766086
CDYL2	3.29066	55.4473	3.57034e-56	7.34664e-57	3.26743	0.902844
DIPK1A	3.2872	46.8445	1.43068e-47	3.30916e-48	3.87601	0.76354
TMEM131L	3.28109	210.449	3.55466e-211	2.25662e-212	5.39535	1.3559
GPD1L	3.27779	94.9664	1.08056e-95	1.45993e-96	2.72067	0.680131
BICRA	3.26745	98.8705	1.34731e-99	1.75898e-100	3.26888	1.00411
BC035044	3.25294	53.3792	4.17644e-54	8.85894e-55	2.80532	0.983821
RAI1	3.24344	83.8003	1.58389e-84	2.37824e-85	3.17278	0.88596
SATB1	3.23025	147.208	6.20101e-148	5.64818e-149	6.03943	1.88463
TFDP2	3.21787	53.8057	1.56409e-54	3.30043e-55	2.66324	0.698161
NFATC3	3.21431	217.237	5.79778e-218	3.60861e-219	4.25421	1.13566
ZDHHC14	3.21352	85.5609	2.74844e-86	4.06614e-87	4.59818	2.0006
DMXL1	3.2067	149.711	1.94329e-150	1.7459e-151	4.10264	1.04672
PHKA1	3.18468	24.3341	4.63291e-25	1.61826e-25	2.07847	0.57831
CD2	3.16803	83.6475	2.25167e-84	3.38715e-85	2.89692	2.39229
CD69	3.16585	100.612	2.44067e-101	3.12916e-102	4.35687	1.7013
PKIG	3.16517	177.332	4.65372e-178	3.53878e-179	3.70488	0.972065
PIM2	3.15991	22.5048	3.1278e-23	1.14217e-23	2.23454	0.761909
PDE7A	3.15526	136.548	2.832e-137	2.77103e-138	3.62531	1.27279
2900026A02RIK	3.13423	23.8219	1.50691e-24	5.33219e-25	3.09453	0.809906
ARHGAP12	3.13351	49.0524	8.86284e-50	1.99616e-50	2.28415	0.734357
A630001G21RIK	3.12939	108.322	4.76831e-109	5.69881e-110	2.72795	0.702291
GGA2	3.12399	45.793	1.61056e-46	3.79858e-47	2.00244	0.52862
PTPN4	3.12341	54.4261	3.7487e-55	7.81713e-56	2.40509	0.774155
DHX57	3.10641	31.9225	1.19529e-32	3.56641e-33	2.22983	0.612545
PECAM1	3.10126	96.1824	6.56993e-97	8.74963e-98	3.36814	1.26723
H2-Q6	3.09794	132.61	2.45363e-133	2.46176e-134	3.15622	1.44387
STAMBPL1	3.08687	79.7341	1.84454e-80	2.88671e-81	3.39462	0.959664
IQCB1	3.08416	34.2848	5.18983e-35	1.47688e-35	2.37111	0.671244
ALKBH8	3.07346	24.7028	1.98236e-25	6.87232e-26	2.30405	0.516964
RFTN1	3.06886	125.478	3.32726e-126	3.48522e-127	4.27618	1.31387
ITPR3	3.06371	55.7611	1.73358e-56	3.5576e-57	2.21129	0.771907
HDAC7	3.05975	65.704	1.97685e-66	3.57939e-67	2.41567	0.76934
RUBCNL	3.03531	32.9909	1.02126e-33	2.98937e-34	2.1088	0.798359
CERS4	3.03521	26.9808	1.04529e-27	3.44197e-28	2.03593	1.03523
MAML2	3.03516	76.9467	1.13062e-77	1.82872e-78	4.68354	2.00017
ARNTL	3.03453	50.027	9.39746e-51	2.08285e-51	2.40463	0.864048
MYO1E	3.0342	113.032	9.28338e-114	1.06337e-114	4.90952	1.96014
CARD11	3.03148	34.911	1.22736e-35	3.44699e-36	2.3956	1.43917
RERE	3.01563	141.483	3.28738e-142	3.09411e-143	3.85693	1.12514
MAP4K1	2.99691	58.4982	3.17529e-59	6.28836e-60	2.25161	0.577525
KLHL6	2.99458	114.063	8.6417e-115	9.81524e-116	4.19217	1.06677
APOBEC3	2.9915	158.589	2.57704e-159	2.16591e-160	3.43626	1.02418
HIVEP2	2.98671	164.187	6.50439e-165	5.35898e-166	5.39649	1.99918
LRMP	2.98346	122.572	2.67626e-123	2.88088e-124	4.13388	0.976979
N4BP2	2.97669	91.2361	5.80582e-92	8.12462e-93	2.70988	0.785843
ADAMTS6	2.96803	44.9198	1.20271e-45	2.87482e-46	3.04101	1.28922
DESI1	2.96775	58.4569	3.49217e-59	6.92073e-60	3.06572	0.740575
FOXN3	2.96771	245.197	6.34902e-246	3.35588e-247	6.28782	1.90633
ID3	2.96375	63.2759	5.2978e-64	9.93611e-65	3.05482	1.17788
SCAI	2.96222	49.2249	5.95748e-50	1.3385e-50	2.98668	0.966542
TXNDC11	2.94928	87.9054	1.24339e-88	1.79491e-89	3.28488	0.836821
IVD	2.94789	26.9297	1.17569e-27	3.87623e-28	2.19652	0.431039
SLC1A5	2.94759	96.5204	3.01737e-97	4.00178e-98	3.09341	0.885321
ARID1B	2.94535	171.838	1.45331e-172	1.1312e-173	5.79525	1.5821
TCF12	2.93008	207.523	3.00026e-208	1.93365e-209	5.1177	1.60414
SLC12A6	2.92624	223.953	1.11303e-224	6.66649e-226	6.16051	1.70973
CBFA2T3	2.92564	52.3933	4.0433e-53	8.68255e-54	3.02177	0.961705
NCK2	2.9127	32.7281	1.87047e-33	5.49575e-34	2.2386	0.904304
DOCK9	2.9058	27.3641	4.32397e-28	1.41188e-28	2.26791	0.96795
AHDC1	2.89565	38.2524	5.59219e-39	1.49104e-39	2.27436	0.932877
E130308A19RIK	2.88885	25.4778	3.32818e-26	1.13312e-26	2.56517	0.70806
CD38	2.88248	43.5679	2.7048e-44	6.63322e-45	2.70384	0.930416
CCM2	2.85898	140.348	4.48728e-141	4.26062e-142	3.90013	1.09504
GM43305	2.85825	97.8096	1.5502e-98	2.03883e-99	3.64789	1.2271
POU2F2	2.85691	104.056	8.79633e-105	1.0877e-105	3.52446	1.24956
JAKMIP1	2.85663	31.6614	2.18047e-32	6.537e-33	2.01821	1.24438
CIITA	2.83756	21.4015	3.96739e-22	1.48654e-22	2.22076	0.774396
BTRC	2.83543	42.3011	4.99973e-43	1.25166e-43	2.62394	0.760295
RUFY2	2.8313	19.8038	1.571e-20	6.08584e-21	1.99368	0.603817
RABEP2	2.82625	31.1119	7.72899e-32	2.34024e-32	1.99406	0.621749
SMARCA4	2.82547	109.301	4.99719e-110	5.91029e-111	4.51838	1.08741
ARHGAP35	2.80759	26.5317	2.93995e-27	9.76602e-28	2.32286	0.691619
ERO1LB	2.79247	88.8345	1.46399e-89	2.09921e-90	3.16257	0.87178
PHTF2	2.79068	47.9694	1.07309e-48	2.45096e-49	2.56716	0.816803
SESN1	2.78985	52.1185	7.61258e-53	1.64417e-53	2.5827	0.811079
PAKAP	2.78767	26.1858	6.51859e-27	2.18875e-27	2.73782	1.47957
TRIM11	2.78602	78.6134	2.43575e-79	3.85902e-80	2.59411	0.813251
PML	2.7772	34.6876	2.05302e-35	5.79695e-36	2.09353	0.627009
CHD6	2.77668	108.986	1.03318e-109	1.22482e-110	3.0998	0.927927
GRAMD3	2.77139	92.5925	2.55585e-93	3.54137e-94	3.19806	2.04352
MICAL3	2.76566	17.4144	3.85106e-18	1.58751e-18	1.91479	0.64965
YPEL2	2.76394	20.2405	5.74818e-21	2.20693e-21	2.20455	0.713663
GIMAP6	2.76326	70.8896	1.28935e-71	2.21891e-72	2.98222	2.33284
WDFY4	2.75375	141.38	4.17219e-142	3.93266e-143	4.31151	1.1756
CARD6	2.7499	26.1621	6.88427e-27	2.31439e-27	2.14724	1.03167
TAPT1	2.72998	66.3806	4.16275e-67	7.48559e-68	3.10355	0.890073
PSD3	2.72534	58.978	1.05194e-59	2.0702e-60	2.95158	1.26957
HIBADH	2.70842	63.5916	2.56107e-64	4.7892e-65	2.94442	0.738877
ADGRG1	2.70612	21.6708	2.1338e-22	7.95388e-23	2.58783	1.17237
SCMH1	2.70339	44.3982	3.99766e-45	9.66589e-46	2.96442	0.865634
RABGAP1L	2.70122	175.209	6.17683e-176	4.7396e-177	4.25541	1.64219
MSH3	2.69953	36.7222	1.89583e-37	5.17258e-38	2.59233	0.719826
LRBA	2.68893	61.4969	3.18522e-62	6.07064e-63	3.0129	1.06594
SLC38A9	2.68415	48.4364	3.6613e-49	8.30183e-50	2.63684	0.768985
ZHX2	2.65238	75.2845	5.19379e-76	8.55835e-77	3.2891	1.35313
KYNU	2.64885	18.6688	2.14377e-19	8.50583e-20	2.45003	1.05577
TRP53INP1	2.64824	93.3901	4.07327e-94	5.58768e-95	2.90201	1.17323
SUFU	2.64352	26.096	8.01665e-27	2.6984e-27	2.02861	0.611977
GIMAP1	2.64233	32.881	1.31527e-33	3.8536e-34	1.92939	1.48294
E130307A14RIK	2.64167	26.7569	1.75013e-27	5.78466e-28	2.48488	0.779676
SNX8	2.6408	46.4884	3.24804e-47	7.56652e-48	2.55579	0.818951
MLXIP	2.6392	84.2293	5.8973e-85	8.82235e-86	3.11631	0.960532
INPP4B	2.62784	43.8806	1.31651e-44	3.21044e-45	4.92794	1.94928
TTPAL	2.62686	46.967	1.079e-47	2.48679e-48	2.14071	0.710351
CDKAL1	2.62358	59.0478	8.95684e-60	1.75775e-60	2.72747	0.859592
TGFBR2	2.62336	137.137	7.2941e-138	7.0968e-139	3.80219	1.29292
PCED1B	2.62134	24.8494	1.41459e-25	4.8845e-26	2.26508	0.943743
RNF145	2.62054	100.746	1.79665e-101	2.30098e-102	3.08051	1.04585
CMAH	2.61653	92.1996	6.31536e-93	8.77666e-94	3.06779	1.50517
ELP4	2.61252	16.4623	3.44934e-17	1.46951e-17	2.85823	0.715634
FGD6	2.60953	17.8569	1.39031e-18	5.66794e-19	2.70717	0.7434
GM43813	2.60696	26.4833	3.2861e-27	1.0934e-27	2.49696	0.787968
RFX7	2.60258	93.0331	9.26711e-94	1.27765e-94	3.41581	1.10685
CSNK1G3	2.59651	114.078	8.36518e-115	9.47808e-116	3.33997	0.995952
ARAP2	2.59545	74.0886	8.15455e-75	1.35788e-75	3.12461	1.35196
IL21R	2.59464	68.6009	2.50679e-69	4.38325e-70	2.97016	1.23496
MAP3K1	2.5943	146.106	7.82571e-147	7.18203e-148	3.5146	1.07473
CNKSR3	2.59337	14.7419	1.81163e-15	8.05556e-16	2.38097	0.676834
AGO1	2.58991	26.5061	3.11853e-27	1.03635e-27	1.9532	0.587088
FAM214A	2.57858	27.3163	4.82677e-28	1.57806e-28	2.39519	0.863144
GM15987	2.57203	17.5032	3.13915e-18	1.29231e-18	2.5088	0.881397
TIA1	2.57042	61.4381	3.6466e-62	6.95501e-63	2.57354	0.739576
PREP	2.56654	44.9198	1.20271e-45	2.87387e-46	2.78822	0.754793
ARHGEF18	2.56296	84.5674	2.70778e-85	4.03215e-86	3.59289	1.23965
FOXP4	2.55253	43.8272	1.48872e-44	3.63243e-45	2.16688	0.760199
ZBTB20	2.55149	152.492	3.22352e-153	2.82492e-154	5.7461	2.04179
NEMP2	2.55077	18.127	7.46504e-19	3.01548e-19	1.67232	0.621219
HES6	2.5469	30.0194	9.56222e-31	2.95603e-31	2.2171	0.567233
EEFSEC	2.54068	20.4944	3.20358e-21	1.22334e-21	2.25561	0.537992
ZFP280D	2.53418	62.2131	6.12219e-63	1.15921e-63	2.50901	0.768591
ZFP1	2.52856	18.6263	2.36438e-19	9.40076e-20	1.85755	0.614773
ZFP398	2.52601	25.3188	4.79985e-26	1.6408e-26	2.16893	0.670791
TTC5	2.51966	28.0892	8.14249e-29	2.62502e-29	2.06802	0.545673
TMEM64	2.51808	33.7741	1.68218e-34	4.84502e-35	1.95791	0.906209
USP6NL	2.5175	57.6569	2.20346e-58	4.41544e-59	2.64909	0.917113
SH3PXD2A	2.5126	41.8773	1.32641e-42	3.33892e-43	2.63571	1.03596
PLA2G12A	2.5115	26.0299	9.33508e-27	3.14734e-27	2.20842	0.686232
MANEA	2.50573	21.1472	7.12551e-22	2.68264e-22	2.21001	0.604839
MFSD4A	2.50439	24.7219	1.89715e-25	6.57432e-26	2.03006	0.68655
RRM2B	2.50279	31.1161	7.65335e-32	2.31629e-32	2.49692	0.701424
ZBTB4	2.49449	17.3676	4.28974e-18	1.7719e-18	1.99424	0.781565
KCNQ1OT1	2.49101	52.4	3.98106e-53	8.5434e-54	3.71247	1.39186
2610035D17RIK	2.48847	17.0791	8.33509e-18	3.47914e-18	2.83311	1.2307
AW554918	2.48609	29.285	5.18855e-30	1.62903e-30	2.94135	0.840294
TRAF6	2.48129	47.6143	2.4308e-48	5.56541e-49	2.58641	0.738534
LIN52	2.47915	30.5954	2.53868e-31	7.75337e-32	2.73295	0.826381
SFI1	2.47789	30.5553	2.78436e-31	8.51523e-32	2.39133	0.810594
MAN1A	2.47518	117.993	1.01727e-118	1.13015e-119	4.97618	1.8981
STK3	2.47234	32.1539	7.01666e-33	2.08292e-33	3.42117	0.865814
BCOR	2.47077	62.1328	7.36556e-63	1.39667e-63	2.53581	0.996376
ST6GALNAC3	2.46835	17.6566	2.20491e-18	9.04969e-19	3.72199	2.16326
DGKA	2.4659	37.9414	1.14452e-38	3.06428e-39	2.35701	0.820654
SMG6	2.46521	107.591	2.56456e-108	3.08271e-109	4.21165	1.43412
SESN3	2.46036	49.7982	1.59133e-50	3.5424e-51	2.459	1.07011
FAM169B	2.45852	44.8299	1.47955e-45	3.54268e-46	2.56222	1.35285
ZBTB18	2.45444	43.2706	5.36323e-44	1.32267e-44	2.2154	0.682435
ZFP831	2.45051	18.7969	1.59613e-19	6.29995e-20	2.40733	1.27822
2610037D02RIK	2.44746	25.5523	2.80376e-26	9.52644e-27	2.42637	0.712876
GIMAP9	2.44656	19.5677	2.70613e-20	1.05242e-20	1.9496	0.968004
AMMECR1	2.44577	27.6382	2.30021e-28	7.48218e-29	2.39328	0.709237
CLEC2I	2.44405	15.0039	9.91073e-16	4.3768e-16	2.16054	0.69224
METTL25	2.43511	16.6793	2.09267e-17	8.82584e-18	2.00143	0.559708
CLCF1	2.43493	16.2405	5.74727e-17	2.46278e-17	2.17184	0.860864
ETS1	2.43449	229.146	7.14001e-230	4.08929e-231	4.58785	1.99551
KTN1	2.43045	92.3021	4.98726e-93	6.92407e-94	2.80995	1.00733
DENND6A	2.42165	33.428	3.73216e-34	1.08164e-34	2.28754	0.637646
DMAC2	2.42155	15.4776	3.32941e-16	1.45334e-16	1.93031	0.502496
TASOR2	2.41502	46.9075	1.23723e-47	2.85659e-48	2.38268	0.812694
SASH3	2.40934	46.5204	3.01727e-47	7.02059e-48	2.20511	0.675014
NFRKB	2.4022	37.3611	4.35443e-38	1.17725e-38	2.03773	0.643486
COG5	2.40173	66.5779	2.64314e-67	4.73474e-68	3.02143	0.970438
GEM	2.40093	27.4134	3.85995e-28	1.25877e-28	2.27805	1.30225
EDEM3	2.39899	40.5847	2.6017e-41	6.68198e-42	2.74215	0.819853
SIMC1	2.39297	23.5005	3.1589e-24	1.12519e-24	2.61847	0.947372
AFF1	2.39185	150.659	2.19171e-151	1.94792e-152	5.62413	1.92535
FIG4	2.38976	24.5841	2.60544e-25	9.05755e-26	2.12456	0.571092
CBLB	2.38101	101.559	2.76149e-102	3.49855e-103	4.00655	1.68554
EXOC4	2.3784	100.093	8.07535e-101	1.0409e-101	3.95879	1.42427
TRAK1	2.37746	82.4368	3.65731e-83	5.55714e-84	2.95911	0.988936
TRIM44	2.37262	51.3508	4.45896e-52	9.74128e-53	2.39413	0.785239
DGKE	2.37093	15.299	5.02289e-16	2.2009e-16	1.97853	0.647403
ABCG1	2.36443	83.2558	5.54942e-84	8.37085e-85	3.01732	1.19971
PPM1L	2.35399	24.7915	1.61618e-25	5.58725e-26	2.82846	1.62008
RBM41	2.3536	17.5752	2.6595e-18	1.09375e-18	2.20669	0.63502
LAMC1	2.35266	39.1718	6.73363e-40	1.76658e-40	2.53512	1.10497
DEPDC5	2.35076	31.0917	8.09736e-32	2.4529e-32	2.29865	0.670366
ARHGAP24	2.34628	69.0665	8.58019e-70	1.49319e-70	6.04524	2.39336
HIRA	2.34564	33.8327	1.47003e-34	4.22385e-35	2.52948	0.696664
DCAF1	2.34432	30.9515	1.11806e-31	3.39768e-32	2.20229	0.721188
INAFM2	2.34054	14.7157	1.92434e-15	8.57002e-16	2.13831	0.568995
CTSO	2.33807	23.5424	2.86833e-24	1.0205e-24	1.96605	0.639996
SHPRH	2.33654	24.3905	4.06908e-25	1.41907e-25	1.99965	0.602625
SNAPC3	2.3333	30.2997	5.0152e-31	1.54069e-31	1.97343	0.651909
LRRC8C	2.33272	58.1827	6.56581e-59	1.30573e-59	2.9895	1.05557
STYX	2.33039	18.0686	8.53827e-19	3.45725e-19	2.27792	0.667399
GM43462	2.32987	17.1337	7.35031e-18	3.06347e-18	1.96427	0.673165
SH3RF1	2.32843	14.5619	2.74204e-15	1.22684e-15	2.88458	1.07844
EIF2AK4	2.32678	22.3047	4.95819e-23	1.82083e-23	2.17545	0.617877
CD40	2.32055	22.5528	2.80057e-23	1.01997e-23	2.23272	0.920104
AP1AR	2.31703	33.5142	3.06087e-34	8.85398e-35	2.35876	0.709098
FAM117A	2.31055	31.0382	9.15829e-32	2.77555e-32	2.18179	0.697899
POLD1	2.30877	22.9992	1.00193e-23	3.60618e-24	2.0969	0.546676
VPS13A	2.30799	71.2686	5.38753e-72	9.25679e-73	2.65388	0.910103
TMEM245	2.30441	34.8556	1.39457e-35	3.92235e-36	2.26605	0.707976
MYLIP	2.30152	95.5695	2.69465e-96	3.62585e-97	3.17901	1.2259
POU2F1	2.29792	54.4535	3.51947e-55	7.33425e-56	2.94967	0.953885
CD37	2.2969	138.138	7.28573e-139	7.01827e-140	3.64006	1.2357
PANX1	2.29593	24.7899	1.62224e-25	5.61046e-26	1.95801	0.690843
TBC1D1	2.29331	74.5103	3.08799e-75	5.11398e-76	3.17882	1.01945
CNOT2	2.29218	98.9824	1.04138e-99	1.35813e-100	3.13469	1.04775
PARP11	2.28256	16.3931	4.04439e-17	1.72581e-17	1.97546	0.618199
KLHL24	2.27969	140.254	5.5761e-141	5.30214e-142	3.5949	1.22224
ZC3H7B	2.27888	16.7383	1.82676e-17	7.69429e-18	2.00194	0.626692
FARS2	2.27626	46.9707	1.06981e-47	2.46267e-48	2.88097	0.938368
IFI209	2.27537	49.7183	1.913e-50	4.269e-51	2.71984	1.05008
CALCOCO1	2.2649	17.2638	5.4473e-18	2.2568e-18	2.04031	0.769302
DDAH2	2.2648	17.3919	4.05622e-18	1.67321e-18	2.06868	0.915111
INPP5F	2.26196	18.4295	3.71933e-19	1.48753e-19	2.10824	0.557529
DIS3L2	2.26111	27.3365	4.60832e-28	1.506e-28	2.47244	0.758521
CAMK2D	2.25957	123.284	5.2021e-124	5.55676e-125	4.12508	1.67558
DCAF17	2.25912	16.4793	3.317e-17	1.41268e-17	2.00628	0.547442
TFEB	2.25813	43.4784	3.32379e-44	8.1558e-45	2.38525	0.801239
SLF1	2.25791	22.0182	9.58923e-23	3.54137e-23	2.20317	0.601294
MIOS	2.25768	14.3413	4.55735e-15	2.05037e-15	2.00912	0.548022
BBS9	2.25754	16.6483	2.24763e-17	9.4887e-18	2.50513	0.797819
MAN2A2	2.25567	44.0763	8.38923e-45	2.04231e-45	2.34232	0.804712
TXNDC16	2.25258	58.9799	1.04742e-59	2.05985e-60	2.9856	1.10203
ZFP260	2.2512	15.5526	2.80134e-16	1.22012e-16	2.04177	0.621654
ARHGAP17	2.24982	119.806	1.56305e-120	1.70844e-121	3.9281	1.2876
DUSP2	2.24182	109.439	3.6402e-110	4.30031e-111	3.77443	1.92386
VGLL4	2.2271	87.0307	9.3165e-88	1.36417e-88	3.25178	1.45305
HEATR6	2.22507	33.1556	6.98893e-34	2.03804e-34	2.30778	0.670546
SPATA5	2.22457	33.8294	1.48131e-34	4.2583e-35	2.91814	0.917887
PHLPP1	2.22333	64.4691	3.39578e-65	6.2423e-66	3.76721	1.66352
KANSL1L	2.22164	69.6295	2.34706e-70	4.08128e-71	4.18004	1.53901
UTP14B	2.22006	12.7277	1.87191e-13	8.87387e-14	2.1867	0.596023
ADAM10	2.21491	64.1369	7.2956e-65	1.34615e-65	3.95896	1.14426
ZFP62	2.21416	40.3492	4.47556e-41	1.15688e-41	2.17707	0.724371
ZFP266	2.21315	16.0006	9.98648e-17	4.30552e-17	2.16219	0.628949
KDM4B	2.21157	18.5583	2.76479e-19	1.10233e-19	1.79861	0.658728
TRIM24	2.20857	37.2965	5.05283e-38	1.36746e-38	2.0382	0.725311
ASF1A	2.2082	22.3973	4.00548e-23	1.46654e-23	2.20207	0.555484
SINHCAF	2.2064	18.2172	6.06427e-19	2.43876e-19	1.96668	0.601044
FAM3C	2.2037	35.1512	7.06066e-36	1.97223e-36	2.48118	0.706132
DIP2C	2.1993	20.0593	8.72365e-21	3.36136e-21	3.19051	1.16054
ANKRD10	2.19878	44.5583	2.76533e-45	6.65573e-46	2.26611	0.813309
L3MBTL3	2.19736	23.1832	6.559e-24	2.34987e-24	2.46461	0.831438
ZFP292	2.19204	105.821	1.50947e-106	1.83319e-107	3.16412	1.17975
URI1	2.19144	36.1984	6.33336e-37	1.74198e-37	2.36135	0.729444
ZDHHC17	2.19094	26.2451	5.68661e-27	1.90626e-27	1.98929	0.673728
SOCS5	2.19086	16.7349	1.84113e-17	7.75735e-18	1.99161	0.862037
UNK	2.18878	18.5946	2.54341e-19	1.01231e-19	1.80589	0.54725
FGFR1OP	2.18808	40.2795	5.2537e-41	1.35947e-41	2.25304	0.701827
TFRC	2.18235	45.7134	1.93457e-46	4.56811e-47	2.68543	0.966951
OTUD7B	2.18159	32.5096	3.09303e-33	9.122e-34	2.40623	0.990075
RFX3	2.18137	37.935	1.16151e-38	3.11136e-39	2.80502	1.10488
EML4	2.18122	80.1402	7.24174e-81	1.12534e-81	3.52357	1.24243
ATF7	2.1788	55.4172	3.82613e-56	7.87826e-57	2.8555	0.958552
SETBP1	2.17594	16.2412	5.73886e-17	2.45838e-17	3.38662	2.28965
ASB3	2.17415	20.5453	2.84919e-21	1.08683e-21	1.92423	0.692077
PDS5B	2.17119	52.1982	6.33623e-53	1.36588e-53	2.80128	0.925923
CEP68	2.16823	14.1482	7.10902e-15	3.21407e-15	1.79538	0.58434
PLCXD2	2.16304	20.7886	1.62697e-21	6.15223e-22	2.22152	1.30161
GPATCH2	2.15426	16.0484	8.94641e-17	3.85217e-17	2.07249	0.615233
MINDY2	2.15414	56.9626	1.08995e-57	2.19766e-58	3.11392	0.949271
TPST1	2.15269	16.5711	2.68444e-17	1.13772e-17	2.07564	0.684682
PYM1	2.1521	16.2984	5.03057e-17	2.15219e-17	1.9077	0.463763
CDIP1	2.14941	40.6902	2.04102e-41	5.22789e-42	2.29026	0.795592
CD2AP	2.14599	60.6748	2.11427e-61	4.06163e-62	2.6528	0.999596
YTHDC2	2.14475	24.3945	4.03185e-25	1.40553e-25	2.36219	0.644098
TERF2	2.1397	22.2132	6.12066e-23	2.25449e-23	2.07297	0.593439
MED27	2.13583	25.5179	3.03453e-26	1.03231e-26	2.31941	0.68568
TANGO6	2.13523	18.7399	1.81992e-19	7.19832e-20	2.14394	0.717936
ZBED4	2.13424	20.6336	2.32485e-21	8.84573e-22	2.03732	0.577038
FAM172A	2.13345	73.2491	5.63528e-74	9.50361e-75	3.84324	1.35931
RCSD1	2.13076	98.4612	3.45773e-99	4.52854e-100	3.67902	1.34834
VARS	2.12969	61.5504	2.8161e-62	5.36325e-63	2.31841	0.836811
PLCL1	2.12513	14.6002	2.51051e-15	1.12221e-15	3.23018	1.27272
CNOT6L	2.1234	114.205	6.24227e-115	7.06412e-116	3.60262	1.33208
LIMD1	2.1224	67.1559	6.9836e-68	1.24232e-68	2.41083	0.875863
LIN9	2.11828	17.6712	2.13226e-18	8.74562e-19	2.06007	0.534909
SNX9	2.11495	63.6789	2.09446e-64	3.90797e-65	3.00457	1.03769
USP28	2.11267	15.5311	2.94354e-16	1.28409e-16	1.76212	0.58742
IL16	2.11154	32.9725	1.06546e-33	3.12021e-34	2.32117	0.928207
FRYL	2.11126	113.699	2.00004e-114	2.27717e-115	4.11638	1.50422
PWWP2A	2.11034	35.159	6.93443e-36	1.93601e-36	2.28998	0.73438
PHIP	2.11013	135.646	2.25756e-136	2.22453e-137	4.28001	1.53484
PARP1	2.10937	59.7214	1.89951e-60	3.69889e-61	2.37355	0.877003
SETDB2	2.10731	15.9208	1.20001e-16	5.18525e-17	2.07577	0.619548
UBR1	2.10589	47.2663	5.4164e-48	1.24459e-48	2.34764	0.860246
PRRC2B	2.10247	70.3468	4.50004e-71	7.78781e-72	2.53173	0.956183
PDCD4	2.09835	102.311	4.89171e-103	6.14333e-104	2.93731	1.31667
FLI1	2.09478	109.493	3.21418e-110	3.7926e-111	4.76122	1.69955
BTK	2.09429	57.7915	1.61609e-58	3.23174e-59	2.57393	0.829286
HELZ	2.0935	53.1336	7.35232e-54	1.56463e-54	2.45039	0.849054
DIP2B	2.09063	95.2881	5.15104e-96	6.94531e-97	3.67934	1.35687
NSF	2.08964	77.2101	6.16411e-78	9.91905e-79	3.66351	1.35978
STRADA	2.08957	15.431	3.70704e-16	1.62023e-16	2.04327	0.608917
PRKD2	2.08834	26.2748	5.31167e-27	1.77764e-27	2.20124	0.803635
ALKBH1	2.08734	33.2799	5.24971e-34	1.52652e-34	2.30104	0.757756
DYRK2	2.08529	29.3177	4.81165e-30	1.5087e-30	2.08759	0.740255
DDX54	2.08203	51.5503	2.81621e-52	6.12912e-53	2.65981	0.804132
TUT4	2.07967	172.089	8.14952e-173	6.33202e-174	4.18508	1.76473
4930523C07RIK	2.07795	105.575	2.65864e-106	3.23249e-107	3.23602	1.31597
PDSS2	2.07621	13.2691	5.38134e-14	2.50203e-14	2.50912	0.727688
CBFA2T2	2.07214	20.8461	1.42528e-21	5.38364e-22	2.35897	0.718211
HERC3	2.07106	20.6839	2.07055e-21	7.86099e-22	2.27216	0.858244
LRCH1	2.06945	70.0993	7.95593e-71	1.38125e-71	3.67779	1.41259
ZUP1	2.06776	44.2539	5.57283e-45	1.35206e-45	2.22751	0.775693
KLHL12	2.06733	18.1703	6.75666e-19	2.72374e-19	2.01508	0.755508
CHST15	2.0673	19.6137	2.43389e-20	9.45877e-21	2.15969	0.903535
TOP2B	2.06657	97.9528	1.11488e-98	1.46476e-99	3.33356	1.13423
CWC27	2.06645	28.5415	2.87388e-29	9.17374e-30	2.5549	0.807545
TCF7L2	2.06404	25.401	3.97169e-26	1.35496e-26	3.85445	1.45016
R3HDM1	2.06254	72.9976	1.00544e-73	1.70394e-74	3.05363	1.06639
H2AW	2.0564	17.7108	1.94626e-18	7.97198e-19	2.06259	0.657707
XPO7	2.0547	45.1524	7.04099e-46	1.67717e-46	2.68221	0.936559
SPOPL	2.05275	28.0694	8.52382e-29	2.7503e-29	2.25846	0.727801
ATM	2.05189	13.8787	1.32218e-14	6.02519e-15	1.84807	0.554719
GSE1	2.051	59.1906	6.44803e-60	1.26362e-60	2.75218	1.12033
EZH2	2.04916	38.2669	5.40824e-39	1.44125e-39	3.72537	1.30846
SEPTIN6	2.0486	40.316	4.83029e-41	1.24924e-41	2.11205	0.846741
MYEF2	2.0482	22.9957	1.00998e-23	3.63653e-24	2.19554	0.731223
HECTD4	2.04773	27.1715	6.73751e-28	2.20926e-28	2.03553	0.657719
LCLAT1	2.04583	14.2546	5.56418e-15	2.50718e-15	2.373	0.733343
CDK19	2.0451	48.9501	1.12184e-49	2.53289e-50	3.21741	1.0214
AVL9	2.04307	62.9504	1.121e-63	2.11173e-64	2.65604	0.918308
SERINC3	2.03999	Inf	0	0	8.07219	3.05516
TFAM	2.0398	20.0132	9.7011e-21	3.74334e-21	1.87302	0.573639
NR6A1	2.03682	12.6157	2.42272e-13	1.15419e-13	2.58269	0.999742
PPP1R13B	2.03635	23.1856	6.52184e-24	2.33566e-24	2.25075	0.904358
SYVN1	2.03494	35.2949	5.07118e-36	1.41162e-36	2.18216	0.755505
ADAM19	2.03087	29.9784	1.05101e-30	3.2534e-31	3.24453	1.355
GM37494	2.02633	11.8783	1.32341e-12	6.48555e-13	1.96923	0.658689
SLC25A51	2.02515	31.5785	2.63951e-32	7.9333e-33	2.32007	0.713564
REV3L	2.02469	48.7916	1.61583e-49	3.65045e-50	2.77329	1.0182
EDRF1	2.02436	18.5611	2.74702e-19	1.09487e-19	1.91916	0.640263
ARID2	2.02315	60.4148	3.84745e-61	7.41774e-62	3.01442	1.00271
CD180	2.01987	22.7178	1.91527e-23	6.94108e-24	2.59683	0.896511
BPTF	2.0198	130.435	3.6724e-131	3.74538e-132	3.56566	1.28407
MTOR	2.01256	19.0729	8.45408e-20	3.31933e-20	2.26779	0.608935
RAB3IP	2.00983	20.0879	8.16711e-21	3.14128e-21	2.19005	0.787014
MAML3	2.00781	42.9255	1.18721e-43	2.95573e-44	4.76849	2.00262
SNAP29	2.00582	27.9769	1.05469e-28	3.41035e-29	2.00327	0.657913
GOPC	2.0056	14.2252	5.95328e-15	2.68498e-15	2.09453	0.568734
PHF2	2.00393	26.2878	5.15451e-27	1.72291e-27	2.19896	0.641867
SUCLG2	2.00347	18.7865	1.63505e-19	6.45807e-20	2.21012	0.689651
USP24	2.00329	37.9844	1.03664e-38	2.77256e-39	2.35448	0.764513
HERPUD1	2.00236	61.8351	1.46187e-62	2.78009e-63	3.29449	1.13759
RBM6	2.00114	84.3363	4.61046e-85	6.87814e-86	3.29529	1.21105
CARMIL1	2.00108	21.8744	1.33548e-22	4.94492e-23	2.85349	1.21285
UMAD1	2.00052	20.7292	1.86555e-21	7.07239e-22	2.60987	0.79526
FBXL17	1.99939	45.8999	1.25933e-46	2.95628e-47	3.61901	1.40696
EFL1	1.9977	18.0298	9.33652e-19	3.78434e-19	2.14544	0.629994
MTMR2	1.99765	20.7869	1.63345e-21	6.17896e-22	2.18969	0.619227
PROSER1	1.99704	18.1736	6.70432e-19	2.70171e-19	2.19168	0.605823
INTS7	1.99673	24.6292	2.3484e-25	8.15749e-26	2.22108	0.709601
ABCB7	1.99127	27.376	4.20734e-28	1.37322e-28	2.47485	0.711067
ZBTB2	1.98882	25.0198	9.55524e-26	3.28486e-26	2.42581	0.841723
SMYD3	1.98859	32.253	5.58518e-33	1.65567e-33	3.74416	1.50509
SCD2	1.98848	49.2336	5.83967e-50	1.31122e-50	2.96718	1.16897
TNRC6C	1.98567	97.1853	6.52627e-98	8.62843e-99	3.25075	1.18848
TBL1X	1.98276	49.5167	3.04281e-50	6.80705e-51	3.19121	1.08149
CYB561A3	1.98269	26.8567	1.39101e-27	4.58999e-28	1.95823	0.732875
ST3GAL3	1.98008	14.1497	7.08365e-15	3.20162e-15	2.10194	0.769249
SLF2	1.97913	36.1722	6.72742e-37	1.85222e-37	2.23902	0.748074
MTF2	1.9761	42.9839	1.0377e-43	2.58065e-44	2.41088	0.839531
USP3	1.97506	64.0334	9.25917e-65	1.7123e-65	3.27423	1.1609
DICER1	1.97486	28.9966	1.00797e-29	3.18695e-30	2.20166	0.646718
ZFP644	1.97469	67.7752	1.67788e-68	2.9686e-69	2.74927	1.00106
NOL8	1.97454	13.1141	7.68966e-14	3.59756e-14	2.02377	0.597403
SLC10A7	1.9739	28.5694	2.69519e-29	8.5959e-30	2.55069	0.857954
CPSF6	1.97253	88.3367	4.60577e-89	6.62961e-90	3.05195	1.12197
GIGYF1	1.97189	37.8183	1.51945e-38	4.07437e-39	2.2317	0.758389
RSRC1	1.97149	45.8904	1.28708e-46	3.02321e-47	3.07853	1.04471
CNOT4	1.96887	79.5026	3.14306e-80	4.92756e-81	3.53258	1.30285
MNAT1	1.96587	22.1961	6.36618e-23	2.34581e-23	2.25818	0.686556
SEC63	1.9648	67.1337	7.3509e-68	1.30867e-68	3.16465	1.08042
SBF2	1.96218	13.2888	5.14249e-14	2.38885e-14	2.39595	0.90567
PRR14L	1.95628	39.3353	4.62018e-40	1.20956e-40	2.6967	0.989862
ZFP280C	1.95572	13.1015	7.91653e-14	3.70589e-14	1.78157	0.588467
TMEM87A	1.95046	33.8802	1.31762e-34	3.78228e-35	2.22033	0.801669
ATG10	1.95039	11.9788	1.05008e-12	5.12721e-13	2.74229	0.766313
NEDD4L	1.94968	45.8604	1.37907e-46	3.24498e-47	3.03246	1.20851
PDPR	1.94898	13.555	2.78589e-14	1.2826e-14	1.84529	0.617559
MCM9	1.94889	18.1767	6.65748e-19	2.68192e-19	2.0425	0.629788
MAP2K5	1.94863	29.2077	6.19816e-30	1.94773e-30	2.36609	0.783346
5330438D12RIK	1.94639	15.9963	1.00853e-16	4.34953e-17	1.81221	0.68942
FOXJ3	1.94567	32.8411	1.44164e-33	4.22784e-34	2.17261	0.7534
RCC2	1.94499	82.3659	4.3066e-83	6.54965e-84	2.73332	1.1288
CEP85	1.94372	13.3944	4.03318e-14	1.86575e-14	1.88694	0.524638
PELI1	1.94289	93.1198	7.58971e-94	1.04429e-94	3.66687	1.41873
SEC24A	1.94059	34.262	5.47007e-35	1.55738e-35	2.3578	0.82112
NUP210	1.94014	45.8776	1.32545e-46	3.11515e-47	2.39173	1.03465
ASXL2	1.93785	56.1186	7.61018e-57	1.55333e-57	2.59336	0.947186
RPS6KA5	1.93755	34.1795	6.61455e-35	1.88779e-35	3.09672	1.14348
IL7R	1.93655	32.685	2.06547e-33	6.0744e-34	3.72779	1.84969
CSPP1	1.93632	49.7356	1.83809e-50	4.0993e-51	2.82206	0.998567
PLCL2	1.936	46.9288	1.17802e-47	2.71826e-48	4.02953	1.4096
CEP63	1.93597	14.612	2.44359e-15	1.09128e-15	2.09017	0.582055
CHD9	1.9352	32.1108	7.74859e-33	2.30234e-33	2.42268	0.809922
NCOA2	1.93326	66.9034	1.24898e-67	2.23045e-68	4.29126	1.60788
RIPOR1	1.93085	12.554	2.79246e-13	1.33495e-13	1.94814	0.604738
BCAS3	1.92895	41.5269	2.97201e-42	7.51001e-43	3.43927	1.38331
HIP1R	1.92834	54.4003	3.97845e-55	8.3017e-56	2.28666	1.1549
NR2C2	1.92403	56.7746	1.68041e-57	3.39978e-58	2.95545	1.06511
GCLC	1.92389	31.8902	1.28756e-32	3.84526e-33	2.80819	1.03266
TMEM263	1.92142	11.6303	2.3425e-12	1.15702e-12	1.88002	0.589347
CPSF2	1.92079	34.0036	9.91793e-35	2.83741e-35	2.46329	0.734542
C2CD3	1.91881	21.2317	5.86502e-22	2.20323e-22	2.00282	0.624383
DHX30	1.918	21.5438	2.85896e-22	1.06886e-22	2.04761	0.66075
ITPR2	1.91428	85.2591	5.50621e-86	8.16889e-87	3.45829	1.379
KMT2A	1.9128	85.5463	2.84267e-86	4.20947e-87	2.9565	1.13638
BICRAL	1.91164	21.9463	1.13161e-22	4.18536e-23	2.26195	0.749426
PTK2B	1.91012	104.072	8.47631e-105	1.04696e-105	4.1222	1.59248
PI4KA	1.90963	40.9384	1.15231e-41	2.93883e-42	2.56216	0.878524
ZMYM4	1.90928	22.6703	2.13632e-23	7.7485e-24	2.42419	0.800124
GPATCH8	1.90692	79.2907	5.12089e-80	8.06318e-81	3.01825	1.11845
UNKL	1.90608	15.2655	5.42578e-16	2.37968e-16	1.92673	0.755554
PRIM2	1.90437	24.3576	4.38925e-25	1.53133e-25	3.12024	1.10218
DLG1	1.90322	64.7716	1.69213e-65	3.09422e-66	3.10564	1.19014
H2-Q4	1.90107	50.8779	1.32451e-51	2.91737e-52	2.42293	1.05374
SIL1	1.90069	12.1203	7.5808e-13	3.67846e-13	2.33336	0.650952
EML5	1.90017	17.8895	1.28977e-18	5.25094e-19	2.07432	0.943451
ARHGAP25	1.89577	70.3463	4.5048e-71	7.80226e-72	3.03479	1.34218
CBLL1	1.89409	29.0919	8.0919e-30	2.55175e-30	2.1567	0.675185
FTO	1.89053	37.7033	1.97997e-38	5.32291e-39	2.74399	1.00342
CASP2	1.88935	14.2969	5.0473e-15	2.27219e-15	1.87247	0.530315
MBIP	1.88492	10.7015	1.98836e-11	1.01805e-11	2.03728	0.563459
EHMT1	1.88412	28.8519	1.40649e-29	4.46054e-30	2.22639	0.72915
PARN	1.88334	12.1072	7.8127e-13	3.79422e-13	1.67899	0.533804
LZTFL1	1.88103	17.1693	6.7721e-18	2.81781e-18	2.12883	0.660373
RIPOR2	1.87818	104.957	1.10443e-105	1.35349e-106	5.45482	2.48217
ILF3	1.8776	37.638	2.30158e-38	6.19706e-39	2.34383	0.822886
VEZT	1.87615	10.7814	1.65424e-11	8.43332e-12	1.8302	0.586406
RNF157	1.87438	16.5632	2.73416e-17	1.15917e-17	2.19575	1.04309
P2RY10	1.87349	33.0304	9.32347e-34	2.72524e-34	3.22472	1.86631
LCORL	1.87334	49.4056	3.93041e-50	8.80897e-51	3.31192	1.28677
ARPC5L	1.87238	36.2009	6.29698e-37	1.7311e-37	2.46441	0.790572
FAM107B	1.87235	151.282	5.2281e-152	4.6177e-153	5.91912	2.37041
PIAS2	1.87143	27.9994	1.00133e-28	3.23643e-29	2.22265	0.792971
METTL16	1.87013	21.1644	6.84837e-22	2.57735e-22	1.85837	0.640565
LPP	1.86882	51.3414	4.55644e-52	9.96053e-53	3.779	1.53715
CCDC6	1.86753	15.9832	1.03938e-16	4.48541e-17	2.00005	0.635711
BRWD1	1.86444	54.0361	9.20239e-55	1.93039e-55	3.05218	1.06187
PLEKHM1	1.86408	38.5857	2.59605e-39	6.88602e-40	2.28147	0.847582
PRKCB	1.86367	118.428	3.73158e-119	4.11988e-120	5.26639	2.17787
SLC4A7	1.86319	40.8809	1.31567e-41	3.3609e-42	2.78702	1.02535
LNCPINT	1.86106	35.365	4.31544e-36	1.20065e-36	4.98341	1.96279
ZFP942	1.85884	12.707	1.96319e-13	9.3147e-14	2.12232	0.659638
TMEM161B	1.85487	12.6571	2.20228e-13	1.04734e-13	2.01988	0.642647
ZFP746	1.85412	14.0562	8.78615e-15	3.98323e-15	2.03487	0.607852
CNN3	1.851	24.9935	1.01511e-25	3.4925e-26	2.12381	1.04153
MBTPS1	1.84719	29.9791	1.04925e-30	3.24651e-31	2.16397	0.73185
PHF14	1.84596	53.872	1.3427e-54	2.824e-55	2.74709	0.982904
CRADD	1.84468	9.97627	1.05616e-10	5.5825e-11	2.707	0.868095
AREL1	1.84378	18.0868	8.18791e-19	3.31426e-19	2.08911	0.666977
RBM26	1.83917	51.6669	2.15311e-52	4.67707e-53	2.59864	0.938234
TNFRSF13B	1.83916	19.3439	4.53045e-20	1.76879e-20	1.97804	0.574257
TERF1	1.83832	17.7129	1.93707e-18	7.93168e-19	2.00431	0.626072
PPTC7	1.83573	23.4176	3.82339e-24	1.36452e-24	2.17897	0.73038
TTLL5	1.83462	12.2489	5.6382e-13	2.72806e-13	2.15056	0.667416
RBM38	1.83311	59.2135	6.11649e-60	1.19696e-60	2.67204	1.07025
DUSP10	1.83207	12.9276	1.18147e-13	5.57474e-14	1.98923	0.962827
SMARCAD1	1.82874	17.8457	1.42661e-18	5.81787e-19	2.17688	0.605544
UBN2	1.82518	70.3059	4.94417e-71	8.57007e-72	3.22166	1.27045
ZFP182	1.82367	12.8418	1.43947e-13	6.80204e-14	2.01834	0.760638
NIPBL	1.82355	158.653	2.22241e-159	1.86479e-160	5.50221	2.20112
GABPB2	1.81912	32.3517	4.44909e-33	1.31827e-33	2.41552	0.826094
PTCD3	1.81859	13.2247	5.9609e-14	2.77561e-14	1.89539	0.578234
ST8SIA4	1.81789	72.6053	2.4813e-73	4.22567e-74	3.3531	1.71483
SCAP	1.81678	11.8954	1.27247e-12	6.23242e-13	2.14261	0.595152
CHCHD3	1.81054	33.3509	4.4578e-34	1.29317e-34	2.71556	0.896151
PLEKHO1	1.81044	56.6449	2.26519e-57	4.58916e-58	2.4965	1.11153
SMAD5	1.80921	15.8212	1.50934e-16	6.53436e-17	1.93941	0.713904
PARP6	1.80823	10.2229	5.98575e-11	3.12918e-11	1.96188	0.646248
C87436	1.8074	10.7542	1.76111e-11	8.99029e-12	2.07576	0.588784
SLC30A4	1.80713	17.0404	9.11157e-18	3.80885e-18	1.99182	1.099
PUM1	1.80699	80.3512	4.45478e-81	6.91026e-82	2.93292	1.1345
ELK4	1.8068	62.9844	1.03652e-63	1.95117e-64	2.49114	0.994966
SOCS1	1.80638	15.1016	7.91347e-16	3.48385e-16	2.51995	1.04659
MPRIP	1.80513	33.0412	9.09454e-34	2.65707e-34	2.481	0.850375
IRS2	1.80491	30.3178	4.81056e-31	1.47653e-31	2.93795	1.04114
MNDAL	1.80279	64.5588	2.76173e-65	5.06915e-66	2.7981	1.35212
RNF41	1.802	18.4299	3.71593e-19	1.48565e-19	2.10217	0.65166
ATL2	1.802	29.5186	3.02948e-30	9.47392e-31	2.24483	0.763166
ZFP944	1.80187	11.7311	1.85741e-12	9.15121e-13	1.91347	0.633637
RB1	1.80055	51.0715	8.48174e-52	1.86467e-52	2.97636	1.09209
RSF1	1.79789	67.1735	6.70604e-68	1.19109e-68	2.99231	1.13596
ATF7IP	1.79742	64.6717	2.12948e-65	3.89983e-66	2.95603	1.17399
TMEM106B	1.79738	21.2561	5.54496e-22	2.08146e-22	2.27705	0.783026
GTF3C1	1.79737	21.4015	3.96739e-22	1.48622e-22	1.98419	0.661015
TSPAN13	1.79646	67.6905	2.03947e-68	3.61397e-69	3.33211	1.80548
MPHOSPH9	1.79537	11.243	5.71483e-12	2.85978e-12	1.89722	0.592758
OFD1	1.7946	9.03879	9.1456e-10	5.0032e-10	2.15449	0.605005
TAF1B	1.79335	10.0151	9.65851e-11	5.09451e-11	2.06616	0.533687
TWSG1	1.79276	19.0453	9.00949e-20	3.53864e-20	2.00244	0.798178
POLR3B	1.79263	18.6505	2.23619e-19	8.88179e-20	2.04067	0.687053
MAPK9	1.79176	14.3544	4.42209e-15	1.9889e-15	2.01655	0.60069
ZFP809	1.79074	10.1276	7.45353e-11	3.91089e-11	1.8772	0.613009
NSUN4	1.7903	10.9274	1.18208e-11	5.99358e-12	1.76847	0.667145
HACE1	1.79018	16.3472	4.49609e-17	1.92104e-17	1.93329	0.655136
GPR171	1.7884	26.3654	4.3108e-27	1.43614e-27	2.19551	1.10652
KDM5D	1.78614	10.9477	1.12788e-11	5.71412e-12	2.02008	0.69584
ZBTB44	1.78611	24.931	1.17211e-25	4.04076e-26	2.03552	0.723539
CWF19L2	1.78607	29.8204	1.51212e-30	4.69956e-31	2.41104	0.864006
MED13	1.78475	110.806	1.56167e-111	1.819e-112	3.6487	1.41613
CSE1L	1.78416	31.3163	4.8269e-32	1.4562e-32	2.2394	0.748942
TOM1L2	1.78328	15.9325	1.16803e-16	5.04545e-17	2.29633	0.86082
REV1	1.78312	21.9991	1.00212e-22	3.70227e-23	2.34482	0.763069
TTC37	1.78177	10.6386	2.29829e-11	1.17991e-11	1.93696	0.579237
DESI2	1.78071	25.7074	1.96166e-26	6.64083e-27	2.5388	0.832812
SMARCD1	1.78066	10.7455	1.79695e-11	9.17569e-12	1.87024	0.515704
TAF3	1.78035	24.6604	2.18555e-25	7.5858e-26	2.53997	0.820956
4921524J17RIK	1.77894	16.489	3.24337e-17	1.37953e-17	2.15673	0.652799
CTPS2	1.7778	29.1894	6.46584e-30	2.03363e-30	2.47867	0.839043
TMEM123	1.77774	80.5647	2.72433e-81	4.2147e-82	2.90477	1.18067
PHC3	1.77719	24.0718	8.47677e-25	2.98313e-25	2.0755	0.780881
HIVEP1	1.7753	40.2391	5.76671e-41	1.49301e-41	2.90501	1.03818
ZFP148	1.77491	60.6238	2.37768e-61	4.57423e-62	2.9023	1.06968
ZFP36L1	1.77479	91.0336	9.25571e-92	1.3029e-92	3.75481	1.99745
S100PBP	1.77361	13.457	3.49161e-14	1.61378e-14	2.1302	0.72202
YLPM1	1.77303	29.8462	1.42498e-30	4.42675e-31	2.20716	0.779686
ZDHHC13	1.77195	9.75296	1.76619e-10	9.40132e-11	1.91586	0.55143
MAST2	1.77143	15.6866	2.05785e-16	8.92892e-17	2.65565	0.856008
PEX14	1.77128	20.7028	1.98261e-21	7.52438e-22	2.18997	0.757567
BBX	1.77071	38.3703	4.26253e-39	1.13417e-39	2.98299	1.15711
TENT4B	1.77006	29.804	1.57048e-30	4.88526e-31	2.58989	0.893932
FBXO8	1.77005	18.8561	1.39278e-19	5.48963e-20	1.98952	0.696437
RELB	1.76984	40.5232	2.99754e-41	7.71104e-42	2.41223	1.05418
SYK	1.76902	159.739	1.82295e-160	1.52206e-161	5.99153	2.47573
PCMTD1	1.76872	37.4752	3.34787e-38	9.0327e-39	2.5546	0.976902
LRP6	1.76844	19.3387	4.58431e-20	1.79045e-20	2.08454	0.688128
TMCC3	1.76742	10.807	1.55956e-11	7.94632e-12	2.80896	1.06798
ARMH3	1.76642	20.0026	9.94043e-21	3.83707e-21	2.12061	0.795162
SCAF8	1.76531	63.0464	8.98705e-64	1.6905e-64	2.77335	1.13918
XPO4	1.76519	19.5575	2.77041e-20	1.07781e-20	2.15478	0.719464
INO80	1.76467	38.9732	1.06366e-39	2.79786e-40	2.42426	0.905311
RNF216	1.7626	54.7694	1.70068e-55	3.53234e-56	3.11109	1.17372
SYNRG	1.75965	26.654	2.2182e-27	7.35319e-28	2.14481	0.715283
UBE2H	1.75934	71.2304	5.88288e-72	1.0116e-72	4.07207	1.56635
CCNY	1.75932	36.4377	3.64978e-37	9.9883e-38	2.42806	0.866022
PRKCA	1.75748	49.4306	3.71013e-50	8.31016e-51	3.37368	2.55617
INPP5D	1.75721	130.142	7.20511e-131	7.36818e-132	5.88665	2.48982
SCAF11	1.75446	89.0995	7.95235e-90	1.1348e-90	3.40311	1.36618
PI4KB	1.7538	15.8521	1.40582e-16	6.07845e-17	2.13636	0.701062
DDX10	1.75231	23.4421	3.61364e-24	1.28866e-24	2.26631	0.781795
PTEN	1.75037	130.049	8.92774e-131	9.14212e-132	4.52801	1.78329
CAMSAP2	1.74945	16.998	1.00459e-17	4.20359e-18	2.20274	0.756689
PSME4	1.74788	49.7806	1.65747e-50	3.6919e-51	3.53271	1.27389
UBXN7	1.7472	33.6306	2.34086e-34	6.74863e-35	2.30347	0.899999
PATZ1	1.74568	9.54928	2.82304e-10	1.51554e-10	1.82161	0.515538
SPIN1	1.74395	35.282	5.22406e-36	1.45561e-36	2.4593	0.853408
JUND	1.74362	110.252	5.60128e-111	6.57064e-112	8.06252	3.78355
DGCR8	1.74176	10.2827	5.2154e-11	2.71998e-11	1.7879	0.501549
MSH6	1.74094	13.0013	9.96906e-14	4.68048e-14	1.79743	0.557201
SLC7A6	1.74051	10.0435	9.04676e-11	4.76309e-11	1.98114	0.654024
BIRC3	1.73933	79.4826	3.29181e-80	5.16531e-81	3.55165	1.53408
FBXL12	1.73898	14.5952	2.53978e-15	1.13565e-15	1.96652	0.884834
APC	1.73602	38.6034	2.49232e-39	6.60398e-40	2.81945	1.02155
RASA3	1.73562	36.0698	8.51439e-37	2.35009e-37	3.29556	1.21759
SLC20A2	1.73466	12.2705	5.36393e-13	2.59314e-13	1.9333	0.755459
ENOX2	1.73389	10.3721	4.2455e-11	2.20302e-11	2.82552	0.858712
KDM3B	1.73302	38.7192	1.90882e-39	5.04997e-40	2.34603	0.886702
SDC4	1.73066	78.0208	9.53298e-79	1.52349e-79	3.22236	2.06925
MECP2	1.72941	30.3595	4.37056e-31	1.34084e-31	2.60864	0.913277
MGA	1.72815	38.5253	2.98323e-39	7.92537e-40	2.54061	0.981044
PRMT3	1.72697	10.4191	3.81005e-11	1.97496e-11	2.02067	0.583164
SPAST	1.72632	18.6485	2.24663e-19	8.92637e-20	2.29096	0.695289
DCAF6	1.72557	22.1577	6.95426e-23	2.56442e-23	3.08105	1.2308
TBCD	1.72344	14.0958	8.02052e-15	3.63392e-15	2.06058	0.615642
PPFIA1	1.72135	26.2365	5.80038e-27	1.946e-27	2.20668	0.762149
ARID1A	1.71987	65.1627	6.87615e-66	1.25263e-66	2.71157	1.0637
TDP2	1.7187	18.154	7.01465e-19	2.82871e-19	1.86767	0.644173
CAAP1	1.71481	9.86086	1.37767e-10	7.31043e-11	2.22915	0.592966
ATR	1.71354	10.9965	1.00817e-11	5.09512e-12	2.03104	0.666088
ZFP710	1.71248	22.814	1.53444e-23	5.55457e-24	2.70715	0.970013
GIT2	1.71059	73.9837	1.03813e-74	1.7307e-75	3.08125	1.23801
NUP160	1.70956	14.6844	2.06845e-15	9.21753e-16	2.17398	0.668872
ETNK1	1.70918	52.718	1.91441e-53	4.08985e-54	2.6076	1.08612
SNX2	1.70916	62.3144	4.84863e-63	9.1673e-64	2.88005	1.21745
SNX5	1.70857	63.8996	1.26003e-64	2.33712e-65	3.30563	1.46638
MTPAP	1.70794	15.5692	2.69669e-16	1.17268e-16	1.95499	0.60689
RABEP1	1.7074	35.0884	8.15831e-36	2.27996e-36	2.75168	1.07181
LRPPRC	1.70625	17.9616	1.09248e-18	4.43716e-19	2.02334	0.680242
1110059E24RIK	1.70577	10.8245	1.49795e-11	7.6241e-12	2.1563	0.627021
BCKDHA	1.70576	18.6719	2.1286e-19	8.44273e-20	2.09932	0.656669
ORC4	1.70526	18.6505	2.23608e-19	8.87829e-20	2.07873	0.670339
ANKLE2	1.70497	18.9266	1.18406e-19	4.66205e-20	2.06457	0.64991
COLGALT1	1.70343	27.7952	1.60239e-28	5.20125e-29	2.61968	0.922781
LBH	1.70309	48.6871	2.05525e-49	4.64602e-50	2.45852	1.08031
NSD1	1.70293	56.0633	8.6436e-57	1.76665e-57	3.05636	1.14176
TMEM68	1.70239	10.0166	9.62552e-11	5.07446e-11	1.90409	0.543782
PUS10	1.70047	9.18195	6.57738e-10	3.57553e-10	1.99609	0.567247
PKIB	1.69987	11.3592	4.37316e-12	2.17813e-12	2.43524	0.788302
MAN1A2	1.69898	40.1373	7.28905e-41	1.88916e-41	2.51314	0.920108
CAPN7	1.69706	25.4507	3.54241e-26	1.20704e-26	2.13884	0.760779
STT3B	1.69674	40.4823	3.29363e-41	8.4909e-42	2.83139	0.990626
TIGD2	1.69474	9.14261	7.20101e-10	3.91852e-10	2.01941	0.591573
PRKDC	1.69287	10.8564	1.3918e-11	7.07616e-12	1.91599	0.624522
CTDSPL2	1.6927	21.3115	4.88061e-22	1.83006e-22	2.24166	0.739331
ASH1L	1.69187	82.249	5.63594e-83	8.58692e-84	3.44972	1.39866
CDK7	1.69028	11.1362	7.30863e-12	3.67045e-12	2.04942	0.631185
FAM98A	1.68987	11.1094	7.77286e-12	3.90574e-12	1.85562	0.581606
INTS8	1.68774	18.2364	5.80214e-19	2.33174e-19	1.98385	0.69165
NCOA5	1.68612	10.5597	2.75618e-11	1.42069e-11	1.8275	0.584682
PIBF1	1.68518	17.7388	1.82462e-18	7.46871e-19	2.38057	0.831138
PRPF3	1.68511	11.3085	4.9148e-12	2.45604e-12	1.79222	0.55727
NFYC	1.68474	26.0155	9.65042e-27	3.25498e-27	2.4078	0.830833
DDHD1	1.68465	24.5122	3.07433e-25	1.07046e-25	2.21977	0.835115
VPS13B	1.68358	64.4939	3.20679e-65	5.89048e-66	4.0581	1.71618
CTCF	1.68284	52.3648	4.31721e-53	9.27669e-54	2.63131	1.04282
IRF3	1.68272	12.4407	3.62493e-13	1.73893e-13	1.91672	0.606053
TSPAN14	1.68203	35.7997	1.58586e-36	4.3969e-37	2.87262	1.06679
MACO1	1.68126	31.6598	2.18861e-32	6.56643e-33	2.33217	0.902026
CREBRF	1.68052	57.7585	1.74371e-58	3.49175e-59	2.95739	1.23506
SUGP2	1.67976	10.345	4.51851e-11	2.34905e-11	1.76856	0.566611
HIVEP3	1.67908	10.4742	3.35597e-11	1.73542e-11	2.65918	0.931906
SF3B3	1.67897	43.803	1.57385e-44	3.84449e-45	2.50921	0.962626
SSH1	1.67762	10.6041	2.48851e-11	1.27963e-11	1.84262	0.702451
MSH2	1.67668	11.6337	2.32431e-12	1.14772e-12	1.84623	0.647245
HES1	1.67585	11.591	2.56473e-12	1.26821e-12	3.01851	1.41944
NRF1	1.67567	48.0127	9.71244e-49	2.217e-49	2.71437	1.08291
KMT2C	1.67557	88.901	1.25593e-89	1.79913e-90	3.73633	1.49486
MRPL49	1.67417	8.94515	1.13461e-09	6.23048e-10	2.17667	0.555922
REL	1.6741	96.1458	7.14771e-97	9.52897e-98	4.63319	2.01121
NSMAF	1.6738	16.4891	3.24293e-17	1.37889e-17	1.89975	0.725049
ZFP277	1.67327	15.2588	5.51007e-16	2.41741e-16	2.08035	0.680466
KAT6B	1.67182	27.9071	1.23851e-28	4.00815e-29	2.58696	1.00542
ATAD2B	1.67119	62.4484	3.56138e-63	6.72858e-64	3.31131	1.34918
SETX	1.66978	41.2922	5.10308e-42	1.29373e-42	2.6135	1.01727
ECD	1.66909	12.5815	2.62125e-13	1.25021e-13	1.84341	0.557385
SH2B3	1.66908	32.0221	9.50335e-33	2.83028e-33	2.32803	0.811259
TASOR	1.66834	25.5398	2.88564e-26	9.80862e-27	2.30388	0.816596
FBXL20	1.66815	22.8501	1.41208e-23	5.10577e-24	2.60015	1.04873
MRE11A	1.66794	11.7752	1.67801e-12	8.24881e-13	1.92986	0.570645
MLLT3	1.6678	16.201	6.29437e-17	2.69982e-17	2.66708	1.42295
PIK3CA	1.66749	43.1942	6.39443e-44	1.58316e-44	2.58214	1.01921
ZMYND8	1.66678	27.3022	4.98692e-28	1.63111e-28	2.39264	0.891003
TRP53	1.6649	22.461	3.45913e-23	1.26603e-23	2.07762	0.685582
FAM193B	1.6647	16.5759	2.65521e-17	1.12423e-17	2.01677	0.776516
HS6ST1	1.66458	12.3061	4.94221e-13	2.38585e-13	1.93444	0.693355
ELF1	1.66445	103.369	4.27494e-104	5.32155e-105	3.64981	1.56448
SMAD7	1.66433	99.8293	1.48136e-100	1.91763e-101	3.45783	1.83115
ZCCHC7	1.66387	45.6886	2.04816e-46	4.84199e-47	3.41543	1.3294
SLC25A36	1.66296	27.156	6.98308e-28	2.29171e-28	2.1316	0.774872
SENP1	1.66281	18.8212	1.50949e-19	5.95378e-20	2.10511	0.685633
SRCAP	1.66272	40.5201	3.01913e-41	7.77073e-42	2.31341	0.879107
FUT8	1.66236	20.3804	4.16452e-21	1.59316e-21	2.52331	0.951394
ATG16L2	1.662	21.1737	6.70395e-22	2.52208e-22	2.19989	0.857201
4632427E13RIK	1.66187	16.0491	8.93021e-17	3.84396e-17	2.25687	0.821538
KANSL1	1.66181	101.047	8.97502e-102	1.14572e-102	5.26242	2.31713
NCOA3	1.66032	36.6487	2.24533e-37	6.12925e-38	2.55569	0.981075
AMBRA1	1.65969	48.9528	1.11491e-49	2.5157e-50	3.41893	1.4884
RABGAP1	1.65959	19.875	1.33353e-20	5.16039e-21	2.26607	0.840166
STX16	1.65953	28.7286	1.86829e-29	5.94058e-30	2.16502	0.772773
PPP1R12B	1.65887	9.02279	9.48875e-10	5.19616e-10	2.29664	0.718193
BANP	1.65765	16.834	1.46559e-17	6.16091e-18	2.12644	0.74096
MBTD1	1.65559	54.1586	6.94126e-55	1.4532e-55	3.06246	1.30213
TOGARAM1	1.65418	22.623	2.38222e-23	8.65306e-24	1.98805	0.745363
IPO11	1.65318	9.68177	2.08081e-10	1.11051e-10	1.83013	0.558425
LRIG2	1.65254	11.5651	2.72229e-12	1.34837e-12	2.29806	0.77445
POGZ	1.64856	10.4507	3.54217e-11	1.83366e-11	2.00873	0.628805
TRAF3	1.64854	46.837	1.4555e-47	3.36858e-48	3.59193	1.60711
AHCTF1	1.64785	26.3031	4.97658e-27	1.66207e-27	2.1808	0.79889
TENT2	1.64678	34.8463	1.42462e-35	4.00883e-36	2.52207	0.920509
ANO6	1.64619	36.3828	4.14188e-37	1.13464e-37	3.15261	1.26746
GTF3C2	1.64529	32.5531	2.79832e-33	8.24126e-34	2.25708	0.812667
IKZF1	1.64426	68.802	1.57757e-69	2.7541e-70	4.52113	1.97711
SEPTIN11	1.64418	24.9185	1.20632e-25	4.16036e-26	2.98424	1.09523
ZFP608	1.6437	51.146	7.14524e-52	1.5669e-52	3.77587	1.61393
DYRK1A	1.64294	63.171	6.74528e-64	1.26602e-64	3.12548	1.2822
RMND5B	1.64267	12.5625	2.73823e-13	1.3079e-13	1.9112	0.64639
FANCC	1.64227	8.65545	2.21081e-09	1.22562e-09	2.17454	0.755296
ATF6	1.64202	44.4764	3.33881e-45	8.05443e-46	3.13977	1.24956
MIF4GD	1.64196	17.0471	8.97183e-18	3.7492e-18	2.17028	0.735295
STAG1	1.64093	63.8929	1.27963e-64	2.37525e-65	3.88131	1.71292
SLAMF7	1.6409	16.3985	3.99505e-17	1.70421e-17	2.35957	1.16248
PPP2R5E	1.6409	32.2054	6.2313e-33	1.84892e-33	2.63137	0.912463
RPGRIP1	1.64075	10.3287	4.69085e-11	2.44253e-11	2.10301	0.738456
ARMC8	1.63755	14.8401	1.44507e-15	6.40769e-16	2.0748	0.649114
MRTFB	1.63729	8.86644	1.36005e-09	7.491e-10	2.00258	0.71203
RETREG3	1.63455	21.217	6.0671e-22	2.27998e-22	2.00213	0.728378
BC005561	1.6338	12.119	7.60412e-13	3.69082e-13	2.14817	0.666015
RHOT1	1.63345	12.5335	2.92776e-13	1.40085e-13	2.12339	0.642524
KRIT1	1.6333	45.6068	2.47303e-46	5.85664e-47	2.80671	1.08407
PRPSAP2	1.6325	10.8398	1.44617e-11	7.3586e-12	1.87735	0.591638
UBE2G1	1.6321	31.4092	3.89728e-32	1.17467e-32	2.93319	1.08429
ABI3	1.62975	13.5234	2.99613e-14	1.38105e-14	1.86117	0.790368
INSR	1.62926	22.8607	1.37801e-23	4.97878e-24	2.60205	0.970992
SMG7	1.62901	33.2878	5.15467e-34	1.49746e-34	2.37219	0.900787
MDM4	1.62721	46.0267	9.40394e-47	2.20239e-47	2.40114	0.946442
ANKIB1	1.62686	25.9304	1.17387e-26	3.96258e-27	2.42828	0.864069
VWA8	1.62384	7.20194	6.2814e-08	3.7059e-08	2.22701	0.645147
IARS	1.62306	15.5471	2.83719e-16	1.23652e-16	2.12002	0.716759
CCSER2	1.6226	16.8914	1.28408e-17	5.38373e-18	2.09296	0.913731
RELCH	1.62064	34.4799	3.31234e-35	9.39396e-36	2.43438	0.957034
SIN3A	1.61916	22.5873	2.58631e-23	9.4051e-24	2.20929	0.761507
B4GALT1	1.61901	49.1246	7.50644e-50	1.68859e-50	3.29418	1.29396
PTAR1	1.61786	10.1989	6.32518e-11	3.31098e-11	1.84354	0.60754
SCFD2	1.61686	9.31322	4.86161e-10	2.62538e-10	2.4551	0.849487
INIP	1.61513	9.95161	1.11787e-10	5.91793e-11	1.89747	0.532546
PGGT1B	1.61202	11.0557	8.79716e-12	4.43136e-12	2.07855	0.635103
LMBR1L	1.61155	24.7564	1.75208e-25	6.06433e-26	2.18155	0.927865
TLK2	1.61047	38.796	1.59959e-39	4.22525e-40	2.58791	0.977735
ATP13A2	1.61043	25.697	2.00895e-26	6.80371e-27	2.33675	0.868405
RALGPS1	1.61043	19.4723	3.37057e-20	1.31362e-20	2.40441	1.097
CREB1	1.60704	43.69	2.04173e-44	4.99585e-45	2.70941	1.08668
HMBOX1	1.60696	19.022	9.50546e-20	3.73476e-20	2.191	0.734056
GALNT7	1.60671	21.1986	6.33067e-22	2.3799e-22	2.84902	1.04651
CHD8	1.60632	34.9061	1.24135e-35	3.48798e-36	2.2846	0.855981
NAA15	1.60602	38.1785	6.62935e-39	1.7685e-39	2.48188	0.962618
ANGEL2	1.60517	19.4777	3.32858e-20	1.2968e-20	2.13292	0.708706
BAZ2A	1.60432	43.3818	4.15133e-44	1.0215e-44	2.79794	1.03412
TSC22D3	1.60367	43.2351	5.81965e-44	1.43684e-44	2.86432	1.22722
HAUS6	1.60311	9.64357	2.2721e-10	1.21538e-10	1.88308	0.552336
CYFIP2	1.60261	90.1553	6.99313e-91	9.9116e-92	3.82004	1.8194
TNPO1	1.60227	55.8585	1.38505e-56	2.84043e-57	3.16875	1.25983
NUP214	1.59868	16.6423	2.27859e-17	9.62253e-18	2.16806	0.669357
TCF4	1.59844	91.0943	8.04895e-92	1.13081e-92	4.31298	2.12085
CTSE	1.59695	20.277	5.28467e-21	2.02825e-21	2.26546	1.2156
IPO8	1.5947	9.11403	7.69085e-10	4.1925e-10	2.0317	0.593506
USP10	1.59441	12.819	1.51714e-13	7.17324e-14	1.83821	0.608734
STK4	1.59371	75.4076	3.91222e-76	6.43038e-77	3.46069	1.39584
CDC42SE2	1.59219	45.3718	4.24862e-46	1.00909e-46	2.72219	1.08593
AU020206	1.59179	29.9194	1.20397e-30	3.73187e-31	2.70431	1.2514
A930015D03RIK	1.59088	11.3694	4.27121e-12	2.12676e-12	2.14761	0.960875
RSBN1	1.59083	27.0763	8.388e-28	2.75626e-28	2.27454	0.894298
RAD54L2	1.58956	10.7001	1.99485e-11	1.02165e-11	1.87694	0.624988
DENND1B	1.58852	58.0654	8.60161e-59	1.71415e-59	3.05524	1.29114
PCGF3	1.58836	12.9732	1.06355e-13	4.99923e-14	1.89361	0.67456
FAM204A	1.58698	22.5244	2.98978e-23	1.09053e-23	2.03182	0.723008
TEX10	1.58542	13.9566	1.10511e-14	5.02225e-15	1.97188	0.604767
CNR2	1.58353	14.5782	2.64114e-15	1.18133e-15	2.19751	1.13957
XPR1	1.58337	44.1149	7.67626e-45	1.86662e-45	3.03098	1.21771
GMCL1	1.58307	10.534	2.92422e-11	1.50973e-11	2.18643	0.699804
B3GNT2	1.58276	28.5878	2.58374e-29	8.23332e-30	3.34326	1.27146
ZFP821	1.58256	10.3111	4.88575e-11	2.54469e-11	2.0991	0.736768
ZFP53	1.57908	7.99867	1.00306e-08	5.72544e-09	2.28283	0.76394
AKAP9	1.57825	32.7407	1.81691e-33	5.33588e-34	2.54224	0.969399
TTC3	1.57781	21.8607	1.37826e-22	5.10524e-23	2.27561	0.974479
SYNJ2BP	1.57758	18.5372	2.90263e-19	1.15849e-19	2.30729	0.736752
8030462N17RIK	1.57502	16.9177	1.20863e-17	5.0657e-18	2.28674	0.774689
AFTPH	1.57381	47.4037	3.9472e-48	9.05907e-49	2.93271	1.19384
ARHGEF3	1.57319	21.7836	1.64578e-22	6.11434e-23	2.71485	1.15863
PHKB	1.57273	13.2326	5.85297e-14	2.72455e-14	2.37115	0.795185
TSC1	1.57253	15.2187	6.04326e-16	2.65383e-16	2.08259	0.706002
ITPR1	1.57228	36.8281	1.48552e-37	4.04285e-38	2.98665	1.39102
UBAC2	1.57084	24.311	4.88666e-25	1.70891e-25	2.42374	0.867078
ELK3	1.57081	25.2206	6.01673e-26	2.05844e-26	2.73743	1.07467
PHF12	1.57031	22.5319	2.93847e-23	1.07141e-23	2.23169	0.805441
MAP4K5	1.56885	9.67488	2.11408e-10	1.1294e-10	2.00167	0.673178
TRIM26	1.56872	22.2227	5.98757e-23	2.20382e-23	2.08331	0.866862
KMT2E	1.56809	142.364	4.32772e-143	4.0494e-144	4.72045	2.03242
FARSB	1.56724	11.7035	1.97908e-12	9.75612e-13	1.85047	0.595094
CEP295	1.56573	11.2336	5.83979e-12	2.92312e-12	1.87114	0.569432
NMT2	1.56527	13.1212	7.56404e-14	3.53566e-14	2.29002	0.75585
MAP2K7	1.56485	13.8836	1.30723e-14	5.95522e-15	1.92802	0.615738
ATAD1	1.56323	23.5031	3.13956e-24	1.11787e-24	2.11853	0.754595
RAB3GAP1	1.56162	25.1322	7.37507e-26	2.52825e-26	2.30763	0.834777
KDM4C	1.56149	26.3187	4.80107e-27	1.60222e-27	2.46299	0.962336
MEF2D	1.56116	87.4644	3.43214e-88	4.99237e-89	3.64645	1.54472
RANBP10	1.56091	13.3666	4.29948e-14	1.99132e-14	2.05388	0.704926
DOK3	1.56037	43.296	5.05845e-44	1.24681e-44	2.85095	1.07664
TAF4B	1.55959	9.82078	1.51085e-10	8.0255e-11	2.1875	0.931419
ROCK2	1.55953	63.9754	1.05824e-64	1.96138e-65	3.53048	1.47654
SLC15A4	1.55734	12.317	4.81948e-13	2.32527e-13	2.14117	0.673616
RCL1	1.55661	9.30493	4.95527e-10	2.67732e-10	1.6658	0.666475
PARG	1.55608	18.3342	4.63285e-19	1.85672e-19	2.11728	0.730783
DCAF8	1.55586	25.7642	1.72121e-26	5.82208e-27	2.2539	0.814039
GBF1	1.55526	25.3368	4.60422e-26	1.57329e-26	2.84538	1.0496
CCND3	1.55489	43.7038	1.97797e-44	4.83436e-45	5.16282	2.05677
GON4L	1.55476	16.5164	3.04497e-17	1.29346e-17	2.13318	0.715298
BRCC3	1.55447	12.5526	2.80148e-13	1.33965e-13	1.88938	0.557906
NEK7	1.55414	31.0371	9.18082e-32	2.78364e-32	2.73614	1.02374
HSF1	1.55404	9.5949	2.54153e-10	1.36161e-10	2.00671	0.623738
PPP3CB	1.55402	29.5955	2.53786e-30	7.92948e-31	2.30881	0.842598
KDM5A	1.55353	63.6954	2.01645e-64	3.75963e-65	2.82924	1.17536
PCM1	1.55341	30.0983	7.97506e-31	2.46098e-31	2.41873	0.903364
CREBZF	1.55311	12.473	3.36537e-13	1.61302e-13	1.83016	0.654033
TRAPPC12	1.55275	10.0794	8.32899e-11	4.37944e-11	1.78705	0.578246
TTC17	1.55218	16.224	5.96979e-17	2.55895e-17	2.2712	0.813421
GLE1	1.55214	11.5641	2.72838e-12	1.35177e-12	2.06816	0.624453
GPR107	1.55161	24.8003	1.58385e-25	5.47332e-26	2.06455	0.796223
AKAP8L	1.55131	17.9648	1.08452e-18	4.40333e-19	1.97375	0.748829
EPC1	1.55006	40.489	3.24369e-41	8.35767e-42	2.55892	1.0084
ORC3	1.54874	9.27024	5.3674e-10	2.90592e-10	2.04517	0.590863
ZFP326	1.54827	24.0649	8.61205e-25	3.03311e-25	2.18785	0.810615
CWC22	1.54733	11.728	1.87065e-12	9.21899e-13	1.75673	0.572244
SREK1	1.54725	36.2973	5.04353e-37	1.38304e-37	2.39205	0.942781
DERA	1.54709	11.6969	2.00954e-12	9.90904e-13	2.10204	0.588621
UBE2D1	1.54543	13.8345	1.46387e-14	6.68902e-15	1.97698	0.673646
XRCC1	1.54536	9.11583	7.65893e-10	4.17404e-10	1.71898	0.524424
GATAD2B	1.54431	67.1685	6.7836e-68	1.20581e-68	3.19201	1.31572
MEMO1	1.54421	20.0333	9.26096e-21	3.57095e-21	2.33388	0.841481
PAN3	1.54411	78.3945	4.0322e-79	6.405e-80	4.08268	1.80203
ZEB1	1.54406	58.6203	2.39691e-59	4.73032e-60	3.39251	1.90628
ITGA4	1.54376	60.9448	1.13563e-61	2.17691e-62	3.37793	1.6697
CDC25B	1.54312	12.274	5.32129e-13	2.57179e-13	1.93935	0.85744
FBXO11	1.54303	87.3979	4.00043e-88	5.82454e-89	4.71748	2.18072
RIC8B	1.54202	10.1799	6.60855e-11	3.46206e-11	1.80808	0.613691
PIGU	1.5418	9.02857	9.36337e-10	5.1262e-10	2.07283	0.571996
UBR3	1.5415	32.4332	3.688e-33	1.09021e-33	2.56562	0.985281
RPS6KB1	1.54087	27.8852	1.30264e-28	4.21928e-29	2.3877	0.902075
DCAF5	1.53989	21.831	1.47559e-22	5.4739e-23	2.26179	0.914083
WASHC4	1.5396	35.4233	3.77323e-36	1.04928e-36	2.51504	0.981726
GM20559	1.53909	11.2034	6.26018e-12	3.13786e-12	2.17991	0.900267
TLK1	1.53793	32.5242	2.9908e-33	8.81639e-34	2.56012	0.962745
ATP2A3	1.53677	30.4349	3.67376e-31	1.12656e-31	2.42019	0.98886
EPC2	1.53638	39.5222	3.00443e-40	7.85314e-41	2.57421	0.983429
NAA16	1.53563	11.064	8.62998e-12	4.34477e-12	2.1566	0.675329
IVNS1ABP	1.53507	41.3299	4.67808e-42	1.18534e-42	2.64581	1.12542
CAB39L	1.53456	13.0164	9.63013e-14	4.52002e-14	2.36276	0.765581
ZZZ3	1.534	25.4591	3.47431e-26	1.18336e-26	2.11489	0.822262
IL2RG	1.53376	32.1461	7.14396e-33	2.12169e-33	2.40404	1.16617
MYSM1	1.53216	22.5074	3.10907e-23	1.1349e-23	2.31544	0.830558
ZFP592	1.53109	22.9259	1.1861e-23	4.27561e-24	2.20181	0.796638
RELL1	1.52943	26.3527	4.43919e-27	1.48014e-27	3.07811	1.20003
TNRC6A	1.52495	39.6349	2.31774e-40	6.03905e-41	2.74783	1.08992
SRSF10	1.52255	35.2874	5.15914e-36	1.43681e-36	2.40135	0.956897
PSPC1	1.52016	31.7026	1.98336e-32	5.93967e-33	2.28648	0.917693
ATP11C	1.52002	24.3303	4.67389e-25	1.63386e-25	2.84023	1.07755
LSG1	1.51927	13.2541	5.5712e-14	2.59185e-14	2.00767	0.649163
MRS2	1.51766	7.6118	2.44457e-08	1.41627e-08	1.80933	0.491906
UBE2W	1.5146	28.3164	4.82584e-29	1.54645e-29	2.33882	0.916711
CCNT2	1.51325	29.7094	1.95248e-30	6.08701e-31	2.23113	0.867009
OXR1	1.51319	26.2634	5.45241e-27	1.827e-27	2.90386	1.12261
PPP1R21	1.51293	14.9415	1.14422e-15	5.06419e-16	1.93394	0.641007
CDK13	1.51055	49.8205	1.5118e-50	3.36327e-51	3.02609	1.23092
TRMT1	1.50935	9.7645	1.7199e-10	9.14778e-11	1.81315	0.586376
EPG5	1.50888	9.35792	4.38607e-10	2.36736e-10	1.75517	0.620403
RNPC3	1.50856	13.7507	1.77523e-14	8.13381e-15	2.24812	0.727851
SLC16A1	1.50751	9.67951	2.09166e-10	1.11684e-10	2.12778	0.739248
PIK3AP1	1.50722	88.7428	1.80821e-89	2.59528e-90	4.96862	2.36875
WDR33	1.50472	48.333	4.64491e-49	1.05578e-49	2.72005	1.12791
EMSY	1.50457	31.4487	3.55871e-32	1.07115e-32	2.45307	0.992842
SETD5	1.50455	34.1192	7.5989e-35	2.17082e-35	2.90286	1.16429
MAU2	1.50269	30.2684	5.39013e-31	1.65736e-31	2.17488	0.858265
ZFP407	1.50113	33.9022	1.25263e-34	3.59229e-35	3.30533	1.42746
MKLN1	1.50073	60.7378	1.82884e-61	3.51079e-62	3.33008	1.38787
FUBP1	1.50029	41.2278	5.91811e-42	1.50117e-42	2.70691	1.15361
DGCR2	1.50027	12.4154	3.8422e-13	1.8474e-13	2.21677	0.672313
LEMD3	1.50018	27.0001	9.99732e-28	3.29059e-28	2.37342	0.957513
UBE4B	1.50001	18.8206	1.51136e-19	5.96325e-20	2.21256	0.767393
UBE3C	1.49999	21.5931	2.5524e-22	9.53541e-23	2.30231	0.885875
SLC38A1	1.49993	78.3715	4.25145e-79	6.75914e-80	3.48268	1.75029
PRCC	1.49903	8.89041	1.28704e-09	7.07818e-10	1.77964	0.546591
QSER1	1.4988	6.47311	3.36427e-07	2.05032e-07	1.91968	0.562682
MCTP2	1.49876	44.7298	1.86312e-45	4.47138e-46	3.72653	2.28343
ZMYM2	1.49821	27.2987	5.02707e-28	1.64493e-28	2.37209	0.951111
CD83	1.49731	25.6948	2.01912e-26	6.84092e-27	3.54044	1.84185
FRS2	1.49686	17.8716	1.34389e-18	5.47498e-19	2.28021	0.894248
NUP205	1.49682	9.66551	2.16016e-10	1.15491e-10	1.98706	0.584465
CCNH	1.49656	10.3504	4.46283e-11	2.31949e-11	2.02643	0.613272
RAPGEF1	1.49542	35.1937	6.40244e-36	1.78572e-36	2.52968	1.07726
EXOC2	1.4949	24.6284	2.35269e-25	8.17565e-26	2.42746	0.881107
LRCH3	1.49331	24.1645	6.84659e-25	2.40282e-25	2.68181	1.06988
ZDHHC20	1.49297	45.972	1.06658e-46	2.49938e-47	2.8828	1.18199
ZFP729B	1.49184	8.24907	5.63542e-09	3.18013e-09	1.87552	0.631098
CYB5B	1.48944	22.4837	3.28298e-23	1.20065e-23	2.31694	0.816154
HNRNPH3	1.4893	20.6286	2.35202e-21	8.95234e-22	2.10468	0.777778
EIF2A	1.4893	18.1401	7.24344e-19	2.92297e-19	2.09626	0.727225
PPIP5K2	1.48843	9.27073	5.3613e-10	2.90188e-10	2.07512	0.611092
XRN1	1.48825	23.7335	1.84719e-24	6.54904e-25	2.18688	0.829403
NSMCE2	1.48699	31.8153	1.52996e-32	4.5713e-33	2.88864	1.1675
NEMF	1.48681	27.8365	1.45722e-28	4.726e-29	2.35283	0.905984
SPATA6	1.48644	8.47139	3.37762e-09	1.88785e-09	2.28521	0.735691
BCLAF3	1.48639	17.2676	5.40011e-18	2.23651e-18	2.12992	0.85791
LTB	1.48579	29.9433	1.13935e-30	3.52844e-31	2.51503	1.78253
ZMIZ2	1.48471	18.7551	1.75765e-19	6.94475e-20	1.92917	0.718341
HNRNPH1	1.48325	89.3277	4.70167e-90	6.6898e-91	3.54924	1.60192
SETDB1	1.48261	10.5724	2.67654e-11	1.3789e-11	2.00599	0.6512
ZFP410	1.48205	8.74984	1.77894e-09	9.8227e-10	1.88435	0.609982
4931406P16RIK	1.48155	17.2023	6.27632e-18	2.60892e-18	2.10699	0.776258
PIP4P1	1.48037	17.1394	7.25472e-18	3.02163e-18	1.94615	0.699739
4833420G17RIK	1.48026	15.7689	1.70247e-16	7.3752e-17	2.01535	0.707122
ZMYND11	1.48018	41.2247	5.96108e-42	1.51289e-42	2.78308	1.12993
DMTF1	1.48004	24.2053	6.2334e-25	2.18591e-25	2.18386	0.882022
BMT2	1.47964	20.0667	8.57578e-21	3.30202e-21	2.84987	1.13241
ATG2B	1.47688	10.1353	7.32374e-11	3.84178e-11	1.75055	0.599938
UBE2E1	1.4768	20.9822	1.04194e-21	3.92848e-22	2.2125	0.767265
ZFP943	1.47665	8.97896	1.04964e-09	5.75957e-10	1.79187	0.747123
EVL	1.4762	18.7522	1.7692e-19	6.99524e-20	2.23675	0.9358
WRN	1.47607	19.8674	1.35708e-20	5.25339e-21	2.38703	0.856617
RNF169	1.47538	21.6448	2.26571e-22	8.45497e-23	2.94445	1.14225
FOXK1	1.47531	9.44098	3.62256e-10	1.94976e-10	1.92377	0.657697
DPP8	1.47051	21.6968	2.00998e-22	7.48682e-23	2.32257	0.813047
STRN3	1.47044	41.8122	1.54084e-42	3.88505e-43	3.29694	1.35577
SRBD1	1.46872	6.34597	4.50848e-07	2.76009e-07	2.09714	0.598812
ZYG11B	1.46754	27.5388	2.8923e-28	9.42014e-29	2.16054	0.915261
NPAT	1.46687	9.40138	3.96848e-10	2.13869e-10	1.90759	0.60547
SP4	1.46635	17.143	7.19471e-18	2.99564e-18	2.25629	0.997382
CHD3	1.46555	18.6465	2.2569e-19	8.97027e-20	2.2017	1.01722
EPS15L1	1.46432	16.3383	4.58914e-17	1.96143e-17	2.20738	0.748919
RNASE6	1.46339	12.9653	1.0833e-13	5.09654e-14	1.997	0.877938
OXA1L	1.46335	10.9775	1.05317e-11	5.32834e-12	1.93331	0.611901
VEZF1	1.4628	28.4367	3.65811e-29	1.16973e-29	2.27953	0.889403
RUNX1	1.46262	73.5815	2.62125e-74	4.39527e-75	5.6218	2.72553
COG3	1.4624	12.7271	1.87436e-13	8.88809e-14	1.87854	0.71604
TRAF4	1.4581	13.3927	4.04849e-14	1.87395e-14	1.87935	1.25191
DHX9	1.45772	39.4029	3.9542e-40	1.03466e-40	2.49869	1.04983
DCP1A	1.45715	9.722	1.8967e-10	1.01065e-10	2.03279	0.686311
DNAJC21	1.45677	17.3001	5.01097e-18	2.07327e-18	2.37574	0.784698
ABHD17B	1.45521	27.2784	5.26748e-28	1.72432e-28	2.73583	1.14321
SOS1	1.45236	14.7329	1.84976e-15	8.23022e-16	2.17008	0.770838
MPHOSPH8	1.45229	10.2125	6.13062e-11	3.2066e-11	2.13403	0.736925
SAP130	1.45077	17.9509	1.11975e-18	4.54946e-19	2.30854	0.87451
AKAP8	1.45068	18.027	9.39683e-19	3.81009e-19	2.09101	0.726949
LMBRD1	1.45058	32.763	1.72574e-33	5.06577e-34	2.8365	1.16278
KANSL2	1.45026	18.3092	4.9066e-19	1.96846e-19	1.934	0.750604
VPS8	1.4467	10.3341	4.63356e-11	2.41142e-11	2.02348	0.715128
PRR3	1.44656	8.42436	3.76387e-09	2.11101e-09	1.86637	0.742591
RPIA	1.44363	10.2579	5.52213e-11	2.883e-11	1.94164	0.621941
MYO1C	1.4424	33.5266	2.9741e-34	8.59476e-35	2.30142	1.01158
NFX1	1.4423	19.199	6.32375e-20	2.47766e-20	1.93561	0.733973
TUBGCP5	1.44149	9.16309	6.86922e-10	3.73513e-10	1.72663	0.664271
SMURF2	1.44099	36.9084	1.23472e-37	3.3586e-38	3.07974	1.32125
EPS8	1.44068	24.7467	1.79189e-25	6.20459e-26	3.22872	1.59698
TAF15	1.44022	32.2266	5.93478e-33	1.76012e-33	2.49053	1.04863
CEP250	1.44016	10.4336	3.68462e-11	1.90841e-11	2.20314	0.673405
NCOA1	1.43996	36.2317	5.86609e-37	1.61103e-37	3.3814	1.42102
CCND2	1.43991	10.0658	8.59407e-11	4.52238e-11	3.4651	1.55506
USF1	1.43874	9.54853	2.82792e-10	1.51855e-10	1.90493	0.604715
CSK	1.4385	38.5639	2.72947e-39	7.24745e-40	2.41989	0.967667
CEP192	1.43775	13.3211	4.77446e-14	2.21591e-14	2.09738	0.743018
NUP93	1.43728	7.53288	2.93172e-08	1.70336e-08	2.04601	0.623303
MDN1	1.43641	16.4812	3.30208e-17	1.40587e-17	2.43574	0.959698
TMC6	1.4364	16.5977	2.525e-17	1.06805e-17	2.18211	0.817259
MED1	1.43621	24.2676	5.40024e-25	1.89224e-25	2.1126	0.791045
RAD18	1.43618	9.48412	3.28003e-10	1.76359e-10	1.93644	0.65733
TXLNG	1.43608	8.81797	1.52067e-09	8.38192e-10	1.99746	0.672156
UQCC1	1.43475	6.8954	1.27233e-07	7.6136e-08	1.85265	0.59852
VTI1A	1.43473	22.3588	4.37687e-23	1.60373e-23	3.24669	1.29671
THOC1	1.43403	12.9566	1.10516e-13	5.20248e-14	2.19888	0.742699
GIGYF2	1.43328	27.9689	1.07425e-28	3.47509e-29	2.57977	1.01252
MSANTD2	1.43279	7.75216	1.76946e-08	1.0205e-08	1.91049	0.639784
KDM3A	1.43141	23.1242	7.51281e-24	2.69574e-24	2.22354	0.910369
CEP120	1.43097	26.7192	1.909e-27	6.31766e-28	2.38821	1.00664
GALNT10	1.43092	6.54275	2.86586e-07	1.73945e-07	2.25363	0.640406
MORC2A	1.43053	7.02578	9.42371e-08	5.61313e-08	1.93705	0.624933
CUL5	1.42862	12.6358	2.31338e-13	1.10146e-13	2.11788	0.71437
MGAT1	1.42841	15.4772	3.33293e-16	1.45534e-16	2.17253	0.711061
HNRNPR	1.42817	28.1222	7.54693e-29	2.42885e-29	2.41624	0.977439
TGFB1	1.42591	78.116	7.65608e-79	1.22142e-79	3.91806	1.96622
WWOX	1.42045	7.30394	4.96657e-08	2.9151e-08	3.76713	1.57988
PDE3B	1.41966	51.2278	5.91788e-52	1.2953e-52	5.72485	2.79015
CELF1	1.4172	52.1562	6.97928e-53	1.50547e-53	3.12096	1.36814
CRAMP1L	1.4163	12.4802	3.30947e-13	1.58577e-13	2.02665	0.701483
DOCK2	1.41601	94.8685	1.35369e-95	1.83083e-96	5.82762	2.7244
RBMS2	1.41568	7.58322	2.61083e-08	1.51476e-08	1.78456	0.693487
USP12	1.41404	15.8982	1.26428e-16	5.46469e-17	2.22783	0.788589
PPWD1	1.41377	12.0174	9.60657e-13	4.68529e-13	2.03164	0.673517
ATXN3	1.41356	10.8078	1.55653e-11	7.92871e-12	2.03965	0.694037
CAMTA1	1.41346	14.286	5.17641e-15	2.33103e-15	2.11497	0.73589
HLTF	1.41163	14.4137	3.85758e-15	1.73352e-15	2.05363	0.711615
WIPI2	1.4104	23.225	5.957e-24	2.13255e-24	2.26873	0.901039
TOP3B	1.41006	7.44561	3.58419e-08	2.09086e-08	1.79133	0.564595
CAT	1.40759	9.4652	3.42611e-10	1.84356e-10	2.04501	0.636425
XRCC4	1.40686	8.37907	4.17761e-09	2.34709e-09	2.49304	0.838046
ISG20L2	1.40649	8.71413	1.93138e-09	1.06697e-09	1.87979	0.591413
MAPK1	1.40583	44.2792	5.2572e-45	1.27476e-45	2.87459	1.18207
9930111J21RIK2	1.40509	12.5872	2.58731e-13	1.23367e-13	2.11778	1.04716
FAM160B1	1.40472	11.6255	2.36861e-12	1.17025e-12	2.04933	0.701592
VPS54	1.4043	29.909	1.23322e-30	3.82596e-31	3.02082	1.2619
MRPL1	1.40395	7.14144	7.22044e-08	4.26989e-08	1.86689	0.564111
AW549877	1.4039	7.60392	2.4893e-08	1.44322e-08	1.8371	0.66301
SLC39A9	1.40365	6.73494	1.84103e-07	1.10828e-07	1.78935	0.593702
USPL1	1.40349	7.39219	4.05332e-08	2.36844e-08	1.77632	0.65062
INPP5A	1.4024	30.6701	2.13723e-31	6.52142e-32	2.89142	1.32618
PLCG2	1.40218	39.1305	7.40406e-40	1.94349e-40	3.1448	1.26951
PYGB	1.40118	7.48291	3.28923e-08	1.91607e-08	1.72917	0.581043
CDC14A	1.4011	11.7553	1.75683e-12	8.64111e-13	2.42701	0.868945
CSTF2	1.40078	8.28561	5.18066e-09	2.91922e-09	1.80008	0.559192
UIMC1	1.39839	18.6922	2.0313e-19	8.05118e-20	2.20584	0.79264
SOCS7	1.39795	8.26485	5.43438e-09	3.06368e-09	1.94513	0.60591
CDK5RAP2	1.39687	7.90654	1.24011e-08	7.10246e-09	1.91703	0.593466
GMDS	1.39685	8.15828	6.9458e-09	3.93493e-09	3.00976	1.06863
SGMS1	1.39629	32.0762	8.39128e-33	2.49677e-33	3.37285	1.58656
B3GNT5	1.39609	18.6914	2.03497e-19	8.06855e-20	2.46058	1.0685
INO80D	1.39458	28.1041	7.86901e-29	2.53359e-29	2.52256	0.990634
GPCPD1	1.39446	51.526	2.97842e-52	6.49037e-53	3.29641	1.55099
WDR20	1.39274	16.8449	1.4292e-17	6.00596e-18	2.21303	0.831238
MRTFA	1.39238	22.5558	2.78107e-23	1.01249e-23	2.85209	1.19318
ACACA	1.39213	9.57345	2.67026e-10	1.43131e-10	2.1757	0.760659
NFIA	1.39182	7.6268	2.36154e-08	1.36784e-08	2.72932	1.21949
STX8	1.39113	15.465	3.42758e-16	1.49714e-16	2.69234	0.899207
CLK2	1.39095	8.68521	2.06437e-09	1.14273e-09	1.85475	0.64514
CIRBP	1.39035	20.1137	7.69594e-21	2.95793e-21	2.22091	0.85182
MATR3	1.38946	34.6919	2.03288e-35	5.73729e-36	2.38876	1.00693
PIKFYVE	1.38944	10.6531	2.22305e-11	1.14067e-11	2.15237	0.750292
ERCC6	1.38812	9.53905	2.89035e-10	1.55248e-10	1.86842	0.685285
PDS5A	1.38754	40.6281	2.35426e-41	6.04322e-42	3.07913	1.33201
TXNIP	1.38612	53.2766	5.28876e-54	1.12257e-54	4.14292	1.99222
CSTF3	1.38605	18.5731	2.67235e-19	1.064e-19	2.37039	0.948041
ZFP68	1.38496	7.7905	1.61996e-08	9.32046e-09	1.84204	0.620811
PTBP2	1.38481	34.4758	3.34377e-35	9.48772e-36	2.46106	1.06022
TBCEL	1.38475	8.92084	1.19993e-09	6.59417e-10	1.99573	0.695242
DDX23	1.38474	11.104	7.87134e-12	3.9574e-12	1.98412	0.636345
NOL11	1.38404	9.99471	1.01225e-10	5.34484e-11	1.92761	0.635411
HCFC2	1.38052	8.45856	3.47887e-09	1.94492e-09	1.82754	0.691223
RNF121	1.38037	6.0668	8.57442e-07	5.30251e-07	1.89307	0.567638
ANKFY1	1.38012	20.7344	1.8433e-21	6.98552e-22	2.4227	0.90017
FAF1	1.3799	20.7855	1.63858e-21	6.20066e-22	2.68265	1.06277
SCYL3	1.37981	8.44313	3.6047e-09	2.01875e-09	1.93606	0.638012
GNL3L	1.37804	7.81567	1.52871e-08	8.78283e-09	1.82526	0.59714
HEATR5B	1.37783	7.04279	9.06167e-08	5.38748e-08	1.85718	0.63094
TLE4	1.37668	42.281	5.23574e-43	1.31219e-43	2.94362	1.29598
DOP1A	1.37601	8.34559	4.51243e-09	2.53832e-09	2.06645	0.743799
HUWE1	1.37551	56.2221	5.9963e-57	1.22227e-57	2.95566	1.38561
TBC1D5	1.37482	24.3305	4.67248e-25	1.63273e-25	3.27354	1.46433
RMND5A	1.37467	26.0958	8.02027e-27	2.70072e-27	2.47829	1.0258
TMEM135	1.37463	15.5417	2.8725e-16	1.25231e-16	2.19465	0.895882
ZFP654	1.37448	14.9004	1.25788e-15	5.57245e-16	2.34635	0.971122
ABL2	1.37405	20.7587	1.74311e-21	6.59859e-22	2.45771	1.04632
REPS1	1.37405	12.9469	1.13012e-13	5.32465e-14	2.54078	0.89976
YIPF6	1.37384	4.40645	3.92238e-05	2.63892e-05	1.97178	0.555223
RPF1	1.37354	12.814	1.53478e-13	7.25876e-14	1.97655	0.675367
RASA1	1.37315	23.0698	8.51551e-24	3.05905e-24	2.21189	0.940867
COG4	1.37259	11.0873	8.17847e-12	4.11294e-12	2.0961	0.76597
BMS1	1.37217	10.8775	1.32596e-11	6.73591e-12	1.94835	0.668701
COMMD10	1.37137	5.76798	1.70616e-06	1.06923e-06	2.16927	0.660734
RRN3	1.37125	6.15026	7.07515e-07	4.3646e-07	1.93229	0.580314
CEP128	1.37114	15.5927	2.55418e-16	1.11001e-16	2.87545	1.27543
ECPAS	1.37042	29.7257	1.88066e-30	5.85793e-31	2.88947	1.20395
TACC1	1.37037	55.748	1.78633e-56	3.66832e-57	3.37174	1.51884
BRF1	1.3703	10.0716	8.47947e-11	4.46091e-11	1.92481	0.647859
MAD1L1	1.37002	8.11473	7.6784e-09	4.3595e-09	2.0477	0.659628
CLINT1	1.36941	57.3044	4.96129e-58	9.97599e-59	4.34966	1.97311
RC3H1	1.3689	45.0421	9.07537e-46	2.16552e-46	2.8938	1.25414
PIAS1	1.36872	44.6426	2.27735e-45	5.47495e-46	3.03509	1.35737
KMT5B	1.36801	25.1345	7.33726e-26	2.51427e-26	2.49585	1.01543
AKAP10	1.36732	17.0547	8.8167e-18	3.68316e-18	2.54261	1.00736
RBM33	1.36731	28.292	5.1055e-29	1.63819e-29	2.4251	0.977702
ZKSCAN3	1.36624	7.76225	1.72883e-08	9.96592e-09	2.0169	0.624447
TUBGCP4	1.36614	8.24599	5.67558e-09	3.20358e-09	1.82747	0.603912
E130309D02RIK	1.3654	5.68395	2.07036e-06	1.30205e-06	1.95092	0.519072
EIF4G3	1.36427	53.4616	3.45447e-54	7.31321e-55	3.41724	1.50822
IREB2	1.36365	25.1345	7.33672e-26	2.51307e-26	2.26946	0.907239
RASGEF1B	1.36357	13.3167	4.82241e-14	2.23884e-14	2.68764	1.28666
NUMA1	1.36014	22.4705	3.38454e-23	1.23826e-23	2.2563	0.874188
WDR44	1.35961	11.0492	8.92793e-12	4.49846e-12	2.1803	0.83816
GPBP1	1.35911	52.5466	2.84045e-53	6.08388e-54	3.16444	1.34701
AIDA	1.35871	9.11605	7.65511e-10	4.1709e-10	2.1255	0.655835
TREML2	1.35776	15.198	6.33872e-16	2.78533e-16	2.37104	0.910247
GALNT11	1.35764	14.3823	4.14689e-15	1.86456e-15	2.13397	0.928224
NUDCD3	1.35754	21.598	2.5236e-22	9.42433e-23	2.21148	0.871284
CDC37L1	1.35747	16.92	1.20231e-17	5.03754e-18	2.15845	0.86914
LPCAT3	1.35612	6.93643	1.15764e-07	6.91614e-08	2.33492	0.659617
GOLPH3L	1.35546	5.6046	2.48545e-06	1.56755e-06	2.12301	0.672979
ZFP445	1.35501	14.9805	1.04593e-15	4.62342e-16	2.01597	0.742321
ACTR5	1.35396	6.53403	2.92392e-07	1.77509e-07	1.80954	0.602938
ANKHD1	1.35156	33.7342	1.84417e-34	5.31413e-35	2.76167	1.21482
ITCH	1.35113	33.3913	4.06116e-34	1.17755e-34	2.93251	1.20916
REXO4	1.35053	6.45771	3.48572e-07	2.12578e-07	1.82598	0.538466
ZBTB17	1.34916	6.86256	1.37228e-07	8.22309e-08	1.71038	0.587016
GGPS1	1.34873	10.5212	3.01138e-11	1.55598e-11	1.98281	0.737532
C2CD5	1.34747	10.8418	1.4395e-11	7.32265e-12	2.24682	0.812788
5031425E22RIK	1.34729	18.1371	7.29363e-19	2.94423e-19	2.19995	0.941406
TTC14	1.34709	24.4342	3.67954e-25	1.2817e-25	2.39081	0.962522
PRORSD1	1.34504	6.68515	2.06467e-07	1.24519e-07	2.09541	0.615145
JMY	1.34485	21.5411	2.87668e-22	1.07588e-22	2.31527	1.13005
NFKBID	1.34456	13.8909	1.28552e-14	5.85457e-15	3.33115	1.3883
NR1D2	1.34442	8.80674	1.56048e-09	8.6057e-10	1.83442	0.795012
RBM4	1.34414	9.7556	1.75551e-10	9.34203e-11	1.8118	0.612606
MTREX	1.34323	14.0479	8.9558e-15	4.06138e-15	2.04433	0.705093
SH3KBP1	1.34288	42.9363	1.15799e-43	2.8814e-44	3.87134	1.68742
TEX30	1.34271	9.37773	4.1905e-10	2.26123e-10	1.95416	0.654929
HIF1AN	1.34252	7.03943	9.13208e-08	5.43438e-08	1.81635	0.679852
FBXW7	1.34237	26.0387	9.14713e-27	3.08271e-27	2.57044	1.15867
PTPRA	1.34198	22.498	3.17683e-23	1.16051e-23	2.67151	1.02252
MTMR1	1.34182	8.15026	7.0753e-09	4.0122e-09	1.91609	0.61495
GM49797	1.34112	6.96318	1.08847e-07	6.49986e-08	1.83096	0.707367
SMG1	1.34091	54.3757	4.20977e-55	8.79021e-56	3.34876	1.4843
PHACTR4	1.33999	11.0081	9.81611e-12	4.95682e-12	2.14912	0.74441
CBX1	1.33985	21.2488	5.63849e-22	2.11735e-22	2.15447	0.889386
GTF2F2	1.33949	13.6515	2.23113e-14	1.02504e-14	2.4199	0.890019
9930021J03RIK	1.33918	17.2163	6.07741e-18	2.5254e-18	2.58634	0.992725
MLLT10	1.33644	31.4224	3.78054e-32	1.13896e-32	3.14771	1.36171
SLX4IP	1.33394	5.49703	3.18398e-06	2.01734e-06	2.02601	0.660224
POT1B	1.33376	6.34587	4.50956e-07	2.76138e-07	1.89581	0.687302
ZFAS1	1.33284	21.8556	1.3943e-22	5.16656e-23	2.3984	1.03405
HS2ST1	1.33104	7.0398	9.12425e-08	5.42847e-08	2.71564	0.957924
SERP1	1.33098	75.0451	9.01349e-76	1.48649e-76	4.14551	1.92499
MAST3	1.32988	10.4386	3.64282e-11	1.88626e-11	1.98621	0.73117
MARK3	1.32911	28.9703	1.07086e-29	3.39023e-30	2.5469	1.02486
TSC22D2	1.32876	31.5444	2.85497e-32	8.5854e-33	3.0052	1.30867
NCBP3	1.32656	11.5766	2.65074e-12	1.31222e-12	2.02211	0.702887
4933406I18RIK	1.32489	8.02128	9.52176e-09	5.42712e-09	2.43448	1.41167
PHC2	1.32488	20.337	4.60275e-21	1.76208e-21	2.0703	0.835123
PLXDC2	1.32475	12.6867	2.05754e-13	9.77657e-14	2.10336	1.17589
RAB40C	1.32296	5.00066	9.98477e-06	6.47508e-06	2.16162	0.683295
PPP3CA	1.32251	58.6148	2.42791e-59	4.79484e-60	5.71249	2.73722
DIDO1	1.32233	13.7035	1.97924e-14	9.08497e-15	2.03798	0.758742
TMEM243	1.32189	20.3091	4.90746e-21	1.88076e-21	2.34417	0.943802
AXIN1	1.32042	12.0722	8.46897e-13	4.11878e-13	2.18734	0.73746
GMEB1	1.31953	9.04248	9.06822e-10	4.95836e-10	2.13831	0.734014
UBE2E3	1.31804	14.9703	1.07073e-15	4.73448e-16	2.41002	0.873265
MANBA	1.31663	5.74725	1.78956e-06	1.12273e-06	2.09539	0.66064
TECPR1	1.31528	10.1401	7.24329e-11	3.79858e-11	1.9823	1.00716
ZFP984	1.3145	6.43027	3.71305e-07	2.26852e-07	1.7832	0.591228
PPM1B	1.31436	18.6939	2.02342e-19	8.01158e-20	2.26933	0.90241
ZFP646	1.31384	6.34496	4.51895e-07	2.76775e-07	1.84317	0.564223
SREBF1	1.31325	5.96977	1.07208e-06	6.65648e-07	1.84446	0.575671
CPSF7	1.31284	23.0876	8.17273e-24	2.93365e-24	2.28521	0.893998
PIK3C3	1.31254	9.39128	4.0618e-10	2.19066e-10	1.88663	0.674527
AQR	1.31236	10.122	7.5511e-11	3.96313e-11	2.09379	0.700558
MTMR9	1.31218	3.7677	0.000170726	0.000119056	1.89791	0.502843
RREB1	1.31193	18.1946	6.38864e-19	2.57186e-19	2.65008	1.20848
CCAR1	1.31065	36.9226	1.19499e-37	3.24887e-38	2.67703	1.18012
UPF3B	1.3102	10.1731	6.71313e-11	3.51777e-11	2.11738	0.734841
PBRM1	1.30912	45.7567	1.75121e-46	4.13272e-47	2.99897	1.41435
CEP170	1.30901	19.7712	1.69354e-20	6.56757e-21	2.36797	0.981336
GNS	1.30899	36.1981	6.33723e-37	1.74392e-37	2.67283	1.34083
WDR36	1.30855	6.94107	1.14532e-07	6.84096e-08	1.80867	0.577449
RAPGEF6	1.30841	57.3755	4.2118e-58	8.46313e-59	3.77957	1.77358
TRIM33	1.30824	25.4343	3.67853e-26	1.25444e-26	2.60136	1.09926
CCZ1	1.30799	17.6085	2.4634e-18	1.01242e-18	2.26446	0.820293
NLK	1.3077	9.56221	2.74022e-10	1.46919e-10	2.26807	0.928924
QRICH1	1.3074	25.5906	2.56673e-26	8.714e-27	2.27345	0.933601
HSPH1	1.30535	4.09682	8.00167e-05	5.47065e-05	3.07404	1.04009
CORO7	1.30499	11.4787	3.32096e-12	1.64857e-12	2.29784	0.733212
BIRC2	1.30474	19.9473	1.12905e-20	4.36132e-21	2.1116	0.946577
ANKRD52	1.30454	5.87037	1.3478e-06	8.4112e-07	1.67785	0.531651
PPP1R37	1.3045	8.25061	5.61549e-09	3.16811e-09	1.74662	0.651849
WASL	1.30419	11.0868	8.18749e-12	4.1186e-12	1.92418	0.7233
MT-ND5	1.30396	131.009	9.79956e-132	9.95373e-133	4.85129	2.68476
VRK2	1.30307	8.43458	3.67637e-09	2.0599e-09	2.34291	0.781512
WDR70	1.30294	11.6192	2.40346e-12	1.1878e-12	2.14403	0.778469
HMG20A	1.30282	8.60614	2.47663e-09	1.37503e-09	2.14424	0.806959
1810026B05RIK	1.30197	37.2366	5.79965e-38	1.57037e-38	2.57909	1.16338
AATF	1.30141	8.42738	3.73784e-09	2.09486e-09	1.99076	0.737089
GCN1	1.30028	11.4781	3.32554e-12	1.65129e-12	1.8974	0.713649
IWS1	1.29895	19.7582	1.74503e-20	6.77204e-21	2.21654	0.882936
ZFP24	1.29784	5.5616	2.74411e-06	1.73448e-06	2.01871	0.583603
IRF8	1.2973	54.0861	8.20224e-55	1.71946e-55	2.89952	1.83718
ANKRD28	1.29636	18.6102	2.45336e-19	9.7613e-20	2.83515	1.20211
FNBP1	1.29595	22.7271	1.87466e-23	6.79132e-24	3.74893	1.56727
SPPL3	1.29418	28.1553	6.99408e-29	2.24899e-29	2.84475	1.22189
RICTOR	1.29416	35.9077	1.23686e-36	3.42414e-37	2.73428	1.20891
OPA1	1.29355	10.6076	2.4682e-11	1.26885e-11	1.9666	0.659236
PHF20	1.29313	13.1397	7.24922e-14	3.3865e-14	2.12597	0.819504
GMEB2	1.29297	13.2779	5.27309e-14	2.45097e-14	2.16841	0.889913
RALGAPB	1.29175	12.949	1.12462e-13	5.29716e-14	2.2131	0.847837
SMARCC1	1.29152	25.0936	8.06151e-26	2.76579e-26	2.28114	1.05209
POLR2M	1.29116	18.6567	2.20436e-19	8.74929e-20	1.98594	0.785442
E2F2	1.29065	10.3696	4.26974e-11	2.21619e-11	2.69733	0.993688
ESCO1	1.29046	17.8136	1.53619e-18	6.27112e-19	2.22709	0.883346
USP48	1.29013	12.6524	2.22649e-13	1.05917e-13	2.00812	0.751434
ZFP950	1.2899	5.91518	1.21569e-06	7.57502e-07	2.01307	0.702489
UBAP2	1.2893	15.5925	2.55582e-16	1.11107e-16	2.13268	0.847093
SNRNP48	1.28532	13.5464	2.84158e-14	1.30863e-14	1.98285	0.733937
UBE2G2	1.28532	8.23998	5.75468e-09	3.25061e-09	2.1274	0.69511
FAM193A	1.28489	22.6458	2.26038e-23	8.20739e-24	2.51088	1.02516
UCHL3	1.28412	10.7256	1.88122e-11	9.61639e-12	2.23965	0.796405
NOL7	1.28242	31.5794	2.63362e-32	7.90886e-33	2.72131	1.19838
ZFP609	1.2823	6.23072	5.8787e-07	3.61922e-07	2.56216	0.894593
TWISTNB	1.28211	11.6547	2.21442e-12	1.09315e-12	2.14557	0.743729
NRM	1.2805	7.62779	2.35618e-08	1.36441e-08	1.90436	0.635983
SSH2	1.28039	78.6922	2.03129e-79	3.21542e-80	4.64101	2.41401
SETD2	1.28034	44.9569	1.10428e-45	2.63649e-46	2.81032	1.29261
ZMYM5	1.2802	18.9113	1.22658e-19	4.83114e-20	2.21918	0.920029
FNBP4	1.28011	19.1081	7.79594e-20	3.05877e-20	2.2867	0.891721
VPS41	1.27997	12.6503	2.23722e-13	1.06458e-13	2.08584	0.76201
VIRMA	1.27924	10.7682	1.70543e-11	8.6966e-12	2.17861	0.764352
TBC1D17	1.27888	6.20494	6.23818e-07	3.84398e-07	1.8646	0.650785
SPTBN1	1.27831	27.5625	2.73846e-28	8.9153e-29	2.62036	1.1275
ARHGAP21	1.27698	6.80104	1.58109e-07	9.49176e-08	2.16621	0.758047
INO80B	1.27576	5.66369	2.16927e-06	1.36635e-06	2.02566	0.591811
SLC44A2	1.27564	16.2623	5.46698e-17	2.34116e-17	2.17993	0.919281
BRD8	1.27506	20.4887	3.24559e-21	1.23983e-21	2.35	0.961516
ARHGAP15	1.27388	68.1365	7.30263e-69	1.28496e-69	8.69673	4.79258
AGPAT3	1.27222	7.69768	2.00597e-08	1.15884e-08	1.61274	0.816466
SAV1	1.27103	10.5875	2.58517e-11	1.33041e-11	1.99527	0.680426
PHF21A	1.27092	25.8288	1.48315e-26	5.01069e-27	3.11122	1.50155
FBXO7	1.27081	5.02307	9.48257e-06	6.1481e-06	1.79106	0.540963
WASF2	1.27072	39.7004	1.99329e-40	5.19092e-41	3.78835	1.66584
ZFP706	1.27056	36.2751	5.3073e-37	1.4561e-37	2.64349	1.25658
ZFP638	1.27018	25.4353	3.67049e-26	1.25119e-26	2.55721	1.08338
ELF2	1.26943	30.8663	1.36048e-31	4.13816e-32	3.30054	1.47074
LIMK2	1.26754	7.09438	8.04682e-08	4.76857e-08	1.81566	0.685134
RTF1	1.2671	27.2185	6.04667e-28	1.98023e-28	2.60118	1.10157
BCL2L13	1.26691	7.07696	8.37608e-08	4.966e-08	2.15479	0.688568
RTCB	1.26561	16.2115	6.14467e-17	2.63476e-17	2.06267	0.821453
KDM2B	1.26532	23.9202	1.20164e-24	4.24039e-25	2.56867	1.33851
KDM4A	1.26445	8.54695	2.83821e-09	1.58205e-09	1.74792	0.677922
PNISR	1.26375	33.4381	3.64682e-34	1.0564e-34	2.68687	1.16728
FAM76B	1.26296	12.0758	8.39799e-13	4.0831e-13	2.01429	0.726237
MPP5	1.26153	12.6945	2.02073e-13	9.5933e-14	2.19997	0.96415
CLCN3	1.26094	15.334	4.63433e-16	2.02744e-16	2.26099	0.907153
ZFP110	1.2603	6.82817	1.48535e-07	8.91295e-08	1.77066	0.685322
XRN2	1.2602	34.429	3.72429e-35	1.05777e-35	2.621	1.21877
KAT6A	1.25772	28.4581	3.48262e-29	1.11265e-29	2.47668	1.082
PHF6	1.25758	8.09286	8.07497e-09	4.58689e-09	2.02515	0.74264
EXOSC1	1.25606	5.4137	3.85748e-06	2.45471e-06	1.74992	0.551045
BAZ2B	1.25577	65.1525	7.03844e-66	1.28316e-66	5.54662	2.76026
MMS19	1.25567	7.66876	2.14407e-08	1.23981e-08	2.01081	0.681619
HAUS3	1.25442	6.27882	5.26238e-07	3.2347e-07	1.94649	0.644296
RBM4B	1.2539	5.77861	1.66489e-06	1.04291e-06	1.96636	0.635828
DDX17	1.25378	46.4114	3.87831e-47	9.05616e-48	2.90027	1.30032
MTMR3	1.25351	43.6279	2.35554e-44	5.77344e-45	3.65696	1.7152
KMT2B	1.25301	10.5073	3.10932e-11	1.60701e-11	1.86812	0.688
NFATC1	1.25191	14.4339	3.68211e-15	1.65304e-15	2.6855	1.10576
ARID5A	1.25087	25.0558	8.79455e-26	3.02093e-26	2.51102	1.17937
ILF2	1.25013	13.8007	1.58227e-14	7.23662e-15	2.1133	0.812867
EIF4A2	1.24989	34.484	3.28099e-35	9.30051e-36	2.7929	1.23176
FAF2	1.24965	11.0111	9.74672e-12	4.91909e-12	2.07499	0.770563
MIER1	1.24937	37.9969	1.00724e-38	2.69115e-39	2.93973	1.30208
YEATS2	1.24902	6.86044	1.37899e-07	8.26519e-08	1.89489	0.66907
IRF2	1.24843	28.398	3.99946e-29	1.27998e-29	2.99631	1.27047
TET3	1.24838	21.8888	1.29188e-22	4.7817e-23	2.52855	1.06746
PRPF39	1.24817	21.7602	1.7371e-22	6.45838e-23	2.19433	0.920785
GABPB1	1.24746	14.1148	7.67688e-15	3.4763e-15	2.22372	0.981031
MRPS9	1.24718	9.05621	8.78593e-10	4.80037e-10	2.0788	0.6845
PIK3CD	1.24715	18.7866	1.63451e-19	6.45366e-20	2.60424	1.07518
SP2	1.24644	7.65036	2.23688e-08	1.29471e-08	1.95496	0.724168
MMS22L	1.24631	3.90596	0.000124178	8.59787e-05	2.28198	0.767999
RNGTT	1.2458	15.1397	7.2493e-16	3.18745e-16	2.60856	1.04448
FIP1L1	1.24543	23.7457	1.79593e-24	6.36234e-25	2.47778	1.01635
SRSF4	1.24536	16.7816	1.65356e-17	6.96019e-18	1.98849	0.826343
CNOT1	1.24514	42.5629	2.73613e-43	6.83466e-44	2.79839	1.2677
SMARCE1	1.24377	23.739	1.82386e-24	6.46381e-25	2.28627	0.92397
RPTOR	1.24338	17.2289	5.90319e-18	2.45056e-18	2.18928	1.00086
NUP107	1.24317	6.75178	1.771e-07	1.06539e-07	1.62592	0.590177
SDHAF2	1.24275	9.41089	3.88245e-10	2.09125e-10	2.0283	0.719649
UNC93B1	1.24257	70.762	1.73e-71	2.98441e-72	3.44941	1.93607
H2-Q7	1.24232	48.433	3.6895e-49	8.37089e-50	2.769	2.06486
SNHG12	1.2417	9.49024	3.23412e-10	1.73846e-10	1.84154	0.743193
TCF20	1.24133	21.1336	7.35249e-22	2.77012e-22	2.89	1.26161
TRMT6	1.24023	5.4621	3.45064e-06	2.19105e-06	1.83912	0.607839
BROX	1.23951	10.5343	2.922e-11	1.50818e-11	2.08307	0.75958
KIF21B	1.23913	13.7523	1.76877e-14	8.10177e-15	2.15757	0.912524
RSBN1L	1.23808	35.4239	3.76753e-36	1.04717e-36	2.64667	1.18634
RBM15B	1.23736	4.95542	1.1081e-05	7.20589e-06	1.70018	0.551933
RBL2	1.23546	10.0862	8.19973e-11	4.30921e-11	2.05523	0.778634
PHF3	1.23534	34.187	6.50098e-35	1.85447e-35	2.7195	1.22729
SENP7	1.23383	10.9361	1.15843e-11	5.8721e-12	2.20218	0.84914
ANAPC1	1.23376	9.74447	1.80109e-10	9.59452e-11	2.10172	0.711728
SLC50A1	1.23365	8.59369	2.54862e-09	1.41782e-09	1.88886	0.651006
NOM1	1.23336	7.39736	4.00533e-08	2.33985e-08	1.74849	0.614991
SMAP2	1.23204	30.4842	3.27981e-31	1.00485e-31	2.99116	1.29769
SUGP1	1.23163	5.4562	3.49785e-06	2.22151e-06	1.75179	0.595198
4930453N24RIK	1.23112	4.90762	1.23702e-05	8.07323e-06	1.92558	0.605777
ARID4B	1.23093	53.5366	2.90678e-54	6.14573e-55	3.50421	1.64413
CDC73	1.23089	22.8399	1.44571e-23	5.22939e-24	2.34972	1.00952
SMURF1	1.23077	7.58893	2.57673e-08	1.49462e-08	2.06274	0.795317
NAA40	1.23022	5.27057	5.36323e-06	3.4351e-06	1.87	0.562775
ULK2	1.22803	8.86777	1.35591e-09	7.46445e-10	2.51191	0.949677
FAR1	1.2271	28.6967	2.01034e-29	6.40056e-30	3.13009	1.33868
STK24	1.22662	35.8227	1.50429e-36	4.16866e-37	2.85407	1.29423
PDE2A	1.22637	9.71765	1.91581e-10	1.0211e-10	3.35301	1.31477
RHOQ	1.22588	10.8902	1.28777e-11	6.53838e-12	2.3663	1.05942
TRP53BP1	1.22582	6.65343	2.22109e-07	1.34044e-07	1.8132	0.740757
DCAF10	1.2251	10.0382	9.15844e-11	4.82316e-11	2.19978	0.830041
CRBN	1.22486	8.60576	2.47878e-09	1.37657e-09	1.85136	0.807316
SIRT1	1.22449	9.41482	3.84751e-10	2.0719e-10	2.08173	0.76984
ARL5A	1.22404	11.2171	6.06626e-12	3.03983e-12	2.21827	0.856526
TBCK	1.22399	5.97103	1.06898e-06	6.63579e-07	1.99886	0.68309
BIN1	1.22318	16.3826	4.14391e-17	1.77e-17	1.98736	0.891617
DDX42	1.22288	13.1467	7.13329e-14	3.33136e-14	2.15629	0.799726
GM26917	1.22237	22.3555	4.41016e-23	1.61653e-23	2.55703	1.20317
CREBBP	1.22223	58.6784	2.09697e-59	4.13258e-60	3.55133	1.72348
EXOSC10	1.22217	6.84798	1.41912e-07	8.50961e-08	1.96317	0.611854
PLEKHA1	1.22194	6.38998	4.074e-07	2.49073e-07	1.9805	0.701421
AIG1	1.22114	9.12516	7.49616e-10	4.08327e-10	2.4639	1.06509
JARID2	1.22014	54.0046	9.89575e-55	2.07721e-55	3.66924	2.01431
PQBP1	1.21968	11.8464	1.42438e-12	6.98823e-13	1.94917	0.728203
CEP57	1.21872	7.73521	1.83989e-08	1.06189e-08	2.02394	0.689847
CBFB	1.21826	23.5894	2.57403e-24	9.15084e-25	2.70685	1.1684
MARF1	1.21806	13.5728	2.67407e-14	1.23001e-14	2.12492	0.871844
COG8	1.21765	4.67246	2.12587e-05	1.40355e-05	1.90505	0.596082
GLG1	1.21743	23.4506	3.54332e-24	1.2631e-24	2.89302	1.21626
PAIP2	1.21733	50.0962	8.01232e-51	1.77474e-51	3.07961	1.39746
GOLGA5	1.21701	7.04006	9.11886e-08	5.42399e-08	2.01887	0.709047
ZFP740	1.21632	11.6003	2.51023e-12	1.24091e-12	1.89899	0.752173
NUP153	1.21547	19.2307	5.87912e-20	2.2994e-20	2.19875	0.965243
ITGB3	1.21533	6.23339	5.84268e-07	3.59624e-07	2.05337	0.985834
PPP2R2A	1.21355	28.6872	2.05489e-29	6.54523e-30	2.4104	1.02844
CABLES2	1.21268	6.43298	3.68999e-07	2.25392e-07	1.89079	0.722691
HPS3	1.21201	8.60888	2.46106e-09	1.36605e-09	2.03107	0.717745
BRD3	1.21167	12.0271	9.39537e-13	4.5784e-13	2.19657	0.850279
HMGXB4	1.2104	3.59751	0.000252633	0.000178022	1.82042	0.523823
SDAD1	1.21013	4.97211	1.06632e-05	6.92829e-06	1.86141	0.591721
HMGXB3	1.20963	4.36057	4.35943e-05	2.94018e-05	1.94375	0.59137
RNF113A2	1.20896	5.95303	1.11422e-06	6.92888e-07	1.75039	0.656684
RPS6KA3	1.20832	12.9659	1.08162e-13	5.08715e-14	2.82991	1.07831
TNKS2	1.20814	26.6651	2.16202e-27	7.16395e-28	2.63344	1.1172
KDM6A	1.208	24.514	3.062e-25	1.06574e-25	2.39429	1.10718
PPP4R3A	1.2074	23.3394	4.5776e-24	1.63432e-24	2.28248	0.972201
MBD1	1.20583	5.96004	1.09637e-06	6.81186e-07	1.84319	0.598395
EIF2B5	1.20552	5.28524	5.18513e-06	3.31888e-06	1.92887	0.576911
DENND1A	1.20506	23.3354	4.6194e-24	1.64988e-24	3.21135	1.6796
TRMT1L	1.20471	7.01178	9.73238e-08	5.80101e-08	1.88354	0.738338
NBAS	1.20364	7.1316	7.38582e-08	4.36972e-08	1.79702	0.68132
CLPX	1.20357	6.8836	1.30739e-07	7.8288e-08	1.82355	0.630985
HCFC1	1.20339	10.526	2.97832e-11	1.53848e-11	1.9171	0.674772
SLC15A2	1.20293	8.51802	3.03374e-09	1.6923e-09	2.57655	1.27722
SLC35B3	1.20277	6.54732	2.83584e-07	1.72084e-07	1.94365	0.707488
ZFYVE26	1.20247	12.9903	1.02248e-13	4.80195e-14	1.96648	0.957992
RIF1	1.20209	10.2595	5.50165e-11	2.87155e-11	2.26961	0.942081
MXD4	1.19994	17.6502	2.23781e-18	9.18782e-19	2.32133	1.0162
ALKBH3	1.19956	3.59883	0.000251865	0.000177376	1.85996	0.546792
DDHD2	1.19955	4.87049	1.34745e-05	8.82559e-06	2.15114	0.700089
GPBP1L1	1.19931	20.4268	3.7425e-21	1.43068e-21	2.39997	0.991576
N4BP2L2	1.19899	33.9535	1.11297e-34	3.18563e-35	2.49788	1.14632
NBR1	1.19839	13.0579	8.75169e-14	4.09926e-14	2.18982	0.891247
GALK2	1.19831	4.9025	1.25171e-05	8.17254e-06	2.07908	0.63583
ANKRD17	1.1977	43.0478	8.95866e-44	2.22545e-44	3.80021	1.81628
TEC	1.19712	16.4315	3.70242e-17	1.57887e-17	2.47641	1.09653
RABIF	1.19502	5.38014	4.16738e-06	2.65594e-06	1.78582	0.591051
ADNP	1.1949	18.1893	6.4673e-19	2.60441e-19	2.29491	0.944664
LTN1	1.19436	7.54767	2.83352e-08	1.64513e-08	1.8785	0.651821
PHRF1	1.19369	10.719	1.90982e-11	9.76784e-12	2.02782	0.758146
RASGRP2	1.19359	16.533	2.93082e-17	1.24457e-17	2.72438	1.17874
AIM2	1.19339	12.0668	8.57413e-13	4.1711e-13	2.19753	0.953974
MBNL1	1.19312	141.682	2.08153e-142	1.95341e-143	5.51776	3.26946
PIGN	1.19289	6.42627	3.74736e-07	2.29e-07	1.98201	0.707331
WDR43	1.1919	13.7724	1.68899e-14	7.7317e-15	2.03606	0.852738
MAPK8	1.19148	10.6808	2.08544e-11	1.06891e-11	2.01664	0.799026
CYTH1	1.19086	62.1535	7.02228e-63	1.33061e-63	4.65203	2.37225
CTDP1	1.19025	7.04432	9.02983e-08	5.3673e-08	1.91358	0.658296
LARP4	1.18965	18.5267	2.97349e-19	1.18718e-19	2.3485	0.987055
SDCCAG8	1.18943	7.28218	5.22178e-08	3.06706e-08	2.30873	0.856064
ATP9B	1.189	18.5675	2.70684e-19	1.07848e-19	2.31758	1.05729
KLHL7	1.18869	4.60141	2.50376e-05	1.66203e-05	2.03389	0.732008
MTIF2	1.18803	3.76736	0.000170861	0.000119174	1.8313	0.554028
PCNX3	1.18799	4.55265	2.80125e-05	1.86724e-05	1.77925	0.595611
CEP135	1.1871	5.21807	6.05242e-06	3.88237e-06	1.93034	0.63659
ATXN7	1.18703	19.7427	1.80855e-20	7.02104e-21	2.41237	1.1075
ATP8A1	1.18681	30.6143	2.43036e-31	7.41921e-32	3.31729	1.55026
APOBEC1	1.18562	13.8777	1.3254e-14	6.04166e-15	2.70968	1.33095
IMMP1L	1.18557	3.945	0.000113501	7.8398e-05	2.14816	0.59582
ARHGEF7	1.1851	7.4705	3.38455e-08	1.97206e-08	1.85962	0.680069
CCDC97	1.18284	4.65143	2.23138e-05	1.47507e-05	1.89536	0.602608
RBM27	1.18264	17.6746	2.11527e-18	8.67302e-19	2.28382	0.928095
ERI3	1.18128	5.56778	2.70535e-06	1.70923e-06	1.80818	0.596658
SLC4A1AP	1.18121	7.26759	5.40018e-08	3.17482e-08	1.77379	0.665963
RNF220	1.18071	15.85	1.41245e-16	6.10903e-17	2.18635	0.954889
SIAH1A	1.17727	7.81944	1.51552e-08	8.70491e-09	1.94526	0.785138
SNHG15	1.1766	4.88367	1.30718e-05	8.55275e-06	2.17088	0.852629
A530032D15RIK	1.17578	7.26702	5.40732e-08	3.17977e-08	2.05353	1.02592
SMG5	1.1734	11.384	4.13057e-12	2.05616e-12	1.74404	0.707369
OTUD4	1.17161	10.1636	6.86095e-11	3.59617e-11	2.07925	0.803723
TAF5L	1.17007	6.43756	3.65127e-07	2.22926e-07	1.83206	0.657408
2810013P06RIK	1.16913	6.91861	1.20611e-07	7.20901e-08	2.24865	0.901109
CBX4	1.16874	9.99178	1.01912e-10	5.3825e-11	2.38709	0.930133
CUX1	1.16873	54.8974	1.2666e-55	2.62548e-56	4.73455	2.49121
CLASP2	1.16822	16.0872	8.18088e-17	3.51915e-17	2.67013	1.22347
SAP30BP	1.16821	8.43584	3.66576e-09	2.05345e-09	1.88828	0.706457
GOSR1	1.1679	5.61095	2.44935e-06	1.54411e-06	1.83943	0.620093
AKNA	1.16758	15.5672	2.70895e-16	1.17876e-16	2.16695	0.986334
BTAF1	1.16732	21.9767	1.05503e-22	3.89922e-23	2.88267	1.30078
SUZ12	1.16721	25.1318	7.3821e-26	2.53167e-26	2.53096	1.20345
YTHDF2	1.1662	10.469	3.39593e-11	1.75655e-11	1.91982	0.703037
SMARCD2	1.16511	14.8424	1.43756e-15	6.37238e-16	2.04649	0.792437
ICE1	1.16502	6.72334	1.89087e-07	1.1388e-07	1.85423	0.691753
LAS1L	1.16428	5.02356	9.47206e-06	6.13998e-06	2.00113	0.676738
CSNK1G1	1.16415	16.2837	5.20322e-17	2.22677e-17	2.61349	1.14472
BRIX1	1.16387	8.86687	1.35871e-09	7.48173e-10	1.91576	0.721512
MZT1	1.16347	7.06989	8.51349e-08	5.04982e-08	1.77379	0.632489
ATXN2	1.16167	11.6882	2.05016e-12	1.01122e-12	2.25966	0.890945
D10WSU102E	1.16046	5.17491	6.68488e-06	4.30098e-06	1.94195	0.664483
ATRX	1.1582	52.936	1.15875e-53	2.4707e-54	3.44436	1.77835
STK25	1.15814	4.52223	3.00446e-05	2.00684e-05	1.7387	0.5579
LCOR	1.15786	23.6313	2.33714e-24	8.29579e-25	2.9435	1.42756
MBD5	1.1573	12.5601	2.75387e-13	1.31613e-13	2.76724	1.25372
MT-ND2	1.15521	227.762	1.73023e-228	9.98119e-230	9.21318	5.70818
ARGLU1	1.15377	28.2771	5.28309e-29	1.6959e-29	2.59512	1.18812
ATG16L1	1.15342	11.1074	7.80882e-12	3.92489e-12	2.089	0.863995
COP1	1.15338	29.877	1.32754e-30	4.12041e-31	3.09001	1.42814
TRAF3IP3	1.15286	9.97771	1.05267e-10	5.56263e-11	2.163	0.880329
PHTF1	1.15176	5.04689	8.97658e-06	5.80641e-06	1.68417	0.653688
FAIM	1.15158	4.00778	9.82253e-05	6.75892e-05	2.0989	0.646973
UBFD1	1.1509	5.94924	1.12399e-06	6.99117e-07	1.7794	0.60784
DENND4B	1.15008	5.37336	4.23294e-06	2.69948e-06	1.85518	0.640977
TRIM35	1.14991	5.24396	5.7022e-06	3.65536e-06	2.07324	0.662591
RPS27	1.14894	60.8296	1.48048e-61	2.84001e-62	10.8684	6.52526
SECISBP2	1.14845	7.19201	6.42672e-08	3.79353e-08	1.9504	0.683152
PNPT1	1.14842	3.45848	0.000347949	0.0002473	1.76502	0.516549
GDI2	1.14783	53.0868	8.18826e-54	1.74365e-54	4.75668	2.56256
INTS9	1.14729	6.17255	6.72131e-07	4.1454e-07	1.73375	0.597286
CHERP	1.14682	5.30786	4.92203e-06	3.14369e-06	1.8807	0.608086
VPS11	1.14574	5.35595	4.40606e-06	2.81171e-06	1.87343	0.612225
DHX16	1.14481	6.10308	7.88707e-07	4.87245e-07	1.90357	0.643276
RBM39	1.14435	155.73	1.86127e-156	1.60543e-157	7.03407	3.91095
ANKS3	1.14426	6.18393	6.54743e-07	4.03635e-07	1.73604	0.713838
SLC9A8	1.14333	6.31056	4.89151e-07	3.002e-07	1.88351	0.684763
CABIN1	1.14117	6.7882	1.62854e-07	9.78564e-08	1.94904	0.650131
SUN1	1.14112	4.76441	1.72023e-05	1.13147e-05	1.94641	0.63825
CHORDC1	1.14081	6.3275	4.70437e-07	2.88586e-07	1.95585	0.653478
MT-ND3	1.14057	86.3777	4.19121e-87	6.18327e-88	4.23136	2.58298
KAT7	1.1387	11.7429	1.80773e-12	8.89896e-13	2.03727	0.79318
CLEC2D	1.13866	8.22711	5.92773e-09	3.35163e-09	1.96424	0.929322
MACF1	1.13832	22.9817	1.043e-23	3.75689e-24	3.9175	1.83668
AVEN	1.13803	2.75233	0.00176875	0.00131496	1.9	0.605938
ANAPC7	1.13738	6.49261	3.21656e-07	1.95853e-07	1.81468	0.641446
ARHGAP27	1.13717	3.51206	0.000307565	0.000218089	1.95633	0.636588
HMGN1	1.13672	29.0139	9.68548e-30	3.06097e-30	2.54792	1.4981
PABPC4	1.13471	6.83503	1.46206e-07	8.77117e-08	2.02289	0.735546
SENP6	1.13436	31.223	5.9845e-32	1.80956e-32	2.83518	1.33522
BMP2K	1.13398	13.3414	4.55654e-14	2.11226e-14	2.65359	1.14476
CACTIN	1.13388	4.31928	4.79421e-05	3.24003e-05	1.79959	0.597148
FAM168B	1.13383	24.6406	2.28767e-25	7.94339e-26	2.24393	1.00183
LYL1	1.13368	3.19263	0.000641758	0.000463206	1.73054	0.519297
SFPQ	1.13302	73.0245	9.45071e-74	1.60033e-74	3.99612	2.17471
MAGI3	1.13286	7.4879	3.25164e-08	1.89328e-08	3.15271	1.34714
CDC16	1.13261	5.07779	8.36012e-06	5.40074e-06	1.93334	0.661839
CIR1	1.13158	13.475	3.34947e-14	1.54762e-14	2.22604	0.965758
RBM15	1.13107	6.17351	6.70633e-07	4.13523e-07	1.81632	0.60539
MAP3K4	1.12922	4.32816	4.69724e-05	3.17385e-05	1.80715	0.584584
RHBDD1	1.12887	5.62855	2.35205e-06	1.48213e-06	2.11405	0.83799
ZBTB1	1.1288	9.88637	1.29905e-10	6.88786e-11	1.9789	0.901274
TRIM12A	1.1284	14.5065	3.11564e-15	1.39658e-15	2.29597	1.11126
HBS1L	1.12772	8.36089	4.35619e-09	2.44803e-09	2.18156	0.813218
HELB	1.12763	5.18387	6.54837e-06	4.20863e-06	1.64993	0.567738
SLMAP	1.12677	11.2976	5.03988e-12	2.51925e-12	2.7186	1.06881
ETFDH	1.12635	4.1336	7.35191e-05	5.01728e-05	1.7008	0.562835
SETD1A	1.12613	4.70157	1.98804e-05	1.31146e-05	1.79289	0.582815
PDE6D	1.12601	2.03126	0.00930543	0.00731104	2.06816	0.528144
PRMT9	1.12482	5.03231	9.28305e-06	6.0149e-06	1.88516	0.705178
PRPF4	1.12437	4.91945	1.20378e-05	7.84963e-06	1.85378	0.614926
MIER3	1.12431	6.97461	1.06021e-07	6.3282e-08	1.83677	0.722452
MIEF1	1.12429	4.76574	1.715e-05	1.12779e-05	1.74422	0.623079
TCERG1	1.12414	15.0867	8.18996e-16	3.6067e-16	2.17447	0.943422
KPNA3	1.12383	9.54992	2.81891e-10	1.51255e-10	2.24723	0.858285
RPRD2	1.12295	11.943	1.14024e-12	5.57722e-13	1.99511	0.804492
SMIM20	1.12226	4.74017	1.819e-05	1.19794e-05	1.91609	0.577745
RNF111	1.12185	17.8324	1.4711e-18	6.00133e-19	2.49304	1.04953
2610002M06RIK	1.12058	3.56183	0.000274268	0.000193797	1.76299	0.567623
DNAJC11	1.12026	4.05157	8.88037e-05	6.09101e-05	1.81797	0.605108
OTULIN	1.12022	13.3012	4.99834e-14	2.3212e-14	2.39058	0.965244
TRAPPC8	1.12019	14.5164	3.04518e-15	1.36457e-15	2.35793	0.949192
GABPA	1.11887	5.9903	1.02258e-06	6.34489e-07	1.99537	0.67299
CXXC1	1.1186	4.61584	2.42194e-05	1.60571e-05	1.82113	0.566006
PRPF4B	1.11813	19.2283	5.91094e-20	2.31266e-20	2.58873	1.15218
4933434E20RIK	1.11768	7.96356	1.08752e-08	6.21654e-09	2.09398	0.7649
CENPC1	1.11705	6.52104	3.01271e-07	1.83066e-07	2.02042	0.724739
ZC3H18	1.11683	9.75099	1.77422e-10	9.4465e-11	2.06313	0.764442
USP34	1.11616	36.6425	2.2776e-37	6.2205e-38	3.16835	1.53925
PUM2	1.11492	45.6845	2.06769e-46	4.891e-47	3.1877	1.56865
ELOF1	1.11487	7.25037	5.61864e-08	3.30558e-08	2.3449	0.780936
ATF2	1.11485	15.5682	2.70296e-16	1.17578e-16	2.30932	1.00281
SMIM14	1.11466	45.1103	7.75671e-46	1.84979e-46	3.39191	1.6798
CNEP1R1	1.11323	3.45534	0.000350476	0.000249145	2.00634	0.611632
NELFA	1.1125	5.55327	2.79727e-06	1.76885e-06	1.58357	0.544074
FBXO22	1.11218	3.83695	0.000145562	0.000101126	2.01059	0.611395
ZC3H14	1.11013	7.72515	1.88301e-08	1.08703e-08	2.03189	0.72015
BTBD7	1.11013	20.7441	1.80264e-21	6.82895e-22	2.78101	1.22244
NOB1	1.10936	4.44045	3.62698e-05	2.43267e-05	1.63123	0.616749
SCFD1	1.10767	8.59744	2.52673e-09	1.40424e-09	2.12632	0.777369
KATNBL1	1.10738	5.14342	7.18757e-06	4.62738e-06	2.06335	0.696825
AKAP13	1.1073	75.8704	1.34764e-76	2.2039e-77	4.96516	2.63642
LSM14A	1.10712	17.2476	5.65487e-18	2.34436e-18	2.38489	0.997116
LRRK1	1.10699	8.579	2.63635e-09	1.46771e-09	2.04611	0.905306
RBM10	1.10624	6.43462	3.67605e-07	2.24489e-07	1.77767	0.647457
ACIN1	1.10608	34.9862	1.03235e-35	2.89501e-36	2.82023	1.37404
EFR3A	1.1055	13.2064	6.21723e-14	2.89754e-14	2.18306	0.891108
PPM1D	1.10515	5.5675	2.70709e-06	1.71071e-06	1.86157	0.693547
PLEKHF2	1.10425	10.8174	1.52253e-11	7.75346e-12	2.013	0.773401
REXO1	1.10396	6.30914	4.90746e-07	3.01248e-07	2.18209	0.713649
VPS33A	1.10389	5.04124	9.09411e-06	5.88871e-06	1.83046	0.632672
RNF214	1.10368	2.35864	0.00437889	0.00335215	2.33279	0.642964
UBQLN1	1.10318	10.527	2.97159e-11	1.5346e-11	2.0654	0.773607
TAF2	1.10268	6.98331	1.03917e-07	6.19832e-08	1.78984	0.682227
DYNC1LI2	1.10245	5.67499	2.11354e-06	1.33008e-06	1.87887	0.680838
SIPA1L3	1.10165	5.51353	3.06526e-06	1.94043e-06	2.17221	0.789773
NUP133	1.1014	3.99038	0.000102239	7.04215e-05	1.6906	0.528783
SMC5	1.10098	8.39001	4.07372e-09	2.28816e-09	2.04654	0.784033
AC149090	1.10094	10.551	2.81175e-11	1.45011e-11	2.47394	1.0301
DNM1L	1.10011	8.60282	2.49562e-09	1.38626e-09	1.98658	0.74532
CRLF3	1.09907	13.0784	8.34791e-14	3.90898e-14	2.71232	1.09356
LUC7L2	1.09878	87.2685	5.38865e-88	7.85318e-89	4.43219	2.39125
DDX46	1.09813	22.9222	1.1961e-23	4.3133e-24	2.44376	1.11997
TSNAX	1.09739	4.06507	8.60862e-05	5.89986e-05	1.866	0.574386
IKZF5	1.09736	4.42056	3.79703e-05	2.55039e-05	2.01379	0.639225
MAP3K2	1.09598	17.1005	7.93435e-18	3.30799e-18	2.35501	1.05064
MAP4K2	1.09585	18.9643	1.08559e-19	4.27286e-20	2.3835	1.16997
UBE4A	1.09566	7.7991	1.58819e-08	9.13327e-09	2.07792	0.796375
CD74	1.09542	111.836	1.46045e-112	1.69304e-113	13.022	8.02768
THOC2	1.0954	28.0597	8.71485e-29	2.81314e-29	2.70421	1.27831
ZFP451	1.09528	8.87797	1.32444e-09	7.28568e-10	1.96729	0.80669
ACD	1.09511	2.55337	0.00279663	0.00210808	1.96602	0.548131
TBL1XR1	1.09496	18.0997	7.94841e-19	3.21512e-19	2.67546	1.17616
DNMT3A	1.09325	7.58145	2.62148e-08	1.5213e-08	2.06132	0.891087
TNKS	1.09272	16.4851	3.27266e-17	1.39289e-17	2.3894	1.07462
RANBP3	1.09243	7.86588	1.36183e-08	7.8109e-09	1.78875	0.66752
DOCK10	1.092	33.7923	1.61332e-34	4.64447e-35	5.07175	2.98715
MOSMO	1.09191	4.26006	5.49466e-05	3.71871e-05	1.83416	0.693241
USP53	1.09092	4.55313	2.79815e-05	1.86479e-05	2.0362	0.817937
INTS6	1.0901	8.687	2.05591e-09	1.13776e-09	2.40852	0.93108
ACBD3	1.09002	13.3426	4.54369e-14	2.10567e-14	2.21417	0.887866
SLTM	1.08996	24.7002	1.99435e-25	6.91664e-26	2.72388	1.30967
ANAPC16	1.0895	8.77469	1.68001e-09	9.26948e-10	1.9664	0.733813
RCOR1	1.08854	13.4871	3.25747e-14	1.50466e-14	2.3617	0.984268
UPF2	1.0883	14.7351	1.8403e-15	8.1856e-16	2.3779	1.06676
PSMF1	1.08771	3.17121	0.000674195	0.000487456	1.67983	0.517342
ZFP871	1.08765	13.9623	1.09071e-14	4.9553e-15	2.16975	0.89934
LUC7L	1.0876	9.90155	1.25445e-10	6.64965e-11	2.10537	0.799938
RBM25	1.08657	49.2801	5.24651e-50	1.17731e-50	3.70612	1.95193
CDYL	1.0864	6.64882	2.24484e-07	1.35539e-07	2.294	0.901929
ZFYVE1	1.08605	5.31659	4.82404e-06	3.08043e-06	1.75972	0.765197
TRAF2	1.08564	3.20575	0.000622652	0.000448815	1.89987	0.598702
MINPP1	1.0851	2.96662	0.00107989	0.000791664	1.77384	0.578172
MAZ	1.08498	8.77018	1.69753e-09	9.36849e-10	2.13006	0.818963
TSHZ1	1.08459	7.08271	8.26586e-08	4.89951e-08	2.11329	0.944825
ABL1	1.08455	5.12276	7.53765e-06	4.85796e-06	2.00269	0.733398
CXCR4	1.08419	59.9751	1.05899e-60	2.05484e-61	3.77986	2.13722
CHD2	1.08326	37.4778	3.32849e-38	8.97581e-39	3.32817	1.72327
IFI203	1.08297	20.3007	5.00375e-21	1.91836e-21	2.39257	1.42137
C330007P06RIK	1.08162	8.13636	7.30529e-09	4.14464e-09	1.95362	0.769242
TPP2	1.08057	19.09	8.12921e-20	3.19065e-20	2.54242	1.14181
R3HCC1L	1.07916	7.99112	1.02065e-08	5.82869e-09	2.13165	0.840422
DDX6	1.07914	73.8759	1.33084e-74	2.22052e-75	4.42163	2.30082
PCMTD2	1.0789	6.0902	8.12456e-07	5.02094e-07	1.82921	0.84815
ABHD13	1.07853	2.89381	0.00127699	0.000941615	1.9138	0.603065
MT-ND1	1.07838	306.932	1.16991e-307	0	10.3556	6.63098
SCAF1	1.07738	4.88527	1.30234e-05	8.51933e-06	1.86841	0.653109
TNPO3	1.07698	14.6035	2.49188e-15	1.11354e-15	2.37975	1.01565
MYNN	1.07669	4.97054	1.07019e-05	6.95488e-06	1.77202	0.69156
STK38L	1.07654	7.66029	2.1863e-08	1.26513e-08	2.13853	1.04331
TARDBP	1.07625	18.5202	3.01839e-19	1.20552e-19	2.32534	1.06817
IBTK	1.07606	7.74732	1.78929e-08	1.03219e-08	2.0362	0.799295
STX6	1.07559	4.46703	3.41172e-05	2.28594e-05	2.24072	0.802276
MGAT5	1.07521	10.5838	2.60741e-11	1.34257e-11	3.17233	1.47918
ELP2	1.07495	2.91844	0.00120659	0.00088754	1.73837	0.533686
NAA30	1.07315	5.04523	9.01087e-06	5.83232e-06	1.76087	0.653934
CNOT10	1.07307	5.84159	1.44014e-06	8.99741e-07	1.91201	0.674399
KDM5C	1.07286	14.769	1.70211e-15	7.5639e-16	2.13234	0.972728
PKNOX1	1.07261	4.57943	2.6337e-05	1.75229e-05	2.12121	0.794587
PEX7	1.07232	4.12574	7.48611e-05	5.11196e-05	2.04561	0.638833
KIF13B	1.07219	10.7661	1.71363e-11	8.74078e-12	2.44087	1.05871
0610030E20RIK	1.07162	5.72712	1.87448e-06	1.17679e-06	2.1169	0.770005
PKN2	1.07118	15.6846	2.06727e-16	8.97264e-17	2.54696	1.10355
REST	1.07081	13.1141	7.68876e-14	3.59608e-14	2.13037	0.976686
TSTD2	1.06917	2.73646	0.00183459	0.00136569	1.87563	0.605212
LDLRAD3	1.06795	4.63182	2.33441e-05	1.54543e-05	2.48688	1.04615
IPO9	1.06788	4.46723	3.41008e-05	2.28437e-05	1.86311	0.6768
DCLRE1C	1.06781	13.7581	1.74556e-14	7.99306e-15	2.38985	1.18052
RBM5	1.06754	23.7267	1.87609e-24	6.65668e-25	2.66838	1.20845
THRAP3	1.06696	28.5504	2.81588e-29	8.98471e-30	2.7705	1.34169
ITSN2	1.06527	28.2981	5.0344e-29	1.61398e-29	3.09572	1.47021
MTR	1.06426	4.56027	2.75249e-05	1.83398e-05	1.82426	0.622842
NF2	1.06403	3.1856	0.000652227	0.000470853	1.85287	0.598051
HAUS2	1.06399	2.68873	0.00204772	0.00152971	1.92424	0.569228
USP22	1.06381	7.3791	4.17733e-08	2.44379e-08	2.08603	0.799638
U2SURP	1.06297	18.8597	1.38148e-19	5.44319e-20	2.29923	1.0651
MAPKAP1	1.06286	6.72264	1.89393e-07	1.14091e-07	2.24657	0.847832
TGIF1	1.06267	26.1834	6.55487e-27	2.20184e-27	2.41153	1.4096
HERC2	1.06224	9.46608	3.41914e-10	1.83933e-10	2.30436	0.882646
SACM1L	1.06158	4.14345	7.18704e-05	4.89981e-05	2.20796	0.764741
PAIP1	1.06091	5.71194	1.94117e-06	1.21999e-06	2.12055	0.779394
ZHX1	1.06051	4.38761	4.0963e-05	2.75876e-05	1.7623	0.562717
TUBGCP3	1.05986	3.9245	0.000118987	8.22856e-05	1.81536	0.584907
DDI2	1.05907	12.7797	1.66062e-13	7.8608e-14	2.39989	1.05337
SCRIB	1.05903	4.50793	3.10505e-05	2.07575e-05	1.88565	0.612861
PCID2	1.05903	3.65863	0.000219468	0.000154197	1.79131	0.646098
BRD1	1.05891	16.5939	2.54767e-17	1.07799e-17	2.29099	1.02849
SMARCC2	1.05845	7.79222	1.61353e-08	9.28125e-09	2.12862	0.787988
D430042O09RIK	1.05824	2.98599	0.00103279	0.000755847	2.10464	0.702337
ATG5	1.05664	6.19911	6.32256e-07	3.89685e-07	2.21132	0.771004
MFAP3	1.05627	4.40931	3.89667e-05	2.62001e-05	1.87487	0.658433
SMARCB1	1.05555	4.96248	1.09023e-05	7.08816e-06	1.81524	0.598414
CLCN5	1.05461	4.22382	5.9728e-05	4.05468e-05	2.14293	0.761052
KDM1A	1.0545	12.2807	5.23962e-13	2.53087e-13	2.07526	0.902338
RUFY1	1.05334	3.3176	0.000481279	0.000345516	2.07617	0.655984
LPGAT1	1.05259	13.1157	7.66143e-14	3.58224e-14	2.4628	1.06049
RASAL3	1.05223	4.35791	4.38621e-05	2.95945e-05	1.7886	0.692803
OSBP	1.05128	6.60007	2.51147e-07	1.52054e-07	2.12556	0.779489
DIABLO	1.05122	4.69131	2.03557e-05	1.34365e-05	1.82076	0.63666
UTY	1.05121	14.7503	1.7771e-15	7.89958e-16	2.42955	1.28835
ENTPD5	1.05069	3.54104	0.000287712	0.000203575	1.78797	0.608952
VPS16	1.04985	5.25958	5.50076e-06	3.52395e-06	1.79966	0.623773
THADA	1.04881	10.1192	7.59968e-11	3.98968e-11	2.44611	1.19826
PDXDC1	1.0487	9.07335	8.44598e-10	4.60997e-10	2.24025	0.890136
MED16	1.04848	2.69986	0.00199592	0.00148936	1.93483	0.534895
ERGIC2	1.04791	10.8228	1.50384e-11	7.6562e-12	2.16759	0.866322
MTHFD1L	1.04788	5.39228	4.05243e-06	2.58157e-06	2.22715	0.951073
RHNO1	1.04751	3.70481	0.000197327	0.000138287	1.59661	0.535462
MAF1	1.0471	10.7391	1.82328e-11	9.31267e-12	2.16023	0.850495
LDAH	1.04673	3.70062	0.000199239	0.000139709	2.07884	0.695881
DONSON	1.04552	3.00364	0.000991657	0.000724515	1.87984	0.633946
SCLT1	1.0452	2.56773	0.00270563	0.00203773	2.10458	0.667096
MT-CYTB	1.04502	Inf	0	0	13.7516	8.7015
TAF4	1.04365	5.21473	6.09915e-06	3.91403e-06	1.82632	0.647526
MCRS1	1.04303	5.49056	3.23174e-06	2.0485e-06	1.78685	0.625254
LPXN	1.04193	10.9245	1.1898e-11	6.03439e-12	2.18489	1.08435
CDT1	1.04147	7.31897	4.79766e-08	2.81464e-08	1.98992	0.842274
CCDC88C	1.04089	17.8016	1.57898e-18	6.44798e-19	2.40908	1.22882
ODF2	1.04086	7.98947	1.02454e-08	5.85232e-09	2.13425	0.82943
PON2	1.0405	7.77814	1.6667e-08	9.59397e-09	2.14788	0.808729
KLC1	1.03853	6.05376	8.83562e-07	5.46892e-07	1.89863	0.722769
SMAD2	1.03809	8.32556	4.72538e-09	2.66072e-09	2.16341	0.856089
SAFB2	1.03779	20.2792	5.25752e-21	2.0171e-21	2.30759	1.06957
B9D2	1.03729	4.92174	1.19746e-05	7.80516e-06	1.92541	0.68562
POLD3	1.03709	3.05524	0.00088057	0.000641531	2.03062	0.618173
PDCD7	1.0367	3.35158	0.000445061	0.000318717	1.82129	0.580964
DDX18	1.03609	6.32959	4.68177e-07	2.8707e-07	1.87599	0.774853
TBCE	1.03556	7.77166	1.69177e-08	9.74528e-09	1.9033	0.807327
PURA	1.03462	7.06565	8.59712e-08	5.1018e-08	2.16143	0.823313
SWT1	1.03414	7.66538	2.16085e-08	1.24981e-08	2.11433	0.902183
ADSS	1.03378	11.5851	2.59929e-12	1.28601e-12	2.39014	0.995804
NUP54	1.03376	5.08022	8.31339e-06	5.36825e-06	1.89076	0.681238
RAE1	1.0326	4.56995	2.69186e-05	1.79172e-05	1.95164	0.6475
SRP54A	1.0321	3.00814	0.000981439	0.000716778	1.88151	0.595853
CNTRL	1.03202	13.6325	2.33058e-14	1.07105e-14	2.30529	1.02903
EYA3	1.03196	7.11773	7.62561e-08	4.51475e-08	2.16432	0.921
MALAT1	1.03187	165.651	2.23391e-166	1.80662e-167	26.9038	19.8697
FYTTD1	1.03179	6.46058	3.46272e-07	2.11128e-07	2.00843	0.78869
SP100	1.03106	30.9615	1.09277e-31	3.31933e-32	3.69427	1.89662
WTAP	1.03078	13.0442	9.03163e-14	4.23534e-14	2.0155	0.843986
MTA3	1.03062	9.94066	1.14642e-10	6.07227e-11	2.36717	1.06189
SLC25A25	1.02971	3.84498	0.000142897	9.92155e-05	1.74659	0.639607
PRDM10	1.02922	3.58929	0.000257463	0.000181603	2.04965	0.786862
SRSF11	1.02907	34.6482	2.24803e-35	6.35071e-36	3.11437	1.5841
PTPRJ	1.02862	26.3187	4.80107e-27	1.60278e-27	4.9783	2.69129
CHD1L	1.02778	3.0144	0.000967393	0.00070612	1.72854	0.565238
PTP4A2	1.0273	56.8086	1.55395e-57	3.13964e-58	3.80726	2.14695
CRTC2	1.02707	5.44759	3.56791e-06	2.267e-06	1.75805	0.686293
RNF103	1.02697	3.56614	0.000271557	0.000191806	1.99795	0.724136
PIK3CG	1.02684	7.85992	1.38065e-08	7.9207e-09	2.2661	0.919061
PAXIP1	1.02658	2.47956	0.0033147	0.00251096	1.95556	0.578148
FYN	1.02585	13.9623	1.09071e-14	4.95411e-15	4.19632	2.49267
PFKFB3	1.02583	10.9437	1.13829e-11	5.76842e-12	2.95717	1.3484
MOB4	1.02537	16.1174	7.63049e-17	3.28029e-17	2.66906	1.17239
TBC1D22A	1.02452	8.35436	4.42217e-09	2.48632e-09	2.20083	0.918626
PCNT	1.02392	5.80141	1.57976e-06	9.88497e-07	1.94434	0.701517
DAG1	1.02383	2.5539	0.00279321	0.00210513	2.1477	0.756557
TRIM56	1.02324	6.57573	2.65623e-07	1.60928e-07	1.78773	0.811985
SNW1	1.02318	12.7116	1.94259e-13	9.2143e-14	2.14349	0.917515
MT-ATP8	1.02211	13.5697	2.69319e-14	1.23918e-14	2.69058	1.25767
IP6K1	1.02202	18.9656	1.08239e-19	4.25876e-20	2.41531	1.17635
APPL1	1.02159	8.40245	3.9587e-09	2.22192e-09	1.98957	0.797334
NARF	1.0213	4.27226	5.3424e-05	3.6142e-05	2.01754	0.772107
WHAMM	1.02077	3.16403	0.000685444	0.000496062	1.81748	0.652075
ERBIN	1.02054	31.9019	1.25338e-32	3.74146e-33	3.26483	1.67386
RSPRY1	1.02053	4.22828	5.91177e-05	4.01162e-05	2.29536	0.8053
FAM192A	1.01952	6.26152	5.47625e-07	3.36767e-07	1.96381	0.699806
ANAPC10	1.01946	3.88429	0.00013053	9.05025e-05	1.76385	0.63516
EPB41L4AOS	1.01846	5.02535	9.4329e-06	6.11329e-06	1.73008	0.689753
RNF14	1.01803	5.18387	6.54837e-06	4.20805e-06	1.86415	0.660729
INTS13	1.01796	4.60124	2.5047e-05	1.663e-05	1.79763	0.651233
STAU1	1.01754	7.48626	3.26391e-08	1.90087e-08	2.17522	0.861686
SEPTIN1	1.0169	12.0334	9.26001e-13	4.5086e-13	1.99384	1.08736
PIP5K1A	1.0163	8.89264	1.28043e-09	7.04009e-10	2.16442	0.922088
TAF1D	1.01616	14.4336	3.68441e-15	1.65458e-15	2.6505	1.19802
BCL2	1.01611	8.16926	6.77232e-09	3.83572e-09	2.67475	1.40973
ARF6	1.01509	11.4713	3.378e-12	1.67874e-12	2.3865	0.991364
FGD2	1.01447	2.97031	0.00107075	0.000784665	1.85774	0.669458
USP7	1.01444	23.2648	5.4354e-24	1.94357e-24	2.49021	1.18331
CC2D1B	1.01442	3.47284	0.000336636	0.000239121	1.74912	0.582577
TAOK2	1.01419	4.58237	2.61597e-05	1.73977e-05	1.66955	0.611779
NDUFS1	1.01376	5.95787	1.10186e-06	6.84749e-07	1.97778	0.723322
DHX15	1.01354	19.9461	1.13221e-20	4.3751e-21	2.41243	1.18139
TCOF1	1.01311	5.44218	3.61261e-06	2.2959e-06	2.1815	0.840941
SENP5	1.01282	4.88661	1.29834e-05	8.49136e-06	2.11971	0.781412
PDCD2L	1.01186	2.87965	0.00131933	0.000973747	1.83143	0.623709
RNF2	1.01184	7.22892	5.90311e-08	3.47702e-08	1.9475	0.804409
CASC3	1.01182	7.77503	1.67868e-08	9.66756e-09	2.03012	0.842541
ZFX	1.01118	7.9295	1.17626e-08	6.73028e-09	2.24755	0.888456
SEPHS1	1.01064	2.05436	0.00882347	0.00691882	1.73315	0.476621
ZC3H13	1.01002	11.0394	9.13203e-12	4.60382e-12	2.30604	0.980007
RAB12	1.00941	4.04746	8.96484e-05	6.15389e-05	1.96284	0.737747
CAPRIN1	1.00913	19.1157	7.66142e-20	3.00494e-20	2.71558	1.3382
DNAJC1	1.00894	5.8728	1.3403e-06	8.36257e-07	3.0535	1.24073
POLR1A	1.00821	5.79544	1.60164e-06	1.00285e-06	1.91807	0.84849
1600020E01RIK	1.00666	4.72837	1.86909e-05	1.23118e-05	1.99711	0.814317
MTARC2	1.00629	8.0327	9.27463e-09	5.2837e-09	2.01318	0.794849
HERC1	1.00565	22.6558	2.20897e-23	8.01765e-24	2.80135	1.36837
ARHGEF1	1.00521	19.8412	1.44156e-20	5.58241e-21	2.64094	1.23405
LUC7L3	1.0049	17.9476	1.12818e-18	4.58529e-19	2.4116	1.15509
GM49336	1.00452	6.28508	5.18704e-07	3.18625e-07	1.87865	0.693703
SFSWAP	1.00442	13.9297	1.17573e-14	5.34967e-15	2.14544	0.95665
ZFP869	1.00379	7.006	9.86286e-08	5.88015e-08	2.04909	0.877837
IRF2BP2	1.00068	20.6282	2.35394e-21	8.96291e-22	3.38564	1.73417
DCAF15	0.999852	4.0543	8.82471e-05	6.05161e-05	1.7061	0.638361
COPG2	0.999319	3.53055	0.000294746	0.000208755	2.38185	0.765359
RC3H2	0.998879	13.4917	3.22342e-14	1.48849e-14	2.22409	1.02957
RBM28	0.998836	5.9374	1.15504e-06	7.18914e-07	1.94962	0.721634
MGRN1	0.998003	7.46412	3.4346e-08	2.00217e-08	2.03199	0.804769
UBA6	0.997625	6.8116	1.54313e-07	9.26175e-08	2.20133	0.901357
CHKB	0.997139	5.37588	4.20847e-06	2.68329e-06	2.11967	0.788022
THUMPD3	0.996426	2.32545	0.00472662	0.00362487	1.79827	0.562251
SLC7A6OS	0.996364	3.19668	0.000635805	0.000458559	2.09816	0.780352
LMTK2	0.996232	9.64146	2.28316e-10	1.22193e-10	2.23966	1.09329
NMD3	0.995772	5.13426	7.34082e-06	4.72807e-06	1.7533	0.673526
ZFR	0.995694	11.0108	9.75465e-12	4.92444e-12	2.50675	1.08977
2410006H16RIK	0.995211	24.2805	5.24263e-25	1.8363e-25	3.05609	1.61621
SMC6	0.99519	11.3164	4.82563e-12	2.40882e-12	2.61749	1.27258
GTF2H1	0.994903	7.0623	8.66367e-08	5.14368e-08	2.00424	0.770407
TRPM7	0.994824	15.1216	7.55775e-16	3.32516e-16	2.56149	1.17589
UHRF2	0.994397	17.3726	4.24053e-18	1.75099e-18	2.56741	1.23681
KDM2A	0.993949	29.613	2.43773e-30	7.61329e-31	2.90821	1.46283
TRIO	0.993175	6.90603	1.24157e-07	7.42609e-08	2.54093	1.09834
BLVRB	0.992201	7.15351	7.02247e-08	4.15088e-08	2.5204	1.15563
TMEM87B	0.991282	6.05376	8.83562e-07	5.46872e-07	1.89753	0.744913
TRRAP	0.991201	6.45445	3.51198e-07	2.14277e-07	1.93505	0.753331
CMTM7	0.990535	21.2577	5.52416e-22	2.07289e-22	3.21657	1.64983
ABCA3	0.990056	2.64304	0.00227488	0.00170412	1.82835	0.601241
ARFGEF2	0.990036	9.21546	6.08885e-10	3.30492e-10	2.18594	0.986181
NR3C1	0.98896	22.3201	4.78537e-23	1.75605e-23	2.96607	1.49006
TRA2B	0.988918	41.114	7.69055e-42	1.95501e-42	3.38541	1.89409
SIPA1	0.98845	10.024	9.46284e-11	4.98738e-11	2.09997	0.866239
HNRNPA0	0.988169	40.6499	2.2393e-41	5.74197e-42	3.33213	1.86294
BCLAF1	0.987261	26.2929	5.09428e-27	1.70208e-27	2.81948	1.43762
DCP2	0.987248	5.19805	6.33795e-06	4.0699e-06	1.93913	0.673347
DDX47	0.987155	5.71286	1.93705e-06	1.21714e-06	1.9195	0.694328
ABRAXAS2	0.987135	4.18946	6.46454e-05	4.39474e-05	1.95623	0.660593
CHKA	0.986905	14.4137	3.85758e-15	1.73394e-15	2.80682	1.34797
PPP6R3	0.986408	21.6453	2.2629e-22	8.44137e-23	2.62339	1.27802
ABCE1	0.985568	7.05094	8.89327e-08	5.28245e-08	2.12641	0.864371
PPHLN1	0.985089	4.60809	2.4655e-05	1.63527e-05	1.94844	0.701629
KPNA1	0.985076	11.8274	1.48793e-12	7.30208e-13	2.33389	1.05882
MAPK8IP3	0.984935	5.67979	2.09032e-06	1.31489e-06	1.76093	0.707934
CDC27	0.983853	9.54932	2.82283e-10	1.51504e-10	2.49327	1.13215
MED13L	0.983809	21.9286	1.17877e-22	4.3614e-23	3.20963	1.61413
EDC4	0.9833	3.59788	0.000252415	0.000177833	1.73492	0.645165
RBBP4	0.983064	16.8008	1.58214e-17	6.6574e-18	2.42108	1.18606
SLC28A2	0.982923	5.58356	2.60879e-06	1.64678e-06	1.84627	0.855347
CHM	0.982598	8.59649	2.53229e-09	1.40768e-09	2.11522	0.987953
RAB33B	0.981787	3.19761	0.000634446	0.000457491	2.03483	0.778563
FKBP15	0.981669	8.00494	9.88683e-09	5.64065e-09	2.09555	0.852013
HSDL1	0.979425	3.22533	0.000595205	0.000428538	1.69078	0.564523
MTA2	0.978873	8.57197	2.67932e-09	1.49238e-09	1.9379	0.757845
ITGA9	0.978638	7.68175	2.08088e-08	1.20298e-08	2.49026	1.6844
ORC2	0.978032	3.30638	0.000493875	0.000354696	1.6894	0.590022
MAK16	0.977723	4.28147	5.23036e-05	3.53767e-05	1.8701	0.681959
SAFB	0.977083	13.2086	6.18527e-14	2.88179e-14	2.18449	0.95922
ATG13	0.976623	4.16036	6.91258e-05	4.70792e-05	1.89974	0.714196
YARS	0.974743	4.34462	4.52254e-05	3.05455e-05	1.95357	0.800266
EP400	0.974102	13.946	1.13234e-14	5.14757e-15	2.39767	1.10231
DVL3	0.973667	2.77797	0.00166736	0.00123798	1.91979	0.66274
ZC3HC1	0.973378	2.16459	0.00684551	0.00531694	1.67128	0.507534
LMO4	0.972165	9.05041	8.90413e-10	4.86618e-10	3.55858	1.64461
CDC42EP3	0.971753	7.23837	5.77604e-08	3.40058e-08	2.57258	1.08369
MRPL46	0.971717	2.24666	0.00566682	0.0043772	1.78079	0.519497
MLLT6	0.971279	4.72401	1.88795e-05	1.24413e-05	1.82589	0.876632
SNRNP70	0.971211	30.7581	1.74559e-31	5.31917e-32	2.81051	1.50971
RABL6	0.968733	4.56414	2.7281e-05	1.8166e-05	1.91137	0.697411
CNOT6	0.968361	14.6157	2.4229e-15	1.08171e-15	2.14895	1.01403
TCEA1	0.968255	15.937	1.15608e-16	4.99224e-17	2.30594	1.08223
ING4	0.967769	5.24563	5.68032e-06	3.63976e-06	2.15314	0.815966
BIRC6	0.967479	32.0796	8.32436e-33	2.47571e-33	2.97128	1.60481
ZFAND6	0.967337	19.2185	6.04639e-20	2.36649e-20	2.65811	1.2511
PDCD11	0.967256	3.85111	0.000140894	9.78052e-05	1.81405	0.688345
PAPOLA	0.967252	14.134	7.34569e-15	3.32254e-15	2.63734	1.20401
CHFR	0.966843	8.51553	3.05118e-09	1.70245e-09	2.22219	0.900907
PDPK1	0.966767	10.6946	2.02001e-11	1.03481e-11	2.2166	0.97052
YEATS4	0.966239	8.99977	1.00054e-09	5.48184e-10	2.31338	0.926114
ESF1	0.965209	4.01215	9.72414e-05	6.68987e-05	2.17562	0.791294
SEC11C	0.964978	13.1269	7.46699e-14	3.48927e-14	3.64398	1.79652
ACBD5	0.964952	7.32513	4.73013e-08	2.77306e-08	2.30546	0.941614
KLHDC2	0.964448	3.48316	0.00032873	0.000233368	2.04695	0.743292
LARP1	0.964391	12.3076	4.92463e-13	2.37668e-13	2.39003	1.13365
CDKN2AIP	0.963605	4.1073	7.81084e-05	5.33802e-05	1.99021	0.772605
WDR3	0.963252	3.71672	0.000191992	0.000134389	1.78843	0.658253
DCPS	0.962477	1.75299	0.0176609	0.0142047	1.92655	0.537126
9430038I01RIK	0.961859	1.30866	0.0491292	0.0410405	2.0288	0.549181
AMMECR1L	0.96185	3.08251	0.000826973	0.00060157	1.84114	0.663688
CHD4	0.961178	33.4573	3.48871e-34	1.01012e-34	3.59676	1.94407
POLA1	0.96106	2.69055	0.00203916	0.00152247	2.95557	1.2432
PLEKHA3	0.959976	2.92869	0.00117843	0.000865692	1.82019	0.598921
LRRC47	0.958465	3.94987	0.000112235	7.75078e-05	1.65303	0.59336
NIPSNAP2	0.958435	2.48807	0.00325033	0.00246085	2.20502	0.717477
MFAP1A	0.956496	3.7219	0.000189716	0.00013277	1.97161	0.704349
COG1	0.955851	1.97255	0.0106525	0.00840913	1.8704	0.593589
MED17	0.955843	2.85993	0.00138062	0.00102013	1.78988	0.563448
EIF2B2	0.954943	2.80851	0.00155414	0.00115199	1.94772	0.604913
CTR9	0.954657	3.83809	0.000145182	0.000100838	2.17606	0.782909
DOCK11	0.954374	10.8646	1.36588e-11	6.9425e-12	3.3709	1.55254
TNPO2	0.954118	3.34002	0.000457067	0.000327567	1.70311	0.622543
SIAH2	0.953827	3.21017	0.000616358	0.000444108	2.03344	0.665887
GID4	0.953105	3.0414	0.000909078	0.000662676	1.57558	0.573749
FAM126A	0.952841	5.49446	3.20285e-06	2.02974e-06	2.24012	0.92887
CLOCK	0.95265	3.64221	0.000227923	0.000160232	2.19535	0.851585
DHX36	0.951634	5.61506	2.4263e-06	1.52925e-06	2.18371	0.845168
FARSA	0.950303	3.43947	0.000363519	0.000258768	1.83803	0.641414
PRPF8	0.95	9.91857	1.20622e-10	6.39232e-11	2.05778	0.874335
SAE1	0.949901	8.20189	6.28217e-09	3.5529e-09	2.07738	0.968617
MAN2A1	0.948307	17.4453	3.58665e-18	1.47802e-18	3.15883	1.59004
UGGT1	0.948161	7.84098	1.44219e-08	8.27977e-09	2.19685	0.910943
TK2	0.948014	3.32614	0.000471913	0.000338532	1.90912	0.778399
HDAC2	0.947861	4.66581	2.15867e-05	1.42551e-05	1.86045	0.682518
LONP2	0.947811	10.2125	6.13051e-11	3.2057e-11	2.28925	1.0591
H2-M3	0.947416	3.16916	0.000677396	0.000489864	1.78613	0.634808
PPRC1	0.947069	2.26315	0.00545568	0.00420809	1.75239	0.569975
SPECC1L	0.946499	9.6205	2.39608e-10	1.28302e-10	2.19446	1.09701
SNHG1	0.946076	8.47336	3.3623e-09	1.87882e-09	2.28924	1.03143
GAPVD1	0.944924	11.477	3.33443e-12	1.65663e-12	2.3986	1.07222
GOLGA4	0.944058	6.53004	2.95094e-07	1.7919e-07	2.06042	0.843162
GM37240	0.943798	3.82947	0.000148091	0.000102944	2.01564	0.980411
TCEANC2	0.943675	2.89067	0.00128627	0.000948812	1.8091	0.618165
DAPP1	0.943606	12.8588	1.38412e-13	6.53858e-14	2.41991	1.21312
UTP6	0.943185	2.5416	0.0028734	0.00216873	1.88161	0.623136
DTNB	0.9431	4.13401	7.34489e-05	5.01147e-05	2.2043	0.998972
BLOC1S2	0.943049	4.53027	2.94939e-05	1.96965e-05	2.01607	0.76043
VTA1	0.9428	7.30884	4.91084e-08	2.88172e-08	2.04584	0.824352
LGALS9	0.942589	5.06687	8.57292e-06	5.54057e-06	3.00097	1.21877
TAZ	0.941903	3.16456	0.000684606	0.000495361	1.83331	0.711453
MT-ND4	0.94166	270.317	4.81673e-271	2.24018e-272	10.2688	6.77309
OGDH	0.941567	13.1849	6.53267e-14	3.04726e-14	2.55585	1.14796
ZBTB7A	0.941518	11.0052	9.88161e-12	4.99126e-12	2.2886	1.01669
[truncated: 4,055 more rows]

## Sheet: C3
gene_name	log2fc	neg_log10fdr	fdr	p-value	C3_avg_expression	Remaining cells_avg_expression
ARHGEF37	4.69399	104.198	6.33638e-105	8.11691e-106	0.742957	1.13648
GM47675	4.41531	38.5712	2.68389e-39	8.22357e-40	0.328299	0.468812
ADGRE4	4.35093	62.7185	1.91227e-63	3.89314e-64	1.80569	1.19761
CD300LG	4.27375	129.454	3.51894e-130	3.56723e-131	0.522508	0.674468
ACE	3.97692	37.1519	7.0487e-38	2.21492e-38	2.63539	1.31063
VCAN	3.96115	Inf	0	0	5.0591	2.04219
F13A1	3.85103	Inf	0	0	6.41519	2.43753
HPGD	3.8213	43.6262	2.36501e-44	6.54321e-45	1.70786	1.15873
STXBP6	3.65201	183.621	2.39259e-184	1.61887e-185	1.09638	1.19835
NXPE4	3.63179	50.0798	8.32128e-51	2.08583e-51	0.742612	0.899572
PLCB1	3.57457	300.99	1.02386e-301	3.80896e-303	3.2417	1.98887
MFSD7A	3.5061	82.1919	6.42846e-83	1.05026e-83	0.451737	0.598456
NRG1	3.40828	297.263	5.46195e-298	2.08456e-299	3.26166	2.07355
ITGA1	3.38759	235.276	5.30123e-236	2.64232e-237	1.51229	1.36254
MS4A8A	3.24533	108.19	6.45606e-109	7.94376e-110	0.762045	0.865356
ZFYVE9	3.24259	156.472	3.37504e-157	2.74278e-158	1.0228	0.986854
G430095P16RIK	3.10523	53.2752	5.30671e-54	1.25544e-54	0.423212	0.428417
ARHGEF10L	3.09992	Inf	0	0	1.26877	0.936996
DMKN	3.0489	136.617	2.41379e-137	2.31034e-138	1.35934	1.2574
KLRB1F	3.02467	51.0253	9.43497e-52	2.32637e-52	0.336926	0.636048
GRK5	2.94561	181.093	8.07953e-182	5.55431e-183	2.52015	1.7146
CFH	2.9261	81.5303	2.94941e-82	4.85058e-83	1.6404	1.11009
PAPSS2	2.83694	106.952	1.11772e-107	1.38739e-108	0.612759	0.69593
CCR2	2.7907	Inf	0	0	4.08927	2.79823
STOM	2.73763	272.742	1.81139e-273	7.45842e-275	1.00361	0.705598
RASSF4	2.72406	Inf	0	0	1.23759	0.955536
KRT80	2.69024	95.2069	6.21054e-96	8.76325e-97	0.822685	0.928439
GM9844	2.68912	50.4156	3.84054e-51	9.56204e-52	0.429344	0.749359
2500002B13RIK	2.67468	43.7376	1.82969e-44	5.05335e-45	0.399931	0.608708
EAR2	2.65937	58.1802	6.60379e-59	1.44701e-59	1.1429	0.926508
GM9733	2.58382	84.3532	4.43365e-85	7.01398e-86	1.08058	1.15965
CLEC4B1	2.5621	38.8772	1.32673e-39	4.04442e-40	0.423035	0.746457
SMPDL3A	2.55727	Inf	0	0	2.48501	1.14334
GM15987	2.55132	89.7087	1.95548e-90	2.89814e-91	0.790705	1.62572
F10	2.50202	Inf	0	0	1.61032	1.65556
CD302	2.49534	261.227	5.93188e-262	2.571e-263	0.991587	0.92347
CYP39A1	2.49128	40.1028	7.89302e-41	2.33769e-41	0.421124	0.761074
HPSE	2.45783	140.574	2.66773e-141	2.46988e-142	0.595524	0.709954
MCUB	2.44749	Inf	0	0	1.18599	0.996782
SPACA9	2.40619	29.0813	8.29307e-30	3.11914e-30	0.325253	0.482485
TMSB10	2.39607	Inf	0	0	12.9036	4.84725
HAL	2.38466	52.079	8.33754e-53	2.01362e-53	0.418022	0.783984
P2RY1	2.3837	31.2907	5.12026e-32	1.82408e-32	0.320028	0.677945
LDLRAD3	2.38168	137.482	3.29896e-138	3.1377e-139	1.07154	1.19617
ADORA2B	2.34787	195.191	6.44379e-196	4.01088e-197	0.884272	1.01945
CYP27A1	2.34654	34.1078	7.80191e-35	2.59907e-35	0.577723	0.568474
S100A4	2.33306	Inf	0	0	8.76641	4.62698
PLAC8	2.31367	Inf	0	0	8.04019	3.58905
CLEC4A3	2.2894	216.433	3.69363e-217	2.0367e-218	1.51264	1.32972
DUSP22	2.27979	109.287	5.16688e-110	6.27043e-111	0.538911	0.724391
FKBP1B	2.2782	62.2986	5.02823e-63	1.02974e-63	0.428457	0.507337
C1GALT1C1	2.27492	189.385	4.12261e-190	2.66535e-191	0.869008	0.807305
MS4A6C	2.25408	Inf	0	0	4.57849	3.35388
DNA2	2.25368	190.284	5.2033e-191	3.32645e-192	0.784476	0.763945
PTPRO	2.2438	119.224	5.96543e-120	6.59314e-121	0.757496	0.861765
APBA1	2.24168	128.01	9.77424e-129	1.00496e-129	1.15106	1.49306
SCARB1	2.23383	187.473	3.36317e-188	2.20675e-189	0.730402	0.701272
IDH1	2.23352	209.01	9.76348e-210	5.61876e-211	0.82586	0.722953
RIPK2	2.22449	131.317	4.81957e-132	4.77547e-133	0.949952	0.950101
TFEC	2.22068	95.8011	1.58085e-96	2.21159e-97	0.58749	0.679918
DEPTOR	2.21545	76.7479	1.78703e-77	3.11321e-78	0.75035	0.789557
CYP4F16	2.20734	78.5765	2.65156e-79	4.54271e-80	0.5659	0.645647
LPAR6	2.19273	105.551	2.81498e-106	3.56533e-107	0.72053	0.807013
CRIP1	2.18876	Inf	0	0	9.14548	4.18341
MTFR2	2.18465	75.5035	3.13725e-76	5.54477e-77	0.516039	0.536785
TMEM150B	2.17937	25.8144	1.5331e-26	6.26826e-27	0.383937	0.400596
0610040J01RIK	2.17831	26.8336	1.46689e-27	5.85804e-28	0.522954	0.727923
MS4A4C	2.17233	Inf	0	0	2.03624	2.12357
AI504432	2.17115	222.208	6.19246e-223	3.30274e-224	1.19915	1.13536
GM35154	2.13697	27.921	1.19946e-28	4.65141e-29	0.622971	0.685517
DUSP3	2.13158	246.963	1.08992e-247	5.13075e-249	1.07549	1.05886
NAAA	2.12395	Inf	0	0	1.35994	1.37096
TICAM2	2.07056	49.1197	7.59148e-50	1.93123e-50	0.496759	0.639634
AHR	2.06472	157.77	1.69996e-158	1.36717e-159	1.03195	1.12001
SLC25A13	2.0634	90.0982	7.97592e-91	1.17632e-91	0.55835	0.669296
PLD4	2.04867	Inf	0	0	2.23538	1.97892
ITGB7	2.04719	Inf	0	0	1.43078	1.50262
FAM129B	2.0433	Inf	0	0	1.66977	1.51524
CLEC4A1	2.02775	182.149	7.10165e-183	4.85641e-184	1.31901	1.35289
TIFAB	2.02749	84.8676	1.35639e-85	2.12783e-86	0.526201	0.623715
XRCC2	2.02681	25.5952	2.53984e-26	1.04272e-26	0.280226	0.465686
NAIP6	2.02347	56.3462	4.50641e-57	1.01782e-57	0.489433	0.633762
ARHGAP26	2.01662	237.099	7.96671e-238	3.94211e-239	3.18376	2.14667
GM46224	2.00589	135.717	1.9191e-136	1.8484e-137	0.865671	1.09368
CASP6	1.98911	101.174	6.69299e-102	8.79936e-103	0.603949	0.745294
CAMKK2	1.97466	239.419	3.81029e-240	1.87624e-241	1.1053	0.94925
MBOAT1	1.96946	53.6044	2.48677e-54	5.84419e-55	0.41792	0.888461
FUOM	1.96632	45.9379	1.1536e-46	3.06803e-47	0.388269	0.450714
TNFSF13	1.9533	124.42	3.80608e-125	4.03702e-126	0.772349	0.75016
GPR141	1.95245	273.185	6.52507e-274	2.67099e-275	1.83206	1.45967
FCOR	1.93798	49.9061	1.24128e-50	3.1174e-51	0.502236	0.557154
AI839979	1.93312	168.349	4.47434e-169	3.33987e-170	0.834121	1.05026
FN1	1.93122	Inf	0	0	7.76851	3.8569
GM37982	1.93084	31.5361	2.9103e-32	1.02908e-32	0.53881	0.781009
GRIA3	1.92884	57.4969	3.18522e-58	7.06379e-59	1.16949	1.61073
GSTM1	1.91838	248.873	1.34065e-249	6.26259e-251	1.04575	1.30914
RRAS	1.90899	67.4797	3.3136e-68	6.37906e-69	0.685442	0.73885
TUSC1	1.90629	80.8426	1.43666e-81	2.38175e-82	0.469831	0.588105
AHNAK	1.903	Inf	0	0	5.01826	3.35624
NR4A2	1.89745	Inf	0	0	3.15593	2.34636
GM36161	1.89728	50.0613	8.68418e-51	2.17784e-51	0.488579	0.609041
TGM1	1.89655	23.7178	1.91524e-24	8.23879e-25	0.473884	0.818002
CCL9	1.89581	Inf	0	0	2.86513	2.54451
DDX28	1.89407	59.0614	8.68199e-60	1.86789e-60	0.422889	0.585956
CCDC88A	1.88402	259.758	1.74409e-260	7.64324e-262	1.46964	1.21922
CAPN2	1.87914	254.018	9.60113e-255	4.34628e-256	1.04569	1.13093
GAB1	1.87138	96.1709	6.74715e-97	9.37419e-98	1.66785	1.60494
CIAO2A	1.86978	Inf	0	0	1.77298	1.11184
PROS1	1.85593	59.0907	8.11581e-60	1.74413e-60	0.568715	0.794447
FAM49A	1.85431	97.4474	3.56927e-98	4.87304e-99	0.955831	1.07741
UCK2	1.85086	283.172	6.73667e-284	2.69272e-285	2.02333	1.43878
SELENBP1	1.84915	40.5284	2.96232e-41	8.68794e-42	0.328817	0.464792
MAP3K20	1.84708	156.841	1.44062e-157	1.16554e-158	0.996746	0.969859
NAPSA	1.83862	Inf	0	0	2.53419	1.51061
MOB3B	1.82852	85.7572	1.74922e-86	2.71671e-87	0.827801	1.20979
BRI3BP	1.82375	190.878	1.32449e-191	8.45147e-193	0.74827	0.897183
MET	1.81335	120.443	3.60637e-121	3.9598e-122	0.711204	1.3024
OLFM1	1.80594	153.695	2.01849e-154	1.67924e-155	0.762366	0.99201
PELO	1.79835	80.459	3.47552e-81	5.80788e-82	0.465869	0.65576
HOPX	1.79831	257.716	1.92117e-258	8.51179e-260	1.3836	1.43191
MEFV	1.79809	193.423	3.77718e-194	2.37381e-195	1.00657	1.24849
IL6RA	1.79595	Inf	0	0	1.48121	1.3009
CRYL1	1.79219	55.7784	1.6657e-56	3.78223e-57	0.387619	0.514645
CD244A	1.79201	86.9779	1.05225e-87	1.61524e-88	1.0131	1.16484
PLXND1	1.79011	133.291	5.12181e-134	5.00095e-135	0.704017	0.774993
TMEM109	1.78942	161.475	3.34675e-162	2.63518e-163	0.742952	0.863107
THBD	1.78764	89.6452	2.26383e-90	3.36058e-91	0.80377	1.18415
PRKAG2	1.78281	117.347	4.495e-118	5.0654e-119	0.860607	0.979672
IFI207	1.7798	263.317	4.81934e-264	2.05399e-265	1.93429	2.10362
ZEB2OS	1.77034	102.446	3.58127e-103	4.66523e-104	0.537382	0.709749
DPEP2	1.77032	34.8576	1.38816e-35	4.55589e-36	0.598516	0.812803
GRK3	1.75756	48.073	8.45235e-49	2.1889e-49	0.806772	0.747307
AKR1C13	1.75418	23.7734	1.685e-24	7.23416e-25	0.367675	0.465827
SLC35E4	1.75279	91.9749	1.0596e-92	1.53595e-93	0.595487	0.882912
NAV1	1.7507	106.743	1.80826e-107	2.2489e-108	0.879413	1.06547
CISD1	1.74787	157.178	6.63839e-158	5.35483e-159	0.771628	0.865582
TSTD3	1.74714	33.303	4.97683e-34	1.68551e-34	0.379551	0.591252
TPPP3	1.7468	30.0274	9.38869e-31	3.45322e-31	1.69021	1.27838
MS4A4A	1.74261	38.5938	2.54804e-39	7.80425e-40	0.802319	0.860258
LRRC8B	1.7417	76.3197	4.78955e-77	8.39007e-78	0.610123	0.883221
NOSTRIN	1.71991	35.3713	4.25297e-36	1.38147e-36	0.435894	0.629028
ELMO2	1.71571	96.3651	4.31422e-97	5.97841e-98	0.520711	0.638668
SESTD1	1.71535	139.932	1.16961e-140	1.0885e-141	0.874848	1.03308
TMEM51	1.71502	45.5006	3.1579e-46	8.47454e-47	0.807572	0.796102
UGT1A7C	1.71363	35.4687	3.39846e-36	1.10063e-36	0.395863	0.909955
GPR35	1.71251	242.459	3.47452e-243	1.68999e-244	1.43933	1.6598
ABCA9	1.70973	34.8909	1.28561e-35	4.21468e-36	0.696267	0.804026
GM1673	1.70837	43.1623	6.88234e-44	1.92401e-44	0.561981	0.903492
QPCT	1.70395	27.6659	2.15827e-28	8.42415e-29	0.382364	0.766445
RNASE6	1.69902	104.332	4.65927e-105	5.9461e-106	0.690877	1.18914
LY6C2	1.69652	Inf	0	0	8.11853	4.59438
CENPM	1.69228	57.8664	1.36023e-58	2.99197e-59	0.407457	0.576035
LRPAP1	1.69228	255.922	1.19611e-256	5.3282e-258	1.12183	1.00188
ECHS1	1.68824	146.227	5.9312e-147	5.28424e-148	0.693265	0.711343
IFI27L2A	1.67466	233.418	3.8227e-234	1.91918e-235	5.24284	3.74416
ZFP971	1.66876	26.6445	2.26732e-27	9.08455e-28	0.359234	0.690026
SOD1	1.66315	Inf	0	0	2.10785	1.45688
IRF5	1.65682	260.959	1.0995e-261	4.77869e-263	1.106	1.24499
ASAP2	1.65359	43.064	8.62889e-44	2.41746e-44	0.452879	0.921012
PDLIM1	1.645	112.685	2.06364e-113	2.43731e-114	0.678353	1.10415
DBI	1.64201	Inf	0	0	3.56015	2.23604
TEP1	1.64077	130.846	1.42483e-131	1.42208e-132	0.733689	0.813929
METTL7A1	1.63763	36.9724	1.06571e-37	3.36419e-38	0.373773	0.608449
SLC35C1	1.6307	58.3825	4.14508e-59	9.04771e-60	0.403469	0.523512
ACER3	1.63004	232.979	1.04911e-233	5.29228e-235	1.34771	1.17136
SYNE3	1.62987	84.2033	6.26122e-85	9.92025e-86	0.604306	0.799382
TMPO	1.62831	201.197	6.34905e-202	3.80668e-203	1.96805	1.48775
ESYT1	1.62454	250.699	2.00064e-251	9.27335e-253	1.27357	1.02456
EXT1	1.62037	144.199	6.3309e-145	5.70132e-146	3.24293	2.79671
SUSD3	1.61895	74.8813	1.3142e-75	2.33853e-76	0.648081	0.875905
SLFN5	1.61875	78.5333	2.92919e-79	5.02539e-80	1.59637	1.8391
DOCK1	1.61659	100.14	7.2378e-101	9.55919e-102	0.82843	0.901279
RAB29	1.60967	43.3445	4.52406e-44	1.25928e-44	0.450602	0.573163
NAGA	1.60843	121.653	2.22257e-122	2.40559e-123	0.622924	0.77829
LPL	1.60537	36.3865	4.10674e-37	1.31073e-37	1.08924	1.75362
GM21188	1.6043	108.668	2.15019e-109	2.63014e-110	0.7961	0.855611
PLXNB2	1.59846	165.202	6.27552e-166	4.79012e-167	0.884231	1.04869
S100A10	1.59832	Inf	0	0	5.65962	3.44677
RND3	1.59771	52.1322	7.37649e-53	1.77974e-53	0.687313	1.1507
PPFIA4	1.59605	68.1497	7.08423e-69	1.35527e-69	0.507827	0.756128
GM28875	1.59335	69.3431	4.53858e-70	8.58974e-71	0.481181	0.707618
BC028528	1.59332	105.652	2.23045e-106	2.81962e-107	0.835517	0.78148
TRPS1	1.58991	Inf	0	0	5.06153	3.57016
PLOD3	1.58959	186.087	8.19376e-187	5.40595e-188	0.804225	0.852292
ALDH1B1	1.58948	21.964	1.08642e-22	4.92066e-23	0.306872	0.542369
MPEG1	1.58852	Inf	0	0	3.72911	3.09128
TRIM16	1.58824	36.4329	3.69051e-37	1.177e-37	0.435734	0.729637
LDLR	1.58786	182.934	1.1653e-183	7.9267e-185	1.24032	1.17567
ABCA3	1.58311	80.0303	9.32668e-81	1.56867e-81	0.531162	0.73968
CD48	1.58271	209.319	4.79621e-210	2.75438e-211	0.928772	1.02674
H1F5	1.58096	53.9081	1.23578e-54	2.88489e-55	3.38123	2.71149
PCLAF	1.56909	94.3935	4.04106e-95	5.74583e-96	3.11091	2.47709
PYCARD	1.5688	286.472	3.37516e-287	1.3369e-288	1.91794	1.41437
LYZ2	1.56482	Inf	0	0	20.8581	12.4039
EPS8	1.56245	179.582	2.61728e-180	1.81817e-181	1.61721	1.80225
FRRS1	1.56022	205.212	6.14175e-206	3.60845e-207	1.10513	0.9918
MIS18A	1.55735	82.9024	1.25206e-83	2.02145e-84	0.50285	0.60045
DSE	1.55397	69.9017	1.25413e-70	2.36301e-71	0.635522	0.844951
TCP11L1	1.55031	36.5581	2.76624e-37	8.79562e-38	0.425639	0.56867
ABCC4	1.54829	114.649	2.24131e-115	2.5824e-116	0.84579	0.944123
ARF2	1.54763	130.027	9.40653e-131	9.44504e-132	0.890329	0.949374
ALPK1	1.54456	66.6754	2.11132e-67	4.1103e-68	0.854139	1.02903
LTBR	1.54262	116.175	6.67874e-117	7.57449e-118	0.630608	0.718266
BC030867	1.54213	28.9861	1.03262e-29	3.89378e-30	0.327148	0.475663
SERPINB8	1.5418	36.4656	3.42317e-37	1.09133e-37	0.649686	0.89529
GNG10	1.54085	Inf	0	0	1.53657	1.23439
LSR	1.53622	30.8517	1.40715e-31	5.07055e-32	0.606918	0.786721
KHK	1.53293	75.7135	1.93414e-76	3.40908e-77	0.479109	0.649727
H1F1	1.53094	32.4163	3.83407e-33	1.32388e-33	0.504719	0.715815
KLF9	1.53006	109.453	3.52267e-110	4.26232e-111	0.896317	1.12593
VPS13C	1.52901	133.623	2.38365e-134	2.32454e-135	0.769902	0.858247
CDS1	1.52835	39.6154	2.42429e-40	7.26179e-41	0.495846	0.630107
GGH	1.52587	206.49	3.23691e-207	1.88619e-208	0.984083	0.883644
IFI209	1.52509	134.103	7.89739e-135	7.673e-136	0.951173	1.45017
GLUD1	1.52333	Inf	0	0	2.60591	1.5699
SULF2	1.52026	84.8517	1.40717e-85	2.20919e-86	0.758391	0.939229
FBXO4	1.51104	64.0461	8.99274e-65	1.79833e-65	0.485531	0.821389
SOCS6	1.50717	80.0608	8.69436e-81	1.46127e-81	0.574096	0.770491
TBC1D9	1.50079	111.211	6.14738e-112	7.30492e-113	1.29171	1.50639
DHRS4	1.49858	56.8323	1.47128e-57	3.29824e-58	0.423288	0.521246
RAMP1	1.49413	189.771	1.69294e-190	1.08637e-191	1.12028	1.19668
ERLIN1	1.4933	104.003	9.93439e-105	1.27619e-105	0.655611	0.79808
CDKN3	1.49253	50.3112	4.88434e-51	1.21785e-51	0.628987	0.760023
CCNB2	1.49101	75.0305	9.32218e-76	1.6577e-76	0.966242	1.0095
AUH	1.49077	163.971	1.06849e-164	8.23304e-166	0.960211	0.996284
NSF	1.4872	231.326	4.71901e-232	2.39757e-233	1.73913	1.54353
TM2D2	1.48715	187.433	3.68958e-188	2.42537e-189	1.06348	0.972579
PID1	1.48572	238.115	7.66839e-239	3.78526e-240	2.55906	2.96282
TIAM1	1.48562	188.768	1.70508e-189	1.10647e-190	1.35147	1.3662
IKBKB	1.47899	298.634	2.32363e-299	8.84022e-301	1.45629	1.19993
GSTO1	1.47855	136.814	1.53532e-137	1.46213e-138	0.753048	0.877487
BSCL2	1.47641	152.968	1.07646e-153	9.00722e-155	0.715786	0.768448
RACGAP1	1.47299	91.6863	2.05921e-92	2.99237e-93	1.05784	1.06589
PSAP	1.47051	Inf	0	0	10.0154	4.85493
GPR146	1.4702	44.2894	5.13548e-45	1.40845e-45	0.505419	0.704397
METRNL	1.46787	164.824	1.49937e-165	1.14628e-166	1.22983	1.37352
STARD9	1.46733	58.37	4.26616e-59	9.31714e-60	0.668636	0.854183
SPC24	1.46637	73.1997	6.31397e-74	1.14938e-74	0.851135	0.897793
POT1B	1.46258	47.388	4.09288e-48	1.06929e-48	0.655897	0.827842
NAT8L	1.46183	21.2743	5.31782e-22	2.45339e-22	0.424128	0.78083
IFI30	1.46009	Inf	0	0	4.05866	3.72393
ZFP385A	1.45817	68.3873	4.09919e-69	7.81737e-70	0.49453	0.732484
SOWAHC	1.45601	74.3502	4.46492e-75	8.0203e-76	0.625317	0.843385
TLR7	1.45341	34.5261	2.97765e-35	9.85499e-36	0.651189	0.698969
ACOT11	1.45314	22.9408	1.14608e-23	5.05569e-24	0.345229	0.738957
JARID2	1.45215	295.568	2.7031e-296	1.04141e-297	2.6717	2.00788
PADI2	1.45159	58.5338	2.92573e-59	6.37559e-60	0.588779	0.985988
GAN	1.45094	89.454	3.51528e-90	5.23949e-91	0.810156	0.993953
NFIL3	1.4489	285.452	3.52967e-286	1.40235e-287	1.765	1.39962
CDCA3	1.44809	76.6222	2.38647e-77	4.16612e-78	1.0194	1.04295
IFI211	1.44397	88.8416	1.44004e-89	2.1689e-90	0.964621	1.44181
TRP53BP2	1.44277	96.4066	3.92085e-97	5.42385e-98	0.733694	0.88528
ERCC6L	1.44019	37.1408	7.23148e-38	2.2741e-38	0.347668	0.496408
H3C2	1.43871	19.4968	3.18556e-20	1.54446e-20	0.273444	0.354682
GM20528	1.43675	25.9616	1.09251e-26	4.44844e-27	0.451348	1.19187
NAGPA	1.43668	56.397	4.00842e-57	9.04381e-58	0.438833	0.548441
ALDH9A1	1.43615	89.2434	5.7095e-90	8.54431e-91	0.537134	0.626061
GPSM2	1.43404	33.8985	1.26338e-34	4.22394e-35	0.381719	0.654999
GM29994	1.43018	25.8623	1.37314e-26	5.60431e-27	0.511125	0.767222
EEPD1	1.42729	150.764	1.72208e-151	1.47411e-152	1.2407	1.43934
LIFR	1.42678	32.4719	3.3736e-33	1.16325e-33	0.726347	0.987771
2310009B15RIK	1.42642	57.4938	3.2077e-58	7.1175e-59	0.522011	0.643475
MAGOHB	1.4255	98.3203	4.7834e-99	6.4558e-100	0.616621	0.745913
IFI204	1.42471	155.365	4.31122e-156	3.53473e-157	1.60388	1.95762
KLF4	1.42457	316.005	9.8758495e-317	3.483775e-318	2.52792	2.50181
COX6B2	1.42445	31.6316	2.33571e-32	8.23938e-33	0.430454	0.538373
2310022A10RIK	1.42357	56.4023	3.95969e-57	8.92909e-58	0.612808	0.761663
CGAS	1.42314	43.32	4.78602e-44	1.33508e-44	0.410447	0.522572
GM13212	1.42302	27.5227	3.00141e-28	1.17585e-28	0.415673	0.593435
APOC2	1.4222	81.9262	1.18523e-82	1.94494e-83	1.56693	1.78674
GNB5	1.42114	22.2848	5.19048e-23	2.33091e-23	0.444188	0.86861
GNGT2	1.41694	94.3756	4.21074e-95	5.99217e-96	1.82546	1.77431
SLC8A1	1.41594	109.71	1.9514e-110	2.35879e-111	2.24763	2.63322
SLC16A7	1.41516	20.3054	4.95003e-21	2.33675e-21	0.441771	0.590528
DEK	1.41318	222.667	2.15454e-223	1.14653e-224	2.9891	2.12661
ITPRID2	1.41177	156.105	7.84811e-157	6.38734e-158	1.06994	1.12716
NECTIN1	1.41023	28.4119	3.87389e-29	1.48547e-29	0.606892	0.910427
RNH1	1.40931	316.293	5.0924784e-317	1.790277e-318	1.93527	1.5953
TNFRSF13B	1.40478	88.0365	9.19328e-89	1.3946e-89	0.554163	0.757755
IFITM3	1.40375	Inf	0	0	8.87573	5.16033
ACAA2	1.40208	110.177	6.65103e-111	7.98348e-112	0.611741	0.71361
MRPL4	1.39569	129.252	5.59307e-130	5.6833e-131	0.640624	0.770538
PVR	1.3936	67.4642	3.43434e-68	6.6239e-69	0.688319	0.863272
DDI2	1.39257	189.711	1.94328e-190	1.24935e-191	1.13852	1.14569
GM10184	1.39209	17.4669	3.41238e-18	1.74152e-18	0.291206	0.434913
MGME1	1.38805	16.3352	4.62126e-17	2.43971e-17	0.367061	0.475554
KPNA2	1.38573	53.5197	3.02187e-54	7.12719e-55	0.460304	0.612374
ZFP991	1.38237	31.3572	4.39345e-32	1.56146e-32	0.409009	0.502032
NRM	1.38158	94.2572	5.53036e-95	7.88339e-96	0.552585	0.798784
GPX1	1.37961	Inf	0	0	7.20321	3.97057
NRROS	1.37864	215.055	8.80779e-216	4.90971e-217	1.43355	1.258
GM40645	1.37289	20.1748	6.68723e-21	3.17535e-21	0.442072	0.839979
HINT1	1.37233	Inf	0	0	3.64582	2.58044
DR1	1.37148	115.054	8.83346e-116	1.01458e-116	0.690738	0.744236
PRDX4	1.37131	135.211	6.15595e-136	5.94399e-137	0.989872	1.19325
PSMA7	1.37078	Inf	0	0	3.41324	2.11413
OSGIN2	1.3685	74.4088	3.90107e-75	7.00276e-76	0.717009	0.821312
CLN6	1.36696	51.2928	5.0952e-52	1.25141e-52	0.39074	0.540736
SIVA1	1.36539	185.397	4.00885e-186	2.68351e-187	1.233	1.12123
SIRPB1C	1.36383	104.682	2.0787e-105	2.6453e-106	1.41579	1.57624
MLKL	1.36011	35.4344	3.67749e-36	1.19366e-36	0.314826	0.521688
BPHL	1.35876	27.9279	1.18068e-28	4.57717e-29	0.352519	0.534791
IL6ST	1.35775	102.402	3.96061e-103	5.16415e-104	0.667616	1.12427
PTGER2	1.35744	32.4059	3.92749e-33	1.35661e-33	0.425614	0.795694
E230029C05RIK	1.35632	33.0598	8.71301e-34	2.96658e-34	0.979609	1.02424
BIRC5	1.3561	72.8369	1.45581e-73	2.65536e-74	1.9336	1.66248
CD86	1.35604	224.03	9.32452e-225	4.93955e-226	2.30649	2.51456
DHDH	1.35591	17.7065	1.96576e-18	9.95899e-19	0.38235	0.468798
GM42031	1.35538	123.388	4.09406e-124	4.37698e-125	1.53946	1.53664
PACS2	1.35464	86.6724	2.12612e-87	3.2739e-88	0.613454	0.778216
LAMP1	1.35425	Inf	0	0	3.79547	2.49457
MSANTD3	1.35387	31.9878	1.02849e-32	3.59217e-33	0.492833	0.596506
CCNA2	1.35123	56.018	9.59292e-57	2.17475e-57	0.932285	0.96921
RNASEH2B	1.34919	75.1246	7.50621e-76	1.33207e-76	0.585127	0.65722
CD36	1.34818	10.0972	7.99422e-11	5.10587e-11	2.54735	1.8214
EMILIN2	1.34817	Inf	0	0	3.35871	2.48977
TREML4	1.34812	13.1796	6.61233e-14	3.83556e-14	1.38753	1.08897
DNASE1L1	1.34582	67.3869	4.10276e-68	7.92299e-69	0.508867	0.724789
ISOC1	1.34189	66.0329	9.26948e-67	1.82243e-67	0.521189	0.645933
H2AC4	1.3397	32.9437	1.13831e-33	3.88528e-34	1.03353	1.1005
GSTP1	1.33759	45.5297	2.95317e-46	7.91091e-47	0.612545	0.765689
CCDC28B	1.33641	45.0294	9.34499e-46	2.52808e-46	0.414179	0.570741
CDCA8	1.33587	65.6491	2.24325e-66	4.42654e-67	1.22933	1.22157
KNSTRN	1.33199	59.7312	1.85704e-60	3.95734e-61	0.538691	0.716171
RNF217	1.33181	51.4954	3.19613e-52	7.8191e-53	0.612517	1.00415
TLR8	1.33051	23.7335	1.84732e-24	7.93996e-25	0.409198	0.704101
CCNE1	1.32933	26.0908	8.11414e-27	3.29607e-27	0.519126	0.629007
SHTN1	1.32745	37.722	1.8967e-38	5.89836e-39	0.568743	0.78693
H3C4	1.32372	16.8298	1.47983e-17	7.68602e-18	0.395444	0.596735
KIF20A	1.32294	28.9667	1.07962e-29	4.07358e-30	0.309239	0.462325
VWA5A	1.32148	92.3573	4.39215e-93	6.35609e-94	0.617801	0.785962
H4C4	1.31842	54.5669	2.711e-55	6.24712e-56	1.6588	1.51776
IL3RA	1.31438	65.6266	2.36255e-66	4.66764e-67	0.487716	0.698858
POU2F2	1.31222	96.1555	6.98988e-97	9.71985e-98	1.32169	1.74819
STX3	1.31156	50.4367	3.65886e-51	9.1053e-52	0.580414	0.851946
SH3BGRL	1.3111	Inf	0	0	1.90649	1.62685
HEATR1	1.31096	99.7434	1.80558e-100	2.40208e-101	0.696982	0.836821
ACAT1	1.3088	112.731	1.85592e-113	2.18974e-114	0.686309	0.819609
SNX1	1.30735	153.623	2.37982e-154	1.98271e-155	0.795211	0.862875
RPL36AL	1.30536	Inf	0	0	5.45293	3.60899
BLVRA	1.30498	91.8331	1.4685e-92	2.13043e-93	0.568603	0.755666
ZCCHC24	1.30496	60.2588	5.51072e-61	1.16703e-61	0.559611	0.900064
H2AC20	1.30265	34.5259	2.97915e-35	9.86356e-36	0.618762	0.705496
LY6E	1.30142	Inf	0	0	6.59212	4.16931
NUBP1	1.3009	103.78	1.66063e-104	2.13727e-105	0.666184	0.778381
NCOA7	1.29875	63.9855	1.03383e-64	2.06866e-65	0.589787	0.782576
GPRC5A	1.29792	15.9814	1.0438e-16	5.56082e-17	0.603243	1.14856
GM42941	1.29704	18.0921	8.08879e-19	4.04634e-19	0.397867	0.814253
CHML	1.29663	19.8814	1.31389e-20	6.29739e-21	0.341432	0.604624
E2F8	1.29584	50.1146	7.68085e-51	1.92345e-51	0.677409	0.783705
TSPAN17	1.29441	20.014	9.68217e-21	4.6231e-21	0.425859	0.645688
CRTC3	1.29374	177.22	6.028e-178	4.23107e-179	1.53525	1.359
AHCY	1.29308	20.5648	2.72426e-21	1.27784e-21	0.238199	0.502612
TMEM141	1.29104	28.0519	8.87352e-29	3.42933e-29	0.426635	0.498675
H2AC8	1.29099	44.9237	1.19205e-45	3.22912e-46	1.80299	1.80975
PBX3	1.28616	51.3385	4.58653e-52	1.12593e-52	0.936238	1.18558
SOAT1	1.28587	292.803	1.57352e-293	6.15692e-295	1.56826	1.36053
NUPR1	1.28285	70.0761	8.39198e-71	1.57716e-71	0.896965	1.23696
ATP1A1	1.28082	Inf	0	0	1.99977	1.78368
EVI5	1.27817	73.3963	4.01485e-74	7.29885e-75	0.697567	0.910306
ESD	1.2778	Inf	0	0	2.60013	1.87252
TCOF1	1.27707	133.969	1.07468e-134	1.04544e-135	0.770387	0.982946
AURKB	1.27649	44.6854	2.06331e-45	5.61412e-46	0.568332	0.683498
GM16062	1.27335	17.6208	2.39448e-18	1.21425e-18	0.463703	0.695968
CDC42BPB	1.27317	38.4004	3.97697e-39	1.22479e-39	0.522925	0.757458
ATP2B4	1.27221	145.201	6.29868e-146	5.64955e-147	1.50746	1.85923
GM2A	1.27131	Inf	0	0	2.34388	2.33616
ERP29	1.27074	Inf	0	0	2.50003	1.95079
LDHB	1.26768	30.078	8.35566e-31	3.06723e-31	0.476009	0.564303
STMN1	1.26751	94.6914	2.03537e-95	2.88666e-96	3.76278	2.84257
MAGT1	1.26731	158.016	9.6328e-159	7.72386e-160	1.00142	1.02002
ST3GAL4	1.26675	135.287	5.16139e-136	4.97746e-137	1.10553	1.29085
WDR62	1.26568	24.5426	2.8668e-25	1.20422e-25	0.417205	0.577744
CTDSPL	1.26459	54.2275	5.92295e-55	1.37484e-55	0.631719	0.827034
ZFP710	1.25992	91.6475	2.25156e-92	3.27461e-93	1.054	1.13576
PSAT1	1.25843	71.5248	2.98664e-72	5.51231e-73	0.553306	0.838868
CCDC50	1.2571	160.089	8.14355e-161	6.46111e-162	0.902606	1.0607
MYO1G	1.25662	158.016	9.64443e-159	7.7448e-160	0.985604	0.98358
PLEC	1.25588	267.435	3.67612e-268	1.55348e-269	1.85202	1.45681
NAIP5	1.25548	49.3708	4.25822e-50	1.08019e-50	0.523645	0.723991
ADAP1	1.25535	91.7429	1.80758e-92	2.62453e-93	0.550213	0.699683
CLEC2I	1.25425	31.9121	1.22425e-32	4.28619e-33	0.510754	1.11124
AI662270	1.25336	223.528	2.96609e-224	1.57482e-225	1.34775	1.2264
SELENOH	1.25237	145.541	2.87711e-146	2.57714e-147	1.26662	1.29506
MS4A6B	1.25122	228.907	1.23948e-229	6.38693e-231	1.41004	1.99336
CHN2	1.2503	27.878	1.32446e-28	5.14255e-29	0.673024	1.31439
SGK3	1.24974	169.961	1.09399e-170	8.0475e-172	0.953595	0.994129
[truncated: 7,221 more rows]

## Sheet: C4
gene_name	log2fc	neg_log10fdr	fdr	p-value	C4_avg_expression	Remaining cells_avg_expression
[truncated: 7,200 more rows]

[truncated: 5 more sheets: C5, C6, C7, C8, C9]
