# Supplementary material for: Histone methyltransferase ASH1L primes metastases and metabolic reprogramming of macrophages in the bone niche
Source: Nat Commun. 2025 May 20;16:4681. doi: 10.1038/s41467-025-59381-2 (PMC12092585; doi:10.1038/s41467-025-59381-2)
Supplement: Supplementary file 9 — Supplementary Data 7 [file 41467_2025_59381_MOESM9_ESM.xlsx]

## Sheet: MC1
Supplementary Data 7. ScRNA-seq was performed in control (n=3 mice) and ASH1L-depleted (n=4 mice) bone tumors. 3,046 Monocytes and TAMs were clustered into seven subclusters (MC1-MC7). The differential expression analyses of cells in each cluster versus remaining cells were performed using two-tailed T-tests (reasoning that some clusters contain much fewer cells than others)
gene_name	log2fc	neg_log10fdr	fdr	p-value
STMN1	3.32452	Inf	0	0
HMGB2	3.25325	Inf	0	0
LY6C2	2.06605	Inf	0	0
HMGB1	1.8943	Inf	0	0
H2AZ1	1.64727	Inf	0	0
PTMA	1.2449	308.68	0	4.83518838776e-312
PLA2G7	-3.88992	Inf	0	0
DAB2	-4.28072	Inf	0	0
BCL2A1B	-4.33285	Inf	0	0
MMP14	-4.361	Inf	0	0
TGM2	-4.49463	Inf	0	0
CXCL16	-4.49641	Inf	0	0
APOE	-4.69295	Inf	0	0
C3AR1	-4.71576	Inf	0	0
BASP1	-4.7279	Inf	0	0
FCGR4	-4.89311	Inf	0	0
CD74	-5.61775	Inf	0	0
H2-AB1	-5.91899	Inf	0	0
H2-EB1	-6.00987	Inf	0	0
H2-AA	-6.16205	Inf	0	0
CD300C2	-3.48812	304.999	1.00243e-305	2.4296e-308
ANP32B	1.71836	291.189	6.47118e-292	1.63972e-294
SLC7A8	-4.48342	289.299	5.02455e-290	1.32851e-292
H2AZ2	2.55706	289.199	6.31739e-290	1.73994e-292
NUCKS1	2.14841	278.49	3.23663e-279	9.27095e-282
F13A1	1.6387	278.238	5.77897e-279	1.71898e-281
C1QB	-4.09905	271.453	3.52422e-272	1.08712e-274
STAB1	-4.28984	268.672	2.12951e-269	6.80355e-272
RGS1	-3.94526	260.035	9.2322e-261	3.0513e-263
TMSB10	1.44572	256.959	1.09858e-257	3.75189e-260
C1QC	-4.08262	256.116	7.6567e-257	2.69929e-259
MKI67	3.8129	255.075	8.41958e-256	3.06099e-258
MS4A7	-4.02841	254.491	3.23135e-255	1.21038e-257
CTSS	-2.11644	253.939	1.15093e-254	4.43787e-257
TMPO	2.78546	245.342	4.54629e-246	1.80309e-248
C1QA	-3.9599	242.526	2.98144e-243	1.21531e-245
PF4	-5.4853	241.578	2.64438e-242	1.10704e-244
FCGR1	-3.16025	236.128	7.44493e-237	3.19877e-239
ABCA1	-3.10431	229.776	1.67374e-230	7.37572e-233
PCLAF	3.90333	228.524	2.99242e-229	1.35165e-231
ADAP2	-4.87062	225.118	7.62463e-226	3.52798e-228
SDC3	-3.36784	222.76	1.73685e-223	8.22788e-226
SDC4	-3.3935	222	1.00093e-222	4.85192e-225
ECM1	-3.41435	221.194	6.39091e-222	3.16835e-224
HP	1.68855	220.913	1.22156e-221	6.19055e-224
IL1RN	-4.19842	220.091	8.10171e-221	4.195e-223
CTSB	-1.89178	217.856	1.39211e-218	7.36161e-221
DEK	2.21235	216.957	1.10465e-217	5.96316e-220
ARG1	-7.1532	216.901	1.25472e-217	6.91154e-220
CCRL2	-4.08549	216.899	1.26076e-217	7.08371e-220
LBR	2.38708	216.873	1.33936e-217	7.67286e-220
ITGAX	-4.68095	216.436	3.66398e-217	2.13937e-219
EMB	1.01656	216.22	6.02534e-217	3.58454e-219
FCGR2B	-2.58315	215.038	9.16439e-216	5.55295e-218
CREB5	-4.14596	211.75	1.77674e-212	1.09615e-214
TUBA1B	1.93714	211.689	2.04869e-212	1.2865e-214
ANP32E	2.04438	208.853	1.40414e-209	8.97215e-212
HMGN2	2.63992	205.221	6.0127e-206	3.90822e-208
CRIP1	0.999607	203.071	8.49134e-204	5.61287e-206
PDPN	-4.07348	201.848	1.42046e-202	9.5459e-205
B2M	-1.39998	200.3	5.00621e-201	3.41947e-203
AA467197	-4.01265	199.25	5.62153e-200	3.90169e-202
UBE2S	1.76557	199.249	5.63845e-200	3.97555e-202
ARHGDIB	0.892943	193.966	1.08079e-194	7.73952e-197
BIRC5	3.39845	193.61	2.45282e-194	1.78347e-196
C5AR1	-2.90204	191.078	8.36396e-192	6.17368e-194
SMC2	3.31888	189.623	2.38403e-190	1.78599e-192
MRC1	-4.45675	189.125	7.49096e-190	5.69435e-192
TUBB5	1.77671	187.231	5.86817e-188	4.52542e-190
AIF1	-2.6807	186.758	1.74692e-187	1.36644e-189
HNRNPA3	0.975439	186.742	1.8129e-187	1.43802e-189
PLTP	-5.53514	185.22	6.03221e-186	4.85129e-188
CD63	-3.26561	182.106	7.8268e-183	6.38077e-185
SELL	1.66142	181.508	3.1072e-182	2.56737e-184
SMC4	2.66675	179.436	3.66166e-180	3.06584e-182
SLAMF7	-4.86055	179.108	7.80114e-180	6.61769e-182
LPCAT2	-2.90184	178.929	1.1764e-179	1.0109e-181
AXL	-3.7841	178.306	4.94382e-179	4.30276e-181
PMEPA1	-3.26846	178.135	7.3265e-179	6.4572e-181
TENT5C	-3.48101	178.051	8.89402e-179	7.93671e-181
SNRPG	0.990284	177.964	1.08709e-178	9.82059e-181
MACROH2A1	1.22089	177.946	1.13254e-178	1.03559e-180
CLEC4N	-2.94819	177.311	4.88342e-178	4.5192e-180
TOP2A	3.85502	177.076	8.38662e-178	7.85351e-180
RAN	1.04404	174.912	1.22419e-175	1.15986e-177
CMKLR1	-4.2914	174.249	5.6301e-175	5.39626e-177
GBP2	-4.41095	174.215	6.09664e-175	5.91059e-177
HAVCR2	-3.05185	173.678	2.09911e-174	2.05818e-176
ABCC3	-4.34369	172.132	7.38285e-173	7.32022e-175
CBX3	1.71296	170.113	7.71402e-171	7.73357e-173
PIK3AP1	-2.71043	164.732	1.8533e-165	1.87841e-167
LGALS3BP	-3.16009	163.638	2.3025e-164	2.35907e-166
RACGAP1	3.40479	163.355	4.41335e-164	4.57039e-166
NDUFA4	1.00328	162.885	1.30259e-163	1.36329e-165
SCIMP	-4.72196	162.839	1.44981e-163	1.53334e-165
MYO1E	-3.48288	162.071	8.49264e-163	9.07553e-165
HNRNPA2B1	0.850863	161.742	1.81035e-162	1.95455e-164
CFB	-4.92017	161.141	7.22364e-162	7.8786e-164
GSR	1.07597	160.81	1.54955e-161	1.70712e-163
CDCA8	3.47563	160.358	4.38408e-161	4.87818e-163
MRPL33	1.09978	160.17	6.7664e-161	7.60353e-163
S100A10	0.710836	158.97	1.07248e-159	1.21699e-161
MYOF	-2.89501	158.838	1.45369e-159	1.66557e-161
ITGA9	-4.89555	158.417	3.82795e-159	4.42806e-161
MARCKS	-2.37021	157.978	1.05177e-158	1.22825e-160
NEURL3	-2.92794	157.925	1.18937e-158	1.40204e-160
BCL2A1D	-3.53794	157.633	2.3291e-158	2.77121e-160
HINT1	0.897792	157.338	4.58671e-158	5.50789e-160
CD83	-2.87418	155.413	3.86014e-156	4.67793e-158
LRP1	-1.95584	154.944	1.13706e-155	1.39048e-157
NAPSA	1.09618	153.991	1.02037e-154	1.25902e-156
CKS1B	2.43294	153.622	2.38889e-154	2.97394e-156
PPIA	0.934216	153.098	7.98863e-154	1.00331e-155
GPX1	0.82156	150.652	2.2291e-151	2.82414e-153
CSF1R	-1.78809	149.017	9.60567e-150	1.22756e-151
P2RY6	-3.20667	147.862	1.37391e-148	1.77093e-150
NAP1L1	1.10603	147.391	4.06518e-148	5.28469e-150
SLAMF8	-4.61305	146.833	1.46822e-147	1.92485e-149
H2AFX	3.60061	146.166	6.8242e-147	9.02174e-149
CDCA3	3.32193	145.206	6.21719e-146	8.28776e-148
RAD21	1.7693	145.169	6.77144e-146	9.1012e-148
CD300LD	-3.12271	144.573	2.67047e-145	3.61868e-147
FTH1	-1.75141	143.926	1.18568e-144	1.61974e-146
ITGB5	-2.41514	143.782	1.65085e-144	2.27339e-146
SMC1A	1.58069	143.225	5.95672e-144	8.26867e-146
RRM1	2.6305	142.51	3.09146e-143	4.32539e-145
H2-K1	-1.4451	142.169	6.77929e-143	9.55987e-145
GNGT2	-2.2901	142.16	6.91229e-143	9.82357e-145
LSM5	1.51662	141.595	2.5437e-142	3.64306e-144
GNS	-2.10512	141.277	5.28738e-142	7.63079e-144
MAF	-3.03065	141.075	8.40587e-142	1.2224e-143
FMN1	-3.72582	139.584	2.6081e-140	3.8215e-142
RUNX3	-2.24081	138.768	1.70522e-139	2.51734e-141
PLAC8	0.328867	138.725	1.88491e-139	2.80338e-141
LY6A	-3.72082	138.078	8.36158e-139	1.25281e-140
SPC24	3.57789	137.505	3.12539e-138	4.71718e-140
CCND3	1.38254	134.767	1.70854e-135	2.59753e-137
NUSAP1	4.46571	133.7	1.99302e-134	3.052e-136
CD274	-3.60003	133.473	3.36389e-134	5.18833e-136
SLC15A3	-2.01368	133.392	4.05076e-134	6.29236e-136
SLC11A1	-2.34853	132.459	3.47555e-133	5.43714e-135
GSN	-1.97952	132.222	5.99141e-133	9.43893e-135
H2-DMB1	-2.56663	132.015	9.66727e-133	1.53364e-134
SELENOH	1.63125	131.549	2.82333e-132	4.51011e-134
BCL2A1A	-3.96541	130.366	4.30537e-131	6.92501e-133
TIMP2	-2.75361	130.172	6.72497e-131	1.08909e-132
RAB20	-2.58183	129.459	3.47472e-130	5.66552e-132
GDA	0.995308	129.089	8.15575e-130	1.33878e-131
KIF15	4.19784	129.051	8.88385e-130	1.46808e-131
CCNA2	3.8503	128.687	2.0576e-129	3.42291e-131
FRMD4B	-4.01245	128.565	2.71962e-129	4.55418e-131
KIF11	4.44161	128.482	3.29395e-129	5.55222e-131
AW112010	-3.07902	128.199	6.32471e-129	1.07305e-130
RNASE4	-2.77312	126.453	3.52549e-127	6.02017e-129
DST	-3.61479	126.211	6.14749e-127	1.05653e-128
FMNL2	-3.69676	125.735	1.8401e-126	3.18271e-128
HNRNPD	1.08592	125.113	7.71153e-126	1.34232e-127
IL21R	-3.5145	124.898	1.26479e-125	2.21551e-127
CXCL9	-5.8224	124.896	1.27088e-125	2.24018e-127
SGK1	-2.30025	124.644	2.26989e-125	4.02614e-127
ALYREF	1.41722	124.489	3.24069e-125	5.78375e-127
GM10134	-7.18902	124.44	3.6324e-125	6.52286e-127
ZMYND15	-5.38238	123.511	3.08553e-124	5.57483e-126
MAFB	-2.16514	122.919	1.20564e-123	2.19159e-125
TAGLN2	0.763086	122.534	2.92715e-123	5.35316e-125
FLNA	0.792599	122.349	4.47475e-123	8.23271e-125
ZFP36L1	-2.60814	122.346	4.51334e-123	8.35344e-125
SNRPE	0.947085	122.293	5.09506e-123	9.48623e-125
SELENOP	-2.29675	122.024	9.45832e-123	1.77142e-124
HILPDA	-3.6992	121.702	1.98582e-122	3.74105e-124
TGIF1	-2.22578	121.684	2.0711e-122	3.92452e-124
CORO1A	0.554007	120.928	1.17955e-121	2.24813e-123
PLP2	1.63477	120.582	2.62105e-121	5.05326e-123
ISG15	-3.83664	120.582	2.62105e-121	5.03002e-123
MAP4K3	-2.97572	120.545	2.85056e-121	5.52715e-123
RBM3	0.72229	120.432	3.70082e-121	7.21654e-123
TMEM37	-3.85965	119.76	1.73602e-120	3.40433e-122
TUBA4A	1.91969	119.158	6.94979e-120	1.37051e-121
ESYT1	1.39336	119.14	7.25176e-120	1.43805e-121
VRK1	1.86642	118.577	2.64667e-119	5.2776e-121
VEGFA	-2.53615	117.946	1.13163e-118	2.269e-120
KNL1	3.84242	117.75	1.77832e-118	3.58524e-120
IL7R	-3.72303	117.711	1.94501e-118	3.94274e-120
PLAAT3	-3.10387	117.697	2.011e-118	4.09866e-120
SEC11C	0.916515	117.13	7.41792e-118	1.52003e-119
PTAFR	-2.561	116.852	1.40717e-117	2.89899e-119
TPX2	3.44938	116.808	1.55597e-117	3.22267e-119
GOT1	-2.05784	116.793	1.61119e-117	3.35481e-119
GNA13	-1.61643	116.247	5.6575e-117	1.18423e-118
CENPE	3.18912	115.771	1.69434e-116	3.56526e-118
SMC3	1.66862	115.315	4.84721e-116	1.0253e-117
TMEM86A	-3.15368	115.311	4.88633e-116	1.03896e-117
CTSD	-1.91652	114.377	4.19531e-115	8.9665e-117
LAPTM5	-0.844056	114.334	4.63645e-115	9.96043e-117
SYNGR1	-4.10036	114.283	5.21539e-115	1.12616e-116
UBE2C	3.54217	114.218	6.0512e-115	1.3133e-116
LSP1	0.579901	113.868	1.35652e-114	2.95902e-116
ACP5	-3.62705	113.833	1.46799e-114	3.21836e-116
CSTB	-1.5979	113.658	2.1967e-114	4.84016e-116
INCENP	2.73662	113.585	2.59942e-114	5.75612e-116
FCRLS	-3.90015	113.406	3.92613e-114	8.73723e-116
EZH2	2.20808	113.146	7.15154e-114	1.59939e-115
LACC1	-3.15919	113.044	9.04511e-114	2.03283e-115
ANPEP	-5.61194	112.831	1.47401e-113	3.329e-115
CKS2	1.55531	112.791	1.61875e-113	3.67371e-115
HPGDS	-3.88894	112.768	1.70533e-113	3.88898e-115
MERTK	-4.66715	112.706	1.96914e-113	4.5123e-115
LMNB1	0.859306	112.228	5.90923e-113	1.36061e-114
ADGRE1	-2.08783	111.926	1.18702e-112	2.74622e-114
FGL2	-2.53636	111.83	1.47744e-112	3.4344e-114
ANAPC5	1.41245	111.561	2.74622e-112	6.41399e-114
CCNB2	3.01516	111.127	7.46926e-112	1.75273e-113
ADD3	1.51274	110.639	2.29624e-111	5.41364e-113
E2F2	2.42771	110.491	3.22859e-111	7.64731e-113
SNRPF	0.821522	109.41	3.89366e-110	9.26552e-112
NCAPD2	3.83957	108.129	7.4284e-109	1.77588e-110
SNRPD1	1.10617	107.775	1.67927e-108	4.03306e-110
SOD1	1.05881	107.527	2.97275e-108	7.17233e-110
NDUFB11	0.915489	107.371	4.25765e-108	1.03193e-109
C3	1.07563	107.312	4.87203e-108	1.18621e-109
SMC6	1.71975	107.119	7.59711e-108	1.85806e-109
NUP210	2.93805	106.89	1.28856e-107	3.16567e-109
ITGA1	2.46133	106.824	1.49983e-107	3.70125e-109
RNF180	-5.70454	106.336	4.61823e-107	1.14476e-108
RNASEH2C	1.39892	106.269	5.38484e-107	1.34072e-108
RTP4	-4.35388	106.074	8.43922e-107	2.1105e-108
CDKN2D	2.10089	105.946	1.13243e-106	2.84448e-108
PRTN3	3.74467	105.666	2.15652e-106	5.44061e-108
SDCBP	-1.17182	105.366	4.30483e-106	1.09079e-107
CDK1	2.6558	104.845	1.4278e-105	3.63361e-107
CKB	-2.7469	104.774	1.68338e-105	4.31756e-107
PDGFA	-3.88588	104.774	1.68338e-105	4.32113e-107
ENTPD1	-2.15778	104.665	2.16208e-105	5.57372e-107
BANF1	1.12324	104.151	7.05809e-105	1.82731e-106
SELENOW	-1.64245	104.135	7.32632e-105	1.90483e-106
RPSA	0.505179	103.757	1.75099e-104	4.57181e-106
CALM3	0.771455	103.652	2.22867e-104	5.84359e-106
PRC1	3.08317	103.497	3.18464e-104	8.38526e-106
CD72	-3.0811	103.128	7.44965e-104	1.96972e-105
ACP2	-2.80112	102.525	2.98203e-103	7.91747e-105
TACC3	2.94275	102.17	6.76504e-103	1.80361e-104
MS4A6D	-1.79715	101.827	1.48854e-102	3.98497e-104
RASGRP2	1.87644	101.575	2.6618e-102	7.15523e-104
NIN	1.41115	101.493	3.21568e-102	8.67954e-104
ITGAV	-2.16667	101.456	3.49752e-102	9.4788e-104
ETHE1	1.55124	101.365	4.31459e-102	1.17407e-103
SLAMF9	-3.05057	101.149	7.08843e-102	1.93669e-103
SRSF3	0.784045	101.063	8.64986e-102	2.37283e-103
SIRPB1C	-2.12059	100.936	1.1593e-101	3.19295e-103
FCER1G	-0.846715	100.63	2.34309e-101	6.4792e-103
KIF23	3.078	99.9584	1.10063e-100	3.05562e-102
SASH1	-2.52356	98.6893	2.04509e-99	5.70021e-101
MCM5	2.6234	98.6502	2.23788e-99	6.26221e-101
GMFG	0.734928	98.3922	4.05291e-99	1.13858e-100
PIRA2	1.3512	98.3394	4.57683e-99	1.29081e-100
SUB1	0.574506	98.2436	5.70669e-99	1.61575e-100
H2-Q7	-2.85044	98.1517	7.05252e-99	2.00457e-100
SKIL	-1.57866	98.0689	8.53233e-99	2.43459e-100
TOPBP1	2.00855	97.8492	1.41524e-98	4.05378e-100
RNASEH2B	2.43884	97.3729	4.23698e-98	1.2183e-99
IL18BP	-3.7746	96.9442	1.13718e-97	3.28237e-99
FLOT2	1.4933	95.3417	4.55288e-96	1.31917e-97
GMNN	2.58012	95.2252	5.95433e-96	1.73179e-97
LMNA	-2.02397	95.2173	6.06275e-96	1.77e-97
CCL12	-5.19394	95.1168	7.64132e-96	2.23928e-97
SLC37A2	-2.73341	95.0432	9.05315e-96	2.66299e-97
RGL1	-2.99925	94.8538	1.40027e-95	4.13432e-97
MGST1	0.875132	94.7249	1.88388e-95	5.58293e-97
CMC2	2.18546	94.4611	3.45859e-95	1.02878e-96
PPP2R5A	0.819221	94.4287	3.72688e-95	1.11268e-96
SRGN	-1.22001	94.3453	4.51573e-95	1.35318e-96
H1F5	4.11554	94.3175	4.81392e-95	1.44784e-96
ARHGAP22	-3.75601	94.192	6.42714e-95	1.94011e-96
SPINT1	-2.98428	94.1887	6.47556e-95	1.96186e-96
CD81	-2.43869	94.0693	8.52547e-95	2.5923e-96
H1F4	3.05976	93.5392	2.88937e-94	8.83852e-96
ACTG1	0.540244	93.5392	2.88937e-94	8.84923e-96
TLE5	0.844926	92.8372	1.45479e-93	4.4716e-95
CCDC34	2.1503	92.5309	2.94507e-93	9.08472e-95
CCND1	-2.52174	92.0479	8.95559e-93	2.77241e-94
LAIR1	-2.1603	91.9545	1.11052e-92	3.45011e-94
HNRNPU	0.70254	91.9099	1.23054e-92	3.83655e-94
FCGR3	-1.32924	91.8079	1.55648e-92	4.86991e-94
MCM3	2.24344	91.6223	2.3861e-92	7.4919e-94
USP1	1.94141	91.5013	3.15286e-92	9.93411e-94
ADAP2OS	-4.33947	91.0498	8.91598e-92	2.81909e-93
DIAPH3	3.51961	90.95	1.12211e-91	3.56028e-93
SAE1	1.6339	90.8296	1.48054e-91	4.71386e-93
H2-D1	-0.82049	90.7666	1.71168e-91	5.46864e-93
GLUD1	0.598942	90.4294	3.72016e-91	1.19265e-92
TPR	0.768843	90.3929	4.04702e-91	1.30189e-92
HDGF	0.898624	89.8372	1.45485e-90	4.69616e-92
CKAP5	1.90156	89.7011	1.99044e-90	6.44695e-92
SPN	1.90649	89.2661	5.41917e-90	1.76122e-91
DEGS1	0.824751	89.2326	5.85328e-90	1.90875e-91
OASL2	-3.33404	89.0742	8.42991e-90	2.75827e-91
CENPA	1.59796	88.8189	1.51742e-89	4.98172e-91
MCEMP1	1.12139	88.8122	1.54102e-89	5.07617e-91
SPP1	-3.06549	88.3185	4.80245e-89	1.58724e-90
PSMA7	0.673588	88.1186	7.60989e-89	2.5235e-90
RPS12	0.50299	88.0112	9.74626e-89	3.24267e-90
TMEM119	-3.08865	87.7681	1.70582e-88	5.6942e-90
RAC2	0.801607	87.7072	1.96246e-88	6.57251e-90
FAM107B	1.04526	87.6566	2.2047e-88	7.40812e-90
HMMR	3.33902	87.6293	2.34782e-88	7.91488e-90
RAMP1	1.74373	87.5872	2.58701e-88	8.74971e-90
ATP5A1	0.575459	87.4209	3.79368e-88	1.28727e-89
ABCG1	-2.33967	87.3098	4.89972e-88	1.66797e-89
ID2	-1.90919	87.2585	5.51408e-88	1.88318e-89
KNSTRN	3.04603	87.2499	5.62426e-88	1.92701e-89
ANXA2	0.366308	87.177	6.65298e-88	2.2868e-89
KMT5A	1.25967	86.8037	1.57136e-87	5.41848e-89
ATAD2	1.95597	86.7147	1.92892e-87	6.67271e-89
SQSTM1	-1.60236	86.3174	4.81547e-87	1.67112e-88
NSMCE4A	1.41498	86.2637	5.44897e-87	1.89696e-88
CD68	-1.42757	86.142	7.21037e-87	2.51811e-88
AURKB	3.45533	86.0365	9.19424e-87	3.22107e-88
H4C4	3.52914	85.6926	2.02938e-86	7.13202e-88
IFI205	-4.67159	85.6915	2.03478e-86	7.1734e-88
LSM3	1.45854	85.617	2.41563e-86	8.54267e-88
PMF1	1.89006	85.4791	3.31824e-86	1.17712e-87
CKAP2L	3.14759	85.1821	6.57438e-86	2.33946e-87
ITGB7	0.951408	85.0983	7.97486e-86	2.8466e-87
PRDX4	1.26347	84.9818	1.04281e-85	3.73375e-87
1810037I17RIK	0.787701	84.8911	1.28496e-85	4.61493e-87
CX3CR1	-2.29603	84.8319	1.47275e-85	5.3056e-87
CTSL	-1.63584	84.8214	1.50854e-85	5.45115e-87
ASF1B	3.31896	84.3532	4.43369e-85	1.60701e-86
NRP2	-2.44372	84.0416	9.08716e-85	3.30369e-86
NASP	1.40838	83.6458	2.26037e-84	8.24263e-86
GBP4	-4.57055	83.6054	2.48071e-84	9.07345e-86
UCK2	1.10139	83.6006	2.50814e-84	9.20138e-86
DNMT1	2.03502	83.4124	3.86944e-84	1.42381e-85
PDGFB	-4.54815	83.2736	5.32596e-84	1.96562e-85
H2-DMA	-1.62771	83.2473	5.65812e-84	2.09445e-85
BUB1B	2.74199	83.2149	6.09704e-84	2.26364e-85
SLPI	0.691732	83.1816	6.58265e-84	2.45118e-85
OLFML3	-2.80994	82.7889	1.62602e-83	6.07273e-85
ARHGAP11A	2.42541	82.5448	2.85258e-83	1.0685e-84
HNRNPF	0.598764	82.4833	3.28606e-83	1.23449e-84
LSM2	1.46033	82.285	5.18794e-83	1.95469e-84
NINJ1	-1.54503	82.252	5.59761e-83	2.11522e-84
APOC2	-2.09652	82.0154	9.652e-83	3.65791e-84
SNRPB	0.677173	81.8486	1.41705e-82	5.38593e-84
CCR5	-1.8304	81.7554	1.75621e-82	6.69438e-84
CIAO2A	0.94697	81.5717	2.68088e-82	1.02486e-83
SPC25	3.59063	81.4966	3.18745e-82	1.22202e-83
C1GALT1C1	1.97787	81.4432	3.60382e-82	1.38563e-83
RPS26	0.42951	81.3976	4.00297e-82	1.54351e-83
RAB3IL1	-2.67955	81.3287	4.69162e-82	1.81421e-83
LPIN2	-1.8874	81.06	8.70907e-82	3.37732e-83
IL2RG	-2.20655	80.9582	1.1011e-81	4.28213e-83
ME2	1.42092	80.6938	2.02384e-81	7.8929e-83
MIF	-1.68303	80.6719	2.12881e-81	8.32574e-83
LOCKD	3.26234	80.6234	2.38039e-81	9.33588e-83
LYST	1.41299	80.4899	3.23699e-81	1.27311e-82
ARL6IP1	1.3008	79.8689	1.35242e-80	5.33399e-82
RRM2	3.7398	79.6371	2.30641e-80	9.12197e-82
CXCL2	-2.66723	79.6002	2.51074e-80	9.95776e-82
DNAJC9	2.38776	79.5371	2.90364e-80	1.1548e-81
FTL1	-0.980577	79.4651	3.42675e-80	1.36662e-81
HPF1	1.45919	79.2586	5.51314e-80	2.20477e-81
RNF19B	-1.85851	79.2139	6.11133e-80	2.45073e-81
NCAPH2	1.34459	78.9654	1.08295e-79	4.35471e-81
PLK4	2.93531	78.8512	1.40857e-79	5.67958e-81
TTC39B	-2.65117	78.3827	4.1427e-79	1.67497e-80
TGFBI	-1.20779	78.373	4.23647e-79	1.71755e-80
VCL	1.617	78.3492	4.47537e-79	1.81934e-80
CTLA2B	-3.36271	78.273	5.33337e-79	2.17401e-80
HNRNPA1	0.641267	77.9822	1.04179e-78	4.25806e-80
MCM7	2.46757	77.9579	1.10191e-78	4.51592e-80
PLD3	-2.3142	77.8973	1.26669e-78	5.20521e-80
UBC	-0.927198	77.7969	1.59608e-78	6.57634e-80
CENPQ	2.672	77.6169	2.41588e-78	9.98078e-80
ATF4	0.711597	77.485	3.27308e-78	1.35582e-79
ABCG3	-4.68875	77.4111	3.881e-78	1.61192e-79
PDLIM4	-3.0468	77.1878	6.48948e-78	2.70246e-79
CDKN3	3.38772	77.0114	9.74109e-78	4.06728e-79
KLRA2	-1.76231	76.9872	1.02995e-77	4.31179e-79
KIF4	3.4558	76.8387	1.44966e-77	6.08485e-79
E2F8	3.51029	76.7535	1.76397e-77	7.42356e-79
CENPW	2.71573	76.6951	2.01774e-77	8.51376e-79
NCAPD3	2.74971	76.1417	7.21663e-77	3.05297e-78
RALGDS	-2.86473	76.1225	7.54285e-77	3.19929e-78
CCL5	-4.83288	76.0819	8.28077e-77	3.5214e-78
SNX24	-2.78166	76.0322	9.2858e-77	3.95902e-78
MAZ	1.6344	76.0256	9.42833e-77	4.03018e-78
CLSPN	3.36195	75.9224	1.1957e-76	5.12426e-78
MALAT1	-1.08754	75.6522	2.22725e-76	9.56954e-78
EFHD2	-1.03295	75.4669	3.4129e-76	1.47014e-77
GADD45B	-1.96157	75.3784	4.1838e-76	1.80682e-77
H2AC8	3.59915	75.2923	5.1012e-76	2.20863e-77
H3F3A	0.48985	75.2212	6.00829e-76	2.60799e-77
DBF4	1.8837	75.1942	6.39434e-76	2.7826e-77
CIP2A	3.05685	75.123	7.53399e-76	3.28684e-77
NRM	2.08479	75.0304	9.32496e-76	4.07845e-77
GM43305	1.57047	75.0071	9.83863e-76	4.31395e-77
TGFBR2	-2.07469	74.948	1.12723e-75	4.95498e-77
GSTM1	1.50734	74.9061	1.24127e-75	5.46996e-77
CIT	3.63834	74.7191	1.90933e-75	8.43497e-77
NCAPH	3.52753	74.6593	2.1912e-75	9.70435e-77
TREM2	-1.80566	74.6276	2.35749e-75	1.04668e-76
SERBP1	0.587382	74.5858	2.59541e-75	1.15517e-76
RDX	0.968957	74.5375	2.90081e-75	1.29429e-76
BHLHE40	-2.04379	74.2554	5.5541e-75	2.48426e-76
ATP5F1	0.50777	74.2071	6.20778e-75	2.78348e-76
CDKN2C	2.81551	74.1032	7.88451e-75	3.54399e-76
FAM111A	1.23622	74.0206	9.53657e-75	4.29708e-76
MBNL1	0.737703	74.0124	9.7191e-75	4.39003e-76
SSRP1	1.28404	73.771	1.69416e-74	7.67104e-76
G6PDX	1.1771	73.2555	5.55314e-74	2.52054e-75
NRG1	1.42246	73.2221	5.99639e-74	2.72833e-75
BST2	-1.60492	73.1135	7.6998e-74	3.51186e-75
IQGAP2	1.21375	73.0748	8.41877e-74	3.84906e-75
RANGAP1	1.44038	72.8795	1.31975e-73	6.04841e-75
SPTBN1	1.23835	72.8789	1.3215e-73	6.07103e-75
MTFR2	3.51603	72.6701	2.1374e-73	9.84282e-75
THOC7	1.12764	72.5541	2.79221e-73	1.2889e-74
MAD2L1	2.82099	72.3163	4.827e-73	2.23349e-74
TUBB4B	1.477	72.2265	5.93595e-73	2.75315e-74
SMARCA5	0.728241	72.2145	6.10235e-73	2.83705e-74
HJURP	2.04581	72.1867	6.50526e-73	3.03153e-74
SAMSN1	1.01403	71.9607	1.09472e-72	5.1136e-74
SERINC3	0.505908	71.9412	1.14493e-72	5.36076e-74
MDFIC	-1.65799	71.8784	1.32308e-72	6.20947e-74
CENPF	3.11531	71.8664	1.36025e-72	6.39887e-74
CPD	-1.75726	71.8365	1.45721e-72	6.87104e-74
NFKBIA	-1.56526	71.7842	1.64365e-72	7.76829e-74
SF3B6	0.599653	71.7137	1.93343e-72	9.15913e-74
BUB3	1.37956	71.5469	2.83845e-72	1.34777e-73
RASSF4	0.978919	71.4486	3.55988e-72	1.69425e-73
COX5B	0.580681	71.2402	5.75218e-72	2.74396e-73
RPLP2	0.329572	71.0553	8.80383e-72	4.20939e-73
LAMTOR4	0.759857	71.0225	9.49424e-72	4.54995e-73
SLFN5	-2.59237	70.9515	1.11826e-71	5.37141e-73
DBI	0.604424	70.747	1.79079e-71	8.62152e-73
PLAU	-3.26017	70.7153	1.92611e-71	9.29421e-73
2510009E07RIK	-3.40753	70.6737	2.1198e-71	1.02522e-72
GPR137B	-1.71256	70.5263	2.9764e-71	1.44278e-72
CIITA	-4.59484	70.5262	2.9769e-71	1.44631e-72
SF3B2	0.707804	70.3978	4.0013e-71	1.94841e-72
IER2	0.722736	69.8264	1.4915e-70	7.2792e-72
NUDT21	1.02793	69.7898	1.62245e-70	7.93617e-72
CYCS	0.774334	69.67	2.13817e-70	1.04824e-71
TYMS	2.66724	69.5529	2.79957e-70	1.37557e-71
MS4A14	-4.69819	69.3864	4.10759e-70	2.02279e-71
CADM1	-3.95575	69.3769	4.19869e-70	2.07229e-71
TIAM1	1.40905	69.3403	4.56765e-70	2.25942e-71
TSPO	0.489375	69.259	5.50862e-70	2.73094e-71
CARMIL1	-2.7154	69.2411	5.73994e-70	2.85195e-71
4930430E12RIK	-3.95344	69.2021	6.27982e-70	3.12711e-71
OAZ1	0.448911	69.1132	7.70569e-70	3.84563e-71
CCNB1	2.92362	69.1087	7.78646e-70	3.89452e-71
SHCBP1	3.67418	69.0185	9.58223e-70	4.80325e-71
MFSD14B	1.10332	68.7848	1.64122e-69	8.24498e-71
RPS17	0.461388	68.5224	3.00326e-69	1.51205e-70
DSTN	0.973865	68.4824	3.29313e-69	1.66162e-70
PLIN2	-1.59534	68.2931	5.09194e-69	2.57486e-70
TMEM167	0.724901	68.0402	9.11575e-69	4.61964e-70
CTTNBP2NL	-1.83015	67.9919	1.01881e-68	5.17429e-70
MTHFD2	1.73348	67.6692	2.14207e-68	1.09027e-69
SERPINB1A	2.66111	67.655	2.21322e-68	1.12892e-69
FOXM1	3.78853	67.6381	2.30096e-68	1.17621e-69
F11R	-2.20551	67.4563	3.497e-68	1.79146e-69
BUB1	3.15866	67.3886	4.08717e-68	2.09829e-69
BAZ1B	1.2076	67.3669	4.29599e-68	2.21023e-69
CNN2	1.02584	67.3464	4.50384e-68	2.32213e-69
LDLRAD4	-2.64111	67.1283	7.44253e-68	3.84549e-69
TNFRSF11A	-2.30815	67.1115	7.73653e-68	4.00591e-69
FXYD5	-0.750168	66.6001	2.51109e-67	1.30299e-68
AGPAT3	-3.29281	66.4706	3.3834e-67	1.75935e-68
TIPIN	2.44244	66.4514	3.53673e-67	1.84298e-68
H3C3	4.15077	66.4224	3.78071e-67	1.97428e-68
MRPL18	1.10038	66.4148	3.84806e-67	2.01369e-68
HEBP1	-2.7736	66.3686	4.27936e-67	2.24411e-68
CLEC4A3	-1.60841	66.1889	6.4729e-67	3.40153e-68
PDE4B	-1.54712	66.1438	7.18161e-67	3.78187e-68
PPP1CA	0.466327	66.1346	7.33431e-67	3.87037e-68
DLGAP5	3.22258	66.0837	8.24691e-67	4.36104e-68
RAB5IF	0.643677	66.0422	9.07462e-67	4.80874e-68
MAFF	-2.43305	65.9733	1.06329e-66	5.64622e-68
TMEM106A	-1.77457	65.8635	1.36932e-66	7.28637e-68
CTSA	-1.03349	65.5976	2.5258e-66	1.3468e-67
SLBP	1.3352	65.1346	7.33523e-66	3.91934e-67
NPC2	-0.669336	65.1286	7.4377e-66	3.98229e-67
CD9	-1.80666	65.0542	8.82575e-66	4.7352e-67
MYO1G	0.982839	64.8399	1.44585e-65	7.77321e-67
PRDM1	-2.25352	64.8201	1.51328e-65	8.15242e-67
ZFP706	0.739586	64.6551	2.21272e-65	1.19448e-66
BLVRB	-1.69828	64.5807	2.62575e-65	1.42034e-66
CXCL14	-3.03136	64.5068	3.11287e-65	1.68726e-66
VAT1	-2.31418	64.4264	3.74594e-65	2.03454e-66
TPM3	0.46341	64.4187	3.8129e-65	2.0751e-66
GLIPR2	1.23581	64.3437	4.5324e-65	2.47168e-66
CD36	-3.89658	64.3187	4.80032e-65	2.62307e-66
SMDT1	0.530796	64.2658	5.423e-65	2.9693e-66
CCND2	-2.85318	64.2035	6.25962e-65	3.43428e-66
TMEM171	-4.2304	64.1902	6.45419e-65	3.54813e-66
NEIL3	4.21463	63.9512	1.11891e-64	6.16342e-66
LMO4	0.935061	63.8349	1.46248e-64	8.07206e-66
HNRNPUL1	0.840506	63.7995	1.58673e-64	8.77534e-66
SMPDL3B	-3.55726	63.7879	1.62964e-64	9.03059e-66
TANC2	-3.1876	63.5286	2.96082e-64	1.64399e-65
MIS18A	2.02766	63.4411	3.6213e-64	2.01471e-65
RBBP4	0.956538	63.3277	4.70249e-64	2.62141e-65
CTSZ	-0.920915	63.2657	5.4237e-64	3.02943e-65
FYB	-1.15155	63.1945	6.38935e-64	3.57584e-65
EHD1	-1.49385	62.9652	1.08348e-63	6.07568e-65
KIF22	3.30346	62.9244	1.19023e-63	6.68743e-65
IKZF1	1.30601	62.7955	1.6014e-63	9.01526e-65
CTCF	1.20152	62.7075	1.96119e-63	1.10623e-64
DTYMK	1.3153	62.6958	2.01471e-63	1.13864e-64
TSPAN4	-2.63065	62.6442	2.26902e-63	1.28487e-64
STK26	2.48734	62.6344	2.3207e-63	1.31669e-64
CKAP2	3.40893	62.595	2.54091e-63	1.44443e-64
SLC6A6	-1.11539	62.5739	2.66722e-63	1.51917e-64
CBX5	1.69983	62.5529	2.79942e-63	1.59756e-64
LSM6	0.93452	62.5242	2.99061e-63	1.70996e-64
GAS6	-3.77435	62.4831	3.28761e-63	1.88339e-64
ATP5H	0.445461	62.4606	3.46244e-63	1.98737e-64
UQCRFS1	0.702615	62.4321	3.69783e-63	2.12655e-64
ASAP1	0.756149	62.1471	7.12745e-63	4.10671e-64
ATP2A3	2.11523	61.9466	1.13072e-62	6.52748e-64
PYCARD	0.684335	61.8103	1.54786e-62	8.95257e-64
DUT	2.19999	61.7586	1.74346e-62	1.01031e-63
IGHM	1.23326	61.6962	2.01284e-62	1.16863e-63
RBBP7	1.23031	61.6911	2.03678e-62	1.18477e-63
LSM4	0.661995	61.6568	2.20415e-62	1.28456e-63
H2AC4	4.35901	61.5061	3.11819e-62	1.82069e-63
MRPL51	1.0179	61.3939	4.03741e-62	2.36187e-63
ACOD1	-3.45687	61.326	4.72027e-62	2.76653e-63
TCF4	-1.51652	61.2976	5.03936e-62	2.9591e-63
CCDC88A	0.918508	61.1331	7.35984e-62	4.32979e-63
XPO1	1.14466	61.1311	7.39456e-62	4.35837e-63
RPS20	0.458453	61.1258	7.48574e-62	4.42036e-63
DUSP6	-2.62354	61.0799	8.3201e-62	4.92221e-63
NDUFB3	0.614429	61.0734	8.4456e-62	5.00577e-63
STOM	1.2179	61.0305	9.32116e-62	5.53498e-63
ADSS	0.999968	60.8597	1.38131e-61	8.21754e-63
NXPE5	-2.97291	60.6046	2.48554e-61	1.48141e-62
FMNL1	0.685467	60.5132	3.06759e-61	1.8317e-62
SELPLG	0.686434	60.5111	3.08264e-61	1.84408e-62
HSPA14	1.28033	60.3282	4.69689e-61	2.81493e-62
AI506816	1.2194	60.2907	5.12049e-61	3.07444e-62
GNB2	0.390995	60.2671	5.40578e-61	3.25169e-62
CEBPA	-1.9484	60.2569	5.53492e-61	3.33547e-62
CEP55	3.61044	60.1496	7.08653e-61	4.27831e-62
CLEC4A1	-1.55276	60.0716	8.48049e-61	5.12922e-62
SET	0.668626	59.9979	1.00483e-60	6.08853e-62
HMGB3	2.62398	59.6604	2.18596e-60	1.32694e-61
HES1	-3.12454	59.5435	2.86058e-60	1.73961e-61
MRPL57	0.852306	59.1637	6.86021e-60	4.17946e-61
SLK	0.659095	59.0885	8.15625e-60	4.97803e-61
PKMYT1	3.31309	59.0656	8.5982e-60	5.25724e-61
HNRNPAB	0.678524	58.9549	1.10935e-59	6.79517e-61
EIF4G2	0.461255	58.8551	1.39605e-59	8.56669e-61
GBP9	-3.63684	58.8406	1.44333e-59	8.87272e-61
PALD1	-3.29013	58.7281	1.87019e-59	1.15174e-60
ATP5J	0.518757	58.6618	2.17881e-59	1.3442e-60
NDC80	2.77999	58.655	2.21301e-59	1.36774e-60
GM49980	1.93323	58.4771	3.33334e-59	2.06383e-60
SEMA4D	-1.67113	58.3922	4.05335e-59	2.51409e-60
SKA1	3.74978	58.3523	4.44335e-59	2.76088e-60
PPP1CC	0.880813	58.0669	8.57232e-59	5.33586e-60
TMEM189	-1.26443	58.0631	8.64761e-59	5.39225e-60
BRD9	1.46725	58.0351	9.22408e-59	5.76188e-60
ETFB	0.797634	57.9259	1.18599e-58	7.42144e-60
EXOSC8	1.18654	57.8858	1.30088e-58	8.15468e-60
NFE2	2.10399	57.8353	1.46106e-58	9.17486e-60
CD40	-2.89182	57.5899	2.57109e-58	1.61738e-59
BCL2L1	-2.16741	57.4441	3.59632e-58	2.26627e-59
ANLN	2.74456	57.3864	4.10733e-58	2.59282e-59
RASGEF1B	-2.18741	57.3602	4.36327e-58	2.75919e-59
RSAD2	-5.29228	57.306	4.94298e-58	3.13122e-59
LARP7	1.25155	57.2346	5.82654e-58	3.69735e-59
MMP8	1.27895	57.1299	7.41437e-58	4.71311e-59
PSAT1	1.74085	57.0919	8.09241e-58	5.15304e-59
SUPT16	0.938591	56.956	1.10669e-57	7.05934e-59
ABI3	-2.46329	56.8848	1.30369e-57	8.33028e-59
TNF	-2.35674	56.848	1.4192e-57	9.08403e-59
TPPP3	-3.379	56.8478	1.41975e-57	9.10316e-59
SLC27A1	-3.10575	56.8152	1.53032e-57	9.82896e-59
PSMC3	0.657167	56.7579	1.74634e-57	1.12357e-58
NR1H3	-3.77101	56.7278	1.87147e-57	1.20613e-58
BNIP3	-2.40411	56.723	1.89237e-57	1.22169e-58
AP3S1	0.806498	56.7223	1.89527e-57	1.22565e-58
NAMPT	-1.48906	56.6076	2.46808e-57	1.5988e-58
COX6A1	0.471385	56.4822	3.29467e-57	2.13789e-58
CALHM6	-2.99865	56.4763	3.3399e-57	2.17092e-58
HFE	-2.15694	56.4487	3.55858e-57	2.31698e-58
CENPM	2.91484	56.4091	3.89872e-57	2.54274e-58
PIH1D1	1.29929	56.237	5.7946e-57	3.78561e-58
TRF	-1.71234	55.8245	1.49805e-56	9.80323e-58
LPP	-1.81778	55.7452	1.79802e-56	1.17861e-57
RAB7B	-1.55559	55.6402	2.28992e-56	1.50357e-57
IFI204	-1.58436	55.6319	2.33412e-56	1.53517e-57
SH3PXD2B	-1.59662	55.6	2.51197e-56	1.65491e-57
PICALM	-0.87952	55.5874	2.58575e-56	1.70636e-57
ARL4C	-1.12658	55.5644	2.7267e-56	1.80238e-57
CCL7	-3.73788	55.4859	3.26697e-56	2.16311e-57
NUF2	3.43229	55.4794	3.31578e-56	2.19907e-57
SARNP	0.577471	55.4415	3.61835e-56	2.40373e-57
CEP128	2.41869	55.372	4.24659e-56	2.82576e-57
MCM6	2.01227	55.2788	5.26277e-56	3.50774e-57
SIVA1	1.05523	55.2608	5.48471e-56	3.66171e-57
GYG	0.986725	55.179	6.62202e-56	4.4283e-57
UBALD2	0.739524	55.1619	6.8882e-56	4.61389e-57
SMPDL3A	0.529664	55.1565	6.97378e-56	4.67889e-57
LPAR1	-3.56177	55.0525	8.86111e-56	5.95491e-57
CYP4V3	-2.30326	55.0221	9.50283e-56	6.39664e-57
LIG1	2.18328	55.0086	9.80298e-56	6.60948e-57
NDUFB7	0.508386	54.9948	1.01202e-55	6.83451e-57
NUDC	0.779225	54.9623	1.09057e-55	7.37702e-57
RPL36A	0.40622	54.9205	1.20092e-55	8.13668e-57
HSD11B1	2.29216	54.838	1.45199e-55	9.85376e-57
USP25	0.812581	54.7242	1.88707e-55	1.28272e-56
GPR141	0.925268	54.716	1.92292e-55	1.3092e-56
RPL41	0.356159	54.712	1.94083e-55	1.32353e-56
COMMD1	0.777143	54.6496	2.24063e-55	1.53045e-56
CAMK1	-1.86879	54.6068	2.47295e-55	1.69186e-56
ST6GALNAC4	-2.11271	54.582	2.61823e-55	1.79414e-56
UHRF1	2.7619	54.5087	3.09991e-55	2.12763e-56
CNTRL	1.18072	54.5016	3.15038e-55	2.16573e-56
SEM1	0.360874	54.4871	3.25776e-55	2.24314e-56
SORT1	1.45192	54.3221	4.76268e-55	3.28461e-56
GBP8	-3.58143	54.287	5.16405e-55	3.5671e-56
KCTD20	1.10993	54.2359	5.80885e-55	4.01891e-56
EIF2S2	0.482623	54.1785	6.62913e-55	4.59372e-56
ALDH2	0.487727	54.1174	7.63094e-55	5.29634e-56
RALY	0.642908	54.1035	7.87994e-55	5.47785e-56
SLC6A8	-3.25801	54.0992	7.95824e-55	5.54105e-56
GBP7	-2.12807	54.0632	8.64501e-55	6.02874e-56
MCM4	1.89455	53.9262	1.18534e-54	8.27923e-56
COX7A2	0.441963	53.8318	1.47305e-54	1.0305e-55
FBLIM1	-3.33818	53.7663	1.71264e-54	1.2e-55
TKT	0.439896	53.7631	1.72556e-54	1.21095e-55
U2AF1	0.680598	53.6258	2.36678e-54	1.66355e-55
DEPDC1A	3.75835	53.5855	2.59741e-54	1.82852e-55
ARHGAP19	2.42138	53.5852	2.59903e-54	1.83252e-55
SPAG5	3.53897	53.5818	2.61918e-54	1.84962e-55
TMBIM1	-1.76922	53.5349	2.91814e-54	2.06395e-55
KIF20B	2.99968	53.5183	3.03199e-54	2.15115e-55
CYTIP	0.321586	53.5183	3.03199e-54	2.14884e-55
VARS	1.2473	53.5133	3.06669e-54	2.17915e-55
MAPRE1	0.594918	53.5108	3.08476e-54	2.19539e-55
PLEC	0.638471	53.4276	3.73569e-54	2.66276e-55
RPIA	2.12638	53.3859	4.11251e-54	2.93589e-55
PSIP1	1.45555	53.3817	4.15276e-54	2.9692e-55
IER3	-1.35645	53.2996	5.01593e-54	3.59189e-55
RPS5	0.386871	53.2612	5.47998e-54	3.93023e-55
ELANE	3.66959	53.2	6.3089e-54	4.53168e-55
RPL28	0.403145	53.1988	6.32718e-54	4.55178e-55
EPB41L2	-1.2339	53.1767	6.65727e-54	4.79658e-55
TCF7L2	-2.0166	53.0431	9.05433e-54	6.53364e-55
CAST	0.637816	52.9795	1.04823e-53	7.57562e-55
CXCL1	-2.62399	52.9451	1.13463e-53	8.21255e-55
LY6E	0.220305	52.8677	1.35597e-53	9.82959e-55
ECT2	3.03254	52.8649	1.36481e-53	9.90864e-55
MSRB1	0.404064	52.786	1.63663e-53	1.19001e-54
GRIA3	4.73347	52.6959	2.01414e-53	1.46673e-54
BRIP1	3.16439	52.6114	2.44665e-53	1.78438e-54
ATP5B	0.452187	52.5178	3.03529e-53	2.21703e-54
SRSF1	0.964614	52.445	3.58912e-53	2.62551e-54
POLA1	2.59272	52.4137	3.85709e-53	2.82578e-54
UQCRQ	0.371744	52.4119	3.87322e-53	2.84613e-54
RHOB	-1.66017	52.4119	3.87322e-53	2.84232e-54
GRK6	1.18573	52.3736	4.23054e-53	3.11337e-54
PLCB1	1.39703	52.3672	4.29357e-53	3.16448e-54
EVA1B	-2.21683	52.2288	5.90506e-53	4.3587e-54
ARHGEF1	0.822676	52.1555	6.99062e-53	5.16768e-54
YWHAZ	0.397986	52.1342	7.34232e-53	5.43576e-54
PXDC1	-3.29477	52.1052	7.84933e-53	5.81976e-54
F10	0.698815	51.9394	1.14982e-52	8.53783e-54
SEC61B	0.531353	51.9117	1.22537e-52	9.11229e-54
NDUFB1-PS	0.393405	51.8929	1.27977e-52	9.53098e-54
SNX8	-2.01764	51.8655	1.36309e-52	1.01665e-53
DMKN	2.13224	51.8572	1.38935e-52	1.03776e-53
TCP11L2	-1.97653	51.8425	1.43698e-52	1.07492e-53
DUSP5	-1.53328	51.8081	1.55559e-52	1.16536e-53
PTPN6	0.574674	51.7593	1.74059e-52	1.30587e-53
DNA2	1.31633	51.715	1.92756e-52	1.44827e-53
HIST1H2AP	4.27725	51.6725	2.12582e-52	1.59958e-53
NCAPG	3.16871	51.5906	2.5668e-52	1.93422e-53
OASL1	-3.93196	51.587	2.58823e-52	1.95322e-53
DDX39	0.95624	51.5543	2.79082e-52	2.10918e-53
SUMO2	0.585363	51.5045	3.12944e-52	2.36854e-53
RBL1	2.17435	51.4521	3.53093e-52	2.67631e-53
ATP5G2	0.416336	51.3488	4.47904e-52	3.39987e-53
DNAJC10	1.03231	51.3234	4.74942e-52	3.61033e-53
ATP8B4	0.99069	51.235	5.82124e-52	4.43151e-53
LSM8	1.07615	51.2336	5.84e-52	4.45222e-53
SDC1	-3.0771	51.2042	6.24937e-52	4.77119e-53
PRKAG1	1.18622	51.1371	7.29301e-52	5.57601e-53
SF3B5	0.600778	51.0132	9.70008e-52	7.42708e-53
GBP5	-3.73136	51.0111	9.74751e-52	7.47413e-53
CCR2	0.212969	50.9915	1.01988e-51	7.83141e-53
ATP5O	0.508952	50.9517	1.11773e-51	8.59507e-53
PRR5L	-3.4395	50.9334	1.16578e-51	8.97744e-53
NUDT4	1.14536	50.9158	1.21406e-51	9.36256e-53
RFWD3	1.77126	50.9094	1.23186e-51	9.51344e-53
GPR65	-1.63211	50.8708	1.34636e-51	1.04125e-52
MTSS1	-2.00639	50.8392	1.44794e-51	1.12141e-52
DTL	3.09082	50.784	1.6444e-51	1.27538e-52
ITM2C	-1.25133	50.5687	2.69976e-51	2.09687e-52
PBRM1	0.752132	50.3574	4.39118e-51	3.41541e-52
GNG10	0.655962	50.3512	4.45407e-51	3.46924e-52
NUP62	1.56354	50.1387	7.26559e-51	5.66711e-52
JPT1	0.671757	50.1335	7.35374e-51	5.74397e-52
HAT1	1.06423	50.044	9.03579e-51	7.06777e-52
SVIL	0.652797	50.0252	9.43711e-51	7.39208e-52
PLBD1	-1.27931	49.8939	1.27668e-50	1.00143e-51
TBXAS1	-1.90235	49.8826	1.31034e-50	1.02928e-51
UQCR10	0.441854	49.8587	1.38454e-50	1.08909e-51
MAPK14	0.833176	49.8357	1.45992e-50	1.14999e-51
CDC45	2.86691	49.7705	1.69636e-50	1.3381e-51
C2CD5	1.89763	49.6272	2.35915e-50	1.86351e-51
APBB2	-3.41676	49.5477	2.83324e-50	2.24112e-51
MRPS15	0.853575	49.5125	3.07228e-50	2.43359e-51
TFDP1	1.38065	49.3439	4.5295e-50	3.59286e-51
RFC4	2.00239	49.3286	4.69278e-50	3.72754e-51
SPRED1	-1.83617	49.3256	4.72473e-50	3.75813e-51
HIRIP3	2.55711	49.2532	5.58215e-50	4.44629e-51
ILF2	1.17583	49.2031	6.26444e-50	4.99664e-51
RENBP	-1.9158	49.2016	6.28596e-50	5.02073e-51
HP1BP3	0.974793	49.1789	6.62344e-50	5.29759e-51
CCDC88C	1.49451	49.1679	6.79384e-50	5.44136e-51
GDE1	-1.50249	49.1606	6.90891e-50	5.54113e-51
YWHAE	0.343268	49.1095	7.77116e-50	6.24124e-51
FEN1	1.68653	49.0489	8.9347e-50	7.18556e-51
MPC2	0.623907	49.0242	9.45748e-50	7.61641e-51
NONO	0.67801	48.9934	1.01524e-49	8.18721e-51
SUZ12	1.07883	48.9396	1.14932e-49	9.28118e-51
ITGAM	-0.990603	48.9352	1.16083e-49	9.38686e-51
MAP3K20	1.39129	48.9192	1.20462e-49	9.75426e-51
RIF1	1.69989	48.9148	1.21665e-49	9.86511e-51
ATRN	1.27975	48.9122	1.22407e-49	9.93873e-51
SVBP	-1.50461	48.8255	1.49444e-49	1.21504e-50
NEK6	-2.20984	48.7029	1.98199e-49	1.61362e-50
NDUFA3	0.500364	48.693	2.02769e-49	1.65307e-50
STIL	3.42508	48.6649	2.16346e-49	1.76614e-50
RPN2	0.47884	48.643	2.27498e-49	1.85969e-50
SSNA1	1.06245	48.6149	2.42742e-49	1.98697e-50
TMCC3	-2.56333	48.5907	2.56629e-49	2.10347e-50
TBC1D9	-1.53893	48.581	2.62419e-49	2.15382e-50
KRT8	-1.95101	48.4503	3.54569e-49	2.91405e-50
PILRA	-1.5662	48.4179	3.82074e-49	3.14431e-50
IFITM6	0.472825	48.2896	5.13336e-49	4.2302e-50
CCL8	-5.93964	48.258	5.5214e-49	4.55605e-50
ANXA4	-1.53469	48.2072	6.20654e-49	5.12824e-50
VPS36	0.864263	48.1958	6.37127e-49	5.27137e-50
NFYB	1.49089	48.1779	6.63871e-49	5.49995e-50
IL4RA	-1.37246	48.1449	7.16283e-49	5.94206e-50
PTGES3	0.523047	48.103	7.88824e-49	6.55253e-50
CALM2	0.496215	48.0196	9.55868e-49	7.95065e-50
TNFSF12	-1.84826	47.9461	1.13214e-48	9.42926e-50
BLNK	-2.46646	47.9428	1.1408e-48	9.51401e-50
DOCK11	0.985394	47.9025	1.25183e-48	1.04538e-49
IMPDH2	0.768619	47.8445	1.43048e-48	1.19614e-49
PDS5A	0.970672	47.8256	1.49422e-48	1.25108e-49
LTA4H	1.19491	47.6712	2.1323e-48	1.78769e-49
REEP5	0.381363	47.5996	2.51427e-48	2.11069e-49
OXCT1	0.892105	47.5713	2.68361e-48	2.25581e-49
STAT1	-1.60148	47.481	3.3038e-48	2.78077e-49
RAD51AP1	3.25312	47.4157	3.83948e-48	3.23587e-49
PBK	3.21304	47.2917	5.10801e-48	4.3106e-49
MED30	1.16842	47.2805	5.24236e-48	4.42976e-49
ELL2	-1.32539	47.2721	5.34435e-48	4.52183e-49
PCBP2	0.323057	47.2566	5.53861e-48	4.69229e-49
CDC20	2.8839	47.1921	6.42602e-48	5.45118e-49
SYNE2	2.29307	47.1769	6.65463e-48	5.65244e-49
SPTSSA	0.647534	47.1124	7.72034e-48	6.56616e-49
NDC1	1.97516	47.1001	7.94149e-48	6.763e-49
CBFB	0.844338	47.0263	9.4131e-48	8.02659e-49
ZFP703	-1.45634	47.0115	9.73913e-48	8.31533e-49
CELF2	0.424577	46.8216	1.50789e-47	1.28911e-48
RPS6	0.364416	46.7381	1.82752e-47	1.56438e-48
BRD8	1.11119	46.6767	2.10503e-47	1.80424e-48
ITPR1	1.00611	46.6746	2.11526e-47	1.81534e-48
NAAA	0.461828	46.639	2.29606e-47	1.97304e-48
VCAM1	-3.89442	46.6282	2.35373e-47	2.02519e-48
EIF5A	0.416916	46.5314	2.94193e-47	2.53452e-48
KCNK13	-2.54899	46.5098	3.09157e-47	2.66685e-48
AP1S2	0.703179	46.493	3.21386e-47	2.77588e-48
TRA2B	0.471077	46.4351	3.67199e-47	3.17562e-48
HNRNPUL2	0.63617	46.419	3.81052e-47	3.29962e-48
GLIPR1	0.876929	46.3334	4.64133e-47	4.02416e-48
SLC41A2	-2.83375	46.3296	4.68118e-47	4.06387e-48
MCFD2	-1.71291	46.2668	5.4097e-47	4.70227e-48
GRN	-0.904688	46.1439	7.1791e-47	6.2482e-48
PAICS	1.09236	46.1239	7.51809e-47	6.55151e-48
CEBPZ	0.680286	46.0918	8.09453e-47	7.06276e-48
FAR1	0.779376	46.0828	8.26329e-47	7.21912e-48
XDH	0.662009	46.0323	9.28303e-47	8.12023e-48
PHF5A	0.636447	46.0105	9.76049e-47	8.54863e-48
H1F2	1.06995	45.9782	1.05152e-46	9.22123e-48
H4C8	3.53579	45.8748	1.33408e-46	1.17138e-47
PLA2G15	-2.17306	45.8491	1.41551e-46	1.24444e-47
GBP3	-1.98793	45.8223	1.50554e-46	1.32524e-47
OPHN1	-2.26642	45.7548	1.75856e-46	1.54991e-47
SEPTIN11	1.00405	45.7203	1.90427e-46	1.68042e-47
CENPH	2.84025	45.7048	1.97343e-46	1.74363e-47
GGH	0.727244	45.6885	2.049e-46	1.81266e-47
CHAF1A	2.45367	45.6586	2.19462e-46	1.94631e-47
MTCH1	0.624756	45.6586	2.19462e-46	1.94454e-47
TLR1	-2.7532	45.6214	2.39105e-46	2.12316e-47
ETV5	-2.79207	45.58	2.63015e-46	2.33836e-47
KDM5B	-2.54907	45.5683	2.702e-46	2.40522e-47
IFI47	-2.32027	45.5508	2.81304e-46	2.50716e-47
TIMP1	-2.18991	45.5008	3.15664e-46	2.81688e-47
DOK2	-2.01402	45.4911	3.2275e-46	2.88366e-47
ATAD5	2.80839	45.4047	3.93804e-46	3.52285e-47
MMS22L	2.59097	45.2974	5.04169e-46	4.51569e-47
ABRACL	0.436392	45.1707	6.74993e-46	6.05315e-47
MELK	3.13769	45.1519	7.04838e-46	6.32856e-47
RFC5	1.73029	45.0438	9.04096e-46	8.1276e-47
NT5E	-2.06379	45.0177	9.59986e-46	8.64061e-47
SNRPD3	0.592485	44.9932	1.01584e-45	9.15451e-47
FBXO32	-3.50894	44.9225	1.19535e-45	1.07854e-46
TMEM140	-3.43734	44.8837	1.30718e-45	1.18088e-46
KIF14	4.12209	44.7393	1.82276e-45	1.64866e-46
RPP30	1.55904	44.7291	1.86588e-45	1.68971e-46
COL14A1	-3.44291	44.6763	2.10731e-45	1.91067e-46
PVT1	-1.90027	44.6378	2.30226e-45	2.08996e-46
RANBP1	0.686269	44.6147	2.42854e-45	2.20728e-46
PTBP3	0.383932	44.5884	2.58e-45	2.34778e-46
BARD1	3.34348	44.5811	2.62333e-45	2.3901e-46
H3C6	2.93268	44.5511	2.81108e-45	2.56426e-46
CHIL3	1.16656	44.5496	2.82111e-45	2.57651e-46
CENPP	3.40039	44.5297	2.95333e-45	2.70052e-46
CBX1	1.02521	44.5223	3.00368e-45	2.74987e-46
TAPBP	-1.05721	44.5162	3.04669e-45	2.79261e-46
H2AC20	2.86845	44.4951	3.1982e-45	2.935e-46
PEA15A	-1.71298	44.4842	3.27957e-45	3.01328e-46
SNRNP25	1.22328	44.3473	4.49469e-45	4.1347e-46
GNAI2	0.269069	44.2432	5.71181e-45	5.26062e-46
ESCO2	4.11352	44.1798	6.60994e-45	6.0951e-46
HAUS4	2.09913	44.1518	7.05014e-45	6.50877e-46
CISD1	1.08015	44.1195	7.59453e-45	7.01973e-46
CDK2AP1	0.88814	44.1064	7.82637e-45	7.24265e-46
YBX3	0.606452	44.0294	9.34639e-45	8.65959e-46
TMEM109	0.962494	43.9939	1.01415e-44	9.40742e-46
MORF4L1	0.34277	43.9918	1.01903e-44	9.46399e-46
PCNA	1.16841	43.8777	1.32522e-44	1.23222e-45
KCNAB2	1.18253	43.8581	1.38633e-44	1.29057e-45
ERCC6L	2.83403	43.7925	1.61232e-44	1.50273e-45
SCAF11	0.625033	43.7062	1.96714e-44	1.83559e-45
TUBB6	-1.32214	43.7039	1.97744e-44	1.84738e-45
HMGN5	1.20189	43.6814	2.08251e-44	1.94784e-45
ARPP19	0.518153	43.6596	2.18999e-44	2.05078e-45
KIF20A	2.90888	43.6557	2.20952e-44	2.0715e-45
RFC1	1.38161	43.6088	2.46162e-44	2.31056e-45
DOCK8	0.559803	43.6063	2.47568e-44	2.32649e-45
PRPF40A	0.475404	43.5831	2.61151e-44	2.45701e-45
FOXP1	0.720077	43.5666	2.71279e-44	2.55529e-45
IIGP1	-3.60872	43.4254	3.75452e-44	3.54068e-45
2900026A02RIK	-3.21534	43.3785	4.18339e-44	3.94972e-45
MS4A6C	0.300997	43.2796	5.25294e-44	4.96532e-45
RPA2	2.01812	43.1813	6.58768e-44	6.23424e-45
RPS27L	0.351	43.1668	6.81038e-44	6.45249e-45
ANAPC15	1.33994	43.1068	7.82064e-44	7.41828e-45
DNMT3A	-2.26197	43.0679	8.55181e-44	8.12125e-45
RPS16	0.280423	43.0479	8.95641e-44	8.51535e-45
SMCHD1	0.330975	43.0301	9.33117e-44	8.88193e-45
FRY	1.23624	43.0015	9.96623e-44	9.4974e-45
VDAC3	0.639476	42.9642	1.08583e-43	1.03594e-44
BLM	1.98652	42.9095	1.2316e-43	1.17638e-44
CENPX	0.698821	42.8296	1.48052e-43	1.41576e-44
IQGAP3	2.65881	42.8275	1.48778e-43	1.42435e-44
S100A8	1.63417	42.8258	1.49341e-43	1.43138e-44
SGMS2	0.864873	42.8134	1.53679e-43	1.47466e-44
CALR	-0.892981	42.7745	1.68068e-43	1.61458e-44
AY036118	-1.08935	42.769	1.70223e-43	1.63739e-44
SLC43A2	-1.31629	42.769	1.70223e-43	1.63903e-44
RAB27A	1.70228	42.7192	1.90908e-43	1.84031e-44
ITGA6	-1.83099	42.6283	2.3536e-43	2.2714e-44
SLC11A2	-2.12994	42.6114	2.44655e-43	2.3638e-44
CLINT1	0.565996	42.557	2.77304e-43	2.68231e-44
VPS13B	1.22493	42.5569	2.77371e-43	2.68601e-44
IDH1	0.944297	42.5343	2.92244e-43	2.83326e-44
NDUFB9	0.466958	42.5108	3.08491e-43	2.99417e-44
CDCA5	3.76433	42.4988	3.17129e-43	3.0815e-44
ZFP367	2.3973	42.4753	3.34721e-43	3.25613e-44
DHRS7	1.02131	42.4243	3.76446e-43	3.66617e-44
ATRX	0.548625	42.4063	3.92411e-43	3.82597e-44
NUP160	1.88107	42.3485	4.48259e-43	4.37542e-44
VCAN	0.954115	42.2629	5.45823e-43	5.33375e-44
PRIM1	2.53582	42.2382	5.77773e-43	5.65233e-44
ARHGEF10L	0.764106	42.2264	5.93682e-43	5.81451e-44
SLC7A1	1.49497	42.1763	6.66371e-43	6.53377e-44
HDAC1	0.845859	42.1717	6.73423e-43	6.61034e-44
DUSP2	-1.89672	42.165	6.83957e-43	6.72127e-44
SNX5	-1.12276	42.1583	6.94543e-43	6.83295e-44
NDUFS4	0.54815	42.1188	7.6069e-43	7.49209e-44
AURKA	2.24539	42.1041	7.86847e-43	7.75838e-44
MICOS10	0.456978	42.0912	8.10537e-43	8.00089e-44
CENPK	2.79763	42.041	9.09899e-43	8.99173e-44
RGS18	1.95177	42.0393	9.13381e-43	9.03621e-44
IL1B	-1.81696	42.0225	9.49495e-43	9.40394e-44
PSMD13	0.526322	41.9517	1.11766e-42	1.10818e-43
YWHAQ	0.499048	41.8551	1.39593e-42	1.38562e-43
HSPA5	-0.78308	41.8414	1.44067e-42	1.43163e-43
PLK1	2.74302	41.839	1.44893e-42	1.44143e-43
GAS7	0.952562	41.8263	1.4918e-42	1.48572e-43
MCMBP	0.949369	41.8149	1.53153e-42	1.52698e-43
CDK5RAP2	1.98322	41.8041	1.57001e-42	1.56707e-43
NPM3	0.868391	41.7918	1.61522e-42	1.61398e-43
LRRC25	-1.41346	41.7901	1.62148e-42	1.62201e-43
MT1	-1.36984	41.7859	1.63734e-42	1.63969e-43
ATP6V0C	-0.635926	41.6979	2.00504e-42	2.01012e-43
MAGOHB	1.08496	41.618	2.40963e-42	2.41839e-43
STRAP	0.637786	41.6026	2.49672e-42	2.50854e-43
CEBPD	1.09372	41.5941	2.54596e-42	2.56082e-43
RPA3	1.4049	41.5882	2.58106e-42	2.59897e-43
SASS6	2.11852	41.5722	2.67784e-42	2.69938e-43
STK24	0.55948	41.5515	2.80847e-42	2.83416e-43
PDE3B	-1.3218	41.531	2.94453e-42	2.9747e-43
PPT1	-1.10105	41.5126	3.07167e-42	3.10652e-43
CKAP4	0.983477	41.4618	3.45337e-42	3.49637e-43
CTSH	-0.762488	41.44	3.6304e-42	3.6836e-43
LY6I	-3.12182	41.44	3.6304e-42	3.68126e-43
LIMS1	0.752758	41.3538	4.42828e-42	4.49804e-43
PDS5B	1.25556	41.2724	5.3409e-42	5.43092e-43
TMEM256	0.483116	41.2364	5.80262e-42	5.90682e-43
CTSG	3.96846	41.2267	5.93297e-42	6.04605e-43
NSMCE1	1.06962	41.1761	6.66713e-42	6.80154e-43
RP9	0.675925	41.1445	7.17046e-42	7.32292e-43
UBA52	0.428581	41.0493	8.92602e-42	9.12565e-43
BC035044	3.73577	41.0248	9.44548e-42	9.66713e-43
GRINA	-1.21886	40.8943	1.27564e-41	1.30698e-42
SPSB1	-2.4971	40.8476	1.42052e-41	1.45698e-42
PDLIM1	1.51175	40.847	1.42224e-41	1.46032e-42
RPL39	0.303354	40.8246	1.49765e-41	1.53939e-42
DGKG	1.38041	40.8093	1.55123e-41	1.59617e-42
ADAM8	-1.327	40.7819	1.65231e-41	1.70201e-42
BC030867	3.42018	40.7583	1.74481e-41	1.79921e-42
CSRP1	1.21759	40.7233	1.89113e-41	1.95218e-42
ASPM	3.30002	40.6264	2.36376e-41	2.44267e-42
CMTM7	0.531434	40.5911	2.56374e-41	2.65215e-42
RAB44	1.67052	40.4264	3.74585e-41	3.87915e-42
HNRNPH1	0.516327	40.373	4.23606e-41	4.39147e-42
CDC40	0.705845	40.3529	4.43712e-41	4.60479e-42
IGTP	-2.4444	40.3112	4.88438e-41	5.07433e-42
HELLS	2.27828	40.2631	5.45584e-41	5.67402e-42
TNFRSF12A	-1.62937	40.2622	5.46756e-41	5.69223e-42
WBP11	0.598777	40.2466	5.66747e-41	5.90661e-42
SMIM3	-1.25429	40.186	6.51629e-41	6.79842e-42
CPE	-2.52628	40.1785	6.62919e-41	6.92352e-42
FKBP2	0.50862	40.1524	7.04034e-41	7.36068e-42
CSRP2	1.15971	40.148	7.11141e-41	7.44281e-42
MGAT4A	-1.62304	40.1242	7.5121e-41	7.87045e-42
IRGM1	-2.20457	40.1066	7.82417e-41	8.20602e-42
AU020206	-1.54046	40.1056	7.8424e-41	8.23379e-42
CDC25B	2.37608	40.1051	7.85061e-41	8.25105e-42
FNIP2	-1.65861	40.0954	8.02839e-41	8.44674e-42
ORC6	1.43771	40.0882	8.16274e-41	8.59709e-42
DNAH8	4.76989	40.0658	8.59351e-41	9.06025e-42
LUC7L2	0.42166	40.0576	8.75871e-41	9.24407e-42
CALM1	-0.591554	40.0195	9.5604e-41	1.01007e-41
NDUFB10	0.425337	40.0159	9.64109e-41	1.01966e-41
DPY30	0.919327	39.971	1.06915e-40	1.13193e-41
S100A13	0.500445	39.9677	1.0773e-40	1.14174e-41
GRASP	-2.29326	39.9344	1.16318e-40	1.23404e-41
AMZ1	-2.39297	39.9119	1.22476e-40	1.30073e-41
KPNB1	0.706392	39.8785	1.32269e-40	1.40618e-41
YTHDC2	1.20062	39.8703	1.34816e-40	1.43475e-41
ZFP667	-2.5952	39.8661	1.36127e-40	1.4502e-41
H2AJ	0.409685	39.8513	1.40848e-40	1.50204e-41
S100A11	0.245134	39.8257	1.49375e-40	1.59463e-41
ATP5J2	0.322077	39.738	1.82823e-40	1.95371e-41
PTPA	0.755853	39.7287	1.8677e-40	1.99795e-41
ANXA6	0.754931	39.722	1.89683e-40	2.03119e-41
P4HA1	-1.37622	39.7179	1.91488e-40	2.05263e-41
IGF2R	-2.52356	39.6398	2.29205e-40	2.45946e-41
SUMO1	0.46803	39.6199	2.3993e-40	2.57719e-41
HNRNPR	0.911277	39.6024	2.49818e-40	2.68616e-41
H2-T23	-1.16262	39.5861	2.59347e-40	2.79147e-41
POC1A	2.86902	39.5515	2.80861e-40	3.02614e-41
CAMKK2	0.79245	39.5195	3.02315e-40	3.26062e-41
GPSM2	2.32291	39.5015	3.15132e-40	3.40233e-41
ERP29	0.373793	39.487	3.25806e-40	3.52116e-41
PARP14	-1.79158	39.4517	3.53466e-40	3.82399e-41
TCOF1	0.786061	39.4085	3.90401e-40	4.22787e-41
ATP5G3	0.421194	39.3941	4.0352e-40	4.37439e-41
JAG1	-2.91534	39.3799	4.16961e-40	4.5247e-41
BRCA1	3.22652	39.3759	4.20861e-40	4.57165e-41
SFPQ	0.388279	39.3632	4.33302e-40	4.71156e-41
RPL10A	0.323226	39.139	7.26048e-40	7.90278e-41
F5	1.28111	39.1256	7.48884e-40	8.15959e-41
WDHD1	2.32653	39.0737	8.43976e-40	9.20499e-41
ERI1	0.965919	39.0247	9.44686e-40	1.03138e-40
RPS8	0.281148	39.0145	9.67234e-40	1.05706e-40
KPNA2	1.77416	38.9714	1.06817e-39	1.16854e-40
ATP5K	0.423958	38.9561	1.10635e-39	1.21154e-40
CTPS2	0.992667	38.9518	1.1173e-39	1.22476e-40
SRRT	0.890808	38.9189	1.20535e-39	1.32261e-40
NCAPG2	1.06317	38.879	1.32117e-39	1.45115e-40
SLC25A24	1.14927	38.7445	1.80083e-39	1.97998e-40
ABHD12	-1.37112	38.7108	1.94648e-39	2.14226e-40
WASF2	0.479241	38.6971	2.00858e-39	2.21283e-40
RNPS1	0.782562	38.6965	2.01127e-39	2.218e-40
ATG3	0.580222	38.6489	2.24415e-39	2.47729e-40
STAG1	0.948074	38.5874	2.58576e-39	2.85724e-40
TAF15	0.984062	38.5752	2.65945e-39	2.94159e-40
CDK19	1.16053	38.513	3.06881e-39	3.39777e-40
CLASP1	1.15861	38.4785	3.32277e-39	3.68261e-40
GNA12	-1.5831	38.4589	3.47587e-39	3.85612e-40
RPA1	1.51484	38.4068	3.91926e-39	4.35234e-40
CLIC4	-1.11786	38.2821	5.22297e-39	5.80586e-40
CXCR4	-1.21268	38.2755	5.30299e-39	5.90065e-40
PPIH	1.33422	38.2588	5.5102e-39	6.13729e-40
TRAF1	-2.06114	38.2488	5.63876e-39	6.28668e-40
BAZ1A	0.44229	38.1947	6.38765e-39	7.12866e-40
ATOX1	-0.626012	38.1929	6.4137e-39	7.16481e-40
LDHA	-0.893895	38.1917	6.43108e-39	7.19131e-40
MLLT6	-2.09887	38.1821	6.57568e-39	7.36025e-40
RFC2	1.00974	38.1808	6.59527e-39	7.38943e-40
CEP192	1.43215	38.1559	6.9838e-39	7.83244e-40
CENPS	2.85812	38.1213	7.56271e-39	8.49003e-40
MIS18BP1	2.38089	38.0583	8.74332e-39	9.82504e-40
ACTR3	0.30803	38.0574	8.76167e-39	9.85531e-40
E2F7	4.14345	38.0142	9.67925e-39	1.08981e-39
STK4	0.649294	38.0007	9.98477e-39	1.12531e-39
NEK2	3.08434	37.9763	1.05618e-38	1.1915e-39
KLF3	0.662261	37.9689	1.07428e-38	1.2131e-39
PRRC2C	0.339648	37.9544	1.1107e-38	1.25546e-39
ANXA1	0.488626	37.9526	1.11524e-38	1.26182e-39
GPX4	0.353441	37.9274	1.18205e-38	1.33871e-39
UCHL5	0.815095	37.8086	1.55373e-38	1.76137e-39
PCNT	1.22328	37.7833	1.64688e-38	1.86877e-39
H1F1	3.7526	37.7467	1.79191e-38	2.03531e-39
NSD2	0.863347	37.6394	2.2939e-38	2.60802e-39
FRRS1	0.726079	37.6101	2.45439e-38	2.79319e-39
RPS15	0.256289	37.5928	2.55388e-38	2.90924e-39
H4C9	1.59375	37.5711	2.68451e-38	3.06099e-39
RPL21	0.274249	37.5299	2.95181e-38	3.36904e-39
RHOC	-2.40149	37.5279	2.96518e-38	3.38756e-39
MT2	-1.67504	37.5136	3.06472e-38	3.50804e-39
TESK1	-1.89782	37.5136	3.06472e-38	3.50591e-39
MAML2	-2.50526	37.5037	3.13539e-38	3.59238e-39
ACAT1	0.933573	37.4752	3.34804e-38	3.83971e-39
CNDP2	-1.03015	37.4441	3.59695e-38	4.12915e-39
TRIM25	0.497642	37.3893	4.08037e-38	4.68859e-39
IDH3G	0.706054	37.353	4.43582e-38	5.10191e-39
OGFRL1	0.716603	37.3097	4.90092e-38	5.64224e-39
AI839979	0.952511	37.2969	5.0473e-38	5.81632e-39
METAP2	0.474634	37.2517	5.60193e-38	6.46163e-39
PGP	1.01785	37.2381	5.78013e-38	6.67354e-39
IBTK	1.10013	37.227	5.92938e-38	6.85239e-39
NDUFS6	0.416702	37.1334	7.35529e-38	8.50838e-39
E230029C05RIK	-1.98395	37.1022	7.90384e-38	9.15163e-39
EIF3L	0.539616	37.0905	8.11842e-38	9.40904e-39
LCN2	1.76151	37.0303	9.32546e-38	1.08182e-38
RPL23A	0.27386	37.02	9.54904e-38	1.10881e-38
BZW1	0.456659	37.0005	9.98777e-38	1.16086e-38
TPCN2	-2.34764	36.9724	1.06554e-37	1.23963e-38
RBM8A	0.467191	36.955	1.10915e-37	1.29159e-38
SMS	0.944746	36.8529	1.40315e-37	1.63549e-38
REEP4	1.2955	36.8464	1.42422e-37	1.66162e-38
CD24A	1.17559	36.7934	1.60927e-37	1.87929e-38
ZBP1	-1.50533	36.7399	1.81998e-37	2.12735e-38
PHF20L1	0.645243	36.7309	1.85842e-37	2.17433e-38
MS4A6B	-0.986729	36.6983	2.00328e-37	2.34603e-38
EIF4H	0.384919	36.6722	2.12693e-37	2.49318e-38
FZR1	1.49921	36.6607	2.18444e-37	2.56299e-38
MRPL28	0.765546	36.6472	2.2534e-37	2.64638e-38
PLEKHO1	-1.10404	36.6471	2.25388e-37	2.64943e-38
FES	0.59947	36.5973	2.52741e-37	2.97375e-38
GRK2	0.378754	36.501	3.15517e-37	3.71585e-38
NXT1	1.17741	36.4101	3.88975e-37	4.58525e-38
TSPAN13	-1.78701	36.4087	3.9019e-37	4.60387e-38
SPIDR	1.36997	36.3971	4.0079e-37	4.73336e-38
GAPT	2.10547	36.3887	4.08587e-37	4.82994e-38
IFI207	-1.08269	36.3832	4.13844e-37	4.89665e-38
MCM2	1.99595	36.322	4.76408e-37	5.64215e-38
FBXO5	3.88722	36.2736	5.3254e-37	6.3128e-38
PA2G4	0.757565	36.2576	5.52593e-37	6.5566e-38
STK17B	0.433578	36.198	6.3388e-37	7.52807e-38
ACADL	0.838987	36.1725	6.72185e-37	7.99039e-38
ERH	0.859498	36.0931	8.0707e-37	9.60269e-38
MIA2	0.448341	36.0876	8.17276e-37	9.73312e-38
HOPX	0.596166	36.0867	8.19053e-37	9.7633e-38
ST6GAL1	-2.4881	36.0381	9.16018e-37	1.09292e-37
S100A4	0.0503457	36.0178	9.59801e-37	1.14622e-37
HNRNPM	0.371396	35.9923	1.0178e-36	1.21661e-37
PAPSS2	1.5791	35.989	1.02559e-36	1.22704e-37
ENY2	0.581231	35.9052	1.24406e-36	1.4898e-37
CASP8AP2	0.939954	35.898	1.26472e-36	1.51594e-37
GARS	0.84856	35.7923	1.61311e-36	1.93531e-37
FMR1	0.808594	35.7905	1.61987e-36	1.9452e-37
MAGOH	0.678021	35.7804	1.65816e-36	1.99301e-37
TGFBR1	-1.33491	35.7735	1.68458e-36	2.02661e-37
GFPT1	-1.53978	35.7458	1.79551e-36	2.16205e-37
LMNB2	2.24574	35.7092	1.95337e-36	2.35429e-37
ARHGAP26	0.596706	35.676	2.10877e-36	2.54391e-37
FH1	0.98297	35.6536	2.22012e-36	2.68068e-37
RPL4	0.263788	35.6061	2.47663e-36	2.99313e-37
STXBP6	1.54472	35.5886	2.57867e-36	3.11929e-37
SGK3	0.64856	35.5227	3.00126e-36	3.63379e-37
CSGALNACT2	0.996555	35.5047	3.12797e-36	3.79064e-37
TPT1	-0.377455	35.4907	3.23085e-36	3.91888e-37
RPS19	0.278366	35.417	3.82843e-36	4.64793e-37
1700025G04RIK	1.45137	35.3831	4.1393e-36	5.02991e-37
ARRB2	-1.17033	35.3015	4.99503e-36	6.07526e-37
DEPDC1B	4.75065	35.2735	5.32696e-36	6.48485e-37
RAD18	1.77266	35.2586	5.51253e-36	6.71682e-37
NACA	0.266204	35.2415	5.73428e-36	6.99333e-37
ANAPC11	0.721909	35.2185	6.0463e-36	7.38052e-37
CD300LG	1.68357	35.1874	6.4958e-36	7.93637e-37
CS	0.613556	35.1759	6.66886e-36	8.15515e-37
CENPI	3.09526	35.0926	8.07886e-36	9.8883e-37
NFKBIE	-1.45644	35.0384	9.1542e-36	1.12146e-36
SDHD	0.558538	35.0234	9.47592e-36	1.16191e-36
ATPIF1	0.336765	34.9886	1.02671e-35	1.26006e-36
LMBRD1	-1.27909	34.9839	1.03773e-35	1.27472e-36
MTHFD1L	1.43081	34.9833	1.03914e-35	1.27761e-36
KLF13	0.399092	34.9707	1.06986e-35	1.31655e-36
MMP19	-1.85401	34.9313	1.17139e-35	1.44278e-36
NTPCR	-1.42744	34.9233	1.1932e-35	1.47096e-36
PRKD3	0.971202	34.8884	1.29305e-35	1.59548e-36
MTUS1	1.02033	34.8774	1.32609e-35	1.63771e-36
SSB	0.350147	34.8475	1.42077e-35	1.75621e-36
TREM3	1.12753	34.8086	1.55366e-35	1.92218e-36
SLC25A5	0.304795	34.7576	1.74758e-35	2.16401e-36
MCM10	3.18936	34.7177	1.91573e-35	2.37435e-36
APOBEC3	0.964334	34.6581	2.19749e-35	2.72598e-36
FAF1	0.988955	34.6302	2.34329e-35	2.90942e-36
FCNB	2.64804	34.5657	2.71836e-35	3.37811e-36
CDK2	1.75602	34.4963	3.18959e-35	3.96722e-36
ANP32A	0.490134	34.4532	3.52243e-35	4.38509e-36
FGFR2	-1.41191	34.4518	3.53367e-35	4.40298e-36
DBNL	0.613232	34.43	3.71519e-35	4.63324e-36
WDR76	2.59879	34.389	4.08307e-35	5.09653e-36
1700017B05RIK	-1.37776	34.3709	4.2568e-35	5.31807e-36
GM34084	-1.96793	34.3634	4.33148e-35	5.41614e-36
GALNT6	-1.91342	34.2769	5.28515e-35	6.61444e-36
EID1	-1.0781	34.2515	5.60431e-35	7.02005e-36
IFI27	-1.55508	34.2187	6.04381e-35	7.57724e-36
KIF2A	0.92257	34.1839	6.5474e-35	8.21581e-36
DUSP1	-1.02971	34.1732	6.71154e-35	8.42917e-36
TALDO1	0.244785	34.1386	7.26697e-35	9.13475e-36
SP100	0.482997	34.0742	8.42911e-35	1.06049e-35
DR1	0.965254	34.0474	8.96676e-35	1.12912e-35
KLHL6	1.25727	34.0029	9.93308e-35	1.25242e-35
DMXL2	-1.51652	34.0029	9.93308e-35	1.25299e-35
LIMD2	0.506525	33.9933	1.01553e-34	1.28214e-35
ATAD2B	0.665597	33.9254	1.18745e-34	1.5005e-35
CLIC1	0.285922	33.8956	1.2717e-34	1.60836e-35
CDC42EP3	1.50854	33.8921	1.28202e-34	1.62283e-35
CGAS	1.62428	33.8919	1.28252e-34	1.62487e-35
CTBP1	0.57417	33.8798	1.31897e-34	1.6725e-35
H1F3	2.79186	33.8712	1.34531e-34	1.70738e-35
TUBA1A	0.735883	33.8591	1.38336e-34	1.75721e-35
DNAJC8	0.442166	33.8422	1.43811e-34	1.82834e-35
NDUFB5	0.40982	33.8408	1.44284e-34	1.83593e-35
A930007I19RIK	-2.26981	33.8274	1.48793e-34	1.89495e-35
SMARCC1	0.797393	33.8223	1.50562e-34	1.91914e-35
GAS2L1	-2.27531	33.7968	1.59676e-34	2.03707e-35
TNS3	-1.26896	33.6412	2.28453e-34	2.91701e-35
PELO	1.2534	33.5423	2.8685e-34	3.66581e-35
SBF2	-2.12479	33.4657	3.42221e-34	4.3772e-35
DAZAP1	0.668732	33.4567	3.49366e-34	4.47244e-35
ARHGAP9	0.80477	33.3941	4.03535e-34	5.17478e-35
YEATS4	0.669349	33.3941	4.03535e-34	5.17433e-35
BIN2	0.563676	33.3882	4.0906e-34	5.25014e-35
CDKN2A	-1.91293	33.3867	4.10528e-34	5.2735e-35
NUP205	1.29487	33.3701	4.26481e-34	5.48313e-35
DHRS3	-1.56692	33.3627	4.33762e-34	5.58151e-35
CENPN	3.2393	33.3619	4.34579e-34	5.59682e-35
TMA7	0.332337	33.3437	4.53163e-34	5.84114e-35
LBP	2.43707	33.2788	5.26316e-34	6.78987e-35
TYROBP	-0.427383	33.2757	5.3e-34	6.84323e-35
TOR1A	0.711494	33.2554	5.55409e-34	7.17742e-35
GATM	-1.7213	33.2267	5.93348e-34	7.67424e-35
UBA2	0.704663	33.2266	5.93527e-34	7.68309e-35
PRIM2	1.7585	33.2244	5.96419e-34	7.7271e-35
EIF4A3	0.61491	33.2012	6.2915e-34	8.15809e-35
HPCAL1	0.691765	33.1496	7.08573e-34	9.19576e-35
HEXB	-1.05944	33.0734	8.44528e-34	1.09744e-34
CCL4	-2.6571	33.0734	8.44528e-34	1.09788e-34
RNF26	1.766	33.0668	8.57486e-34	1.11567e-34
HNRNPA0	0.327	33.0497	8.91895e-34	1.16142e-34
PIK3CD	0.642437	33.0414	9.09055e-34	1.18477e-34
STAG2	0.619563	32.9719	1.06675e-33	1.39147e-34
GTF2A2	0.645992	32.9622	1.09096e-33	1.42424e-34
SRSF2	0.391755	32.8771	1.32724e-33	1.73417e-34
MALT1	-1.47055	32.8477	1.4202e-33	1.85719e-34
RASA4	-1.5868	32.8417	1.43967e-33	1.88425e-34
TMEM165	0.69981	32.7252	1.88273e-33	2.46619e-34
FRG1	0.681534	32.6831	2.07446e-33	2.71964e-34
SNRNP40	0.8535	32.6797	2.0905e-33	2.74296e-34
ABHD17B	0.8802	32.6677	2.14955e-33	2.82518e-34
RCC2	0.692439	32.6677	2.14955e-33	2.82446e-34
EVL	-1.33739	32.6645	2.16509e-33	2.84798e-34
PRAG1	-2.92426	32.6509	2.23405e-33	2.94116e-34
UQCRC1	0.514009	32.6352	2.31625e-33	3.05193e-34
ARID1A	0.688315	32.5732	2.67188e-33	3.52345e-34
PRDX6	0.265334	32.5091	3.09701e-33	4.08749e-34
PAXIP1	1.52945	32.5078	3.10605e-33	4.10285e-34
MLEC	0.715718	32.4947	3.20079e-33	4.23152e-34
MYL6	0.232279	32.4929	3.21432e-33	4.25294e-34
H2BC11	3.38155	32.4548	3.50925e-33	4.64704e-34
PI16	0.952435	32.4471	3.57167e-33	4.73725e-34
SGPL1	-1.01681	32.4471	3.57167e-33	4.73757e-34
SPECC1L	-1.23938	32.4059	3.92737e-33	5.21559e-34
IL10RA	-1.29366	32.4059	3.92737e-33	5.21803e-34
ATP11A	1.06432	32.3992	3.98884e-33	5.3041e-34
CHP1	0.519378	32.3687	4.27883e-33	5.69442e-34
GADD45A	1.11841	32.3512	4.45425e-33	5.93279e-34
RPL31	0.262594	32.3144	4.84865e-33	6.46344e-34
MEGF9	1.55756	32.2941	5.08074e-33	6.77843e-34
NDUFAF7	1.35852	32.2866	5.16916e-33	6.90208e-34
CSE1L	0.887806	32.1774	6.64599e-33	8.88133e-34
CEP350	0.582768	32.1751	6.68226e-33	8.93716e-34
RAD51	2.68927	32.1369	7.29571e-33	9.76566e-34
SORL1	0.39665	32.0771	8.37433e-33	1.12187e-33
KRTCAP2	0.476029	32.0725	8.46302e-33	1.13468e-33
ICAM1	-1.6048	32.0675	8.5611e-33	1.14877e-33
STK16	1.09318	32.0161	9.63615e-33	1.29409e-33
ACOT9	0.885521	32.0121	9.7246e-33	1.30704e-33
LIPA	-1.35329	32.0086	9.80357e-33	1.31874e-33
H2-Q6	-2.26914	31.9907	1.0216e-32	1.37534e-33
TRMT112	0.494668	31.9771	1.05411e-32	1.42027e-33
DCK	0.946149	31.9679	1.0766e-32	1.45175e-33
FLRT3	-2.76247	31.9527	1.11499e-32	1.50475e-33
CLEC4D	-1.27676	31.9112	1.22683e-32	1.65703e-33
ACTL6A	0.742938	31.826	1.49282e-32	2.01795e-33
CEP57	1.35358	31.8251	1.49593e-32	2.0238e-33
ANKRD13A	0.696795	31.8207	1.51119e-32	2.04611e-33
HIVEP3	-1.74462	31.8092	1.55183e-32	2.10284e-33
HCFC1	0.918032	31.7978	1.59289e-32	2.16024e-33
RAD54L	3.14688	31.7694	1.70069e-32	2.30831e-33
DHX15	0.494877	31.7686	1.70381e-32	2.31442e-33
ANG	-2.04591	31.7424	1.80951e-32	2.45999e-33
ACIN1	0.423355	31.7329	1.84988e-32	2.51691e-33
DCTPP1	0.996567	31.7244	1.88616e-32	2.56835e-33
ZDHHC14	-2.53052	31.7111	1.94485e-32	2.65041e-33
SLC25A13	1.57658	31.6936	2.02466e-32	2.76141e-33
SVIP	1.5988	31.6803	2.08792e-32	2.84998e-33
HSD17B10	0.732095	31.6776	2.10109e-32	2.87027e-33
ARHGAP15	0.685892	31.6718	2.12922e-32	2.91106e-33
1700020L24RIK	3.03088	31.6627	2.17405e-32	2.97474e-33
NOL7	0.465182	31.5962	2.53421e-32	3.47033e-33
TMCO1	0.602287	31.5846	2.60232e-32	3.56647e-33
ODF2	0.979772	31.5658	2.71782e-32	3.72776e-33
LMO1	2.12462	31.5232	2.99753e-32	4.11471e-33
RAI14	-1.56759	31.4839	3.28187e-32	4.50863e-33
POLE	2.83106	31.4257	3.75275e-32	5.15967e-33
RIPOR2	1.81556	31.4187	3.81302e-32	5.24673e-33
SMC5	0.913231	31.4091	3.89817e-32	5.3682e-33
ACOT7	1.09605	31.3609	4.35662e-32	6.00433e-33
PLEK	-0.82774	31.3044	4.96153e-32	6.84349e-33
ZFP91	0.423316	31.2597	5.49961e-32	7.59173e-33
PSMD14	0.494484	31.1916	6.43298e-32	8.88725e-33
IL18	-1.99499	31.1797	6.61167e-32	9.14139e-33
GAB1	-1.60598	31.17	6.76019e-32	9.35419e-33
MBNL3	2.51525	31.1411	7.22567e-32	1.00062e-32
APOBEC1	-1.19247	31.115	7.67363e-32	1.0635e-32
MYBL2	3.18105	31.0607	8.69551e-32	1.20609e-32
PCBD2	0.81449	31.0606	8.69759e-32	1.20733e-32
YPEL3	-1.20519	31.0087	9.80111e-32	1.36159e-32
CTDSPL2	1.10119	31.0052	9.88016e-32	1.37367e-32
RPS2	0.452111	30.9271	1.18271e-31	1.64565e-32
UPP1	-2.82529	30.8471	1.42185e-31	1.97997e-32
H3C2	4.50733	30.8106	1.54658e-31	2.15536e-32
SWI5	0.349603	30.8089	1.55262e-31	2.16549e-32
FBXO28	0.783137	30.779	1.66324e-31	2.32162e-32
SERPINB6A	-1.93887	30.7576	1.74732e-31	2.4409e-32
IL10RB	-1.00797	30.7387	1.82505e-31	2.55149e-32
ATP11B	0.39355	30.7225	1.89445e-31	2.6506e-32
PILRB2	-1.87066	30.7083	1.95728e-31	2.74066e-32
SP3	0.66592	30.707	1.96336e-31	2.75134e-32
RPS9	0.181249	30.5352	2.91593e-31	4.08943e-32
ANXA7	0.597319	30.5148	3.05661e-31	4.2901e-32
SLC1A5	1.07751	30.4964	3.1884e-31	4.47859e-32
N4BP1	-1.24814	30.4688	3.39768e-31	4.77629e-32
SGO1	2.89402	30.4155	3.8416e-31	5.40456e-32
CAPN2	0.489672	30.4122	3.87073e-31	5.44981e-32
SARAF	-1.07541	30.4038	3.9466e-31	5.56098e-32
FN1	0.331182	30.3964	4.01389e-31	5.66021e-32
SLC22A15	1.35481	30.3939	4.03734e-31	5.69773e-32
TOP2B	0.560977	30.3873	4.09908e-31	5.78938e-32
DDX39B	0.528335	30.3866	4.10539e-31	5.80282e-32
FIS1	0.372274	30.3668	4.2975e-31	6.07909e-32
SYNE3	1.30029	30.3274	4.70533e-31	6.66118e-32
KNTC1	3.09408	30.3273	4.70623e-31	6.66764e-32
ADK	1.27575	30.3114	4.88258e-31	6.92286e-32
NAGA	0.778464	30.2302	5.88526e-31	8.35101e-32
ERO1LB	0.763357	30.1732	6.71177e-31	9.5312e-32
LDLRAP1	-1.29221	30.1539	7.01614e-31	9.97116e-32
RHNO1	1.83254	30.1432	7.19199e-31	1.0229e-31
MRPS16	0.625838	30.1331	7.36083e-31	1.04772e-31
SUV39H1	1.65227	30.126	7.4815e-31	1.06572e-31
APBA1	1.36282	30.1072	7.81354e-31	1.11388e-31
NCEH1	-1.23058	30.0962	8.01334e-31	1.14325e-31
ARSB	1.42146	30.0909	8.11231e-31	1.15826e-31
SH3BGRL3	0.263179	30.0876	8.17401e-31	1.16797e-31
ATG101	0.71011	30.0727	8.45838e-31	1.20954e-31
RPL22	0.245944	30.0662	8.58654e-31	1.22881e-31
LY86	-0.938586	30.0627	8.65486e-31	1.23954e-31
EP300	0.541874	30.0367	9.19058e-31	1.31728e-31
NDUFV2	0.41536	30.0296	9.34141e-31	1.33993e-31
EEF1B2	0.296138	30.0236	9.47017e-31	1.35944e-31
TACC1	0.436139	30.0201	9.5486e-31	1.37175e-31
RDM1	1.36719	30.0067	9.84665e-31	1.41565e-31
NEAT1	0.440018	29.957	1.10395e-30	1.58837e-31
TICRR	3.95466	29.9521	1.11673e-30	1.60798e-31
DNAJC15	0.47539	29.9331	1.16651e-30	1.68095e-31
BTG1	-0.746032	29.93	1.17479e-30	1.69417e-31
ZFP516	-1.18924	29.8941	1.27607e-30	1.84164e-31
VPS13C	0.842375	29.8645	1.36615e-30	1.97315e-31
MTMR10	-1.79926	29.8593	1.3826e-30	1.99843e-31
ABCA7	0.74885	29.858	1.38681e-30	2.00603e-31
CARS	1.20578	29.8264	1.49128e-30	2.1588e-31
SLC43A3	2.44709	29.8073	1.55835e-30	2.2576e-31
KIF5B	0.361299	29.7945	1.60499e-30	2.32694e-31
TRIP13	2.30787	29.79	1.62183e-30	2.35315e-31
TTK	3.25953	29.7531	1.76561e-30	2.5637e-31
ZGRF1	2.85858	29.7463	1.79353e-30	2.60623e-31
BST1	-1.46418	29.7206	1.90267e-30	2.76691e-31
NR4A2	0.476784	29.6786	2.0961e-30	3.05051e-31
PSMB1	0.23676	29.6629	2.1731e-30	3.16497e-31
RCC1	1.71285	29.6099	2.45503e-30	3.57828e-31
SMAGP	-2.48608	29.6001	2.51137e-30	3.66316e-31
IL6RA	0.402291	29.5949	2.54183e-30	3.7104e-31
RFC3	1.41052	29.5927	2.55472e-30	3.73202e-31
LHFPL2	-1.63547	29.5653	2.72099e-30	3.97792e-31
DOCK10	0.443856	29.5456	2.84727e-30	4.16566e-31
TBC1D31	1.86292	29.5324	2.93478e-30	4.29692e-31
GLE1	1.3091	29.5162	3.04626e-30	4.4635e-31
H2BC3	4.14251	29.4492	3.55431e-30	5.21185e-31
STK38L	-1.87397	29.442	3.61409e-30	5.30349e-31
ING3	0.8542	29.4292	3.72223e-30	5.46627e-31
DDX46	0.477423	29.4012	3.96978e-30	5.83419e-31
SCP2	0.311595	29.3775	4.19262e-30	6.1663e-31
SNX1	0.548978	29.3608	4.35708e-30	6.41297e-31
GABPB2	0.832848	29.3401	4.57017e-30	6.73165e-31
CDC6	2.66241	29.3136	4.85717e-30	7.15973e-31
HIVEP2	-1.52615	29.2781	5.27138e-30	7.77611e-31
MAP3K5	0.929948	29.2701	5.36907e-30	7.92613e-31
RPL18A	0.210598	29.2362	5.80563e-30	8.57701e-31
KLRB1F	3.57533	29.1773	6.64752e-30	9.8281e-31
HNRNPC	0.311475	29.1644	6.84781e-30	1.01318e-30
ECHS1	0.745808	29.1274	7.4569e-30	1.10412e-30
0610010K14RIK	0.765108	29.1218	7.55429e-30	1.11937e-30
ATRNL1	1.07678	29.0409	9.10061e-30	1.3495e-30
SKI	-1.07255	29.0117	9.73386e-30	1.44448e-30
RPS6KA5	1.27589	28.9789	1.04975e-29	1.55895e-30
COX6C	0.22468	28.9334	1.16562e-29	1.73231e-30
GAS5	0.371191	28.9281	1.18007e-29	1.75509e-30
VDR	-2.13967	28.9279	1.18056e-29	1.75712e-30
TRIM28	0.706318	28.9005	1.25758e-29	1.87314e-30
STK38	0.636408	28.8786	1.32264e-29	1.9715e-30
ZWILCH	2.54245	28.8738	1.33707e-29	1.99449e-30
RFLNB	2.18899	28.8584	1.38541e-29	2.06811e-30
BRD7	0.556178	28.8245	1.498e-29	2.23784e-30
HPRT	0.437341	28.801	1.58129e-29	2.36401e-30
CXCL10	-2.82139	28.7912	1.61726e-29	2.41957e-30
NFIL3	0.406613	28.7878	1.63014e-29	2.44063e-30
SMIM11	0.741039	28.7666	1.71177e-29	2.56473e-30
DCPS	1.1488	28.7373	1.83091e-29	2.74525e-30
THRAP3	0.420698	28.6942	2.02194e-29	3.03391e-30
POLR2J	0.551929	28.6882	2.05037e-29	3.07883e-30
CEP83	0.701759	28.6767	2.1051e-29	3.16333e-30
CSF2RB2	-1.40079	28.6497	2.24033e-29	3.369e-30
EIF1AX	0.502598	28.6342	2.32142e-29	3.49351e-30
VRK2	0.985687	28.6071	2.47096e-29	3.72128e-30
ACVRL1	-1.58769	28.5824	2.61562e-29	3.94202e-30
PNKP	0.948273	28.5743	2.66499e-29	4.01935e-30
ANAPC13	0.526901	28.5644	2.72647e-29	4.11509e-30
RFTN1	-1.35617	28.5501	2.81802e-29	4.25637e-30
MBOAT7	0.790889	28.4971	3.18329e-29	4.81158e-30
KIF2C	2.78694	28.4601	3.46674e-29	5.24384e-30
NCOR1	0.322977	28.3934	4.04188e-29	6.11825e-30
FGD4	1.01726	28.3582	4.38321e-29	6.63977e-30
DDOST	0.475598	28.3499	4.46818e-29	6.7734e-30
TMEM273	-2.16758	28.3415	4.55522e-29	6.91036e-30
ACTN4	0.509923	28.3383	4.58872e-29	6.96624e-30
PPP1R15A	-1.06872	28.3374	4.59817e-29	6.98565e-30
MBOAT1	2.12326	28.3222	4.76208e-29	7.23992e-30
ERLIN1	0.846447	28.2978	5.03729e-29	7.66387e-30
GM14548	1.49993	28.2919	5.10624e-29	7.7744e-30
CEP295	1.40441	28.2689	5.38375e-29	8.20285e-30
RBX1	0.279041	28.2581	5.51989e-29	8.41636e-30
ASNSD1	0.836614	28.2187	6.04376e-29	9.22177e-30
CNOT3	0.776316	28.2154	6.09021e-29	9.29936e-30
PAG1	0.854958	28.215	6.09511e-29	9.31356e-30
TCP1	0.37168	28.2012	6.29159e-29	9.62072e-30
RNF150	-1.78154	28.2002	6.30676e-29	9.65086e-30
LAPTM4A	-0.762294	28.1939	6.39918e-29	9.79934e-30
SENP1	1.17966	28.1792	6.61899e-29	1.01432e-29
NDUFA2	0.258374	28.1258	7.48469e-29	1.14781e-29
KIF18B	3.70143	28.1097	7.76814e-29	1.19214e-29
ATP5C1	0.294012	28.0919	8.0927e-29	1.24284e-29
FIGNL1	2.71962	28.0892	8.14315e-29	1.25148e-29
CYTH3	-1.67358	28.0851	8.21996e-29	1.26419e-29
LAT2	-1.00885	28.0686	8.53939e-29	1.31426e-29
CCAR1	0.474125	28.066	8.58946e-29	1.32291e-29
ADGRE4	-2.95818	27.9813	1.04402e-28	1.6091e-29
CCNE2	3.2414	27.971	1.06904e-28	1.64885e-29
MTPN	0.364968	27.9169	1.21079e-28	1.8688e-29
SLC44A2	0.886216	27.9067	1.23974e-28	1.91485e-29
PFKFB3	-1.38686	27.9041	1.24721e-28	1.92777e-29
SMOX	-1.09231	27.8964	1.26946e-28	1.96356e-29
MSR1	-0.924355	27.8708	1.34653e-28	2.08424e-29
SNRPD2	0.329952	27.8654	1.36334e-28	2.11178e-29
STK10	0.548724	27.8622	1.37329e-28	2.12869e-29
EXTL3	-1.4702	27.8589	1.38383e-28	2.14656e-29
BTLA	2.00633	27.8532	1.40233e-28	2.17679e-29
GM2A	-0.686617	27.8469	1.42271e-28	2.21001e-29
HAUS6	1.69831	27.8102	1.54806e-28	2.40642e-29
AURKAIP1	0.429994	27.8075	1.55791e-28	2.42345e-29
MRPL4	0.644584	27.7787	1.66439e-28	2.59093e-29
YARS	1.3768	27.7704	1.69684e-28	2.64331e-29
RAB24	0.664326	27.7483	1.78513e-28	2.78281e-29
OLFM1	0.666907	27.7434	1.80568e-28	2.81684e-29
CDC25A	1.60823	27.7382	1.82718e-28	2.85239e-29
KIFC1	2.92677	27.7132	1.9355e-28	3.02362e-29
EFCAB11	3.06765	27.7002	1.99413e-28	3.1174e-29
SEPTIN7	0.307181	27.6854	2.06364e-28	3.22835e-29
CDCA2	2.881	27.6632	2.17172e-28	3.39982e-29
WRN	0.968627	27.6393	2.29473e-28	3.59492e-29
MRPL58	0.70548	27.6353	2.31596e-28	3.63073e-29
LARP1B	1.02116	27.6107	2.45096e-28	3.84507e-29
GM28875	1.12858	27.5875	2.58543e-28	4.05886e-29
ARHGEF18	1.73826	27.5837	2.60793e-28	4.09707e-29
TNFAIP3	-1.27	27.5675	2.70679e-28	4.25536e-29
ASAH1	-0.762745	27.5503	2.81652e-28	4.43097e-29
ACTN1	-1.60916	27.4752	3.34807e-28	5.27089e-29
SSR1	0.358877	27.469	3.39658e-28	5.351e-29
HAL	2.5342	27.4567	3.49378e-28	5.50798e-29
LIN9	1.59683	27.4117	3.87562e-28	6.11423e-29
ABCC4	0.916002	27.3762	4.20566e-28	6.63953e-29
FKBP4	0.737233	27.3758	4.20937e-28	6.65004e-29
CHD3	-1.74645	27.3736	4.23043e-28	6.68796e-29
AHNAK	0.127271	27.3572	4.3936e-28	6.95077e-29
MARCKSL1	-1.35913	27.3552	4.41339e-28	6.98694e-29
RNF213	-1.30805	27.3405	4.56525e-28	7.23238e-29
TK1	1.47939	27.3216	4.76891e-28	7.56028e-29
MYO1F	0.356582	27.3035	4.97211e-28	7.88789e-29
OXR1	0.830498	27.2432	5.71205e-28	9.06805e-29
CDC123	0.694176	27.237	5.79369e-28	9.20404e-29
ULBP1	2.43161	27.2313	5.87146e-28	9.33405e-29
MAN2B1	-0.790099	27.212	6.13754e-28	9.76381e-29
SMAP2	0.48203	27.1673	6.80371e-28	1.08311e-28
ZFP608	0.837259	27.1468	7.13203e-28	1.13616e-28
RAB3D	1.10897	27.1175	7.62929e-28	1.21622e-28
CTDSPL	1.34592	27.0952	8.03077e-28	1.2811e-28
KLHL2	0.699086	27.086	8.20338e-28	1.30985e-28
PFKP	0.512027	27.086	8.20338e-28	1.31044e-28
FURIN	-0.979544	27.0793	8.33092e-28	1.33174e-28
PPP6R1	0.614624	27.0625	8.65901e-28	1.38567e-28
TAP2	-1.26796	27.0625	8.65901e-28	1.38609e-28
RPL32	0.268432	27.0565	8.78039e-28	1.40649e-28
CCNF	1.65661	26.9989	1.00247e-27	1.60692e-28
PPM1G	0.578728	26.9849	1.03536e-27	1.66077e-28
BABAM1	0.670174	26.9562	1.10622e-27	1.77566e-28
UHRF1BP1L	0.613687	26.933	1.16685e-27	1.87426e-28
SRSF9	0.333573	26.8724	1.34147e-27	2.15623e-28
TNFSF13B	-2.44274	26.8543	1.39868e-27	2.24972e-28
SF3A3	0.790092	26.8536	1.40076e-27	2.25461e-28
NCF4	0.362918	26.7917	1.61547e-27	2.60197e-28
TERF1	1.40294	26.7832	1.64741e-27	2.65524e-28
PYGL	0.535717	26.7684	1.70444e-27	2.74903e-28
IFRD1	-0.843473	26.7659	1.71451e-27	2.76716e-28
TPM4	0.254529	26.7528	1.76672e-27	2.85338e-28
COX20	0.855355	26.7237	1.88918e-27	3.05325e-28
TMEM156	1.62081	26.7163	1.92154e-27	3.10766e-28
PHLDA1	-1.38751	26.6774	2.10196e-27	3.40176e-28
NUMA1	0.877951	26.6662	2.15689e-27	3.49542e-28
SRSF7	0.269854	26.6662	2.15689e-27	3.49538e-28
ALOX5AP	0.15324	26.6572	2.2017e-27	3.57045e-28
PCK2	1.44442	26.6394	2.29394e-27	3.72257e-28
SP1	0.757426	26.6305	2.34146e-27	3.80226e-28
POLD3	1.14996	26.6217	2.38948e-27	3.88288e-28
SSBP2	1.2353	26.6086	2.46242e-27	4.00411e-28
DDX58	-2.164	26.601	2.50601e-27	4.07775e-28
PSEN2	-1.20677	26.5933	2.55119e-27	4.15407e-28
PSMB4	0.233873	26.5805	2.62702e-27	4.28046e-28
PDAP1	0.364786	26.5725	2.67628e-27	4.36366e-28
PHF11B	-2.05744	26.5455	2.84794e-27	4.64668e-28
ZC3H12A	-1.22715	26.5431	2.86383e-27	4.67577e-28
HIST2H2AA1	2.44991	26.5246	2.98792e-27	4.88166e-28
PPP3CB	0.739722	26.5245	2.98889e-27	4.88654e-28
CPSF2	0.647631	26.5039	3.13398e-27	5.12721e-28
PPWD1	1.16406	26.4985	3.17299e-27	5.19451e-28
PFDN6	0.518489	26.4897	3.23838e-27	5.30513e-28
WFDC21	1.6907	26.4776	3.32935e-27	5.45784e-28
TCF19	2.91892	26.4676	3.40683e-27	5.58859e-28
RPL3	0.230252	26.4227	3.77868e-27	6.20275e-28
HIST1H2AF	4.6291	26.4197	3.8044e-27	6.24916e-28
GRK5	1.14721	26.3986	3.99352e-27	6.56421e-28
VDAC1	0.381564	26.3155	4.83595e-27	7.95426e-28
PRPF38A	0.6964	26.2914	5.11219e-27	8.41424e-28
HERPUD1	0.646154	26.2781	5.27082e-27	8.68115e-28
NSD3	0.364744	26.2712	5.35509e-27	8.82584e-28
VRK3	0.872751	26.2635	5.45161e-27	8.99091e-28
SLC26A11	-2.17163	26.237	5.79434e-27	9.56255e-28
DSN1	2.73533	26.2322	5.8581e-27	9.67422e-28
MRPS14	0.394313	26.2307	5.8794e-27	9.71587e-28
FANCD2	3.05947	26.2093	6.17547e-27	1.02119e-27
IKBKB	0.338544	26.2058	6.22555e-27	1.03016e-27
MRPS12	0.705326	26.1614	6.89625e-27	1.1419e-27
KHSRP	0.620769	26.1606	6.90842e-27	1.14468e-27
HIST2H2BB	3.7274	26.1327	7.36762e-27	1.22158e-27
CERS6	0.514193	26.1175	7.62959e-27	1.26586e-27
COX6B1	0.248748	26.1107	7.74997e-27	1.28668e-27
TRIR	0.373807	26.067	8.56944e-27	1.42368e-27
SMAD7	-1.24861	26.062	8.66863e-27	1.44111e-27
SLC39A1	-1.15229	26.0528	8.85541e-27	1.47314e-27
NDUFS2	0.423353	26.0499	8.91367e-27	1.48381e-27
PPP1R12A	0.354632	26.0487	8.94016e-27	1.48921e-27
NAA38	0.644473	26.0477	8.96037e-27	1.49356e-27
AARSD1	0.853626	26.0233	9.4771e-27	1.58178e-27
DAPK1	-1.4981	26.0233	9.4771e-27	1.58077e-27
MAGT1	0.492888	26.0212	9.52386e-27	1.59063e-27
CAPZA1	0.305836	26.0081	9.81439e-27	1.64024e-27
SH3GLB1	-0.545723	25.9961	1.00904e-26	1.68748e-27
INTS7	1.33316	25.9492	1.12397e-26	1.88093e-27
H3C7	3.36109	25.9157	1.21424e-26	2.03332e-27
FKBP3	0.63238	25.9051	1.24409e-26	2.08467e-27
SLCO3A1	-1.90618	25.8931	1.27914e-26	2.14481e-27
SNRPC	0.402488	25.8858	1.30078e-26	2.18254e-27
NDUFC2	0.286978	25.8588	1.38419e-26	2.32401e-27
RPL36AL	0.296128	25.8479	1.41954e-26	2.38492e-27
COX8A	0.287184	25.7985	1.5904e-26	2.67374e-27
UBAP2	0.86329	25.7919	1.61488e-26	2.71667e-27
ELK3	-1.07234	25.7824	1.65045e-26	2.77978e-27
P2RX4	-1.10671	25.7824	1.65045e-26	2.78015e-27
NLRP3	-1.14814	25.7363	1.83546e-26	3.0938e-27
PRR11	2.72488	25.7347	1.8419e-26	3.1067e-27
ASF1A	1.3598	25.7287	1.86764e-26	3.15217e-27
MPP6	0.582776	25.7167	1.9198e-26	3.24232e-27
BRI3BP	0.583337	25.7022	1.98516e-26	3.3549e-27
PPIL1	1.37646	25.6913	2.03542e-26	3.44208e-27
FOXN2	0.609824	25.6801	2.08903e-26	3.53503e-27
JMY	-1.43654	25.6333	2.32635e-26	3.93918e-27
CNTLN	1.67358	25.6271	2.3597e-26	3.99825e-27
PPP2R5D	1.16919	25.6223	2.38608e-26	4.04559e-27
COL3A1	-1.37815	25.6046	2.4855e-26	4.21689e-27
ITM2B	-0.54197	25.5872	2.58704e-26	4.39201e-27
COL1A1	-1.45193	25.5566	2.77597e-26	4.71582e-27
GM42031	0.666873	25.5255	2.98214e-26	5.06935e-27
YAF2	0.940024	25.5247	2.98778e-26	5.08222e-27
TCERG1	0.574428	25.467	3.41184e-26	5.80731e-27
PTGR1	1.12403	25.4035	3.94885e-26	6.7257e-27
MYH9	0.222072	25.3839	4.13156e-26	7.04145e-27
SYCE2	1.50134	25.366	4.30572e-26	7.34301e-27
CASK	1.10141	25.3517	4.44921e-26	7.59263e-27
LILRA6	1.47392	25.3382	4.58948e-26	7.83705e-27
PPP2CB	0.79723	25.3309	4.66729e-26	7.97512e-27
GATAD1	0.57323	25.3309	4.66729e-26	7.98021e-27
IFI30	0.145709	25.2909	5.11747e-26	8.75557e-27
GPR84	-2.36568	25.2752	5.30602e-26	9.084e-27
SLC29A3	-1.18268	25.2683	5.39112e-26	9.23565e-27
IRF7	-1.70285	25.239	5.76715e-26	9.88618e-27
WAS	0.594371	25.2353	5.81736e-26	9.97867e-27
LGALS7	-2.14818	25.2147	6.09926e-26	1.04689e-26
FAM76B	0.879352	25.2077	6.19807e-26	1.06454e-26
ARRDC4	-1.32133	25.2057	6.22721e-26	1.07023e-26
MIS12	1.27125	25.1782	6.63379e-26	1.14083e-26
SRSF4	0.928778	25.1544	7.00751e-26	1.20588e-26
SLC25A12	0.878225	25.1105	7.75321e-26	1.33505e-26
ARHGAP10	-1.80052	25.0551	8.80808e-26	1.51766e-26
UGDH	0.867955	25.0549	8.8116e-26	1.51924e-26
BEX3	0.76589	25.0235	9.47382e-26	1.63446e-26
BRIP1OS	1.13365	25.0043	9.90063e-26	1.70919e-26
ZCCHC17	0.693234	24.9924	1.01772e-25	1.75806e-26
TTC32	1.2187	24.97	1.07162e-25	1.85235e-26
ZMAT2	0.368636	24.9688	1.07452e-25	1.85853e-26
RBMXL1	0.682075	24.9317	1.17034e-25	2.02556e-26
NFAT5	-1.08018	24.9286	1.17857e-25	2.04111e-26
RCSD1	1.16463	24.9272	1.18249e-25	2.0492e-26
IMMT	0.510943	24.9138	1.21956e-25	2.11478e-26
TUSC1	1.21464	24.896	1.27061e-25	2.2047e-26
SEC24B	0.595076	24.8938	1.27703e-25	2.21725e-26
TULP4	-1.27092	24.8786	1.32242e-25	2.29752e-26
MAST2	1.191	24.8679	1.35557e-25	2.3566e-26
PDK1	-1.89603	24.8619	1.37427e-25	2.39063e-26
RTTN	1.75071	24.8618	1.37453e-25	2.3926e-26
PDLIM7	-1.43234	24.8275	1.48765e-25	2.59114e-26
MFSD12	-1.72735	24.8114	1.54392e-25	2.69085e-26
SNRPA1	0.577741	24.8103	1.54773e-25	2.69919e-26
MYEF2	1.18291	24.7904	1.62035e-25	2.82762e-26
APAF1	0.560013	24.7609	1.73431e-25	3.02841e-26
RETREG1	-1.21136	24.7515	1.77234e-25	3.09676e-26
TFEC	1.06894	24.7396	1.82139e-25	3.18447e-26
ANAPC1	0.748385	24.7175	1.91655e-25	3.35297e-26
H2BC6	2.37816	24.7019	1.98642e-25	3.47894e-26
API5	0.419624	24.7019	1.98642e-25	3.47957e-26
INTS6L	1.10502	24.6865	2.05821e-25	3.6076e-26
PSMC6	0.413201	24.6261	2.36537e-25	4.14858e-26
SH3BP5	0.677961	24.621	2.39341e-25	4.2004e-26
PABPN1	0.377992	24.6128	2.43867e-25	4.28251e-26
XYLT2	-2.06919	24.6076	2.46824e-25	4.33716e-26
COX5A	0.192371	24.5956	2.53739e-25	4.46146e-26
BRD3	1.02089	24.5912	2.56343e-25	4.51008e-26
BMX	2.14743	24.5905	2.56752e-25	4.52009e-26
MXD3	3.14066	24.589	2.57649e-25	4.53873e-26
EBP	0.566757	24.537	2.90401e-25	5.11889e-26
DHFR	1.694	24.5071	3.11073e-25	5.48669e-26
CLIP2	-2.01151	24.4504	3.54451e-25	6.25571e-26
CMPK1	0.301722	24.4421	3.61322e-25	6.38095e-26
CENPU	2.45655	24.4333	3.68718e-25	6.51563e-26
STIM2	0.693405	24.4234	3.77258e-25	6.6707e-26
SRP19	0.445014	24.4168	3.83025e-25	6.77689e-26
TECR	0.457574	24.3966	4.01191e-25	7.10272e-26
TBL1XR1	0.545285	24.3524	4.44175e-25	7.86861e-26
CNOT6	0.527809	24.3434	4.53498e-25	8.03876e-26
SRP9	0.312088	24.3386	4.58513e-25	8.13271e-26
NRF1	0.649296	24.3113	4.88279e-25	8.66605e-26
GNAI3	0.381742	24.26	5.49537e-25	9.75933e-26
CLEC2D	-1.79345	24.1928	6.41542e-25	1.14003e-25
SCAF4	0.722486	24.19	6.45658e-25	1.14806e-25
POLQ	3.18838	24.1697	6.7653e-25	1.2037e-25
RCAN1	-1.73978	24.169	6.77706e-25	1.20654e-25
CYP39A1	2.57272	24.1594	6.92849e-25	1.23426e-25
LST1	-0.692814	24.1345	7.33725e-25	1.30788e-25
ARPC5L	0.694648	24.1276	7.45367e-25	1.32946e-25
PTGFRN	-1.97067	24.0985	7.97149e-25	1.4227e-25
CCDC82	1.00736	24.0981	7.9774e-25	1.42463e-25
JADE1	1.76583	24.0674	8.56222e-25	1.53001e-25
TNFRSF1A	0.255118	24.0485	8.94296e-25	1.59903e-25
TET2	0.508295	24.0295	9.34435e-25	1.67183e-25
DPY19L1	0.683437	24.013	9.70567e-25	1.73755e-25
TXNL1	0.367527	24.0027	9.93886e-25	1.78039e-25
NDUFB2	0.476186	23.9801	1.04685e-24	1.87642e-25
EIF3C	0.263813	23.9757	1.05765e-24	1.89694e-25
SH3KBP1	0.422799	23.9651	1.08371e-24	1.94488e-25
NFYA	0.922032	23.9424	1.14172e-24	2.05024e-25
B3GNT5	0.655909	23.9305	1.17367e-24	2.1089e-25
PPP1CB	0.396509	23.9113	1.22672e-24	2.20558e-25
IMPACT	-1.28166	23.8422	1.43812e-24	2.58725e-25
EIF1	0.22318	23.8278	1.48656e-24	2.67604e-25
TMEM123	-1.02083	23.8098	1.54964e-24	2.79129e-25
ARL6IP6	0.994898	23.7932	1.60987e-24	2.90156e-25
LMF2	1.21987	23.7881	1.6288e-24	2.93927e-25
SMARCD2	0.691278	23.7881	1.6288e-24	2.93797e-25
ACAP2	0.456907	23.78	1.65951e-24	2.99651e-25
MXI1	-1.07511	23.7482	1.78574e-24	3.22641e-25
PHIP	0.4677	23.7087	1.95585e-24	3.53591e-25
RNF168	1.37711	23.7068	1.96421e-24	3.55319e-25
CGGBP1	0.299215	23.7037	1.97854e-24	3.58129e-25
TRAIP	2.8513	23.6993	1.99847e-24	3.62177e-25
S100A9	1.35142	23.6993	1.99847e-24	3.62154e-25
ACER3	0.48933	23.6853	2.06399e-24	3.74278e-25
H4C3	2.51582	23.6663	2.15627e-24	3.9125e-25
PARP12	-1.61872	23.6589	2.1935e-24	3.98246e-25
POLD1	1.81217	23.6508	2.23461e-24	4.05956e-25
TOMM7	0.26128	23.6221	2.38706e-24	4.33915e-25
PDCD4	0.790764	23.6054	2.48071e-24	4.51213e-25
VBP1	0.609221	23.5883	2.58063e-24	4.6967e-25
NUDT5	0.952364	23.5832	2.61106e-24	4.75496e-25
NUP155	1.1569	23.5613	2.7462e-24	5.0041e-25
RAD51B	2.45662	23.5561	2.77896e-24	5.06685e-25
TAF1	0.692996	23.5433	2.86205e-24	5.2215e-25
AARS	0.793908	23.5196	3.02257e-24	5.51769e-25
CDT1	0.944794	23.4907	3.231e-24	5.90173e-25
IL13RA1	-1.11587	23.4752	3.34839e-24	6.11984e-25
CMTR1	0.517614	23.4672	3.41015e-24	6.23648e-25
RIPK2	0.844997	23.4492	3.5545e-24	6.50437e-25
TRAF3IP3	1.41289	23.3913	4.06204e-24	7.4376e-25
PRKAR2B	1.26877	23.3705	4.2606e-24	7.80586e-25
ROCK2	0.383915	23.3514	4.45204e-24	8.16149e-25
TGFB1	-0.768497	23.35	4.46724e-24	8.19429e-25
NHSL2	1.23991	23.3279	4.69961e-24	8.62571e-25
OGDH	0.437107	23.3223	4.76086e-24	8.74336e-25
TIAL1	0.522417	23.3142	4.8502e-24	8.91279e-25
CDK4	0.683641	23.3061	4.94185e-24	9.08665e-25
ETFA	0.533846	23.3019	4.99056e-24	9.1817e-25
TMEM63A	0.920801	23.2884	5.14798e-24	9.477e-25
SH3PXD2A	-1.80882	23.2702	5.36796e-24	9.88788e-25
HPSE	0.77915	23.2528	5.58695e-24	1.02974e-24
ARL6IP4	0.708818	23.2306	5.87981e-24	1.08437e-24
BBIP1	0.50764	23.2038	6.25485e-24	1.15422e-24
TUBA1C	0.35475	23.1972	6.35055e-24	1.17258e-24
SERPINH1	-1.7038	23.1968	6.35621e-24	1.17433e-24
SCAND1	0.247747	23.1867	6.50558e-24	1.20264e-24
KHK	1.04817	23.1572	6.96369e-24	1.2881e-24
ROCK1	0.289118	23.1416	7.21829e-24	1.33598e-24
IPO5	0.647013	23.1213	7.56378e-24	1.4015e-24
DOCK4	-1.22336	23.1213	7.56378e-24	1.40159e-24
TXN1	0.0836308	23.1199	7.58791e-24	1.4069e-24
ADAP1	0.731398	23.1173	7.63378e-24	1.41625e-24
ARID4A	0.431867	23.1129	7.71152e-24	1.43152e-24
MID1IP1	0.947261	23.0574	8.76284e-24	1.62765e-24
NUP50	0.641008	23.0564	8.78135e-24	1.63205e-24
BRD4	0.341441	23.0549	8.81276e-24	1.63886e-24
PPP1R2	0.282474	23.0382	9.15898e-24	1.70425e-24
YBX1	0.208669	23.0189	9.5731e-24	1.78237e-24
PCIF1	0.576586	23.0126	9.71389e-24	1.80965e-24
RBBP8	0.461401	23.0065	9.85255e-24	1.83657e-24
TIMM13	0.29501	23.0023	9.94693e-24	1.85526e-24
RTN3	0.303427	22.9776	1.05282e-23	1.96483e-24
NCBP1	0.896107	22.9762	1.05644e-23	1.97275e-24
DNAJC2	0.542969	22.9748	1.05971e-23	1.98003e-24
SH3BP2	-1.24599	22.9517	1.11763e-23	2.08948e-24
LILR4B	-0.836852	22.9239	1.1916e-23	2.22908e-24
CCNE1	2.29424	22.8919	1.28267e-23	2.40086e-24
UGP2	0.435858	22.8859	1.30049e-23	2.43565e-24
ST3GAL4	0.704687	22.8757	1.33152e-23	2.49522e-24
SEPHS1	1.35042	22.8369	1.45587e-23	2.72985e-24
1700097N02RIK	4.67118	22.8089	1.55269e-23	2.9131e-24
AUH	0.512977	22.8061	1.56283e-23	2.93386e-24
DIPK1A	1.07516	22.8014	1.57996e-23	2.96776e-24
CDC42SE1	0.372986	22.7955	1.60124e-23	3.00948e-24
RAD50	1.10887	22.7897	1.62284e-23	3.05187e-24
NDUFB6	0.418443	22.7611	1.73324e-23	3.2614e-24
KRT18	-2.00713	22.759	1.74162e-23	3.27908e-24
BLCAP	-1.61335	22.7478	1.7873e-23	3.36707e-24
CEACAM1	0.841769	22.7243	1.88676e-23	3.55652e-24
CCDC18	3.15061	22.7204	1.90386e-23	3.59085e-24
NSMCE2	0.593096	22.7199	1.90577e-23	3.59654e-24
DNAJC21	0.558949	22.7198	1.90625e-23	3.59955e-24
MCUB	0.340232	22.7081	1.95854e-23	3.70044e-24
ALDH9A1	0.786009	22.7066	1.96523e-23	3.71741e-24
HNRNPDL	0.309037	22.7066	1.96523e-23	3.71528e-24
PRPF4B	0.451263	22.6865	2.05838e-23	3.89588e-24
NAA16	1.10904	22.6767	2.105e-23	3.98644e-24
CYB5R3	-1.04756	22.6649	2.16302e-23	4.09871e-24
RBMX2	1.54861	22.6572	2.20216e-23	4.1753e-24
APPBP2	0.547952	22.6498	2.23957e-23	4.24869e-24
GEN1	3.0689	22.6249	2.37214e-23	4.50281e-24
TIMELESS	2.37688	22.6208	2.39418e-23	4.54727e-24
COL1A2	-1.5212	22.5984	2.52112e-23	4.79116e-24
RUFY1	0.927815	22.5981	2.52305e-23	4.8e-24
PPP4R3A	0.465475	22.5981	2.52305e-23	4.80039e-24
CEP152	2.23228	22.5915	2.56168e-23	4.8767e-24
NDUFB8	0.282763	22.5791	2.63561e-23	5.02034e-24
AGPS	0.431247	22.5784	2.64e-23	5.03162e-24
GABARAP	-0.431355	22.5535	2.79547e-23	5.33101e-24
TXNDC5	0.650629	22.551	2.81176e-23	5.36518e-24
COPS3	0.730873	22.5264	2.97593e-23	5.68171e-24
MSL3	0.872494	22.5257	2.98026e-23	5.69325e-24
YWHAB	0.256568	22.4896	3.23878e-23	6.19067e-24
ARHGAP45	0.360914	22.4813	3.30141e-23	6.31404e-24
CUL3	0.345553	22.4727	3.36757e-23	6.44427e-24
P2RY12	-1.83628	22.4541	3.51489e-23	6.73006e-24
SLC38A2	0.318428	22.4493	3.55388e-23	6.80864e-24
EMP1	-1.14778	22.4437	3.60016e-23	6.90126e-24
MRPS18C	0.388118	22.4179	3.82072e-23	7.32827e-24
SRBD1	1.44897	22.3148	4.84346e-23	9.29526e-24
FKBP5	0.93216	22.3107	4.89003e-23	9.39002e-24
IL6ST	0.876904	22.31	4.89766e-23	9.41006e-24
DNAJC19	0.482163	22.3019	4.99026e-23	9.59348e-24
SUN1	1.05531	22.2963	5.05417e-23	9.72192e-24
SMARCB1	0.677311	22.2783	5.26826e-23	1.01395e-23
4930579G24RIK	2.29501	22.2714	5.35292e-23	1.03084e-23
LUC7L3	0.463563	22.2591	5.50691e-23	1.0611e-23
RPS4X	0.216371	22.2511	5.60977e-23	1.08154e-23
PTPN7	0.984299	22.19	6.45621e-23	1.24544e-23
SUMO3	0.462106	22.1519	7.04927e-23	1.36062e-23
ATP10A	1.67324	22.1195	7.59487e-23	1.46676e-23
CYC1	0.453534	22.1154	7.6672e-23	1.48158e-23
SYNCRIP	0.266505	22.1062	7.83028e-23	1.51395e-23
GCLM	0.642042	22.1	7.94384e-23	1.53678e-23
DNAJC7	0.435603	22.0668	8.57362e-23	1.65956e-23
CWC15	0.321506	22.0529	8.85238e-23	1.7145e-23
CD180	-1.30879	22.0512	8.88699e-23	1.72218e-23
ASRGL1	1.94723	22.0366	9.19238e-23	1.78237e-23
HAUS5	2.45704	22.0354	9.2162e-23	1.78801e-23
CSPP1	0.797808	22.0332	9.26306e-23	1.79812e-23
SESN2	1.1361	22.0327	9.27388e-23	1.80124e-23
CHD1	0.423664	22.0129	9.70838e-23	1.8867e-23
COMMD8	0.475033	22.0074	9.83184e-23	1.91178e-23
CDC5L	0.35422	22.0019	9.9555e-23	1.93692e-23
FAM120A	0.362657	21.9978	1.00503e-22	1.95646e-23
FAM241A	0.664179	21.9879	1.02819e-22	2.0027e-23
CUTA	0.406121	21.9808	1.04522e-22	2.03702e-23
NUBP1	0.526052	21.9801	1.04695e-22	2.04153e-23
CHD7	-0.84826	21.9768	1.0549e-22	2.05821e-23
TREML2	1.45178	21.9651	1.08363e-22	2.11546e-23
CHN2	3.03542	21.9573	1.10342e-22	2.15529e-23
KIF13A	1.11186	21.9555	1.10778e-22	2.16504e-23
RBM17	0.566767	21.945	1.13512e-22	2.21972e-23
DPP9	0.819179	21.8946	1.2747e-22	2.49407e-23
TBL1X	0.696516	21.891	1.28528e-22	2.51619e-23
ATP13A3	0.355626	21.845	1.42901e-22	2.79915e-23
PARL	0.599655	21.8387	1.44975e-22	2.84136e-23
PLXND1	0.600968	21.8274	1.48794e-22	2.91786e-23
NDUFA11	0.291748	21.8162	1.52674e-22	2.99562e-23
B3GNT2	0.873243	21.8136	1.53595e-22	3.01539e-23
ZFP207	0.336974	21.7992	1.58791e-22	3.11914e-23
POLR2M	0.535917	21.797	1.59602e-22	3.13682e-23
BLMH	0.541156	21.7876	1.63064e-22	3.20668e-23
RBM10	1.05088	21.7709	1.69484e-22	3.33479e-23
PRKAG2	0.963368	21.7547	1.75923e-22	3.46342e-23
IFITM1	-1.8208	21.7455	1.79663e-22	3.53903e-23
XRCC2	2.70503	21.7368	1.83332e-22	3.61332e-23
TMEM258	0.284658	21.7039	1.97731e-22	3.89929e-23
PNN	0.50396	21.6923	2.03112e-22	4.00765e-23
GTF2H5	0.273531	21.6895	2.04414e-22	4.03558e-23
MIER1	0.3858	21.689	2.04635e-22	4.0422e-23
HIST1H2AC	2.41139	21.6661	2.15748e-22	4.26409e-23
TMEM14C	0.250753	21.657	2.20282e-22	4.35613e-23
ITPRIP	0.789376	21.6448	2.26569e-22	4.48296e-23
PSMA4	0.280922	21.638	2.30149e-22	4.55633e-23
CUL4B	1.03115	21.6288	2.35089e-22	4.65672e-23
MS4A4B	1.3724	21.6277	2.35691e-22	4.67124e-23
KDM6B	-0.84125	21.6244	2.37468e-22	4.70907e-23
MYLIP	-1.29736	21.6244	2.37487e-22	4.71207e-23
MATR3	0.457035	21.6202	2.39776e-22	4.76012e-23
DNAJB6	0.254067	21.6191	2.4038e-22	4.77476e-23
KIF18A	2.34751	21.6062	2.47653e-22	4.92195e-23
ITGB1	-0.672263	21.5928	2.55416e-22	5.07905e-23
SGO2A	2.84105	21.5744	2.66456e-22	5.30153e-23
MTA2	0.529779	21.5732	2.67161e-22	5.31849e-23
CDK14	-1.3176	21.5701	2.69074e-22	5.35955e-23
WDR1	0.279854	21.5556	2.78223e-22	5.54483e-23
RNF145	-1.44848	21.5551	2.78542e-22	5.55428e-23
MASTL	2.15805	21.5412	2.87598e-22	5.73803e-23
U2AF2	0.417768	21.5144	3.05938e-22	6.10731e-23
EMILIN2	0.0518432	21.4972	3.18293e-22	6.35745e-23
PLOD1	-1.27179	21.4946	3.20147e-22	6.39801e-23
CD48	0.367436	21.4868	3.25956e-22	6.51769e-23
PCMT1	0.487276	21.4727	3.36765e-22	6.73753e-23
CFLAR	-1.01043	21.4334	3.68642e-22	7.37935e-23
BRI3	-0.626588	21.4273	3.73873e-22	7.48818e-23
PPP2R2D	0.549353	21.4173	3.82566e-22	7.6665e-23
MAP3K1	0.540094	21.3773	4.19474e-22	8.41074e-23
FTL1-PS1	-1.03546	21.3541	4.42456e-22	8.87641e-23
SUDS3	0.574949	21.3534	4.43196e-22	8.89614e-23
RAC1	0.199679	21.3522	4.44408e-22	8.92538e-23
BC028528	-1.08083	21.3421	4.54911e-22	9.14132e-23
LRR1	3.22723	21.3214	4.77058e-22	9.59162e-23
FANCA	2.17697	21.2939	5.08262e-22	1.02246e-22
TMEM38B	0.613696	21.2882	5.15023e-22	1.03663e-22
POLB	0.515843	21.2772	5.28223e-22	1.06378e-22
MRPS26	0.711739	21.2584	5.51534e-22	1.11133e-22
TRAPPC5	0.730986	21.2328	5.85107e-22	1.17963e-22
RALGAPA1	0.738635	21.1746	6.68995e-22	1.34949e-22
ABR	-1.03321	21.1578	6.95326e-22	1.40337e-22
SGF29	1.24947	21.1571	6.96497e-22	1.4065e-22
LSM14A	0.454895	21.142	7.21131e-22	1.45704e-22
GM6377	-1.16118	21.1374	7.28722e-22	1.47318e-22
VAPA	0.228504	21.1314	7.38903e-22	1.49457e-22
HNRNPK	0.183775	21.1309	7.39753e-22	1.49711e-22
JUNB	-0.557014	21.1106	7.75147e-22	1.56959e-22
UQCR11	0.231383	21.0986	7.96801e-22	1.61432e-22
H2BC4	1.00506	21.0846	8.23093e-22	1.66849e-22
CACYBP	0.445729	21.053	8.85103e-22	1.79517e-22
OSER1	0.539161	21.0472	8.97078e-22	1.82045e-22
LTN1	0.982107	21.0439	9.03958e-22	1.8354e-22
H3C11	3.18914	21.0144	9.67446e-22	1.96537e-22
SLC38A6	-1.72306	20.9816	1.04324e-21	2.12051e-22
CFL1	0.162679	20.9709	1.06936e-21	2.17476e-22
NFATC3	0.596375	20.9411	1.14538e-21	2.33063e-22
TM4SF1	-1.65117	20.9118	1.22519e-21	2.49437e-22
DRAM2	-1.1536	20.8968	1.26828e-21	2.58351e-22
CNNM2	1.02811	20.887	1.29725e-21	2.64395e-22
SLC7A5	1.2621	20.8739	1.33688e-21	2.72619e-22
EIF4EBP2	0.429685	20.8688	1.35283e-21	2.76021e-22
ZYX	0.168875	20.8637	1.36865e-21	2.79399e-22
MPHOSPH9	1.76627	20.8541	1.39912e-21	2.85774e-22
GM11808	0.413167	20.8506	1.4105e-21	2.88253e-22
HNRNPL	0.371916	20.8492	1.41523e-21	2.89376e-22
SIN3A	0.885162	20.8358	1.45958e-21	2.98606e-22
CDCA4	1.16216	20.8347	1.46313e-21	2.99626e-22
NPC1	-1.02405	20.8347	1.46313e-21	2.99653e-22
TRAF3	-1.33191	20.831	1.47584e-21	3.0242e-22
ARFIP1	0.997692	20.8279	1.4863e-21	3.04728e-22
RPL7	0.186853	20.7868	1.63376e-21	3.35139e-22
GINS1	2.04134	20.7846	1.64214e-21	3.3704e-22
ERGIC1	-1.43676	20.7729	1.68705e-21	3.46444e-22
CNIH4	0.310214	20.7696	1.69976e-21	3.4924e-22
MTMR3	0.506189	20.7524	1.76865e-21	3.63589e-22
H2AC15	3.15781	20.7411	1.81517e-21	3.73353e-22
CORO2A	0.719129	20.7185	1.91208e-21	3.93497e-22
MS4A4A	-1.56856	20.7025	1.984e-21	4.08517e-22
SMARCA4	0.403224	20.6903	2.04053e-21	4.2038e-22
4930523C07RIK	0.602022	20.6768	2.10452e-21	4.33795e-22
TSPAN5	0.856826	20.6689	2.14324e-21	4.42011e-22
ITPR2	-1.26798	20.6679	2.14814e-21	4.4326e-22
TMEM104	-1.48147	20.6472	2.25309e-21	4.65163e-22
CDC7	2.05228	20.619	2.40439e-21	4.96666e-22
SRSF10	0.455513	20.6037	2.49054e-21	5.14736e-22
PSMD6	0.444582	20.5964	2.53301e-21	5.23792e-22
SSBP3	0.832141	20.5611	2.74698e-21	5.6834e-22
CREG1	0.228846	20.5545	2.78944e-21	5.77434e-22
SLC35F6	-1.13723	20.5437	2.85972e-21	5.92297e-22
SSBP1	0.54805	20.5402	2.88266e-21	5.97364e-22
POM121	0.790017	20.5109	3.08371e-21	6.39367e-22
FRYL	0.634598	20.5016	3.15041e-21	6.53544e-22
IGFBP4	-1.27296	20.5006	3.15779e-21	6.55423e-22
GSK3A	0.607918	20.4595	3.47122e-21	7.20861e-22
TNFRSF13B	0.732941	20.4478	3.56578e-21	7.4089e-22
MVP	-0.983239	20.445	3.58897e-21	7.46104e-22
CDC42BPG	-1.98139	20.4383	3.64466e-21	7.58083e-22
NDE1	1.13145	20.4374	3.65222e-21	7.60058e-22
KCMF1	0.366934	20.4333	3.68704e-21	7.6771e-22
TUBGCP3	1.03408	20.4046	3.93879e-21	8.20563e-22
TMEM176B	-1.5549	20.392	4.05486e-21	8.45192e-22
GM5150	-1.32519	20.3694	4.27161e-21	8.9084e-22
PLCL2	0.969576	20.3538	4.42742e-21	9.23822e-22
NCLN	0.587788	20.3463	4.50556e-21	9.40624e-22
PRADC1	1.75821	20.333	4.64468e-21	9.70179e-22
EDIL3	-2.08278	20.3083	4.91648e-21	1.02749e-21
ALDH3B1	0.508908	20.3021	4.98743e-21	1.04287e-21
COX7C	0.175324	20.2961	5.05736e-21	1.05805e-21
MARK2	0.461583	20.272	5.34555e-21	1.11893e-21
PNPLA7	-1.31788	20.2687	5.38639e-21	1.12807e-21
DUSP16	-1.53372	20.2623	5.46594e-21	1.14534e-21
RAB5C	-0.645069	20.2282	5.91223e-21	1.2395e-21
MARCHF8	-1.73604	20.209	6.1802e-21	1.29636e-21
PCBP1	0.200322	20.2049	6.23912e-21	1.30941e-21
TNIP3	-1.77373	20.1973	6.34943e-21	1.33326e-21
SAMM50	0.450592	20.191	6.44235e-21	1.35348e-21
S1PR4	2.98347	20.1848	6.5336e-21	1.37337e-21
NGDN	0.535166	20.1822	6.57327e-21	1.38244e-21
UBE2L3	0.23508	20.1791	6.62055e-21	1.39311e-21
HIST1H2AN	3.44265	20.1604	6.91256e-21	1.45532e-21
CSNK2A1	0.365718	20.1582	6.94728e-21	1.46339e-21
CMAS	0.512409	20.1324	7.37204e-21	1.55416e-21
LARP4B	0.327137	20.1324	7.37204e-21	1.55449e-21
CPSF6	0.54133	20.1179	7.62175e-21	1.60798e-21
NOP58	0.562452	20.0966	8.00623e-21	1.68998e-21
RHOQ	-1.25096	20.079	8.33618e-21	1.76054e-21
PRPF8	0.500875	20.0757	8.40035e-21	1.77502e-21
MLLT10	0.622969	20.0672	8.56605e-21	1.81098e-21
NPM1	0.176642	20.0644	8.6211e-21	1.82357e-21
GNG12	0.384828	20.0541	8.82857e-21	1.86842e-21
NDUFV1	0.478285	20.0486	8.94154e-21	1.89332e-21
CNOT1	0.399941	20.047	8.97492e-21	1.90137e-21
DOCK2	0.403623	20.0459	8.99769e-21	1.90719e-21
MAD1L1	1.21547	20.0427	9.06382e-21	1.9222e-21
BORA	1.71993	20.0375	9.17273e-21	1.94631e-21
SNAP23	-0.891942	20.0203	9.54296e-21	2.02592e-21
CPNE3	0.517339	19.998	1.00457e-20	2.13376e-21
CCDC124	0.571851	19.9725	1.06527e-20	2.26385e-21
ZCRB1	0.247051	19.9632	1.08844e-20	2.3143e-21
RELB	-1.22873	19.9521	1.11661e-20	2.37544e-21
NSF	0.432798	19.9452	1.13455e-20	2.41484e-21
USP5	0.700516	19.9358	1.15925e-20	2.46869e-21
RGS19	0.600804	19.9183	1.20698e-20	2.57166e-21
ZC3HAV1	0.266954	19.9118	1.22525e-20	2.61195e-21
RSL24D1	0.581159	19.8975	1.2663e-20	2.70084e-21
VKORC1L1	0.701537	19.8938	1.27694e-20	2.72495e-21
GALK1	-1.43031	19.8915	1.28367e-20	2.74072e-21
PQLC3	0.637139	19.8747	1.33456e-20	2.85231e-21
ATXN10	0.420042	19.8747	1.33456e-20	2.85108e-21
MRPL42	0.45663	19.8561	1.39282e-20	2.97837e-21
FOSL2	0.287928	19.8472	1.42153e-20	3.04133e-21
PLD4	0.16487	19.8165	1.52585e-20	3.26619e-21
XRN2	0.32449	19.8159	1.52775e-20	3.27196e-21
ASS1	0.233932	19.8131	1.53786e-20	3.29528e-21
SOD2	-0.989122	19.81	1.5489e-20	3.32066e-21
STT3B	0.406845	19.7563	1.75264e-20	3.75938e-21
CCDC28B	1.11957	19.7304	1.86049e-20	3.99278e-21
SKA3	2.17224	19.7283	1.8695e-20	4.01416e-21
PHLDB1	-2.15216	19.6872	2.05493e-20	4.41459e-21
EIF3H	0.166383	19.6818	2.08056e-20	4.47194e-21
CBL	0.281363	19.6781	2.09866e-20	4.51315e-21
GNAS	0.171016	19.6587	2.19413e-20	4.72088e-21
SEPHS2	0.620844	19.6521	2.22813e-20	4.79649e-21
YY1	0.31905	19.6394	2.29421e-20	4.94127e-21
UBE2E3	0.518002	19.638	2.30125e-20	4.95895e-21
ZFP710	0.826596	19.6378	2.30232e-20	4.96379e-21
PPP2R5C	0.270887	19.6306	2.34109e-20	5.04997e-21
CETN3	0.425769	19.6165	2.41805e-20	5.21864e-21
EXO1	2.5254	19.5898	2.5718e-20	5.55329e-21
TRIM37	1.56336	19.5743	2.66503e-20	5.75754e-21
RPLP0	0.187985	19.5729	2.67375e-20	5.77932e-21
RRAGC	-0.969762	19.569	2.69745e-20	5.83354e-21
MPO	2.05224	19.5347	2.91918e-20	6.31626e-21
2810408I11RIK	2.32653	19.5282	2.96328e-20	6.41494e-21
RPS15A	0.212293	19.5188	3.02808e-20	6.55856e-21
POLR2B	0.682897	19.4855	3.26958e-20	7.08523e-21
MAML3	-1.24561	19.4801	3.31081e-20	7.17822e-21
PARP2	0.896406	19.468	3.40406e-20	7.38415e-21
HAUS8	0.750603	19.4593	3.47325e-20	7.54158e-21
PRKX	0.508625	19.4593	3.47325e-20	7.54189e-21
PPM1D	1.20789	19.4323	3.69595e-20	8.02953e-21
PHF19	2.36311	19.4033	3.95128e-20	8.58861e-21
IL3RA	0.834645	19.4032	3.95185e-20	8.5942e-21
GLTP	0.311547	19.4004	3.97723e-20	8.65377e-21
PCNP	0.38646	19.3989	3.99152e-20	8.68925e-21
CLN6	1.00679	19.3901	4.07256e-20	8.87016e-21
TSC22D4	0.278885	19.3865	4.10699e-20	8.94968e-21
MEAF6	0.853009	19.3834	4.1362e-20	9.01789e-21
CNIH1	0.508475	19.3654	4.31133e-20	9.40446e-21
FAM214B	-1.40465	19.3535	4.43072e-20	9.66978e-21
RPS6KB1	0.494571	19.3492	4.47468e-20	9.77065e-21
PLCG2	0.345539	19.2941	5.08083e-20	1.10998e-20
NIPBL	0.290858	19.2878	5.15457e-20	1.12666e-20
IPMK	0.650253	19.2786	5.26551e-20	1.15149e-20
INHBA	-2.78485	19.2756	5.30179e-20	1.16e-20
PPARG	-2.69745	19.2723	5.34215e-20	1.16942e-20
ADD1	0.543336	19.2717	5.3496e-20	1.17164e-20
FMC1	0.827512	19.2696	5.37568e-20	1.17795e-20
MAGI3	1.27437	19.265	5.43312e-20	1.19113e-20
PGD	0.244104	19.2531	5.58315e-20	1.22464e-20
TNFRSF1B	-0.848304	19.2491	5.63533e-20	1.23671e-20
DYRK2	-1.4194	19.2485	5.64329e-20	1.23907e-20
SUN2	0.661272	19.2311	5.87328e-20	1.29022e-20
TBC1D15	0.37395	19.2162	6.07786e-20	1.33583e-20
MIIP	1.55921	19.2105	6.15919e-20	1.35462e-20
RTF1	0.402722	19.2105	6.15919e-20	1.35506e-20
GOT2	0.411375	19.1909	6.44326e-20	1.41827e-20
NEDD1	1.45132	19.1734	6.70815e-20	1.47732e-20
[truncated: 5,010 more rows]

## Sheet: MC2
gene_name	log2fc	neg_log10fdr	fdr	p-value
C3AR1	#NAME?	Inf	0	0
DAB2	-7.88087	Inf	0	0
ABCC3	#NAME?	266.443	3.60395e-267	1.37818e-270
DOK2	#NAME?	260.813	1.53685e-261	7.83605e-265
CMC2	#NAME?	259.627	2.35899e-260	1.5035e-263
ARG1	#NAME?	242.803	1.57476e-243	1.20441e-246
TMEM119	#NAME?	239.62	2.40007e-240	2.14156e-243
TMEM37	#NAME?	238.487	3.26134e-239	3.32577e-242
LXN	#NAME?	211.574	2.66717e-212	3.05985e-215
SYNGR1	#NAME?	204.213	6.12506e-205	7.8076e-208
AXL	-6.77841	193.032	9.29654e-194	1.30353e-196
MYO1E	-6.50243	176.307	4.93433e-177	7.54773e-180
CINP	#NAME?	175.901	1.25536e-176	2.08026e-179
TYMS	#NAME?	165.441	3.62138e-166	6.46264e-169
INTS11	#NAME?	165.391	4.06294e-166	7.76853e-169
MERTK	#NAME?	163.613	2.43862e-164	4.97361e-167
CENPW	#NAME?	163.602	2.49863e-164	5.41451e-167
PELP1	#NAME?	161.808	1.5567e-162	3.57179e-165
GPR171	#NAME?	160.927	1.1829e-161	2.8649e-164
GPC1	#NAME?	157.471	3.38226e-158	8.62271e-161
SPSB1	#NAME?	157.111	7.74389e-158	2.07294e-160
PSD3	#NAME?	154.277	5.28549e-155	1.48223e-157
ZMYND15	#NAME?	154.24	5.75118e-155	1.68613e-157
FUOM	#NAME?	149.779	1.66517e-150	5.0942e-153
CCL7	#NAME?	148.599	2.51881e-149	8.02679e-152
GAMT	#NAME?	144.539	2.89175e-145	9.58386e-148
CCL12	#NAME?	139.021	9.53587e-140	3.28194e-142
PALD1	#NAME?	138.531	2.9468e-139	1.05176e-141
LRP12	#NAME?	137.616	2.42241e-138	8.95474e-141
NCAPD2	#NAME?	133	9.99177e-134	3.82094e-136
ANPEP	#NAME?	130.643	2.2761e-131	8.99417e-134
GM10134	#NAME?	130.146	7.14712e-131	2.91533e-133
PRUNE2	#NAME?	129.756	1.75272e-130	7.3728e-133
FBLIM1	#NAME?	126.577	2.64904e-127	1.14808e-129
RNF180	#NAME?	125.834	1.46497e-126	6.53589e-129
CDKN3	#NAME?	124.295	5.07125e-125	2.32715e-127
AURKB	#NAME?	124.289	5.14389e-125	2.42605e-127
PF4	-7.00966	123.215	6.09042e-124	2.95011e-126
GAS6	#NAME?	120.891	1.28466e-121	6.38644e-124
C1QB	-6.73515	117.495	3.19538e-118	1.62926e-120
STAB1	-5.8584	116.598	2.5249e-117	1.31958e-119
SLC25A10	#NAME?	115.535	2.92011e-116	1.56335e-118
4930430E12RIK	#NAME?	115.515	3.05234e-116	1.67305e-118
NMRAL1	#NAME?	115.046	8.98815e-116	5.04116e-118
FLRT3	#NAME?	114.08	8.32324e-115	4.77432e-117
METTL5	#NAME?	112.993	1.01568e-113	5.95554e-116
CTLA2A	#NAME?	109.982	1.04159e-110	6.24027e-113
DNAJA3	#NAME?	109.776	1.67685e-110	1.02599e-112
LPAR1	#NAME?	109.693	2.02684e-110	1.26596e-112
PPAN	#NAME?	108.08	8.3085e-109	5.29541e-111
GPX3	#NAME?	107.561	2.75093e-108	1.78837e-110
KIF4	#NAME?	106.321	4.77347e-107	3.16406e-109
HACD1	#NAME?	102.54	2.88691e-103	1.95037e-105
TMEM171	#NAME?	101.619	2.40599e-102	1.65613e-104
IPO13	#NAME?	100.366	4.30623e-101	3.01902e-103
SUPV3L1	#NAME?	99.5961	2.53466e-100	1.80932e-102
MS4A14	#NAME?	98.613	2.43763e-99	1.77113e-101
DYNLT1A	#NAME?	97.5294	2.95502e-98	2.18472e-100
MS4A7	-5.84223	97.3817	4.15218e-98	3.12274e-100
SSX2IP	#NAME?	97.0861	8.20178e-98	6.27287e-100
PKMYT1	#NAME?	95.8765	1.32889e-96	1.0333e-98
IQGAP3	#NAME?	95.8455	1.42713e-96	1.12788e-98
ELOVL6	#NAME?	95.7442	1.80213e-96	1.44722e-98
1700021F05RIK	#NAME?	95.322	4.76407e-96	3.88656e-98
DECR1	#NAME?	95.1435	7.18672e-96	5.95458e-98
NUDT8	#NAME?	95.1274	7.45773e-96	6.27419e-98
ZFYVE19	#NAME?	94.8508	1.40996e-95	1.20417e-97
SHCBP1	#NAME?	94.5201	3.01908e-95	2.61692e-97
C1QA	-6.39579	94.0883	8.161e-95	7.17793e-97
C1QC	-6.05536	93.6023	2.49841e-94	2.2293e-96
ERCC6L2	#NAME?	92.791	1.61824e-93	1.46456e-95
LMNB2	#NAME?	92.7029	1.98202e-93	1.81906e-95
CHAF1B	#NAME?	92.1266	7.47189e-93	6.95281e-95
DTX3	#NAME?	91.628	2.35518e-92	2.22159e-94
GPATCH4	#NAME?	90.9982	1.00418e-91	9.60015e-94
FCOR	#NAME?	90.5591	2.75969e-91	2.6735e-93
FAM122A	#NAME?	89.1757	6.67219e-90	6.54887e-92
IL7R	-5.93271	88.5123	3.07366e-89	3.05603e-91
WEE1	#NAME?	88.4711	3.37968e-89	3.40337e-91
AA467197	-5.77585	86.454	3.51587e-87	3.58534e-89
TBC1D4	#NAME?	85.6075	2.4688e-86	2.54904e-88
ITGA9	-5.56401	66.5618	2.74291e-67	2.86703e-69
CLEC5A	-4.91561	65.5295	2.95494e-66	3.12632e-68
MRC1	-5.38318	64.9674	1.07802e-65	1.15429e-67
SDC4	-4.58398	63.6083	2.4645e-64	2.67026e-66
SLC7A8	-4.74718	61.0997	7.94847e-62	8.71343e-64
FCRLS	-5.51103	58.2212	6.009e-59	6.6639e-61
PMEPA1	-4.58641	57.9664	1.08037e-58	1.21189e-60
SPINT1	-5.0055	56.9402	1.1475e-57	1.30181e-59
PIRA2	-4.10619	49.851	1.40924e-50	1.61672e-52
CXCL16	-3.91518	49.4262	3.7478e-50	4.34735e-52
CFP	-3.71264	49.3524	4.44209e-50	5.20933e-52
PAFAH1B3	-4.85847	48.7218	1.89767e-49	2.24962e-51
MS4A6D	-3.55637	48.4375	3.65212e-49	4.37603e-51
SCIMP	-4.83283	47.8306	1.47712e-48	1.78874e-50
CAPG	-3.36243	45.7358	1.83759e-46	2.24868e-48
AIF1	-3.52672	43.8679	1.35547e-44	1.67598e-46
TREM2	-3.49736	41.4488	3.55756e-42	4.44411e-44
MMP14	-3.71894	41.3327	4.64794e-42	5.86547e-44
CXCL9	-5.92209	40.9025	1.25182e-41	1.59569e-43
CD72	-4.16319	37.9751	1.05891e-38	1.36329e-40
NTPCR	-3.7084	37.9106	1.2287e-38	1.59755e-40
LHFPL2	-4.11953	37.3886	4.0871e-38	5.36611e-40
EMP1	-3.40843	37.2818	5.22643e-38	6.92859e-40
ATPIF1	-2.76481	36.3092	4.90701e-37	6.56769e-39
F13A1	-3.23331	35.4961	3.19074e-36	4.31127e-38
S100A10	-2.77023	35.4799	3.31201e-36	4.55956e-38
NRG1	-3.97521	35.4799	3.31201e-36	4.55474e-38
CLEC4A2	-2.93902	34.7971	1.59542e-35	2.2167e-37
BIRC5	-4.1936	34.7041	1.9766e-35	2.77152e-37
TBXAS1	-3.74894	34.3321	4.65527e-35	6.5868e-37
APIP	-4.32198	34.2668	5.4096e-35	7.72307e-37
ANXA4	-3.37461	33.0764	8.3878e-34	1.20818e-35
LY6C2	-3.63199	33.0081	9.81489e-34	1.42626e-35
CFB	-4.33106	32.693	2.02786e-33	2.97264e-35
CCR1	-2.64519	32.5386	2.89357e-33	4.27858e-35
ECM1	-3.27082	32.4037	3.94695e-33	5.88646e-35
SNX24	-3.97969	32.1612	6.89992e-33	1.03785e-34
TSPO	-2.33739	31.6908	2.03795e-32	3.09135e-34
GNG2	-2.75237	31.5359	2.91112e-32	4.45295e-34
NDUFC2	-2.51561	30.8301	1.4788e-31	2.28087e-33
PYCARD	-2.51709	30.6961	2.0133e-31	3.13094e-33
MSR1	-2.59913	30.6611	2.18232e-31	3.42161e-33
CSF2RB2	-3.50038	30.5876	2.58488e-31	4.08573e-33
H2-DMA	-2.66387	30.4015	3.96708e-31	6.32103e-33
BASP1	-2.82647	29.2348	5.82427e-30	9.35446e-32
TMEM256	-2.45927	29.0887	8.15183e-30	1.31967e-31
ITGA1	-3.86043	29.0349	9.22866e-30	1.50576e-31
CD93	-2.88835	28.5912	2.56344e-29	4.21522e-31
FABP5	-3.37054	27.9711	1.06873e-28	1.77101e-30
FCGR1	-2.70475	27.9605	1.09527e-28	1.82894e-30
RGL1	-3.77288	27.7859	1.63734e-28	2.75499e-30
IFI30	-2.08162	27.5365	2.90737e-28	4.929e-30
STK10	3.59642	27.4553	3.50542e-28	5.98759e-30
PDPN	-3.38125	27.446	3.58123e-28	6.16273e-30
CTSC	-2.1256	27.3693	4.27269e-28	7.40708e-30
LMNA	-2.55734	26.7228	1.89305e-27	3.30589e-29
ADAM8	-2.38463	26.7065	1.96565e-27	3.45773e-29
LGALS1	-2.15644	26.66	2.18768e-27	3.87619e-29
CAMK1	-3.21476	25.9582	1.10105e-26	1.96491e-28
ARHGAP10	-3.74183	25.9422	1.14238e-26	2.05323e-28
FN1	-2.31633	25.8754	1.3323e-26	2.41156e-28
STAT3	1.79241	25.8432	1.43497e-26	2.61569e-28
SLC25A4	-2.63084	25.7953	1.60211e-26	2.94078e-28
TNFRSF11A	-3.3896	25.7276	1.87235e-26	3.46069e-28
ADGRE4	4.7263	25.6832	2.07379e-26	3.86668e-28
AKR1A1	-1.94729	25.6832	2.07379e-26	3.88589e-28
SNRPA1	-3.03405	25.6145	2.42937e-26	4.58313e-28
CSTB	-2.12472	25.5844	2.60362e-26	4.94506e-28
GRN	-2.04556	25.3083	4.91692e-26	9.40138e-28
DUSP16	4.08409	25.2773	5.28096e-26	1.01647e-27
HILPDA	-3.68638	25.2656	5.42482e-26	1.05108e-27
GATM	-3.25036	24.9333	1.16589e-25	2.27383e-27
FCGR2B	-2.24216	24.7251	1.88322e-25	3.69683e-27
ITGAL	2.79249	24.0699	8.51342e-25	1.68206e-26
AOAH	-3.13555	24.0554	8.80302e-25	1.75051e-26
NME1	-1.99782	23.6191	2.40366e-24	4.81037e-26
GM17018	-3.52657	23.4465	3.57684e-24	7.20383e-26
FRMD4B	-3.66218	23.4449	3.58981e-24	7.27572e-26
THBS1	-2.35454	23.3542	4.42338e-24	9.13433e-26
NEK6	-3.70442	23.3542	4.42338e-24	9.07161e-26
BCL2L12	-4.1249	23.3542	4.42338e-24	9.08433e-26
CREB5	-2.94007	23.2972	5.04384e-24	1.04799e-25
SLC41A2	-4.083	23.2969	5.04824e-24	1.05534e-25
IL1RN	-3.18911	23.2103	6.1624e-24	1.29611e-25
EVA1B	-3.46799	23.1377	7.28294e-24	1.54107e-25
APRT	-1.83782	23.0477	8.96034e-24	1.90743e-25
NUSAP1	-4.14438	23.035	9.22572e-24	1.97568e-25
TSPAN4	-3.69988	22.7427	1.80844e-23	3.89582e-25
GAPDH	-1.67445	22.6386	2.29813e-23	4.98001e-25
CD200R1	-4.21324	22.6309	2.33962e-23	5.09975e-25
ACE	5.15403	22.5638	2.7301e-23	5.9857e-25
H2AC8	-4.01894	22.4935	3.20987e-23	7.0785e-25
PTGS2	-2.87615	22.3736	4.23102e-23	9.38429e-25
KIF15	-3.77308	22.3497	4.46973e-23	9.97072e-25
MIF	-2.1685	22.2758	5.29899e-23	1.18881e-24
CYB561D2	-3.87272	22.2469	5.66339e-23	1.27778e-24
RAB7B	-2.37782	22.207	6.20912e-23	1.40882e-24
ATRNL1	-2.97871	22.1085	7.78948e-23	1.77733e-24
ITGA6	-3.13427	22.065	8.61035e-23	1.97561e-24
CTTNBP2NL	-2.62333	22.0404	9.11215e-23	2.10236e-24
DGCR6	-3.94896	21.8788	1.32187e-22	3.06667e-24
SLC16A6	-2.88278	21.7988	1.58933e-22	3.70743e-24
CCR5	-2.29529	21.5938	2.54819e-22	5.97664e-24
OLFML3	-3.29622	21.4906	3.23177e-22	7.62113e-24
BAD	-3.08298	21.4624	3.44857e-22	8.17635e-24
ATP5G1	-1.88174	21.4622	3.45022e-22	8.22423e-24
MRPL16	-3.43574	21.4143	3.85195e-22	9.23094e-24
LRRC42	-4.09343	21.3656	4.30934e-22	1.0382e-23
VCAN	-2.91951	21.285	5.18815e-22	1.25653e-23
IIGP1	-4.57873	21.2172	6.06498e-22	1.47662e-23
NT5DC2	-3.20775	21.207	6.20916e-22	1.51964e-23
SSH2	2.45829	20.9518	1.11739e-21	2.76303e-23
CCNB2	-3.52342	20.9518	1.11739e-21	2.76321e-23
ANKRD44	2.34916	20.7508	1.77506e-21	4.41219e-23
HRAS	-2.7312	20.7011	1.99021e-21	4.97236e-23
CTLA2B	-3.62772	20.6571	2.20256e-21	5.53097e-23
TGFBI	-1.85618	20.6419	2.28084e-21	5.75661e-23
NRP2	-2.86289	20.6327	2.3297e-21	5.90962e-23
ATP6V0C	-1.49632	20.5789	2.63689e-21	6.72247e-23
GCNT1	-3.67302	20.5493	2.82272e-21	7.23222e-23
CD81	-2.74858	20.534	2.92415e-21	7.52936e-23
C1RL	-4.00064	20.4741	3.35654e-21	8.68551e-23
LAGE3	-3.01516	20.467	3.412e-21	8.87251e-23
RAP1B	1.23451	20.4432	3.60451e-21	9.41905e-23
THUMPD1	-3.91511	20.407	3.91731e-21	1.02864e-22
SH3PXD2B	-2.40528	20.1932	6.40934e-21	1.69118e-22
CD63	-2.57772	20.1865	6.50861e-21	1.72567e-22
MS4A6B	-1.81528	19.9828	1.0405e-20	2.772e-22
MSN	1.29787	19.7998	1.58565e-20	4.24457e-22
MPHOSPH6	-3.53412	19.6819	2.07996e-20	5.5943e-22
EVI2A	-2.05145	19.6802	2.08843e-20	5.64369e-22
RGS10	-1.94329	19.6667	2.15411e-20	5.84864e-22
NEDD9	2.88865	19.6481	2.24868e-20	6.13583e-22
CCL8	-6.02555	19.6481	2.24868e-20	6.16272e-22
KPNA4	2.34973	19.5913	2.5626e-20	7.05572e-22
UQCRB	-1.65064	19.5364	2.908e-20	8.0438e-22
KCNN4	-2.72694	19.4156	3.84029e-20	1.06715e-21
FKBP2	-1.89959	19.4036	3.9482e-20	1.10217e-21
NPC2	-1.41246	19.3703	4.26307e-20	1.19551e-21
TPI1	-1.9039	19.3513	4.45333e-20	1.25454e-21
REX1BD	-2.12788	19.3168	4.82192e-20	1.36452e-21
SDF2L1	-2.37201	19.2675	5.40118e-20	1.53533e-21
CALM3	-1.7176	19.1439	7.17892e-20	2.04981e-21
UAP1L1	-2.84766	19.0938	8.05766e-20	2.31099e-21
POP4	-3.24581	19.0847	8.22844e-20	2.37046e-21
MGST3	-3.07388	19.0121	9.72576e-20	2.81421e-21
BST2	-2.02708	18.9532	1.11375e-19	3.2369e-21
HAX1	-2.76838	18.9407	1.14632e-19	3.34617e-21
GM14548	-3.8283	18.9142	1.21853e-19	3.57248e-21
SLC16A1	-3.61173	18.8787	1.32216e-19	3.89317e-21
LRRFIP1	1.33854	18.801	1.5812e-19	4.67608e-21
LSP1	1.13268	18.7277	1.87215e-19	5.56036e-21
TAGLN2	-1.64553	18.6599	2.18812e-19	6.52671e-21
GNGT2	2.01697	18.6404	2.28896e-19	6.88293e-21
NANS	-2.58944	18.6404	2.28896e-19	6.88585e-21
PGK1	-1.66679	18.5398	2.88556e-19	8.71737e-21
STMN1	-2.78747	18.5128	3.07067e-19	9.31573e-21
CD14	-1.71293	18.4274	3.73767e-19	1.13869e-20
PGLYRP1	3.90083	18.2754	5.30444e-19	1.62277e-20
CARMIL1	-3.16567	18.2587	5.51216e-19	1.69335e-20
KIFAP3	-3.77305	18.0521	8.86907e-19	2.7359e-20
EAR2	4.60242	18.0364	9.1956e-19	2.84835e-20
POU2F2	3.21491	18.0364	9.19704e-19	2.86052e-20
ABCG1	2.6027	17.9523	1.11617e-18	3.48581e-20
PNO1	-3.13192	17.951	1.11944e-18	3.52455e-20
HPGDS	-3.18237	17.951	1.11944e-18	3.52014e-20
HSPE1	-1.65138	17.9437	1.13849e-18	3.59905e-20
COX7B	-1.48173	17.9388	1.15137e-18	3.65445e-20
SPP1	-3.0592	17.8346	1.46367e-18	4.66434e-20
VEGFA	-2.15849	17.7898	1.62248e-18	5.19109e-20
NDUFAB1	-1.94889	17.7895	1.62351e-18	5.21509e-20
CD36	3.89546	17.7647	1.71894e-18	5.54354e-20
NR4A1	2.37841	17.6711	2.13244e-18	6.90427e-20
FYN	2.36044	17.6412	2.28479e-18	7.42667e-20
OPHN1	-3.13316	17.6042	2.48777e-18	8.11814e-20
SNAPC5	-2.28008	17.5874	2.5857e-18	8.47069e-20
PDIA6	-1.66325	17.4904	3.23321e-18	1.06331e-19
OASL1	-4.17308	17.4405	3.62682e-18	1.19738e-19
DBI	-1.40911	17.4303	3.71247e-18	1.23039e-19
WDR83OS	-1.98088	17.3855	4.11667e-18	1.3696e-19
TXNDC17	-1.65836	17.3778	4.19011e-18	1.39937e-19
CEBPB	0.915916	17.3736	4.23029e-18	1.41818e-19
DUT	-3.0129	17.2932	5.0914e-18	1.71336e-19
NME2	-1.33143	17.2798	5.25014e-18	1.77347e-19
MS4A4C	-1.99638	17.2732	5.33037e-18	1.80736e-19
VCAM1	-4.3838	17.2308	5.87766e-18	2.00043e-19
PSMA4	-1.59324	17.2007	6.29877e-18	2.15178e-19
PTGR1	-3.42337	17.1078	7.8018e-18	2.67519e-19
2610001J05RIK	-2.34469	17.0928	8.0762e-18	2.77957e-19
HSP90B1	-1.42227	17.0786	8.34363e-18	2.89289e-19
UBE2C	-3.17921	17.0786	8.34363e-18	2.88935e-19
FGL2	-2.28523	17.0265	9.40765e-18	3.27379e-19
SRPRB	-3.08535	16.9775	1.05323e-17	3.67859e-19
STAP1	2.46977	16.8923	1.28155e-17	4.49238e-19
CLTA	-1.32233	16.8228	1.50367e-17	5.29014e-19
ACTB	-0.70029	16.7657	1.71508e-17	6.0558e-19
NDUFC1	-1.62353	16.7293	1.86514e-17	6.60942e-19
SPC24	-3.27661	16.7148	1.92837e-17	6.85806e-19
NDUFA12	-1.97236	16.6794	2.09205e-17	7.46686e-19
PRELID1	-1.54816	16.6786	2.0962e-17	7.50838e-19
CDKN2C	-3.60388	16.6392	2.29517e-17	8.25032e-19
CDCA3	-3.19283	16.5657	2.71843e-17	9.80643e-19
FGR	2.43034	16.5027	3.14236e-17	1.13758e-18
HEXA	-1.51547	16.4482	3.56274e-17	1.2943e-18
LYAR	-2.51538	16.4452	3.58761e-17	1.30791e-18
C1GALT1C1	-2.67549	16.4342	3.67946e-17	1.34609e-18
SCAMP1	-2.76407	16.432	3.69869e-17	1.35784e-18
PSMA2	-1.43801	16.3497	4.46977e-17	1.64661e-18
UCK2	-1.93924	16.2425	5.7216e-17	2.11506e-18
BNIP3	-2.86575	16.2418	5.73045e-17	2.12564e-18
TXN1	-1.3208	16.2036	6.25761e-17	2.32916e-18
PLD3	-2.49668	16.1021	7.90472e-17	2.9523e-18
TMEM205	-2.6983	16.0975	7.98924e-17	2.99405e-18
SRM	-3.10366	15.8787	1.3221e-16	4.97156e-18
9130230L23RIK	-3.62871	15.8383	1.45108e-16	5.47507e-18
COX5B	-1.33749	15.8101	1.5483e-16	5.86163e-18
CYBB	1.19014	15.8039	1.57059e-16	5.96605e-18
COX7A2	-1.29873	15.7726	1.68796e-16	6.43338e-18
ODC1	-2.05621	15.7518	1.77111e-16	6.77289e-18
MRPL54	-1.80107	15.708	1.95866e-16	7.51508e-18
PSMB6	-1.57579	15.6838	2.07093e-16	7.97222e-18
CD300LD	2.5758	15.6764	2.10654e-16	8.13615e-18
KLF13	1.45957	15.6642	2.1665e-16	8.39537e-18
RAB3IL1	-2.65271	15.6296	2.34635e-16	9.12221e-18
PRTN3	-3.01938	15.6185	2.40726e-16	9.3897e-18
0610012G03RIK	-2.00472	15.5749	2.66151e-16	1.04153e-17
H2-EB1	-2.90007	15.545	2.85116e-16	1.11938e-17
LGALS3	-1.32598	15.4783	3.32437e-16	1.30941e-17
SNRPA	-2.25451	15.4692	3.39451e-16	1.34136e-17
GM42418	1.03921	15.4502	3.54679e-16	1.40606e-17
PNP	-1.60259	15.4396	3.63448e-16	1.44545e-17
CFL1	-1.05712	15.4237	3.76994e-16	1.50413e-17
VIM	-1.33598	15.3995	3.98574e-16	1.59531e-17
TANC2	-3.30601	15.3934	4.04227e-16	1.62309e-17
CTSD	-1.77839	15.302	4.98936e-16	2.00973e-17
COA7	-3.6756	15.2852	5.18596e-16	2.09554e-17
MRPS11	-3.15778	15.2663	5.41669e-16	2.19567e-17
PSAT1	-3.05727	15.2485	5.64326e-16	2.29471e-17
FADS1	-3.31243	15.2432	5.71267e-16	2.33022e-17
NDUFA9	-2.20684	15.2233	5.97973e-16	2.44677e-17
ITPRIPL1	-3.72868	15.1942	6.39413e-16	2.62449e-17
COMMD1	-1.89514	15.1749	6.6853e-16	2.75252e-17
CCNF	-3.76045	15.1552	6.99486e-16	2.88889e-17
TPGS1	-2.89696	15.1375	7.28617e-16	3.01849e-17
ALDOA	-1.35936	15.1346	7.33535e-16	3.04822e-17
CXCL1	-3.02997	15.1342	7.3414e-16	3.06009e-17
ADGRE5	1.7521	15.112	7.72701e-16	3.23067e-17
GINS4	-2.91834	15.0938	8.05722e-16	3.379e-17
CKAP2L	-3.42983	15.0724	8.4638e-16	3.5603e-17
GOT1	-1.67274	15.0272	9.39213e-16	3.96277e-17
PPIA	-1.12302	15.0134	9.69536e-16	4.10307e-17
CALR	-1.34331	14.9904	1.02224e-15	4.33914e-17
MTX1	-2.67908	14.9841	1.03718e-15	4.4158e-17
XYLT1	2.4277	14.9097	1.2312e-15	5.2575e-17
AP1S1	-2.10368	14.9076	1.23705e-15	5.29828e-17
SEC61G	-1.24651	14.8712	1.34517e-15	5.77851e-17
S100A1	-2.11246	14.8669	1.35852e-15	5.85313e-17
NDUFV3	-1.5844	14.8531	1.4026e-15	6.06097e-17
AURKAIP1	-1.72573	14.8258	1.49349e-15	6.47274e-17
SMDT1	-1.27658	14.8162	1.52674e-15	6.63629e-17
MAF	-2.1548	14.7784	1.6656e-15	7.26114e-17
H2-AB1	-2.60401	14.7316	1.85511e-15	8.11095e-17
ZNRD2	-2.93292	14.7315	1.85548e-15	8.13618e-17
SLIRP	-1.89142	14.7236	1.88987e-15	8.31108e-17
RAB11FIP5	-3.09849	14.7193	1.90833e-15	8.41658e-17
HEBP1	-2.98133	14.6325	2.33098e-15	1.03104e-16
CYSLTR1	-2.59477	14.5922	2.55756e-15	1.13452e-16
EBP	-1.92919	14.5529	2.79989e-15	1.24559e-16
H1F5	-3.53779	14.5217	3.00844e-15	1.3422e-16
CKS1B	-2.41301	14.5156	3.05095e-15	1.36505e-16
SLC37A2	-2.49603	14.5042	3.13155e-15	1.40511e-16
HMMR	-3.45922	14.4504	3.54504e-15	1.59516e-16
ECE1	-2.68758	14.4485	3.56036e-15	1.60658e-16
DLEU2	2.25848	14.4311	3.70633e-15	1.67718e-16
SQLE	-3.55034	14.4021	3.9621e-15	1.79797e-16
H2-AA	-2.52026	14.4012	3.96999e-15	1.80661e-16
ATP5MD	-1.2696	14.3882	4.09044e-15	1.86664e-16
GSR	1.20273	14.3463	4.5052e-15	2.06165e-16
BTF3	-1.07314	14.305	4.95476e-15	2.2737e-16
MZT2	-3.17702	14.2919	5.10572e-15	2.34948e-16
PSMC5	-1.78742	14.2916	5.10964e-15	2.35779e-16
WDR18	-2.93034	14.1763	6.66306e-15	3.0831e-16
ARHGAP22	-3.04822	14.1644	6.84804e-15	3.17742e-16
RBX1	-1.29098	14.1256	7.48902e-15	3.48438e-16
MAP3K14	3.01031	14.0773	8.36939e-15	3.90465e-16
MRPL51	-1.93936	14.0223	9.49904e-15	4.44379e-16
SASH1	-2.13109	14.009	9.79483e-15	4.59464e-16
MVB12A	-2.02679	13.9952	1.01107e-14	4.75585e-16
RALGDS	-2.77144	13.9952	1.01107e-14	4.76857e-16
CBLB	2.86211	13.9945	1.01269e-14	4.78916e-16
H2-D1	0.697283	13.9715	1.06783e-14	5.0635e-16
IER3	-1.44912	13.9406	1.14662e-14	5.45174e-16
FOXN3	2.119	13.9381	1.15309e-14	5.49719e-16
PTPRC	0.972518	13.9289	1.17796e-14	5.63077e-16
PLA2G12A	-3.5005	13.9251	1.18828e-14	5.69527e-16
PPP2R5A	1.63321	13.8979	1.265e-14	6.07908e-16
MKI67	-2.7026	13.8306	1.47719e-14	7.11764e-16
H2-DMB1	-1.95065	13.7361	1.83619e-14	8.87081e-16
NDUFB8	-1.27708	13.6494	2.24187e-14	1.08593e-15
SEC61B	-1.15595	13.6485	2.24628e-14	1.09093e-15
COPE	-1.53369	13.6423	2.27878e-14	1.10962e-15
PPIB	-1.17423	13.6336	2.32487e-14	1.13502e-15
PPARG	4.94831	13.5868	2.5896e-14	1.26757e-15
RASSF5	2.63	13.5635	2.73205e-14	1.34077e-15
GALNT2	-2.20985	13.5436	2.86024e-14	1.40733e-15
CTSZ	-1.17685	13.5411	2.8768e-14	1.41915e-15
CISD3	-3.3968	13.5205	3.01624e-14	1.49178e-15
ATP5J	-1.1719	13.4953	3.19652e-14	1.58502e-15
HERC4	2.3749	13.4867	3.26039e-14	1.62084e-15
METTL1	-3.42899	13.4493	3.55347e-14	1.77107e-15
ITM2B	-1.04241	13.4337	3.6839e-14	1.84078e-15
MVB12B	-2.67443	13.4328	3.69108e-14	1.84907e-15
AP1B1	-2.22673	13.4313	3.70399e-14	1.86026e-15
METRN	-3.31524	13.3862	4.10945e-14	2.06913e-15
BST1	-2.18983	13.3832	4.13825e-14	2.08891e-15
ITGA4	1.93706	13.3806	4.16331e-14	2.10686e-15
LDLRAD3	3.40203	13.363	4.33504e-14	2.20127e-15
SMC2	-2.54017	13.363	4.33504e-14	2.20482e-15
STK24	2.00854	13.3284	4.69476e-14	2.39376e-15
TUBB5	-1.64936	13.3234	4.74915e-14	2.42755e-15
NOTCH2	1.7371	13.2733	5.33022e-14	2.73136e-15
CNDP2	-1.41256	13.2661	5.41913e-14	2.78382e-15
LGALS3BP	-1.91759	13.2536	5.57647e-14	2.87176e-15
ISG15	-2.7246	13.2313	5.87072e-14	3.03077e-15
ANXA3	-1.78517	13.226	5.943e-14	3.07566e-15
UBE2M	-1.55617	13.174	6.69808e-14	3.47498e-15
NDUFB9	-1.20998	13.1617	6.8912e-14	3.58395e-15
TREML4	4.45226	13.1606	6.90929e-14	3.60217e-15
GPCPD1	2.41006	13.1433	7.18873e-14	3.75701e-15
PKM	-0.976055	13.1148	7.67802e-14	4.02252e-15
PXDC1	-3.39083	13.0909	8.11152e-14	4.25997e-15
SMARCB1	-2.36554	13.0603	8.70451e-14	4.58249e-15
TIMP2	-1.9677	13.0555	8.80124e-14	4.64463e-15
GAS7	-2.06712	13.0406	9.10676e-14	4.81747e-15
MRPL34	-1.85836	13.0389	9.14242e-14	4.84799e-15
PICALM	0.913964	13.0264	9.41029e-14	5.00203e-15
CAV2	-2.97055	13.0247	9.44721e-14	5.0337e-15
LY6A	-2.69105	13.018	9.59316e-14	5.12369e-15
MPC1	-1.32297	12.9891	1.02545e-13	5.48999e-15
COX8A	-0.983206	12.9575	1.10292e-13	5.91881e-15
STK38	2.39	12.9558	1.10703e-13	5.95497e-15
MCFD2	-2.12943	12.9424	1.14179e-13	6.15651e-15
CCL4	-3.16155	12.9392	1.15031e-13	6.21712e-15
MSANTD3	-3.52737	12.9118	1.22505e-13	6.63666e-15
PRDX1	-0.995753	12.8993	1.26088e-13	6.84683e-15
VDAC2	-1.23792	12.8567	1.39101e-13	7.58895e-15
MANF	-1.34954	12.8567	1.39101e-13	7.57502e-15
COX6B1	-1.032	12.8563	1.3922e-13	7.61318e-15
COTL1	-1.04705	12.8507	1.41032e-13	7.73022e-15
ESD	-1.22664	12.8149	1.53156e-13	8.41433e-15
GAR1	-2.74093	12.8121	1.54124e-13	8.48715e-15
SPCS2	-1.30633	12.8047	1.56787e-13	8.65374e-15
ATP5G2	-1.08424	12.8041	1.57013e-13	8.68628e-15
PGAM1	-1.25883	12.8037	1.57134e-13	8.71295e-15
PELO	-2.88284	12.7791	1.66285e-13	9.24157e-15
SSR2	-1.52861	12.7646	1.71958e-13	9.5788e-15
CYTIP	1.04958	12.7624	1.72806e-13	9.64806e-15
PDIA4	-1.9175	12.7522	1.76949e-13	9.90191e-15
PLAAT3	-2.35715	12.7492	1.78166e-13	9.99276e-15
RPS2	-0.968861	12.7444	1.80124e-13	1.01255e-14
CYTH3	3.10503	12.7394	1.8223e-13	1.02671e-14
ATP5K	-1.16345	12.6943	2.02184e-13	1.14172e-14
TIMM13	-1.29713	12.6823	2.07842e-13	1.17632e-14
DPYSL2	-1.77716	12.6681	2.14744e-13	1.21811e-14
IFITM1	-2.51637	12.6621	2.17731e-13	1.23783e-14
PCLAF	-2.47618	12.6532	2.22244e-13	1.26632e-14
HDDC2	-3.38979	12.6421	2.27969e-13	1.30185e-14
PTMS	-1.39088	12.6357	2.31385e-13	1.32431e-14
NDUFA3	-1.24612	12.6279	2.35541e-13	1.3511e-14
CLIC1	-1.0644	12.6013	2.50428e-13	1.43968e-14
SNRPF	-1.24453	12.5808	2.62546e-13	1.51269e-14
PTPRJ	1.67727	12.5667	2.71212e-13	1.56608e-14
ATP5B	-1.09915	12.5566	2.7756e-13	1.60627e-14
P4HB	-1.1441	12.5487	2.82702e-13	1.63964e-14
RPS17	-0.926126	12.547	2.83785e-13	1.64954e-14
KRTCAP2	-1.40936	12.5342	2.92272e-13	1.70632e-14
OLFM1	-1.90188	12.5342	2.92272e-13	1.70626e-14
PLXND1	-2.17979	12.5061	3.11827e-13	1.82445e-14
ZFP36L2	1.10087	12.476	3.34223e-13	1.95975e-14
CXCL14	-2.74955	12.3946	4.03106e-13	2.36879e-14
FAM49A	2.40926	12.3848	4.12246e-13	2.42776e-14
DNAJC30	-3.3046	12.3733	4.23362e-13	2.49862e-14
MRPL13	-2.07125	12.3492	4.47457e-13	2.64653e-14
ANP32B	-1.27464	12.3284	4.69444e-13	2.78255e-14
ANXA5	-1.06371	12.3211	4.77444e-13	2.84215e-14
PDIA3	-1.09747	12.3211	4.77444e-13	2.83872e-14
UHRF1	-3.24328	12.2855	5.1822e-13	3.09148e-14
PIN1	-1.96437	12.2848	5.18991e-13	3.1027e-14
SPATA13	2.68407	12.2782	5.26984e-13	3.1572e-14
S100A6	-1.04152	12.2643	5.44141e-13	3.26693e-14
CCNA2	-3.00016	12.2628	5.45982e-13	3.28494e-14
AGPAT4	2.16079	12.2167	6.07187e-13	3.66092e-14
DMAC1	-1.81233	12.2129	6.12451e-13	3.70047e-14
RPN1	-1.37108	12.1905	6.44977e-13	3.91344e-14
EID1	-1.47114	12.1905	6.44977e-13	3.90735e-14
MEF2A	1.57634	12.1259	7.48354e-13	4.55022e-14
ABHD12	2.36249	12.1239	7.51878e-13	4.58123e-14
ATP5F1	-1.056	12.0924	8.08396e-13	4.9359e-14
MS4A6C	-1.0389	12.0518	8.87608e-13	5.43087e-14
ELOF1	-1.76847	12.0455	9.00555e-13	5.52157e-14
FDX2	-2.43813	12.0375	9.17273e-13	5.63576e-14
GRK3	3.43634	12.022	9.506e-13	5.85264e-14
S100A11	-1.2634	12.0193	9.5662e-13	5.9019e-14
COX6C	-0.922478	12.0172	9.6124e-13	5.94266e-14
CDCA8	-2.65928	12.0094	9.78639e-13	6.0627e-14
MICOS10	-1.16631	11.9961	1.00898e-12	6.26352e-14
RPS27L	-1.0721	11.9688	1.07457e-12	6.68437e-14
IQGAP1	0.820097	11.9097	1.23118e-12	7.67428e-14
FCGR3	-1.13535	11.889	1.29115e-12	8.06454e-14
PPM1H	2.06848	11.8682	1.35465e-12	8.47846e-14
FDPS	-2.23111	11.8609	1.37758e-12	8.63953e-14
PSMB2	-1.25581	11.8428	1.43619e-12	9.02541e-14
TRPS1	1.42179	11.8366	1.45683e-12	9.17369e-14
OSTC	-1.3048	11.8021	1.5772e-12	9.95171e-14
DGKH	2.99453	11.7981	1.59168e-12	1.00634e-13
TOMM7	-1.0511	11.7841	1.64408e-12	1.04366e-13
MTHFD1	-3.33342	11.7841	1.64408e-12	1.04159e-13
LMAN1	-1.76737	11.7836	1.64592e-12	1.04692e-13
PLAU	-2.79812	11.7634	1.72432e-12	1.09899e-13
SMCHD1	1.44714	11.7423	1.80999e-12	1.1559e-13
TCTEX1D2	-2.1037	11.7084	1.95684e-12	1.25218e-13
TMSB4X	-0.58288	11.6893	2.04502e-12	1.31121e-13
PRKCH	3.164	11.6873	2.05455e-12	1.31994e-13
KIFC3	-3.43105	11.6819	2.08004e-12	1.33897e-13
MT1	-1.55567	11.6639	2.16816e-12	1.39846e-13
DMXL2	-1.87246	11.6523	2.22684e-12	1.43914e-13
TRAPPC2L	-1.47147	11.6442	2.26857e-12	1.469e-13
FTL1	-0.895656	11.6329	2.32859e-12	1.51084e-13
PRDX5	-1.07323	11.5536	2.79543e-12	1.8173e-13
CTSL	-1.25755	11.5423	2.86882e-12	1.86867e-13
TPP1	-1.5767	11.5333	2.92871e-12	1.91141e-13
SPSB2	-2.81009	11.4484	3.56145e-12	2.3289e-13
ELOB	-1.02094	11.4407	3.62499e-12	2.37916e-13
IDH2	-1.87372	11.4407	3.62499e-12	2.3797e-13
ARHGAP26	2.18129	11.4247	3.76092e-12	2.47372e-13
BTG1	0.626397	11.4104	3.88674e-12	2.56144e-13
CTSH	-1.00885	11.3795	4.17326e-12	2.75557e-13
ATP5J2	-1.00456	11.3627	4.33797e-12	2.86986e-13
SNRPD2	-1.26117	11.3332	4.64279e-12	3.08336e-13
BLOC1S2	-2.04632	11.3332	4.64279e-12	3.08214e-13
TUBA1B	-1.41073	11.3153	4.83856e-12	3.21954e-13
ZC3HAV1	1.60432	11.2956	5.06327e-12	3.37551e-13
PTRHD1	-2.16668	11.2646	5.43775e-12	3.6321e-13
BLNK	-2.57362	11.1956	6.3733e-12	4.26512e-13
RPLP1	-0.572758	11.1721	6.72778e-12	4.51091e-13
CLSPN	-2.99831	11.1414	7.22053e-12	4.8505e-13
MRPL42	-1.63973	11.0982	7.97576e-12	5.368e-13
RNASE4	-1.83758	11.0932	8.06881e-12	5.44092e-13
PDGFA	-2.60595	11.0675	8.56053e-12	5.78341e-13
SPAG7	-1.96806	11.0013	9.96957e-12	6.74805e-13
PPP1R14B	-1.31262	10.9823	1.04156e-11	7.06326e-13
OLR1	2.9929	10.97	1.07155e-11	7.2939e-13
GFPT1	2.55684	10.97	1.07155e-11	7.28344e-13
SELL	-1.95001	10.9413	1.1446e-11	7.80576e-13
RPL41	-0.548792	10.9318	1.16998e-11	7.99374e-13
DOCK2	1.51178	10.9287	1.17847e-11	8.06676e-13
IL6RA	1.48327	10.9284	1.17922e-11	8.08694e-13
IFI203	-1.81987	10.9253	1.18762e-11	8.15966e-13
RPL36AL	-0.853937	10.8984	1.26349e-11	8.69709e-13
ATP6V1G1	-0.988496	10.892	1.28235e-11	8.8432e-13
PRC1	-2.7081	10.8855	1.30167e-11	8.99307e-13
PDCD5	-1.24769	10.867	1.35845e-11	9.40268e-13
TEN1	-1.74805	10.845	1.4288e-11	9.90778e-13
RBPJ	-1.1999	10.8448	1.42968e-11	9.93213e-13
PRDX4	-1.65613	10.8427	1.4365e-11	9.99785e-13
TMCC1	2.14996	10.8365	1.45702e-11	1.01592e-12
ANXA2	-1.12943	10.8287	1.48364e-11	1.03637e-12
ARHGAP15	1.70561	10.8137	1.5356e-11	1.07463e-12
UQCR11	-1.00238	10.8028	1.57474e-11	1.10402e-12
BUB1	-3.26066	10.7976	1.59361e-11	1.11928e-12
TCEAL8	-2.62555	10.7896	1.62331e-11	1.14221e-12
RUNX2	2.33292	10.7877	1.63047e-11	1.14933e-12
SLC29A3	-1.69967	10.782	1.65185e-11	1.1665e-12
S100A9	0.355038	10.7574	1.74815e-11	1.23674e-12
CCND1	-1.86594	10.7246	1.8852e-11	1.3361e-12
SPN	3.22579	10.7235	1.89036e-11	1.34217e-12
SLC25A3	-0.861918	10.7194	1.90792e-11	1.3595e-12
MRPL17	-1.81695	10.7194	1.90792e-11	1.35869e-12
DHRS3	-1.99522	10.7093	1.95312e-11	1.3942e-12
NDUFS3	-1.56578	10.6902	2.04064e-11	1.45927e-12
POMP	-0.913571	10.6744	2.11631e-11	1.51608e-12
ZDHHC14	-2.88071	10.667	2.15284e-11	1.545e-12
PMF1	-2.23332	10.6615	2.18011e-11	1.56735e-12
TRIM30D	-2.67044	10.6327	2.32954e-11	1.67774e-12
COPS9	-1.11	10.6037	2.49084e-11	1.79709e-12
SNX5	-1.25045	10.5873	2.58646e-11	1.8703e-12
FAM173A	-1.62272	10.5873	2.58646e-11	1.87267e-12
RAN	-1.08176	10.5703	2.68952e-11	1.95072e-12
ATP5O	-1.09941	10.558	2.76691e-11	2.01038e-12
ECH1	-1.80424	10.5531	2.79837e-11	2.0368e-12
HSPA5	-0.975956	10.5499	2.81902e-11	2.05542e-12
CXCL2	-1.91623	10.5297	2.95292e-11	2.15682e-12
MYO1F	1.9608	10.5261	2.9775e-11	2.17857e-12
TNFRSF1B	1.38373	10.5217	3.00841e-11	2.20502e-12
MMP19	-2.02139	10.519	3.027e-11	2.2225e-12
H2AZ1	-1.01039	10.5104	3.08728e-11	2.2707e-12
CYBA	-0.775634	10.4318	3.69957e-11	2.72575e-12
CCT5	-1.14214	10.3858	4.11347e-11	3.03595e-12
CD52	-0.899261	10.3829	4.14103e-11	3.06157e-12
FKBP1A	-1.22573	10.3649	4.31587e-11	3.19633e-12
GCNT2	2.30246	10.3408	4.56245e-11	3.38476e-12
TNFSF9	-3.36754	10.3382	4.59016e-11	3.41117e-12
AP2S1	-1.07425	10.3293	4.68452e-11	3.48727e-12
LNCPINT	1.63436	10.3271	4.70893e-11	3.51144e-12
RPL28	-0.729273	10.298	5.03484e-11	3.76089e-12
RPN2	-1.09091	10.2761	5.29602e-11	3.96273e-12
NAT9	-2.61962	10.2442	5.69841e-11	4.27109e-12
RPS19BP1	-2.15426	10.2424	5.72251e-11	4.29644e-12
MRPL27	-1.94542	10.2293	5.89774e-11	4.44304e-12
PKIB	-2.30876	10.2293	5.89774e-11	4.44105e-12
MAFB	-1.08394	10.2045	6.24513e-11	4.71271e-12
RNF7	-1.3074	10.1998	6.31211e-11	4.7713e-12
RPS8	-0.554833	10.1977	6.34326e-11	4.80292e-12
MIR142HG	2.2659	10.1913	6.43778e-11	4.8827e-12
MAP3K5	2.29159	10.1869	6.50304e-11	4.94048e-12
CRIP1	-1.2965	10.1845	6.53891e-11	4.97607e-12
WFDC17	-1.35722	10.1468	7.13177e-11	5.43676e-12
DCTPP1	-1.93187	10.1468	7.13177e-11	5.44542e-12
YBX1	-0.836514	10.1338	7.34899e-11	5.62064e-12
BOLA1	-2.58733	10.1276	7.45403e-11	5.71048e-12
RAF1	2.03397	10.1251	7.49772e-11	5.75351e-12
CMIP	1.62577	10.1166	7.64568e-11	5.87679e-12
ANP32E	-1.46182	10.1074	7.80964e-11	6.01569e-12
AMDHD2	-1.91809	10.1074	7.80964e-11	6.02273e-12
CHID1	-2.63648	10.1056	7.84217e-11	6.05781e-12
LAMC1	-2.61604	10.0953	8.02884e-11	6.21224e-12
SSR4	-0.994139	10.0783	8.35036e-11	6.47166e-12
LAMTOR4	-1.05219	10.0521	8.86855e-11	6.88458e-12
RPS20	-0.750386	10.0451	9.01392e-11	7.00891e-12
GPR84	-3.19133	10.0368	9.18742e-11	7.15553e-12
RPL12	-0.859873	10.0106	9.75868e-11	7.61289e-12
MLEC	-1.55179	10.0103	9.76674e-11	7.63163e-12
RETREG1	2.19611	10.0102	9.76677e-11	7.6441e-12
ATP5G3	-0.954568	10.0026	9.94042e-11	7.79268e-12
SLC12A7	-2.82504	9.99511	1.01132e-10	7.94104e-12
RANBP1	-1.1931	9.99289	1.01652e-10	7.99479e-12
LRPAP1	-1.25605	9.97856	1.05061e-10	8.27634e-12
IL10RA	1.93019	9.96643	1.08037e-10	8.52449e-12
ROMO1	-1.17344	9.96025	1.09584e-10	8.66055e-12
TMEM167	-1.07683	9.95835	1.10064e-10	8.71255e-12
SH3BGRL3	-0.73618	9.9434	1.1392e-10	9.03229e-12
MYL12A	-0.91424	9.88548	1.30172e-10	1.03374e-11
SNRNP27	-1.55835	9.87007	1.34874e-10	1.07281e-11
MRPS14	-1.22881	9.86934	1.35101e-10	1.07633e-11
PPP1CA	-0.834583	9.86663	1.35948e-10	1.08481e-11
PRPF31	-2.10574	9.85631	1.39215e-10	1.11266e-11
CANX	-0.886318	9.8424	1.43746e-10	1.1507e-11
RAB5C	-0.947378	9.83532	1.46111e-10	1.1715e-11
MFSD1	-1.18251	9.8295	1.4808e-10	1.18917e-11
GABARAP	-0.78868	9.81388	1.53505e-10	1.23665e-11
DPY30	-1.74808	9.81388	1.53505e-10	1.23496e-11
MALAT1	0.475213	9.80971	1.54984e-10	1.25068e-11
UNC93B1	-0.909421	9.80971	1.54984e-10	1.25251e-11
ENDOD1	-2.6702	9.77171	1.69156e-10	1.36921e-11
SDCBP	-0.811961	9.76392	1.72219e-10	1.39619e-11
RPL7A	-0.719804	9.74636	1.79324e-10	1.45608e-11
TNFAIP6	-2.59588	9.74189	1.81181e-10	1.47347e-11
2510009E07RIK	-2.65009	9.7355	1.83865e-10	1.49764e-11
GPD2	1.63185	9.72306	1.89207e-10	1.54356e-11
GSN	-1.15267	9.71179	1.94184e-10	1.58664e-11
MRPL12	-1.49705	9.7031	1.98109e-10	1.62124e-11
NDUFA2	-0.883431	9.69302	2.02758e-10	1.66187e-11
RPS26	-0.635716	9.62535	2.36949e-10	1.94513e-11
TPST2	-1.49739	9.61903	2.40418e-10	1.97666e-11
APBB1IP	1.54156	9.61098	2.44915e-10	2.01676e-11
PIM1	0.882285	9.60773	2.46758e-10	2.03823e-11
LARS2	0.742133	9.60773	2.46758e-10	2.03524e-11
CLEC4N	-1.42748	9.60328	2.493e-10	2.06241e-11
FAM162A	-1.6645	9.5926	2.55504e-10	2.11699e-11
NXPE5	-2.59611	9.58238	2.61591e-10	2.17075e-11
ZFYVE9	2.51505	9.58082	2.62529e-10	2.18188e-11
NAA38	-1.58902	9.57002	2.69138e-10	2.24025e-11
GFER	-2.16853	9.56951	2.69455e-10	2.24632e-11
DYNLL1	-0.935128	9.56683	2.71124e-10	2.26369e-11
SNX17	-1.47003	9.53424	2.92257e-10	2.44385e-11
RPL19	-0.55884	9.52107	3.01249e-10	2.52329e-11
COX5A	-0.907441	9.52107	3.01249e-10	2.52673e-11
PTPMT1	-1.74063	9.51976	3.02159e-10	2.53821e-11
SELENOW	-1.08748	9.51745	3.03772e-10	2.55563e-11
FYB	1.32415	9.50698	3.11187e-10	2.62199e-11
PSMB10	-1.12291	9.49384	3.20745e-10	2.70661e-11
ENO3	4.48695	9.48269	3.29089e-10	2.78121e-11
PSME2	-0.983593	9.47817	3.32528e-10	2.81451e-11
SIPA1L1	1.83687	9.47609	3.34123e-10	2.83227e-11
CST3	0.88609	9.46524	3.42579e-10	2.90832e-11
NDUFB5	-1.03929	9.46136	3.45649e-10	2.93879e-11
MPST	-3.05861	9.45768	3.48592e-10	2.96825e-11
PLP2	-1.52634	9.45304	3.52336e-10	3.00462e-11
PSMD13	-1.18783	9.45098	3.54012e-10	3.02794e-11
AOPEP	-1.43479	9.45098	3.54012e-10	3.02547e-11
LGALS9	-1.41418	9.44938	3.55319e-10	3.04365e-11
B2M	0.431972	9.44649	3.57689e-10	3.06851e-11
DNAJB11	-1.25384	9.44222	3.61224e-10	3.10344e-11
MMP8	-1.86629	9.44159	3.61747e-10	3.11255e-11
REEP5	-0.890914	9.40271	3.95634e-10	3.41803e-11
SAP30	-1.84863	9.40271	3.95634e-10	3.41924e-11
CEBPZOS	-1.9419	9.40271	3.95634e-10	3.40972e-11
PIK3AP1	1.49576	9.38013	4.16742e-10	3.60698e-11
UMPS	-2.3638	9.32528	4.72843e-10	4.09858e-11
MTLN	-1.89412	9.32128	4.77216e-10	4.14257e-11
RBPMS	2.831	9.31866	4.80112e-10	4.17383e-11
FNIP2	-1.59917	9.30624	4.94041e-10	4.30121e-11
LAMTOR3	-1.47328	9.29848	5.02948e-10	4.38516e-11
SERF2	-0.705803	9.28785	5.15406e-10	4.50036e-11
CYFIP2	3.02824	9.28739	5.15956e-10	4.51174e-11
RAB20	-1.46865	9.28502	5.18782e-10	4.54306e-11
PAG1	2.4584	9.28307	5.21108e-10	4.57007e-11
YWHAE	-0.789746	9.26747	5.40172e-10	4.74415e-11
CD44	0.728196	9.26137	5.4781e-10	4.81822e-11
ADH5	-1.56863	9.24514	5.68664e-10	5.00888e-11
HEG1	4.49517	9.2427	5.71875e-10	5.04445e-11
SPTSSA	-1.31557	9.23365	5.8392e-10	5.15815e-11
TOMM6	-0.905321	9.22098	6.01196e-10	5.31842e-11
CMTM3	-1.7095	9.22036	6.02056e-10	5.33371e-11
MRPL53	-2.00212	9.21662	6.07274e-10	5.38767e-11
RHOV	-2.19414	9.21336	6.11838e-10	5.43596e-11
TMEM189	-1.07483	9.21087	6.15364e-10	5.48298e-11
ARL3	-2.39053	9.21087	6.15364e-10	5.47539e-11
EIF1B	-1.36899	9.19911	6.32254e-10	5.64153e-11
CDK14	2.42177	9.19432	6.39267e-10	5.71225e-11
NDUFS6	-1.02112	9.17219	6.72687e-10	6.01946e-11
ASS1	-1.76691	9.15293	7.03188e-10	6.30135e-11
PIGYL	-2.31643	9.13792	7.27921e-10	6.53226e-11
TFEC	-2.29355	9.10782	7.80158e-10	7.01098e-11
CEACAM1	2.89097	9.1	7.94331e-10	7.14848e-11
SELENOH	-1.51497	9.09747	7.98976e-10	7.20046e-11
KRAS	1.26398	9.09119	8.10601e-10	7.31555e-11
NACA	-0.71367	9.07798	8.35637e-10	7.55216e-11
TMEM273	-2.84616	9.07021	8.50722e-10	7.69933e-11
PSMD3	-1.52882	9.06687	8.57301e-10	7.7698e-11
SMIM4	-1.65474	9.06642	8.58176e-10	7.79559e-11
PAK1	-1.84669	9.06642	8.58176e-10	7.79961e-11
CPQ	-2.13219	9.05918	8.72615e-10	7.94197e-11
EEF1D	-1.04875	9.05262	8.85883e-10	8.07402e-11
SAP30L	-1.81159	9.02281	9.48838e-10	8.65989e-11
RPL29	-0.72589	9.01678	9.62093e-10	8.79312e-11
GLRX	-1.24142	9.01272	9.7114e-10	8.88819e-11
VDAC3	-1.18818	8.99634	1.00845e-09	9.24256e-11
SMPDL3A	1.32462	8.98569	1.03349e-09	9.48521e-11
HMOX2	-1.49838	8.98072	1.04538e-09	9.60767e-11
MDFIC	-1.18042	8.96377	1.087e-09	1.0004e-10
CDK4	-1.61496	8.96194	1.09158e-09	1.00601e-10
CHCHD1	-1.18474	8.93526	1.16076e-09	1.07124e-10
CENPA	-1.382	8.92947	1.17632e-09	1.0871e-10
SLC12A6	2.24662	8.91044	1.22902e-09	1.13737e-10
RPLP0	-0.567658	8.90917	1.23263e-09	1.14349e-10
PARK7	-1.02473	8.90917	1.23263e-09	1.14385e-10
IL17RA	1.55174	8.88705	1.29703e-09	1.20527e-10
ATP5C1	-0.860823	8.88419	1.3056e-09	1.21656e-10
EMC6	-1.34187	8.88419	1.3056e-09	1.21589e-10
EIF3B	-1.20975	8.87541	1.33225e-09	1.2431e-10
CD300A	1.67671	8.8631	1.37058e-09	1.2806e-10
VPS29	-1.15477	8.85795	1.38693e-09	1.29765e-10
ATRAID	-1.50852	8.85646	1.39169e-09	1.30388e-10
COX7C	-0.71296	8.83897	1.44888e-09	1.35931e-10
LDHA	-0.950523	8.83847	1.45055e-09	1.36272e-10
FUNDC2	-1.46925	8.83541	1.46081e-09	1.37422e-10
IGSF8	-1.63517	8.81896	1.5172e-09	1.42921e-10
KRT80	3.11493	8.80395	1.57054e-09	1.48145e-10
TARM1	-2.05921	8.80203	1.5775e-09	1.49003e-10
PSMB1	-0.82828	8.79619	1.59886e-09	1.51224e-10
SPAG9	0.863706	8.79526	1.6023e-09	1.51754e-10
CLEC4D	-1.34174	8.78949	1.6237e-09	1.53988e-10
NDUFS8	-1.20678	8.7845	1.64249e-09	1.55979e-10
MRPS16	-1.36478	8.76559	1.71558e-09	1.63139e-10
NHP2	-1.29429	8.76394	1.72212e-09	1.6398e-10
PLBD2	-1.77519	8.75809	1.74545e-09	1.66424e-10
CIAO2A	-1.08645	8.75584	1.75454e-09	1.67514e-10
ETHE1	-1.5015	8.74795	1.78669e-09	1.70811e-10
CKB	-1.73474	8.72157	1.8986e-09	1.81753e-10
SDHB	-1.13162	8.72006	1.90521e-09	1.82628e-10
DNMT1	-1.81861	8.71229	1.93961e-09	1.86173e-10
ABRACL	-0.833825	8.69993	1.99556e-09	1.91798e-10
RPS12	-0.461045	8.69826	2.00328e-09	1.92795e-10
RNH1	-0.877224	8.69778	2.00549e-09	1.93263e-10
CENPE	-2.39183	8.68818	2.05031e-09	1.97844e-10
PTPN18	-0.863136	8.67549	2.11113e-09	2.0422e-10
NENF	-1.73718	8.67549	2.11113e-09	2.04251e-10
ERP29	-0.838336	8.65798	2.19797e-09	2.12932e-10
NT5E	-1.7638	8.65366	2.21994e-09	2.15344e-10
CPNE2	-1.97598	8.63993	2.29126e-09	2.22554e-10
NDUFS5	-1.0787	8.6377	2.30304e-09	2.23992e-10
DENND4A	1.04671	8.63497	2.31755e-09	2.25699e-10
PSMC6	-1.14869	8.6111	2.44849e-09	2.38763e-10
CD68	-0.958471	8.60935	2.45836e-09	2.40039e-10
GALNS	-1.83683	8.60676	2.47311e-09	2.41794e-10
TBCA	-0.952748	8.60669	2.4735e-09	2.42148e-10
APOC2	1.89248	8.60102	2.50601e-09	2.4565e-10
SSBP4	-1.32603	8.59492	2.54143e-09	2.49445e-10
PSMA7	-0.766009	8.58377	2.60752e-09	2.56265e-10
CCDC88C	2.85554	8.57354	2.6697e-09	2.62716e-10
SYCE2	-2.53943	8.56372	2.73071e-09	2.69068e-10
RPL15	-0.734837	8.55154	2.80842e-09	2.77083e-10
LSM14B	-2.87867	8.5342	2.92278e-09	2.88739e-10
ZMIZ1	1.4287	8.53169	2.93973e-09	2.90788e-10
IFT20	-1.37032	8.529	2.95801e-09	2.92973e-10
ACOT13	-2.15079	8.51991	3.02061e-09	2.99558e-10
TMED3	-1.25291	8.51322	3.06749e-09	3.04599e-10
AW112010	-1.8317	8.5048	3.12751e-09	3.10957e-10
IPO11	-2.74506	8.48733	3.25592e-09	3.24139e-10
TOR2A	-1.87003	8.4797	3.31363e-09	3.30307e-10
SVIL	1.62667	8.47464	3.35241e-09	3.346e-10
CASP6	-2.02552	8.46789	3.40493e-09	3.40275e-10
METAP2	-0.984061	8.4574	3.48817e-09	3.49039e-10
AI506816	-1.48223	8.4418	3.61577e-09	3.62268e-10
DOCK5	2.84139	8.44041	3.62737e-09	3.63893e-10
CMKLR1	-1.95076	8.43136	3.70374e-09	3.72026e-10
HMGN1	-1.42484	8.42566	3.75268e-09	3.77421e-10
EIF6	-1.15872	8.42148	3.789e-09	3.81556e-10
COPB2	-1.23558	8.41543	3.8421e-09	3.87394e-10
KCNK13	-2.31202	8.40877	3.90145e-09	3.93875e-10
RPL10A	-0.723551	8.39302	4.04554e-09	4.08937e-10
C3	-1.34153	8.38296	4.14037e-09	4.19051e-10
OAZ1	-0.667	8.37942	4.17422e-09	4.23009e-10
POP5	-1.82501	8.37728	4.19485e-09	4.25635e-10
DYNLRB1	-0.983188	8.3625	4.34013e-09	4.40928e-10
ATP5E	-0.685834	8.35182	4.44812e-09	4.53033e-10
HIGD1A	-1.0306	8.35182	4.44812e-09	4.52703e-10
NDUFB6	-1.13403	8.35169	4.44954e-09	4.53745e-10
AKAP13	1.09189	8.33739	4.59844e-09	4.69516e-10
ATP5D	-0.770753	8.33588	4.61442e-09	4.71735e-10
FTH1	-0.771916	8.33203	4.65557e-09	4.76536e-10
PGLS	-0.930242	8.30811	4.91913e-09	5.04141e-10
RPL3	-0.645146	8.30498	4.95478e-09	5.08426e-10
SRSF9	-0.990413	8.29276	5.09612e-09	5.23578e-10
ACO2	-1.22111	8.2776	5.27721e-09	5.42857e-10
TMEM39A	-2.25406	8.27599	5.29678e-09	5.45544e-10
IFI211	-1.56586	8.26511	5.43114e-09	5.60075e-10
CCDC34	-2.00188	8.26408	5.44405e-09	5.62101e-10
CADM1	-2.70912	8.26363	5.44963e-09	5.63372e-10
SLC22A4	-2.39021	8.25825	5.51757e-09	5.71098e-10
PSMC3	-1.01568	8.25449	5.56559e-09	5.76778e-10
NAXE	-1.86805	8.24988	5.62497e-09	5.83649e-10
MRPL28	-1.34747	8.23909	5.76652e-09	5.99072e-10
UCHL3	-1.94709	8.22056	6.01778e-09	6.25941e-10
SAMSN1	1.38981	8.21618	6.07882e-09	6.33066e-10
ARL2	-2.58721	8.20894	6.18107e-09	6.44502e-10
NCOA2	2.07353	8.20178	6.2838e-09	6.56014e-10
CFAP36	-2.16783	8.20149	6.28802e-09	6.57257e-10
PTPN7	-2.03969	8.16479	6.84243e-09	7.16078e-10
D10WSU102E	-2.14541	8.1637	6.85957e-09	7.18747e-10
GART	-2.15272	8.15923	6.93051e-09	7.27063e-10
RPL35	-0.722596	8.15744	6.9592e-09	7.3096e-10
HNRNPA1	-0.846247	8.15334	7.02525e-09	7.38793e-10
PSMB5	-0.903294	8.14491	7.16298e-09	7.5419e-10
RPL14	-0.695645	8.13459	7.33522e-09	7.7326e-10
FRMD4A	-2.3785	8.12407	7.51493e-09	7.93163e-10
PHF5A	-1.10615	8.11328	7.70404e-09	8.14104e-10
EIF2S2	-0.848553	8.09711	7.99637e-09	8.46015e-10
TGFBR1	1.90309	8.09412	8.05155e-09	8.52879e-10
RPL31	-0.683955	8.09105	8.10864e-09	8.60994e-10
DPP7	-2.75808	8.09105	8.10864e-09	8.60632e-10
HIP1	2.35274	8.08327	8.25521e-09	8.77609e-10
EIF4G3	1.51274	8.07754	8.36485e-09	8.90331e-10
CCR2	-0.925663	8.07103	8.49117e-09	9.04859e-10
ADAP2	-1.78728	8.06612	8.58767e-09	9.16237e-10
NCEH1	-1.30381	8.06588	8.59255e-09	9.17853e-10
GM5617	-2.25125	8.06501	8.60976e-09	9.20789e-10
TMED9	-0.846799	8.05904	8.72895e-09	9.35761e-10
TMEM258	-0.89736	8.05904	8.72895e-09	9.3569e-10
ESPL1	-2.54339	8.0461	8.99287e-09	9.65201e-10
MRPS15	-1.32785	8.03781	9.16621e-09	9.84973e-10
CD244A	2.19647	8.01388	9.68548e-09	1.04201e-09
SSNA1	-1.48794	8.0135	9.69392e-09	1.04415e-09
MBD3	-1.42816	8.00976	9.77775e-09	1.05443e-09
SELENOF	-0.842024	8.00948	9.78416e-09	1.05637e-09
SMPDL3B	3.10821	8.00806	9.81601e-09	1.06106e-09
PFN1	-0.613418	8.00793	9.81909e-09	1.0627e-09
CNOT7	-1.70478	8.00793	9.81909e-09	1.06389e-09
PSMB4	-0.768099	8.00527	9.87932e-09	1.07168e-09
SETBP1	6.44228	7.99832	1.00387e-08	1.09024e-09
MIS12	-2.38083	7.99628	1.00861e-08	1.09667e-09
FCHO2	1.40372	7.99234	1.0178e-08	1.10797e-09
HIVEP2	2.08172	7.97066	1.06989e-08	1.16604e-09
SF3A1	-1.71465	7.95983	1.09692e-08	1.19689e-09
GMPR2	-2.1021	7.95755	1.10267e-08	1.20457e-09
GDE1	-1.16213	7.95137	1.11847e-08	1.22326e-09
BEND4	-2.2749	7.9401	1.14789e-08	1.2569e-09
POLE3	-1.95889	7.93125	1.17152e-08	1.28427e-09
KCTD17	-2.99618	7.89958	1.26015e-08	1.38304e-09
VPS72	-2.16686	7.89795	1.2649e-08	1.38985e-09
SGMS1	2.26834	7.88936	1.29015e-08	1.41925e-09
BSG	-0.898763	7.8682	1.35455e-08	1.49182e-09
ACADL	-1.28117	7.86292	1.37114e-08	1.51183e-09
NAGPA	-1.88104	7.8607	1.37815e-08	1.52132e-09
PEBP1	-0.958053	7.84579	1.4263e-08	1.57629e-09
LAT2	-1.11468	7.83796	1.45224e-08	1.60682e-09
NDUFV2	-1.0849	7.83311	1.46856e-08	1.62674e-09
RAP1GAP2	3.12284	7.82722	1.48862e-08	1.65086e-09
CMTM7	-0.905842	7.8237	1.50071e-08	1.66618e-09
HSBP1	-1.04484	7.82192	1.50687e-08	1.67495e-09
NELFE	-1.90693	7.81426	1.53371e-08	1.70673e-09
DCTN3	-1.02622	7.80625	1.56226e-08	1.7405e-09
GAB2	1.74096	7.80068	1.58243e-08	1.76498e-09
ACBD3	-1.25216	7.78684	1.63364e-08	1.82418e-09
SLC8A1	2.17697	7.78265	1.64948e-08	1.84397e-09
CCND3	1.77612	7.77689	1.67152e-08	1.87074e-09
TTC27	-2.92379	7.75914	1.74123e-08	1.95098e-09
COMMD4	-1.33052	7.75384	1.76262e-08	1.97719e-09
CUEDC2	-1.16982	7.7504	1.77664e-08	1.99518e-09
STING1	-1.3744	7.74757	1.78825e-08	2.0105e-09
HPGD	3.58183	7.74757	1.78826e-08	2.01279e-09
VWA5A	-1.19399	7.74319	1.80638e-08	2.03549e-09
CCT8	-0.921448	7.72419	1.88718e-08	2.12894e-09
GNA12	-1.55836	7.72338	1.8907e-08	2.13532e-09
DIAPH1	0.803922	7.71322	1.93543e-08	2.18831e-09
LMF2	-2.18644	7.70783	1.9596e-08	2.21813e-09
SNHG3	-1.6755	7.69473	2.01963e-08	2.28866e-09
CITED2	-1.37974	7.68841	2.04922e-08	2.32481e-09
CIAO2B	-1.53661	7.66743	2.15063e-08	2.44259e-09
ACER3	1.65434	7.65752	2.20029e-08	2.50179e-09
GALC	-1.87094	7.65683	2.20381e-08	2.50861e-09
PSME1	-0.773024	7.65175	2.22974e-08	2.54097e-09
ASAP1	1.43228	7.64827	2.24763e-08	2.56422e-09
D8ERTD738E	-0.695347	7.63802	2.30135e-08	2.62844e-09
UQCR10	-0.807291	7.6231	2.38175e-08	2.72331e-09
EIF5A	-0.744379	7.61983	2.39976e-08	2.74695e-09
GM46224	-1.68089	7.61602	2.42091e-08	2.77424e-09
SNX6	-1.21019	7.61537	2.42453e-08	2.78149e-09
PGD	-0.810232	7.61321	2.43663e-08	2.79847e-09
MRPS24	-1.07189	7.61135	2.44707e-08	2.81359e-09
SNRPB2	-1.12914	7.60922	2.45914e-08	2.8306e-09
NPM1	-0.709418	7.60851	2.46317e-08	2.84151e-09
EXOSC8	-1.47154	7.60851	2.46317e-08	2.84066e-09
BLM	-2.36798	7.60513	2.48237e-08	2.86683e-09
PPP2R5C	1.4734	7.60025	2.51043e-08	2.90243e-09
IL11RA1	-2.5116	7.58946	2.57357e-08	2.97871e-09
MYL6	-0.565224	7.58369	2.60802e-08	3.02191e-09
RPL39	-0.550914	7.5789	2.63694e-08	3.05878e-09
FAM98B	-2.08277	7.57324	2.67151e-08	3.10228e-09
SLC25A11	-1.27579	7.5693	2.69586e-08	3.134e-09
BBIP1	-1.21913	7.55263	2.80135e-08	3.2602e-09
POT1B	2.8975	7.54805	2.83109e-08	3.30204e-09
PTCD3	-2.69179	7.54805	2.83109e-08	3.29952e-09
RASSF3	1.50093	7.54332	2.86205e-08	3.34179e-09
SEM1	-0.62254	7.53856	2.89359e-08	3.38231e-09
MRPL35	-1.57738	7.53023	2.94964e-08	3.45158e-09
FAM117B	1.33765	7.52894	2.95839e-08	3.46966e-09
PSMB3	-0.800701	7.52894	2.95839e-08	3.47314e-09
KDELR1	-1.1698	7.52894	2.95839e-08	3.47214e-09
TGM2	0.869864	7.52793	2.96528e-08	3.485e-09
SCOC	-2.04084	7.52743	2.9687e-08	3.49282e-09
NDUFA13	-0.704976	7.50619	3.11755e-08	3.67192e-09
TMPO	-1.44417	7.49609	3.19086e-08	3.76232e-09
S100A8	-0.02004	7.49585	3.19264e-08	3.76931e-09
S100A13	-0.836939	7.49585	3.19264e-08	3.77256e-09
HAVCR2	1.46155	7.49377	3.20798e-08	3.79478e-09
GLRX2	-1.42036	7.49167	3.2235e-08	3.82136e-09
TOP2A	-2.15917	7.49167	3.2235e-08	3.81929e-09
SLC3A2	-0.75923	7.49085	3.22959e-08	3.83269e-09
PSMD1	-0.986731	7.49042	3.23279e-08	3.84061e-09
EDF1	-0.825949	7.48627	3.26381e-08	3.88163e-09
MBP	2.35802	7.48097	3.30391e-08	3.93352e-09
LNPEP	1.2924	7.47931	3.31661e-08	3.95288e-09
NDUFB11	-0.84275	7.47533	3.34711e-08	3.99349e-09
HEXB	-0.967077	7.46841	3.4009e-08	4.062e-09
HTR7	-2.54235	7.46046	3.46369e-08	4.14142e-09
HIRIP3	-2.67612	7.45888	3.47629e-08	4.16091e-09
SKIL	1.05334	7.45857	3.47881e-08	4.16837e-09
RBM3	-0.689934	7.44519	3.58764e-08	4.30334e-09
CHCHD2	-0.602232	7.43634	3.66151e-08	4.40128e-09
RPL36A	-0.632793	7.43634	3.66151e-08	4.39778e-09
CHMP2A	-0.821845	7.43162	3.70153e-08	4.45411e-09
UBA52	-0.756329	7.4215	3.78875e-08	4.56389e-09
COA3	-1.26092	7.41977	3.80391e-08	4.587e-09
1810058I24RIK	-1.05533	7.40422	3.94253e-08	4.75918e-09
DDX39	-1.3803	7.40324	3.95146e-08	4.775e-09
UTRN	1.6735	7.38545	4.11674e-08	4.97997e-09
CEP290	-2.77644	7.37803	4.18769e-08	5.07113e-09
COX14	-1.02958	7.37694	4.19814e-08	5.08914e-09
KLHL2	1.69256	7.37296	4.2368e-08	5.14141e-09
CENPB	-1.20443	7.36672	4.29812e-08	5.2213e-09
NSD3	1.39186	7.36378	4.32733e-08	5.2623e-09
ARL1	-1.10557	7.36187	4.34642e-08	5.29105e-09
HSP90AB1	-0.579276	7.34728	4.49492e-08	5.47755e-09
FAM110A	-1.61817	7.34617	4.50641e-08	5.49731e-09
PLA2G4A	-1.42405	7.33639	4.60904e-08	5.62837e-09
ANAPC13	-1.19234	7.33305	4.64464e-08	5.67777e-09
ACAT1	-1.42239	7.32542	4.72689e-08	5.78434e-09
EIF4A1	-0.637948	7.32092	4.77615e-08	5.85071e-09
KLF3	1.62653	7.31654	4.82458e-08	5.91681e-09
PSMB8	-0.788807	7.31654	4.82458e-08	5.92233e-09
REEP3	-1.12459	7.29237	5.10071e-08	6.26779e-09
PSMC4	-1.12112	7.26276	5.46056e-08	6.71694e-09
MYO1G	1.95017	7.2515	5.60397e-08	6.90049e-09
CBFA2T3	2.82687	7.24444	5.69588e-08	7.02092e-09
PIP4K2A	1.58723	7.24013	5.75272e-08	7.09832e-09
BTG2	1.13068	7.23811	5.7795e-08	7.13873e-09
HSPA8	-0.570083	7.22327	5.98038e-08	7.39448e-09
H2-K1	0.631176	7.2231	5.98276e-08	7.4203e-09
NARS	-0.883782	7.2231	5.98276e-08	7.4155e-09
RPF2	-2.25846	7.2231	5.98276e-08	7.4071e-09
ARRB2	-1.11005	7.20309	6.2649e-08	7.77821e-09
TOMM5	-1.08404	7.19784	6.34107e-08	7.88087e-09
SNHG1	-1.36675	7.1938	6.40031e-08	7.96266e-09
POLR2C	-1.32005	7.18971	6.46086e-08	8.04623e-09
USP32	1.92427	7.17945	6.61536e-08	8.24707e-09
PA2G4	-1.23717	7.17519	6.6805e-08	8.33679e-09
ARHGAP45	1.35093	7.16722	6.80421e-08	8.49984e-09
REXO2	-0.996836	7.15332	7.02557e-08	8.78533e-09
UQCRQ	-0.655976	7.15216	7.04439e-08	8.81784e-09
COMMD8	-1.0788	7.14719	7.12548e-08	8.92842e-09
CHPF2	-2.23653	7.13207	7.37779e-08	9.25398e-09
POLR2F	-1.05783	7.13024	7.40902e-08	9.30259e-09
FAM49B	0.836588	7.12735	7.45853e-08	9.37427e-09
PTGS1	-1.92402	7.12703	7.46399e-08	9.39065e-09
INF2	-1.74155	7.12252	7.54192e-08	9.4983e-09
ADAM15	-0.947406	7.11125	7.74018e-08	9.75786e-09
PSMA5	-0.873221	7.10362	7.87738e-08	9.94087e-09
NOLC1	-1.52136	7.10062	7.93188e-08	1.00299e-08
SLPI	-2.01516	7.10062	7.93188e-08	1.002e-08
HTATIP2	-1.61253	7.09931	7.95588e-08	1.00703e-08
1110038B12RIK	-1.40307	7.08893	8.14835e-08	1.03244e-08
GLIPR2	-1.56404	7.08347	8.25141e-08	1.04655e-08
C1QBP	-1.25873	7.07719	8.37164e-08	1.06286e-08
KIF11	-2.30547	7.07591	8.3964e-08	1.06708e-08
SPCS1	-0.903183	7.07429	8.42767e-08	1.07212e-08
MRPS18C	-1.08985	7.07334	8.44625e-08	1.07557e-08
ABI3	2.3396	7.06884	8.53405e-08	1.08804e-08
PSMD6	-1.13199	7.06884	8.53405e-08	1.08892e-08
MRTFA	2.4332	7.06099	8.68985e-08	1.1103e-08
SAMM50	-1.2125	7.06099	8.68985e-08	1.11102e-08
NR2C2AP	-1.95642	7.01587	9.64113e-08	1.23387e-08
RUVBL2	-2.15415	7.01336	9.69717e-08	1.24228e-08
TRAPPC6A	-1.40195	7.0127	9.71189e-08	1.2454e-08
RUNX1	1.23854	7.00532	9.87835e-08	1.268e-08
PDE2A	-2.39814	7.00479	9.89023e-08	1.27079e-08
TMA7	-0.703557	7.00405	9.90717e-08	1.27423e-08
TCEAL9	-1.20629	6.992	1.01858e-07	1.31137e-08
SDHD	-1.07304	6.98575	1.03337e-07	1.33172e-08
PAICS	-1.36155	6.98336	1.03906e-07	1.34039e-08
PLPBP	-1.551	6.98311	1.03967e-07	1.34249e-08
E230029C05RIK	2.30077	6.97759	1.05294e-07	1.36098e-08
UFC1	-0.990045	6.97626	1.05618e-07	1.36727e-08
MS4A8A	-2.01997	6.97626	1.05618e-07	1.36785e-08
SMOX	-1.07686	6.97379	1.06222e-07	1.37702e-08
FOXP1	1.13293	6.96944	1.07291e-07	1.39225e-08
NDST1	-2.08356	6.96622	1.08088e-07	1.40398e-08
NDUFA1	-0.74635	6.95377	1.11233e-07	1.44624e-08
RRBP1	-0.660859	6.95147	1.11823e-07	1.45534e-08
APP	-0.642729	6.9448	1.13553e-07	1.47931e-08
ZBP1	-1.36329	6.94478	1.13559e-07	1.48083e-08
POLR2J	-1.06053	6.93269	1.16763e-07	1.5241e-08
RPL32	-0.584066	6.9307	1.17301e-07	1.53261e-08
CELF2	1.33242	6.92884	1.17804e-07	1.54069e-08
PSMC2	-1.16721	6.92398	1.1913e-07	1.55955e-08
RPS18	-0.599892	6.91628	1.21262e-07	1.589e-08
RASA3	1.56424	6.91403	1.21891e-07	1.5988e-08
MACF1	1.16812	6.90088	1.25639e-07	1.64956e-08
DDOST	-0.951888	6.87701	1.32736e-07	1.74443e-08
MRPL52	-0.654059	6.87554	1.33186e-07	1.75205e-08
SLC12A4	-2.28264	6.86778	1.35589e-07	1.78538e-08
RPL10	-0.57891	6.86465	1.36569e-07	1.80003e-08
TFDP1	-1.63231	6.86444	1.36635e-07	1.80264e-08
EEF1A1	-0.354122	6.85947	1.38207e-07	1.82514e-08
GPR132	1.15467	6.8532	1.40215e-07	1.85345e-08
MAPK7	-2.63373	6.85243	1.40464e-07	1.85854e-08
SLC35B1	-1.30399	6.83541	1.4608e-07	1.93469e-08
CCDC115	-1.49206	6.83322	1.46819e-07	1.94635e-08
AK6	-1.40439	6.80379	1.57114e-07	2.08483e-08
LGMN	-1.32472	6.78574	1.6378e-07	2.17538e-08
RGS2	1.01828	6.77981	1.66031e-07	2.2074e-08
RIPK2	2.44074	6.77332	1.68531e-07	2.24279e-08
PDE4D	-1.44396	6.77278	1.68743e-07	2.24775e-08
ARHGAP25	2.46457	6.76967	1.69952e-07	2.26603e-08
ELMO1	1.51407	6.7695	1.70021e-07	2.26912e-08
UBB	-0.562582	6.76854	1.70395e-07	2.27627e-08
TMEM51	2.37664	6.76661	1.71154e-07	2.2886e-08
SDC1	-2.32962	6.7626	1.72742e-07	2.31204e-08
ATP5MPL	-0.595762	6.75876	1.74276e-07	2.33478e-08
CCL2	-1.31898	6.75626	1.75282e-07	2.3505e-08
CBX1	-1.36853	6.74902	1.78229e-07	2.39229e-08
CXCL10	-2.6451	6.74677	1.79156e-07	2.40702e-08
EIF3I	-0.857133	6.73191	1.8539e-07	2.49313e-08
PSMD4	-0.883129	6.72878	1.86732e-07	2.51357e-08
CIB1	-1.12442	6.72474	1.88477e-07	2.53945e-08
ANXA1	-0.948533	6.72169	1.89808e-07	2.5598e-08
PSMG1	-2.44413	6.71928	1.90861e-07	2.57643e-08
NDUFB7	-0.731817	6.70826	1.95769e-07	2.6452e-08
BAX	-0.846696	6.69858	2.00181e-07	2.70735e-08
HK3	-1.31541	6.69775	2.00563e-07	2.71508e-08
PFDN1	-1.19011	6.69568	2.01521e-07	2.73062e-08
KMT2E	1.23419	6.69455	2.02047e-07	2.74032e-08
PSMD7	-0.923153	6.69128	2.03574e-07	2.76363e-08
CNPY2	-1.15596	6.68025	2.08807e-07	2.83733e-08
RPS5	-0.545509	6.6739	2.11883e-07	2.88182e-08
U2AF1L4	-1.93346	6.66826	2.14656e-07	2.92227e-08
MICOS13	-0.940394	6.66543	2.16056e-07	2.94409e-08
SMARCA2	1.95321	6.66511	2.16219e-07	2.94907e-08
HMGB2	-1.43346	6.66165	2.17945e-07	2.97816e-08
CD38	-2.092	6.66165	2.17945e-07	2.97784e-08
MYDGF	-0.973844	6.63888	2.2968e-07	3.14145e-08
NUDC	-1.0211	6.63722	2.3056e-07	3.15642e-08
NDUFA7	-0.745154	6.63285	2.32891e-07	3.1913e-08
GGH	-0.976726	6.62949	2.34696e-07	3.21903e-08
MTFR1L	-1.49582	6.62446	2.37431e-07	3.25957e-08
GM15987	3.3829	6.62158	2.39014e-07	3.28435e-08
SNRPD3	-0.915045	6.61841	2.40764e-07	3.31146e-08
THOC6	-1.6587	6.61834	2.408e-07	3.31502e-08
HNRNPK	-0.607009	6.6121	2.44288e-07	3.36615e-08
PRDX2	-0.752164	6.61201	2.44337e-07	3.36996e-08
HVCN1	-2.29887	6.60935	2.45838e-07	3.39379e-08
SELENOP	-1.26363	6.60535	2.48111e-07	3.42833e-08
CERK	-1.19392	6.60308	2.49416e-07	3.45272e-08
HTT	-1.33419	6.60308	2.49416e-07	3.45056e-08
LZTFL1	-1.78162	6.60016	2.51097e-07	3.47918e-08
CCT3	-0.97693	6.59875	2.51911e-07	3.49368e-08
RRM2	-2.34721	6.58744	2.58559e-07	3.58917e-08
SLAMF7	-1.79344	6.58339	2.60984e-07	3.62616e-08
NDUFB4	-0.862296	6.5739	2.6675e-07	3.70968e-08
TPM3	-0.59525	6.57055	2.68816e-07	3.74183e-08
ARPC4	-0.653747	6.56914	2.69685e-07	3.75737e-08
ALG5	-1.45058	6.5632	2.73403e-07	3.81265e-08
TMEM106A	-1.19545	6.55365	2.79479e-07	3.90095e-08
UQCC2	-0.874173	6.53849	2.8941e-07	4.04325e-08
TCOF1	-1.21212	6.53839	2.89478e-07	4.04789e-08
CD300E	5.52415	6.52677	2.97325e-07	4.16182e-08
H1F0	-1.53226	6.52677	2.97325e-07	4.1652e-08
LAMP1	-0.581519	6.52648	2.9752e-07	4.17173e-08
MDH2	-0.815654	6.51515	3.05388e-07	4.28594e-08
SAT1	0.994757	6.51124	3.0815e-07	4.32864e-08
TMEM176B	-1.63804	6.51029	3.08821e-07	4.34199e-08
PIN4	-1.05576	6.50361	3.1361e-07	4.41332e-08
CACYBP	-1.02276	6.50279	3.14202e-07	4.42566e-08
IFI27	-1.41936	6.49927	3.16757e-07	4.46569e-08
PLK4	-2.22583	6.49921	3.168e-07	4.47033e-08
DNAJC15	-0.946407	6.49712	3.18329e-07	4.49596e-08
IFI209	-1.48346	6.48765	3.25351e-07	4.59929e-08
VILL	-2.05759	6.48611	3.26503e-07	4.61973e-08
IFI35	-1.49405	6.4696	3.3916e-07	4.80315e-08
CAMK1D	0.946831	6.46741	3.40868e-07	4.83168e-08
LMF1	-2.42462	6.45955	3.47097e-07	4.92439e-08
MED9	-2.08571	6.45557	3.50295e-07	4.97423e-08
COX6A1	-0.668117	6.44881	3.55789e-07	5.05678e-08
RPL13	-0.478759	6.43498	3.67299e-07	5.22505e-08
AP2M1	-0.856057	6.43478	3.6747e-07	5.23218e-08
ITPRIPL2	-1.18807	6.43011	3.71441e-07	5.29345e-08
ALCAM	1.22526	6.42881	3.72555e-07	5.31407e-08
PDAP1	-0.894509	6.42151	3.78868e-07	5.40895e-08
EXT1	1.55048	6.41788	3.82049e-07	5.45923e-08
GPX1	0.757746	6.41665	3.83137e-07	5.47966e-08
EIF3C	-0.712346	6.40243	3.95883e-07	5.67205e-08
IL18BP	-1.98794	6.40243	3.95883e-07	5.66938e-08
FKBP3	-1.20619	6.39454	4.0314e-07	5.78117e-08
MPV17	-2.27494	6.39201	4.05503e-07	5.82022e-08
CCDC167	-2.12385	6.391	4.06444e-07	5.83891e-08
INPPL1	-2.16156	6.38817	4.091e-07	5.88229e-08
MYOF	-1.13655	6.38763	4.09608e-07	5.89481e-08
DMKN	-1.77756	6.38688	4.10314e-07	5.91019e-08
RPL11	-0.534891	6.36601	4.30515e-07	6.20667e-08
NONO	-0.84861	6.35724	4.39298e-07	6.33888e-08
TAX1BP3	-1.64784	6.3388	4.58351e-07	6.61966e-08
SSBP1	-1.18919	6.33292	4.64606e-07	6.7159e-08
LYN	0.799881	6.33173	4.65876e-07	6.74021e-08
PFDN4	-1.48072	6.32461	4.73581e-07	6.85771e-08
POLD4	-0.944257	6.3236	4.74684e-07	6.87974e-08
PHGDH	-2.33621	6.31678	4.82193e-07	6.99472e-08
FRY	1.93402	6.3085	4.91472e-07	7.13559e-08
TEX264	-1.66992	6.30808	4.91949e-07	7.14878e-08
PSMB9	-0.890072	6.30634	4.93923e-07	7.18376e-08
TPT1	-0.382116	6.30558	4.94784e-07	7.20259e-08
CLEC4A1	1.32383	6.30153	4.99421e-07	7.27646e-08
ZBTB16	4.25086	6.30054	5.00569e-07	7.29956e-08
MMADHC	-1.46434	6.29727	5.04347e-07	7.36109e-08
GTF3C6	-1.45127	6.29679	5.04903e-07	7.37564e-08
EIF2S1	-0.958448	6.29278	5.09593e-07	7.45065e-08
NDUFB10	-0.69547	6.28444	5.19469e-07	7.60166e-08
BCL6	1.82551	6.27266	5.33753e-07	7.8175e-08
NUP62	-1.73969	6.27233	5.34163e-07	7.83441e-08
NCAPH	-2.5159	6.27233	5.34163e-07	7.83711e-08
SS18L2	-2.04676	6.26377	5.44792e-07	8.00001e-08
MRPL30	-0.838701	6.2607	5.48659e-07	8.06378e-08
STAT5B	2.01177	6.24221	5.72521e-07	8.42179e-08
PRKCSH	-1.07317	6.24117	5.7389e-07	8.44924e-08
ZNHIT6	-2.59282	6.224	5.97037e-07	8.79765e-08
PSMA6	-0.775942	6.21837	6.04823e-07	8.92779e-08
MRPS26	-1.37338	6.21837	6.04823e-07	8.92454e-08
MRPL45	-1.84235	6.21489	6.09685e-07	9.00733e-08
ASH2L	-1.78542	6.21156	6.14378e-07	9.08449e-08
MRPL11	-1.37411	6.20965	6.17089e-07	9.13245e-08
DEF6	2.01602	6.20765	6.1994e-07	9.19044e-08
CENPX	-0.993023	6.20765	6.1994e-07	9.18595e-08
IFNGR1	0.986056	6.20701	6.20848e-07	9.21181e-08
RACGAP1	-1.77979	6.20459	6.24318e-07	9.27126e-08
CUTA	-0.89388	6.19881	6.32683e-07	9.40355e-08
BLVRB	-1.08156	6.19038	6.45092e-07	9.59621e-08
GPI1	-0.643584	6.15567	6.98767e-07	1.04036e-07
MRPL57	-0.900433	6.14402	7.17764e-07	1.07022e-07
B3GNT5	-1.27935	6.14402	7.17764e-07	1.07047e-07
BUD13	-2.62013	6.13721	7.29105e-07	1.08831e-07
PBXIP1	1.71795	6.12896	7.43091e-07	1.11014e-07
RCAN3	-2.47565	6.12665	7.47052e-07	1.11701e-07
PSMD14	-0.853278	6.12484	7.50177e-07	1.12264e-07
SF3B5	-0.737594	6.12456	7.50659e-07	1.12431e-07
ZFAND5	0.967886	6.12447	7.50815e-07	1.12551e-07
CCPG1	2.10153	6.12174	7.55539e-07	1.13355e-07
SAP18	-1.01876	6.12053	7.57645e-07	1.13864e-07
PDCL3	-1.09546	6.12053	7.57645e-07	1.13821e-07
NGP	0.957878	6.11196	7.72744e-07	1.16232e-07
SSU72	-0.852126	6.10203	7.90625e-07	1.19022e-07
THEMIS2	2.44244	6.09505	8.03434e-07	1.21053e-07
EIF4E	-0.88797	6.09067	8.11569e-07	1.22453e-07
SERPINB8	-1.84343	6.09067	8.11569e-07	1.22589e-07
FAAP20	-2.00876	6.09067	8.11569e-07	1.22537e-07
SRA1	-0.988307	6.0877	8.17148e-07	1.23536e-07
ERH	-1.04207	6.08618	8.20013e-07	1.24073e-07
DDX39B	-0.922605	6.0822	8.27566e-07	1.25322e-07
LAMTOR1	-0.777145	6.07493	8.41537e-07	1.27545e-07
MAGOHB	-1.3902	6.07051	8.50134e-07	1.28956e-07
ENO1	-0.784572	6.07036	8.50435e-07	1.2911e-07
GCSH	-1.15759	6.05889	8.73189e-07	1.32676e-07
CAMKK2	1.61973	6.05755	8.75896e-07	1.33284e-07
SRP14	-0.724604	6.05755	8.75896e-07	1.3331e-07
MRPL20	-0.714903	6.05518	8.80688e-07	1.34152e-07
SNRPE	-0.682618	6.0501	8.9104e-07	1.35842e-07
GLOD4	-1.25465	6.04945	8.92374e-07	1.3616e-07
MRPL40	-1.63981	6.04788	8.95611e-07	1.36768e-07
FLNA	0.785	6.04409	9.03466e-07	1.38082e-07
RPL4	-0.516462	6.03579	9.20902e-07	1.40865e-07
PPP1R11	-1.18054	6.03437	9.2392e-07	1.41444e-07
TSR3	-2.53386	6.03046	9.32273e-07	1.42842e-07
NAPSA	0.890618	6.02904	9.35323e-07	1.43428e-07
SRGN	0.194655	6.01711	9.61371e-07	1.47545e-07
SYNJ2	-2.15409	6.01472	9.66683e-07	1.48484e-07
CLEC10A	-2.67065	5.97631	1.05608e-06	1.62349e-07
ATP5A1	-0.580248	5.96411	1.08616e-06	1.67112e-07
NEDD8	-0.560424	5.95279	1.11483e-06	1.71666e-07
IKBKB	1.28856	5.94578	1.13298e-06	1.74605e-07
CFDP1	-1.11911	5.94137	1.14455e-06	1.76533e-07
CCT6A	-0.735148	5.93762	1.15446e-06	1.78209e-07
RAC1	-0.483354	5.92827	1.17958e-06	1.82238e-07
GNPTAB	-1.32766	5.92309	1.19375e-06	1.84579e-07
ZCCHC24	-1.51519	5.91978	1.20287e-06	1.86142e-07
CNIH1	-1.19833	5.91468	1.21709e-06	1.88498e-07
SDC3	-1.11159	5.90837	1.23489e-06	1.91412e-07
TBCB	-0.816228	5.90048	1.25752e-06	1.9508e-07
OST4	-0.636748	5.89351	1.27789e-06	1.98403e-07
HMGN2	-1.1945	5.88702	1.29712e-06	2.01553e-07
SERF1	-2.01773	5.88332	1.30821e-06	2.03444e-07
GIPC1	-1.79275	5.87856	1.32265e-06	2.05858e-07
GM10076	-0.707775	5.87266	1.34072e-06	2.08842e-07
GBP7	-1.42466	5.86993	1.34919e-06	2.10333e-07
B3GNT8	-2.19358	5.86993	1.34919e-06	2.10505e-07
HIST1H2AP	-2.65014	5.86725	1.35752e-06	2.11978e-07
CHURC1	-1.12359	5.86694	1.35849e-06	2.12303e-07
IFT27	-2.13736	5.86567	1.36249e-06	2.13101e-07
FAM126A	2.03782	5.86139	1.37598e-06	2.15387e-07
SMIM26	-2.14924	5.85079	1.40997e-06	2.20887e-07
CD84	-1.01164	5.84717	1.42177e-06	2.22916e-07
RGS1	-1.05388	5.8292	1.48184e-06	2.32524e-07
PRUNE1	-2.03529	5.82285	1.50366e-06	2.36138e-07
TMX2	-2.00324	5.819	1.51705e-06	2.38435e-07
PRMT5	-2.2712	5.81327	1.53718e-06	2.41795e-07
TMC6	2.59799	5.80895	1.55257e-06	2.44414e-07
NADK	1.38333	5.79627	1.59857e-06	2.51859e-07
SDHC	-1.00101	5.78587	1.63731e-06	2.58172e-07
MORRBID	-1.00252	5.78441	1.64283e-06	2.59251e-07
SNX8	-1.30248	5.78258	1.64977e-06	2.60557e-07
TGFBR3	5.27057	5.77938	1.66194e-06	2.62691e-07
TWF2	-0.882562	5.77849	1.66535e-06	2.63442e-07
MRPS5	-1.84393	5.77645	1.67323e-06	2.64901e-07
NDUFA5	-0.863268	5.77596	1.67509e-06	2.6541e-07
SWI5	-0.704466	5.76952	1.70012e-06	2.69593e-07
DOCK8	1.38678	5.76548	1.71602e-06	2.72332e-07
USF3	2.36129	5.76449	1.71994e-06	2.73173e-07
IMPDH2	-1.08688	5.75024	1.7773e-06	2.8251e-07
HINT1	-0.564059	5.74459	1.80057e-06	2.86669e-07
HDAC2	-1.56139	5.74459	1.80057e-06	2.86647e-07
CD47	0.882616	5.74432	1.8017e-06	2.87078e-07
SRFBP1	-2.29352	5.73925	1.82283e-06	2.90678e-07
CYP20A1	-1.84319	5.73743	1.83049e-06	2.92132e-07
EMP3	-0.540079	5.73474	1.84187e-06	2.94183e-07
MRFAP1	-0.616999	5.7277	1.87197e-06	2.99229e-07
CCNL1	0.841218	5.72085	1.90172e-06	3.04227e-07
DIAPH2	1.34972	5.72026	1.90432e-06	3.04885e-07
VMA21	-1.04021	5.7199	1.90592e-06	3.05384e-07
KLF9	2.10152	5.7105	1.94762e-06	3.12315e-07
MEF2D	1.36037	5.71046	1.94776e-06	3.12834e-07
KANSL1	1.36035	5.71046	1.94776e-06	3.12706e-07
ADD3	1.46505	5.71016	1.94912e-06	3.13301e-07
DAD1	-0.559282	5.70898	1.95443e-06	3.14403e-07
SNHG6	-1.30972	5.70852	1.95652e-06	3.14988e-07
GDA	0.837132	5.70612	1.96736e-06	3.16984e-07
VPS35	-0.817067	5.69728	2.00781e-06	3.23759e-07
UTP15	-2.13376	5.69549	2.01609e-06	3.25351e-07
IDH3A	-1.57924	5.69249	2.03006e-06	3.27863e-07
SAMHD1	0.764369	5.68282	2.0758e-06	3.35514e-07
FARSB	-1.74069	5.67291	2.12371e-06	3.43529e-07
SSRP1	-1.00521	5.67192	2.12854e-06	3.44582e-07
HPF1	-0.946844	5.67028	2.13657e-06	3.46154e-07
NUDT21	-0.936392	5.65338	2.22135e-06	3.60173e-07
CCDC138	-2.50755	5.65296	2.22352e-06	3.60807e-07
INPP5D	1.24883	5.65123	2.23239e-06	3.62533e-07
IMPA1	-1.43082	5.6487	2.24541e-06	3.64932e-07
HMGB1	-0.750778	5.64322	2.27396e-06	3.69862e-07
LAMTOR5	-0.820461	5.63966	2.29267e-06	3.73214e-07
UQCRC2	-0.86775	5.63966	2.29267e-06	3.7349e-07
IDH3B	-1.23683	5.63901	2.2961e-06	3.74342e-07
COPS7A	-1.94858	5.6353	2.31578e-06	3.77846e-07
CENPF	-2.13339	5.62771	2.35661e-06	3.84807e-07
DCXR	-1.71066	5.6273	2.35884e-06	3.85774e-07
B4GALT7	-2.34308	5.6273	2.35884e-06	3.85683e-07
RPL24	-0.405266	5.62082	2.39429e-06	3.91876e-07
TIAM2	3.34005	5.61668	2.41722e-06	3.95938e-07
STUB1	-1.10519	5.6162	2.41993e-06	3.9669e-07
EEF1E1	-1.54452	5.60349	2.4918e-06	4.08789e-07
TMED10	-0.545035	5.60326	2.4931e-06	4.09319e-07
NCOA1	1.54054	5.59505	2.54071e-06	4.1746e-07
LAMTOR2	-0.680398	5.58306	2.61182e-06	4.29478e-07
UFM1	-0.935657	5.58238	2.6159e-06	4.30481e-07
ADIPOR2	1.49461	5.58097	2.62442e-06	4.32744e-07
VPS37B	1.3016	5.58097	2.62442e-06	4.32888e-07
LGALS7	-2.05556	5.58097	2.62442e-06	4.3259e-07
B4GALNT1	1.69205	5.5805	2.62726e-06	4.33691e-07
NT5C	-0.983836	5.56971	2.69331e-06	4.44937e-07
MARS1	-2.12693	5.56921	2.69644e-06	4.45797e-07
HADH	-1.56233	5.56574	2.7181e-06	4.49724e-07
FDX1	-2.06061	5.56346	2.73238e-06	4.52437e-07
ATP6V0E	-0.54283	5.55604	2.77947e-06	4.60587e-07
DUSP5	1.17506	5.55085	2.8129e-06	4.66485e-07
CNN3	-1.90761	5.54672	2.83975e-06	4.71302e-07
LRRK2	2.45246	5.53969	2.88609e-06	4.7936e-07
CRAT	-1.86664	5.53759	2.90008e-06	4.82054e-07
FBXO32	-2.47809	5.53584	2.91177e-06	4.84367e-07
NFAM1	1.54386	5.53569	2.9128e-06	4.8491e-07
RPL8	-0.421385	5.53289	2.93164e-06	4.8842e-07
SEMA4D	1.27419	5.52001	3.0199e-06	5.03509e-07
ECI2	-1.4984	5.51981	3.02128e-06	5.04124e-07
LAP3	-1.34126	5.51311	3.06827e-06	5.12505e-07
CCL3	-1.51967	5.51311	3.06827e-06	5.12747e-07
PTPN1	0.919169	5.51236	3.07352e-06	5.14017e-07
SDHAF4	-1.6635	5.5104	3.08745e-06	5.1674e-07
LY86	-0.771451	5.50783	3.10577e-06	5.20202e-07
WSB2	-1.20146	5.50729	3.10963e-06	5.21244e-07
1700017B05RIK	-0.946097	5.50722	3.11017e-06	5.21731e-07
BC031181	-0.885778	5.50605	3.11853e-06	5.23532e-07
TUBB4B	-0.979769	5.50076	3.15673e-06	5.30347e-07
EIF3M	-0.716735	5.49798	3.177e-06	5.34157e-07
GPR183	-1.35277	5.4948	3.20038e-06	5.38496e-07
CSRP1	-1.5211	5.48676	3.26014e-06	5.48967e-07
CMC1	-1.05242	5.4867	3.26064e-06	5.49466e-07
TRIO	-1.06856	5.48064	3.3064e-06	5.57599e-07
VTI1B	-1.06089	5.4792	3.31742e-06	5.5988e-07
CCNB1	-2.17619	5.47563	3.34482e-06	5.64931e-07
PHLPP1	2.19492	5.46936	3.3934e-06	5.7357e-07
CD33	-1.35058	5.46586	3.4209e-06	5.78654e-07
SEC11C	-0.709483	5.46453	3.43137e-06	5.80862e-07
CCT7	-0.792705	5.44583	3.58233e-06	6.06873e-07
EMB	-0.75004	5.44248	3.61014e-06	6.12045e-07
TUBB2A	-1.22437	5.4373	3.65344e-06	6.1985e-07
UBE2L3	-0.593836	5.43619	3.66275e-06	6.21898e-07
TAF10	-0.671448	5.43108	3.70615e-06	6.29738e-07
MRPL23	-0.826128	5.4306	3.71022e-06	6.30903e-07
ARPC3	-0.454286	5.43008	3.71464e-06	6.32128e-07
DNAJC12	-2.1537	5.42813	3.73136e-06	6.3545e-07
BAG1	-0.715837	5.41941	3.8071e-06	6.48832e-07
CCL9	-0.798074	5.41379	3.85664e-06	6.57768e-07
SURF4	-0.737411	5.4093	3.89676e-06	6.65107e-07
PEAK1	-1.08432	5.38278	4.14208e-06	7.07507e-07
SLC17A5	-1.78029	5.3788	4.18024e-06	7.14557e-07
RALB	-0.844789	5.37595	4.20772e-06	7.19791e-07
SLAMF9	-1.41864	5.37017	4.26417e-06	7.29991e-07
ITM2C	-0.776866	5.36605	4.30481e-06	7.37497e-07
ST13	-0.671559	5.34485	4.52016e-06	7.74966e-07
PRXL2B	-1.60143	5.34378	4.53131e-06	7.77457e-07
MKLN1	1.2301	5.3421	4.54885e-06	7.81045e-07
MRPS25	-1.23332	5.3376	4.59616e-06	7.89754e-07
PFKFB3	1.48345	5.33462	4.62782e-06	7.95784e-07
EAPP	-1.05672	5.33338	4.64109e-06	7.98658e-07
VEZT	-2.19297	5.32519	4.72947e-06	8.14469e-07
MRPL22	-1.75961	5.32449	4.73712e-06	8.1639e-07
YIF1B	-1.17073	5.32075	4.77799e-06	8.24043e-07
SUMO3	-0.932565	5.31923	4.79475e-06	8.27544e-07
ZFP516	-0.955945	5.31799	4.80847e-06	8.30525e-07
RPL37	-0.37611	5.31224	4.87254e-06	8.42213e-07
LYZ2	-0.689357	5.30866	4.91293e-06	8.49821e-07
DNAJC19	-0.919881	5.29822	5.03243e-06	8.71133e-07
JKAMP	-1.67719	5.29465	5.07401e-06	8.78978e-07
GINS2	-2.32917	5.29362	5.08609e-06	8.81719e-07
CCDC88A	1.57531	5.2759	5.29788e-06	9.1911e-07
IFI47	-1.56403	5.26949	5.37665e-06	9.33461e-07
SELENOM	-1.54152	5.26513	5.43084e-06	9.4356e-07
TMEM164	1.74376	5.26451	5.43868e-06	9.45616e-07
NDUFA8	-0.782658	5.2642	5.44251e-06	9.46977e-07
GBP2	-1.41539	5.25449	5.56559e-06	9.691e-07
BAIAP2	-1.39122	5.2534	5.57953e-06	9.72239e-07
COX4I1	-0.402941	5.25229	5.59388e-06	9.75452e-07
CD83	1.16784	5.24882	5.63873e-06	9.83992e-07
H2BC4	-1.43232	5.24743	5.65684e-06	9.87874e-07
SLC39A14	-0.994804	5.24146	5.73511e-06	1.00277e-06
INSIG2	-2.07279	5.24146	5.73511e-06	1.003e-06
GAS2L1	-1.97292	5.23458	5.82665e-06	1.01976e-06
GNA13	-0.665808	5.23337	5.84292e-06	1.02335e-06
IGFBP4	-1.08839	5.23283	5.85022e-06	1.02537e-06
LRRC8D	1.41817	5.23148	5.86843e-06	1.02931e-06
MED19	-2.15375	5.23074	5.87841e-06	1.03181e-06
HSPB11	-1.54757	5.23019	5.88585e-06	1.03387e-06
POLR2K	-0.732832	5.21776	6.05681e-06	1.06467e-06
PAN3	1.16299	5.21736	6.06234e-06	1.06642e-06
PRKCE	2.22247	5.20953	6.17263e-06	1.08684e-06
TLR4	-1.46646	5.20953	6.17263e-06	1.08739e-06
TCF7L2	1.84607	5.20574	6.22667e-06	1.0977e-06
HACD3	-1.98455	5.20279	6.26911e-06	1.10598e-06
DDX3X	0.925065	5.18692	6.50247e-06	1.14798e-06
PRKCB	1.51353	5.17734	6.64757e-06	1.17445e-06
DHX40	1.49175	5.16492	6.84035e-06	1.20938e-06
EAF1	-1.31637	5.16453	6.84649e-06	1.21134e-06
ARHGAP24	-1.06515	5.16071	6.90706e-06	1.22293e-06
NAV1	1.69911	5.15982	6.9211e-06	1.2263e-06
CBX3	-0.874818	5.15454	7.00577e-06	1.2422e-06
TIMM17B	-1.35347	5.15392	7.0159e-06	1.24489e-06
FMNL1	1.26988	5.15346	7.02328e-06	1.24709e-06
PDCD6	-0.726994	5.15012	7.07746e-06	1.25794e-06
ISYNA1	-1.72911	5.15012	7.07746e-06	1.25852e-06
RPS27	0.542992	5.13718	7.29155e-06	1.29752e-06
SNX2	-0.737436	5.13257	7.36934e-06	1.3123e-06
H1F4	-1.59544	5.12802	7.44695e-06	1.32707e-06
MRPL36	-0.834162	5.12634	7.47586e-06	1.33317e-06
HDGFL2	-1.79411	5.12479	7.50258e-06	1.33889e-06
DNAJC13	-0.855168	5.12184	7.55365e-06	1.34897e-06
DLGAP5	-2.32361	5.12169	7.55639e-06	1.35042e-06
CEBPA	-1.12443	5.1169	7.64008e-06	1.36635e-06
RPL22	-0.419221	5.11367	7.6972e-06	1.37755e-06
XPNPEP1	-1.37117	5.11264	7.71544e-06	1.3818e-06
CLEC4A3	1.27423	5.1032	7.88493e-06	1.41316e-06
TENT5C	-1.22599	5.10178	7.91073e-06	1.41879e-06
RPSA	-0.446839	5.09194	8.09215e-06	1.45236e-06
SYS1	-0.79449	5.09116	8.10653e-06	1.45597e-06
IER2	0.956137	5.09061	8.11695e-06	1.45888e-06
HLCS	2.91578	5.08872	8.15232e-06	1.46627e-06
TIMM23	-0.694294	5.08437	8.23428e-06	1.48207e-06
PDXK	-1.30098	5.08377	8.24568e-06	1.48517e-06
CCDC22	-1.52162	5.07875	8.34152e-06	1.50349e-06
MBNL1	0.78015	5.07292	8.45426e-06	1.52489e-06
SF3A2	-1.44778	5.06872	8.53652e-06	1.54082e-06
DNASE2A	-1.10624	5.06821	8.54649e-06	1.54371e-06
PLOD1	-1.25147	5.06729	8.56459e-06	1.54807e-06
METTL26	-2.02304	5.06183	8.67297e-06	1.56876e-06
PTMA	-0.55238	5.05831	8.74366e-06	1.58266e-06
FLOT1	-1.07539	5.05606	8.78897e-06	1.59198e-06
ARF1	-0.500252	5.05423	8.82608e-06	1.59983e-06
SLC43A2	-0.859542	5.05422	8.82623e-06	1.60099e-06
ALYREF	-0.817319	5.04729	8.96836e-06	1.62791e-06
MRPL3	-1.41162	5.0459	8.99707e-06	1.63427e-06
CREM	-0.943123	5.04198	9.07866e-06	1.65025e-06
FMN1	-1.04678	5.04031	9.11367e-06	1.65777e-06
MRPL15	-1.09085	5.03921	9.13677e-06	1.66314e-06
ACP1	-1.02685	5.03828	9.15633e-06	1.66786e-06
VDAC1	-0.740918	5.03719	9.17934e-06	1.67323e-06
SMIM11	-1.06122	5.03557	9.21361e-06	1.68065e-06
MRPL18	-0.853725	5.03306	9.2671e-06	1.69159e-06
STT3A	-0.806912	5.03251	9.27871e-06	1.69489e-06
TAB2	1.3272	5.0312	9.30685e-06	1.70121e-06
HSPBP1	-1.85705	5.03104	9.31016e-06	1.70301e-06
ABCF2	-1.33511	5.01743	9.60669e-06	1.75847e-06
ATP6V1C1	-0.936907	5.01216	9.72385e-06	1.78116e-06
THYN1	-1.234	5.00967	9.77974e-06	1.79264e-06
LSM4	-0.68779	5.00382	9.91245e-06	1.82002e-06
PFDN6	-0.88789	5.00382	9.91245e-06	1.81965e-06
COMMD10	-1.44287	5.00382	9.91245e-06	1.82076e-06
PIK3R2	-2.12465	4.99971	1.00068e-05	1.83936e-06
TTC7B	2.64794	4.99851	1.00345e-05	1.84701e-06
AI662270	-0.619467	4.99851	1.00345e-05	1.84607e-06
EMG1	-0.820695	4.99421	1.01343e-05	1.86946e-06
RNF10	-0.833725	4.99421	1.01343e-05	1.87055e-06
FH1	-1.31725	4.99421	1.01343e-05	1.86873e-06
ARAP3	-2.41328	4.99421	1.01343e-05	1.86677e-06
RPS15A	-0.422214	4.99096	1.02103e-05	1.8871e-06
NDUFA4	-0.617499	4.99096	1.02103e-05	1.88717e-06
MT-CO1	-0.33711	4.98594	1.03291e-05	1.91045e-06
LIG1	-1.5792	4.97785	1.05232e-05	1.9477e-06
CLPX	-1.65333	4.97543	1.05822e-05	1.95996e-06
ZBTB17	-1.94053	4.96983	1.07193e-05	1.98672e-06
UCP2	-0.473294	4.96475	1.08456e-05	2.01152e-06
NDUFS7	-0.770849	4.9575	1.10281e-05	2.04677e-06
TMEM214	-1.59464	4.95569	1.10743e-05	2.05675e-06
IKZF3	4.74646	4.94196	1.14299e-05	2.12425e-06
PON3	-2.30707	4.94139	1.14447e-05	2.12847e-06
GMNN	-1.5272	4.92979	1.17547e-05	2.18761e-06
HINT2	-1.32107	4.92774	1.18103e-05	2.19947e-06
LAPTM5	0.41355	4.9237	1.19205e-05	2.2225e-06
CDC37	-0.710679	4.9237	1.19205e-05	2.22304e-06
AKR7A5	-1.87945	4.92232	1.19587e-05	2.23168e-06
GRAMD4	2.22632	4.918	1.20782e-05	2.25553e-06
RPL6	-0.384238	4.908	1.23594e-05	2.30962e-06
SERPINB1A	-1.83725	4.90621	1.24104e-05	2.32073e-06
PYCR2	-1.642	4.90061	1.25716e-05	2.35247e-06
LFNG	1.38045	4.89954	1.26027e-05	2.3615e-06
CACNA1D	-1.73939	4.89954	1.26027e-05	2.36126e-06
SART3	-1.54792	4.89837	1.26367e-05	2.36948e-06
IMMT	-0.809742	4.89631	1.26965e-05	2.38232e-06
TIPIN	-1.63434	4.89385	1.27688e-05	2.3975e-06
SRSF5	0.792734	4.89074	1.28606e-05	2.41639e-06
B4GALT6	-1.24949	4.88594	1.30036e-05	2.4449e-06
TMEM238	-2.24467	4.87746	1.32598e-05	2.49477e-06
GGA3	-2.20393	4.87118	1.34531e-05	2.53285e-06
MRPS17	-1.0664	4.86632	1.36045e-05	2.56309e-06
MTMR10	-1.51196	4.86513	1.36417e-05	2.57184e-06
ACAA2	-1.19934	4.85961	1.38163e-05	2.60652e-06
TMEM185B	-1.69558	4.85685	1.39044e-05	2.62491e-06
RWDD4A	-1.51907	4.8535	1.40119e-05	2.64698e-06
LRRC59	-0.675847	4.84996	1.41267e-05	2.67047e-06
RAB7	-0.449088	4.84995	1.41271e-05	2.67236e-06
MT-CO3	-0.289373	4.84488	1.4293e-05	2.70555e-06
TLR1	-2.01116	4.8393	1.44776e-05	2.74236e-06
SGK1	0.754817	4.83638	1.45755e-05	2.76275e-06
GCH1	1.24351	4.83569	1.45987e-05	2.769e-06
L1CAM	3.54113	4.83347	1.46734e-05	2.78505e-06
AKR1B3	-0.853796	4.83238	1.47102e-05	2.79391e-06
MED12	-1.48755	4.82336	1.50191e-05	2.85449e-06
VAMP8	-0.501945	4.81563	1.52888e-05	2.9077e-06
RB1	1.48994	4.81055	1.54684e-05	2.94383e-06
PARN	-2.20633	4.80975	1.54969e-05	2.95123e-06
MRPL39	-1.77265	4.80785	1.55651e-05	2.96621e-06
NAA10	-1.1441	4.80508	1.56648e-05	2.98719e-06
RPS3	-0.409187	4.80292	1.57426e-05	3.00403e-06
AKT3	1.88153	4.80243	1.57606e-05	3.00948e-06
TMUB2	-1.84112	4.79901	1.58851e-05	3.03529e-06
ARF5	-0.478344	4.79694	1.59612e-05	3.05185e-06
CKAP4	-0.972592	4.79598	1.59964e-05	3.06061e-06
DSTYK	1.82947	4.7951	1.60288e-05	3.06887e-06
PDHX	-2.03138	4.79145	1.61642e-05	3.09685e-06
WDR43	-1.10237	4.7914	1.6166e-05	3.09926e-06
0610009B22RIK	-2.14863	4.78617	1.63616e-05	3.13884e-06
FABP4	2.55957	4.78193	1.65221e-05	3.17174e-06
BORCS7	-1.36336	4.77773	1.66828e-05	3.20471e-06
NUCB1	-0.809342	4.76934	1.70084e-05	3.26942e-06
SGTA	-1.0219	4.76643	1.71226e-05	3.29356e-06
TRMT112	-0.763802	4.76604	1.71378e-05	3.29868e-06
NUFIP1	-1.1135	4.75915	1.74121e-05	3.35368e-06
LSM12	-0.611437	4.75488	1.75843e-05	3.38909e-06
DHRS7	-0.971046	4.74568	1.79605e-05	3.46388e-06
PRMT1	-0.948536	4.74109	1.81514e-05	3.50303e-06
EDC3	-2.35293	4.74056	1.81736e-05	3.50962e-06
SLFN5	-1.04549	4.73997	1.81984e-05	3.51673e-06
NDEL1	0.857454	4.73895	1.82411e-05	3.52731e-06
GNL3L	-1.88945	4.7306	1.8595e-05	3.59811e-06
CAMP	0.965455	4.71394	1.93222e-05	3.74128e-06
GLO1	-1.16599	4.7111	1.94491e-05	3.76834e-06
KDELR2	-0.821141	4.70857	1.95625e-05	3.79281e-06
CKS2	1.26955	4.7044	1.97514e-05	3.83194e-06
PHLDB1	-2.27958	4.70382	1.97779e-05	3.8396e-06
WBP1	-2.0349	4.69918	1.99903e-05	3.88339e-06
GPAA1	-1.52555	4.6948	2.01931e-05	3.92535e-06
SCAMP3	-1.17866	4.69416	2.02227e-05	3.93369e-06
AS3MT	-2.03481	4.69309	2.02728e-05	3.94602e-06
RPL23	-0.323374	4.69191	2.03279e-05	3.95933e-06
PES1	-1.20308	4.68659	2.05783e-05	4.01073e-06
PDE4B	0.89317	4.68329	2.07351e-05	4.04393e-06
DARS	-1.10492	4.68306	2.07462e-05	4.04921e-06
UBE2Q2	-1.13843	4.68306	2.07462e-05	4.05139e-06
ZFP36	0.659841	4.67824	2.09777e-05	4.09927e-06
PIWIL2	-2.23253	4.67694	2.10408e-05	4.11429e-06
ANKRD28	-1.23142	4.67626	2.10738e-05	4.12342e-06
ATP5H	-0.442911	4.67588	2.10922e-05	4.12971e-06
1600014C10RIK	-1.29725	4.67038	2.13608e-05	4.18502e-06
OSGIN2	1.76619	4.67008	2.13755e-05	4.19337e-06
SAYSD1	-2.09325	4.67008	2.13755e-05	4.19235e-06
APOPT1	-1.21281	4.66585	2.15847e-05	4.23715e-06
NDUFAF3	-1.54562	4.66488	2.16333e-05	4.24944e-06
PSMC1	-0.767797	4.66348	2.17032e-05	4.26594e-06
SRP9	-0.506673	4.65934	2.19106e-05	4.3151e-06
SNRPD1	-0.713993	4.65934	2.19106e-05	4.31294e-06
ACTN1	-1.36789	4.65934	2.19106e-05	4.31244e-06
SGK3	1.26311	4.65821	2.19682e-05	4.32923e-06
CXCR4	1.0066	4.65683	2.20379e-05	4.3486e-06
HSD17B12	-0.692673	4.65683	2.20379e-05	4.34675e-06
KLHL5	1.67254	4.65617	2.20713e-05	4.35798e-06
HACD4	-0.854818	4.652	2.22842e-05	4.40288e-06
MCUB	-0.662042	4.64859	2.24599e-05	4.44044e-06
GSPT1	-0.785891	4.64693	2.25459e-05	4.46033e-06
USP5	-1.27384	4.64597	2.25961e-05	4.47314e-06
GLA	-0.794806	4.64515	2.26387e-05	4.48445e-06
SRSF7	-0.490207	4.63918	2.29522e-05	4.54948e-06
BPNT1	-1.92907	4.63736	2.30486e-05	4.57152e-06
TUBB6	-0.725135	4.63655	2.30913e-05	4.58294e-06
CD74	-1.69898	4.63219	2.33241e-05	4.63212e-06
HTATSF1	-1.18414	4.61751	2.41261e-05	4.79446e-06
PSMG4	-0.889373	4.61408	2.43178e-05	4.83566e-06
LRCH1	1.80607	4.61332	2.43599e-05	4.84714e-06
UQCRFS1	-0.680195	4.61116	2.44816e-05	4.87448e-06
IKBKE	-1.71768	4.61085	2.44988e-05	4.88103e-06
C5AR1	-0.778673	4.60803	2.46584e-05	4.91597e-06
ANAPC11	-0.928149	4.59637	2.53296e-05	5.05301e-06
SORL1	0.990911	4.59603	2.53493e-05	5.06017e-06
VDR	-1.81586	4.58119	2.62305e-05	5.23941e-06
DXO	-2.23449	4.57822	2.64104e-05	5.27872e-06
TIMM10B	-0.532697	4.57795	2.64273e-05	5.28546e-06
NUCKS1	-0.860783	4.57678	2.64984e-05	5.30643e-06
COLGALT1	-0.868777	4.57678	2.64984e-05	5.30513e-06
PPP1R12A	1.00408	4.57497	2.66093e-05	5.33204e-06
RPS10	-0.327144	4.56861	2.70014e-05	5.41405e-06
GOLIM4	-1.46628	4.566	2.71643e-05	5.45017e-06
CCDC124	-0.902761	4.56327	2.73359e-05	5.48809e-06
RAP2B	-0.883492	4.56279	2.73659e-05	5.4976e-06
ACTL6A	-0.990691	4.56276	2.7368e-05	5.50151e-06
BNIP1	-2.19546	4.56185	2.7425e-05	5.51647e-06
AHSA1	-0.981235	4.55903	2.76037e-05	5.55593e-06
RBM47	-0.842837	4.55681	2.77456e-05	5.58802e-06
ITGB2	0.92687	4.55247	2.80242e-05	5.6477e-06
TCIRG1	-0.654603	4.5462	2.84312e-05	5.73335e-06
RPS6	-0.384745	4.54548	2.84785e-05	5.74653e-06
SFMBT1	-1.18798	4.54109	2.87681e-05	5.80863e-06
SEC61A1	-0.718902	4.54054	2.88047e-05	5.81969e-06
VAT1	-1.29758	4.53863	2.89316e-05	5.84902e-06
NDUFB1-PS	-0.469446	4.53747	2.90086e-05	5.86827e-06
RBBP8	1.60566	4.53714	2.90307e-05	5.88015e-06
PTOV1	-1.38287	4.53714	2.90307e-05	5.87985e-06
ENTPD7	-1.24238	4.53345	2.92788e-05	5.93413e-06
TMCO1	-0.659355	4.52687	2.97259e-05	6.02854e-06
DNAJC2	-0.927221	4.52521	2.98397e-05	6.05542e-06
IDH3G	-0.892362	4.52472	2.98731e-05	6.06601e-06
HES6	-1.83152	4.52019	3.0186e-05	6.13339e-06
VGLL4	1.98343	4.51114	3.08217e-05	6.26649e-06
SIRPA	0.726377	4.50336	3.1379e-05	6.3838e-06
MRPS18A	-0.911748	4.50282	3.14183e-05	6.3958e-06
CAPZA2	-0.432249	4.4992	3.16811e-05	6.45334e-06
GRK5	1.71624	4.49466	3.2014e-05	6.52522e-06
ZFAND3	1.15364	4.49377	3.20798e-05	6.54273e-06
NLRP3	-0.731789	4.48978	3.23757e-05	6.60721e-06
SNRPG	-0.534661	4.48744	3.25506e-05	6.64705e-06
HFE	1.65811	4.47901	3.3189e-05	6.78164e-06
ZMAT2	-0.679517	4.47413	3.3564e-05	6.86255e-06
WASHC5	-1.19962	4.46733	3.40931e-05	6.97508e-06
UVRAG	1.05044	4.46601	3.41971e-05	7.00201e-06
TMEM242	-1.6267	4.46601	3.41971e-05	7.00507e-06
PSMD8	-0.58085	4.46479	3.42933e-05	7.02915e-06
HIKESHI	-1.21542	4.4633	3.44113e-05	7.05772e-06
CDKN1B	1.46155	4.46297	3.44375e-05	7.06748e-06
DYNLL2	-1.10632	4.45856	3.4789e-05	7.14406e-06
EIF1AD	-1.10994	4.45607	3.49885e-05	7.18947e-06
NXPE4	2.67715	4.45332	3.52109e-05	7.23967e-06
VPS13B	1.28064	4.45262	3.52683e-05	7.25597e-06
HES1	2.11814	4.44802	3.56432e-05	7.33763e-06
USP9X	1.05769	4.44591	3.58172e-05	7.37802e-06
SPG21	-0.809382	4.4438	3.59914e-05	7.42056e-06
PWP1	-1.85794	4.4438	3.59914e-05	7.42308e-06
ARHGAP19	-1.78711	4.43882	3.64068e-05	7.5134e-06
NSMCE1	-1.1403	4.42955	3.71917e-05	7.68013e-06
DSTN	-0.593331	4.42483	3.75987e-05	7.76895e-06
INCENP	-1.40418	4.42347	3.77161e-05	7.79803e-06
TCN2	-0.774511	4.42254	3.77969e-05	7.81955e-06
YWHAH	-0.622474	4.42068	3.79593e-05	7.86283e-06
NUDT2	-1.72972	4.42068	3.79593e-05	7.85942e-06
COMT	-0.957007	4.41947	3.80656e-05	7.88971e-06
ESYT1	-0.831162	4.40925	3.89715e-05	8.08243e-06
RPS7	-0.374859	4.40813	3.90725e-05	8.11333e-06
FLOT2	-0.999722	4.40813	3.90725e-05	8.11037e-06
UBA1	-0.672061	4.40683	3.91892e-05	8.14257e-06
NOP10	-0.615734	4.40363	3.9479e-05	8.20782e-06
LOCKD	-1.93554	4.40274	3.95602e-05	8.22973e-06
SRI	-0.675599	4.39994	3.98167e-05	8.28816e-06
ANGPTL2	-2.0458	4.39848	3.99506e-05	8.32113e-06
IFI205	-1.9909	4.39616	4.01644e-05	8.37079e-06
0610010K14RIK	-1.0343	4.39558	4.02177e-05	8.38701e-06
GK	1.61161	4.38482	4.12271e-05	8.60662e-06
CDK8	0.959052	4.38482	4.12271e-05	8.60802e-06
TRAF3	1.54743	4.38233	4.14643e-05	8.6669e-06
NCBP2	-0.958656	4.38233	4.14643e-05	8.66813e-06
LEMD2	-1.11628	4.37226	4.24366e-05	8.88043e-06
HYOU1	-1.13443	4.37226	4.24366e-05	8.88221e-06
PRR13	1.05507	4.37042	4.26166e-05	8.92531e-06
ARHGAP30	1.19078	4.36492	4.31601e-05	9.04464e-06
UBXN1	-0.576606	4.35803	4.38503e-05	9.19487e-06
SUMO2	-0.526464	4.35751	4.39028e-05	9.21146e-06
PTK2B	1.57028	4.35456	4.42022e-05	9.27992e-06
IRF2	1.04645	4.35149	4.45151e-05	9.3513e-06
PIGP	-1.8497	4.35015	4.46529e-05	9.38593e-06
ZSWIM6	1.35615	4.34555	4.51282e-05	9.4916e-06
1500011B03RIK	-1.55142	4.3419	4.55091e-05	9.57751e-06
ARHGEF1	1.42238	4.33001	4.6772e-05	9.84924e-06
H2AZ2	-0.98228	4.32411	4.74127e-05	9.9902e-06
UBE2S	-0.604796	4.32269	4.75678e-05	1.00348e-05
ASNSD1	-1.05643	4.32269	4.75678e-05	1.0035e-05
CMSS1	0.91161	4.32239	4.76007e-05	1.0048e-05
TOMM22	-0.511959	4.31478	4.84415e-05	1.02379e-05
SRP72	-0.6574	4.31478	4.84415e-05	1.0233e-05
FMNL3	2.25523	4.30969	4.90131e-05	1.03649e-05
TMEM14C	-0.488814	4.30781	4.92257e-05	1.04161e-05
GLMP	-0.710765	4.30663	4.93591e-05	1.04507e-05
BIRC3	1.42316	4.30239	4.98433e-05	1.05595e-05
MRPS21	-0.539465	4.29559	5.06307e-05	1.07328e-05
NUS1	-0.786028	4.29487	5.07144e-05	1.0757e-05
UBL5	-0.333223	4.2934	5.08862e-05	1.07999e-05
ENG	-2.14464	4.27547	5.30316e-05	1.1262e-05
SSB	-0.563479	4.2727	5.33708e-05	1.13409e-05
SULF2	-1.00627	4.27232	5.34173e-05	1.13576e-05
OAF	-1.53957	4.2676	5.40012e-05	1.14886e-05
TTC7	1.2921	4.26651	5.41364e-05	1.15243e-05
AURKA	-1.89119	4.26066	5.48711e-05	1.16877e-05
SH3KBP1	1.22665	4.25913	5.50647e-05	1.17429e-05
LYRM2	-1.43518	4.25913	5.50647e-05	1.17376e-05
MTCH1	-0.624204	4.25674	5.5368e-05	1.18147e-05
CETN3	-0.66764	4.25586	5.54807e-05	1.18458e-05
NDUFS4	-0.542742	4.2521	5.59631e-05	1.19559e-05
UGCG	1.22098	4.24926	5.63305e-05	1.20416e-05
PPIH	-1.371	4.24167	5.73226e-05	1.2261e-05
LILRA5	4.5848	4.23913	5.7659e-05	1.23403e-05
TIMM17A	-0.858118	4.23242	5.85575e-05	1.254e-05
VPS28	-0.767713	4.23101	5.8747e-05	1.25881e-05
RGCC	-0.984221	4.22912	5.90033e-05	1.26581e-05
GPALPP1	-1.0428	4.22912	5.90033e-05	1.26547e-05
HARS	-1.0832	4.22904	5.9015e-05	1.26681e-05
CYP4F18	1.1231	4.22091	6.01292e-05	1.29149e-05
HDLBP	-0.48825	4.2202	6.02281e-05	1.29439e-05
C2CD2L	-1.96129	4.21496	6.096e-05	1.31089e-05
OSGEP	-0.741488	4.21461	6.1009e-05	1.31272e-05
CFAP410	-2.18047	4.21344	6.11725e-05	1.31702e-05
LY9	-1.70266	4.2119	6.1391e-05	1.32251e-05
DOCK11	1.64718	4.20928	6.1762e-05	1.33129e-05
CCT4	-0.555618	4.20062	6.30051e-05	1.35889e-05
DDHD1	1.55219	4.20034	6.3046e-05	1.36057e-05
VTI1A	1.65135	4.19978	6.31279e-05	1.36314e-05
FAM104A	-0.632283	4.19934	6.31918e-05	1.36533e-05
SET	-0.504305	4.19776	6.34217e-05	1.3711e-05
MAZ	-1.09076	4.19348	6.40501e-05	1.38551e-05
THOC7	-0.658234	4.18977	6.46003e-05	1.39823e-05
PTPA	-0.791235	4.18876	6.47503e-05	1.4023e-05
ARHGAP39	2.70319	4.18867	6.47628e-05	1.4034e-05
MFN1	-1.80062	4.18718	6.49863e-05	1.40907e-05
CLIC4	-0.690329	4.18715	6.49904e-05	1.41064e-05
CPE	-1.69105	4.18715	6.49904e-05	1.41082e-05
COMMD9	-1.39247	4.18317	6.55894e-05	1.42466e-05
RTCB	-0.876536	4.18303	6.56101e-05	1.42594e-05
RBM17	-0.892924	4.18109	6.59044e-05	1.43318e-05
SKI	1.31027	4.17844	6.63071e-05	1.44278e-05
PLEKHG3	1.88067	4.17784	6.63992e-05	1.44648e-05
PSMA1	-0.519806	4.17784	6.63992e-05	1.44584e-05
MRPS36	-0.898849	4.17603	6.66755e-05	1.45335e-05
RARA	1.28973	4.17603	6.66761e-05	1.45421e-05
MCRIP1	-0.724794	4.17451	6.69091e-05	1.46015e-05
DDI2	1.27386	4.1723	6.72518e-05	1.46848e-05
CTSS	-0.592998	4.16676	6.81139e-05	1.48817e-05
SEC13	-0.819443	4.15897	6.93468e-05	1.51599e-05
FBXL15	-1.84263	4.1549	6.99998e-05	1.53116e-05
POLR1D	-0.505201	4.1521	7.04535e-05	1.54198e-05
NUCB2	-1.02257	4.14931	7.0907e-05	1.55281e-05
MRPL33	-0.559217	4.14469	7.16657e-05	1.57034e-05
ENY2	-0.726808	4.14465	7.16718e-05	1.57139e-05
VARS	-1.05148	4.13966	7.25006e-05	1.59141e-05
NUP107	-2.03727	4.13966	7.25006e-05	1.5908e-05
RCC1	-1.82504	4.13963	7.25052e-05	1.59243e-05
PMPCA	-1.28996	4.13552	7.31947e-05	1.60851e-05
SSR1	-0.587659	4.13464	7.33434e-05	1.61271e-05
TM2D1	-0.965608	4.13155	7.38677e-05	1.62518e-05
BOLA2	-0.587495	4.1283	7.44218e-05	1.63927e-05
FOSB	-0.610665	4.1283	7.44218e-05	1.63878e-05
EIF2A	-0.966769	4.12662	7.47099e-05	1.64657e-05
LSM8	-1.00625	4.12149	7.55981e-05	1.66711e-05
GPR65	-0.889991	4.1213	7.56303e-05	1.66878e-05
BLVRA	-0.831492	4.12036	7.57958e-05	1.6734e-05
EIF2B5	-1.36205	4.11508	7.6722e-05	1.69483e-05
RRAGA	-1.04241	4.11018	7.75927e-05	1.71505e-05
CRLF3	1.42852	4.10951	7.77121e-05	1.72066e-05
ASAH1	-0.440923	4.10951	7.77121e-05	1.71962e-05
CD80	-0.945055	4.10951	7.77121e-05	1.72049e-05
UQCRC1	-0.67782	4.10943	7.77261e-05	1.72196e-05
GPHN	0.74473	4.10553	7.8427e-05	1.73949e-05
TOMM20	-0.497531	4.10553	7.8427e-05	1.73894e-05
ADORA2B	-0.858188	4.10063	7.93173e-05	1.76025e-05
EIF1A	-0.69637	4.09895	7.96245e-05	1.76808e-05
WDR1	-0.515995	4.09652	8.00711e-05	1.77902e-05
RPL23A	-0.314737	4.09632	8.01092e-05	1.78089e-05
IL3RA	-1.32904	4.09398	8.05424e-05	1.79154e-05
DDT	-0.859839	4.09223	8.0866e-05	1.79977e-05
NR1H3	-2.06124	4.08951	8.13755e-05	1.81215e-05
SIAE	-2.1842	4.08787	8.16822e-05	1.82002e-05
GM26740	1.98314	4.08745	8.17612e-05	1.82282e-05
TMEM126A	-0.957606	4.08443	8.23323e-05	1.8366e-05
XDH	1.11919	4.08428	8.2361e-05	1.83829e-05
SLC25A5	-0.378368	4.08196	8.2802e-05	1.84919e-05
MCM2	-1.65501	4.07929	8.33132e-05	1.86167e-05
NAA20	-0.942872	4.07813	8.35348e-05	1.86769e-05
FCGR4	0.98119	4.07647	8.38551e-05	1.87699e-05
RAB18	-0.806324	4.07647	8.38551e-05	1.87651e-05
ADO	-1.72171	4.07402	8.43291e-05	1.88867e-05
SLC35B2	-1.05406	4.07348	8.44336e-05	1.89209e-05
PPID	-1.14578	4.07052	8.50125e-05	1.90614e-05
IFITM6	0.677364	4.06724	8.56565e-05	1.92168e-05
GNAI2	-0.351389	4.06582	8.59368e-05	1.92906e-05
HPRT	-0.648024	4.06404	8.62907e-05	1.9381e-05
DRAP1	-0.579498	4.06315	8.64672e-05	1.94317e-05
LSM5	-0.723173	4.05376	8.83567e-05	1.98676e-05
RER1	-0.578458	4.05318	8.84751e-05	1.99055e-05
FBL	-0.708928	4.05262	8.859e-05	1.99426e-05
ATOX1	-0.393755	4.05197	8.8722e-05	1.99837e-05
CD300LF	-0.818817	4.04728	8.96852e-05	2.0212e-05
ATP2A2	-0.535611	4.04642	8.98621e-05	2.02634e-05
ZEB2OS	-0.99895	4.04584	8.99825e-05	2.0302e-05
EDEM1	-0.545056	4.04476	9.02068e-05	2.03641e-05
RNASE6	1.77531	4.04365	9.0438e-05	2.04278e-05
SORT1	2.01156	4.04221	9.07375e-05	2.0507e-05
RUBCNL	2.97126	4.03255	9.278e-05	2.09805e-05
CX3CR1	1.02478	4.0274	9.38864e-05	2.12426e-05
PNPT1	-1.68615	4.02285	9.48746e-05	2.14783e-05
NIN	1.16358	4.02165	9.5136e-05	2.15496e-05
LILRB4A	-0.338665	4.01652	9.62666e-05	2.18303e-05
IFI27L2A	-0.967316	4.01652	9.62666e-05	2.18233e-05
SLC12A2	3.79888	4.01398	9.68326e-05	2.19727e-05
GFOD1	1.56453	4.01398	9.68326e-05	2.19833e-05
CDC123	-0.992238	4.01376	9.68813e-05	2.20067e-05
STK26	-1.79652	4.00182	9.9582e-05	2.26328e-05
PHB2	-0.558115	3.99566	0.000101004	2.29689e-05
GID4	-1.84105	3.99487	0.000101189	2.30239e-05
TNFSF12	-1.12156	3.98616	0.000103238	2.35034e-05
RAP1A	0.93135	3.97635	0.000105597	2.40537e-05
RERE	1.72749	3.97312	0.000106385	2.42739e-05
ATP13A2	-0.660816	3.97312	0.000106385	2.42471e-05
P2RY12	-1.65249	3.97312	0.000106385	2.4263e-05
VCP	-0.435503	3.97295	0.000106426	2.42969e-05
PHPT1	-1.97306	3.97223	0.000106602	2.43507e-05
LATS2	1.18836	3.97191	0.000106682	2.43824e-05
AP2A2	-0.705137	3.97137	0.000106814	2.44262e-05
COL5A2	-1.9798	3.96951	0.000107274	2.45452e-05
HSD3B7	-1.57065	3.96803	0.000107639	2.46425e-05
BCL2	3.20633	3.96594	0.000108158	2.4775e-05
ARL11	-1.32258	3.96507	0.000108375	2.48386e-05
CDC20	-1.97463	3.96486	0.000108427	2.48643e-05
LEPROT	-0.818608	3.95593	0.00011068	2.53951e-05
CEP164	-1.79554	3.95317	0.000111387	2.55714e-05
RILPL2	-0.70449	3.95307	0.000111411	2.55913e-05
SELENOS	-0.616886	3.95026	0.000112136	2.57719e-05
PEPD	-0.954676	3.95003	0.000112193	2.57995e-05
CD53	0.48673	3.9488	0.000112513	2.58874e-05
RPL22L1	-0.481792	3.94506	0.000113484	2.61434e-05
GUSB	-0.55549	3.94506	0.000113484	2.61341e-05
HADHA	-0.76391	3.94506	0.000113484	2.61542e-05
MED10	-0.90725	3.94177	0.000114348	2.63679e-05
1190007I07RIK	-2.15624	3.94131	0.000114469	2.64102e-05
OCRL	-1.3122	3.93907	0.000115061	2.65615e-05
TSPAN31	-0.908319	3.93836	0.000115249	2.66196e-05
ELOC	-0.590794	3.93171	0.000117027	2.70453e-05
TRAPPC3	-0.829376	3.92764	0.00011813	2.73153e-05
TRIM41	-1.54517	3.92508	0.000118829	2.7492e-05
TLE4	1.31093	3.91543	0.000121499	2.81395e-05
TMEM33	-0.671512	3.91543	0.000121499	2.81408e-05
NCAPG2	-0.888819	3.91176	0.00012253	2.83951e-05
SDE2	-0.639706	3.90955	0.000123155	2.85557e-05
NOL12	-1.2783	3.89957	0.000126017	2.92354e-05
LENG1	-2.00005	3.89927	0.000126105	2.92717e-05
ATP6V1F	-0.44026	3.89516	0.000127302	2.95659e-05
PPA1	-1.02969	3.89353	0.000127782	2.96937e-05
MT-ATP6	-0.255667	3.89291	0.000127965	2.97524e-05
ARRDC3	2.04474	3.89013	0.000128785	2.9976e-05
MAGOH	-0.654453	3.89013	0.000128785	2.99726e-05
PLEKHM3	1.47234	3.88973	0.000128906	3.00206e-05
NDUFV1	-0.797379	3.88648	0.000129873	3.02623e-05
CORO1A	0.503478	3.88138	0.000131406	3.06363e-05
CIT	-1.92867	3.88104	0.000131511	3.06775e-05
ASF1B	-1.6855	3.87973	0.000131908	3.0787e-05
IRF1	1.45977	3.87854	0.00013227	3.08883e-05
SF3B6	-0.520529	3.87834	0.000132331	3.09194e-05
MGP	-1.19274	3.87497	0.000133363	3.11774e-05
AIMP1	-0.616991	3.87464	0.000133464	3.12181e-05
GRINA	-0.753626	3.87336	0.000133857	3.13271e-05
GBA	-1.04042	3.86918	0.000135152	3.16474e-05
CCL5	-2.65682	3.86734	0.000135726	3.17991e-05
ORMDL2	-0.992594	3.8673	0.000135737	3.18191e-05
CYP2AB1	4.34861	3.86221	0.000137339	3.2219e-05
FBXO11	1.1248	3.86221	0.000137339	3.22295e-05
H2-M3	-1.11214	3.86155	0.000137546	3.22958e-05
MDM1	3.26364	3.86069	0.00013782	3.23776e-05
SRSF1	-0.811192	3.85912	0.000138319	3.25126e-05
MCM3	-1.21476	3.85381	0.000140019	3.29299e-05
AP3M1	-1.18786	3.84859	0.000141712	3.3346e-05
LRRC8C	1.6458	3.84823	0.000141831	3.34103e-05
UHMK1	-1.09069	3.84823	0.000141831	3.33987e-05
CDC42EP3	1.9742	3.84576	0.000142638	3.36187e-05
EIF1AX	-0.602785	3.84537	0.000142768	3.36675e-05
RFC2	-0.811704	3.84491	0.00014292	3.37214e-05
CDC26	-0.911122	3.84453	0.000143044	3.37689e-05
METRNL	0.876024	3.83856	0.000145025	3.42552e-05
HDGF	-0.588952	3.83633	0.00014577	3.44496e-05
PTPN9	-1.20447	3.82994	0.000147932	3.49795e-05
BRIP1	-1.95222	3.82796	0.000148609	3.51585e-05
GRHPR	-1.83081	3.82573	0.000149373	3.53582e-05
ARHGEF3	1.98219	3.82501	0.000149619	3.54355e-05
COPS6	-0.721707	3.82328	0.000150218	3.55966e-05
ABCB1B	-1.11762	3.8223	0.000150556	3.56959e-05
MT-CO2	-0.238367	3.81855	0.000151864	3.60253e-05
TTC39B	-1.06355	3.81297	0.000153826	3.65104e-05
CCT2	-0.420852	3.81165	0.000154293	3.66409e-05
ALDH3B1	-0.912664	3.81114	0.000154475	3.67037e-05
UBE2L6	-1.36505	3.80731	0.000155846	3.70493e-05
PSMD12	-0.683563	3.80688	0.000155997	3.71053e-05
MEF2C	1.26369	3.80659	0.000156103	3.71503e-05
CDK1	-1.42164	3.80624	0.00015623	3.72004e-05
GAN	-0.674666	3.80167	0.000157882	3.76139e-05
ST3GAL5	2.39137	3.80074	0.000158221	3.77148e-05
ASXL1	1.90819	3.79818	0.000159155	3.79578e-05
CASP1	-1.01187	3.79338	0.000160925	3.84005e-05
BMPR2	1.37369	3.7933	0.000160952	3.84274e-05
NAA25	-1.37878	3.78944	0.00016239	3.87915e-05
MILR1	-0.750827	3.78872	0.000162659	3.88764e-05
SCNN1A	3.54702	3.78784	0.000162989	3.8976e-05
TMEM63A	-1.29232	3.7873	0.000163194	3.90458e-05
TPX2	-1.51904	3.78299	0.000164818	3.94555e-05
PNKP	-1.07168	3.78221	0.000165118	3.95483e-05
SERBP1	-0.449451	3.77487	0.00016793	4.02434e-05
RC3H1	1.31902	3.77173	0.00016915	4.05571e-05
ZSWIM8	-1.12792	3.7716	0.0001692	4.05908e-05
RAPGEF6	1.17189	3.76913	0.000170163	4.08436e-05
FBXL17	1.55361	3.76484	0.000171856	4.12865e-05
NEPRO	-2.04492	3.76484	0.000171856	4.12935e-05
CLIP1	1.29945	3.75905	0.000174161	4.1892e-05
MOCS2	-1.06744	3.75905	0.000174161	4.18893e-05
MRPL50	-1.51184	3.75817	0.000174515	4.19993e-05
SETD2	1.19383	3.75707	0.000174957	4.21279e-05
PDLIM7	-1.09086	3.75188	0.000177058	4.26565e-05
ATP1A1	0.720493	3.74635	0.00017933	4.32267e-05
TACC1	0.997111	3.74339	0.000180555	4.35613e-05
MPHOSPH10	-1.01362	3.74339	0.000180555	4.3568e-05
CAB39L	-1.31671	3.7409	0.000181593	4.38416e-05
GM31814	3.18268	3.74085	0.000181614	4.38698e-05
NAAA	-0.713094	3.73858	0.000182566	4.41231e-05
CSF2RB	-0.459171	3.73669	0.000183363	4.43389e-05
HIF1A	-0.409993	3.73473	0.000184192	4.45679e-05
PARVB	-0.928778	3.73473	0.000184192	4.45864e-05
ARPP19	-0.479636	3.72982	0.000186284	4.51166e-05
POLR2H	-1.28342	3.72659	0.000187678	4.54937e-05
E2F8	-1.7094	3.72659	0.000187678	4.5502e-05
WDR12	-1.74756	3.72645	0.000187739	4.55407e-05
ATP6V1A	-0.462965	3.72491	0.000188402	4.57256e-05
ST3GAL4	1.60254	3.72384	0.000188867	4.58673e-05
SERINC3	0.590743	3.72384	0.000188867	4.58866e-05
PHF11B	-1.5902	3.72365	0.000188949	4.59307e-05
PDLIM4	-1.32683	3.72352	0.000189008	4.5969e-05
ETV6	0.897703	3.72244	0.000189478	4.61076e-05
SUGT1	-0.663305	3.7171	0.000191823	4.67025e-05
MCTP1	1.72157	3.71428	0.000193073	4.70316e-05
HSPA9	-0.460287	3.71133	0.000194388	4.73767e-05
SLC44A2	1.70312	3.70991	0.000195023	4.75563e-05
AHR	-0.855264	3.70806	0.000195858	4.77849e-05
TFG	-0.776017	3.70727	0.000196216	4.78971e-05
TECR	-0.718354	3.70596	0.000196807	4.80665e-05
KXD1	-0.797333	3.70521	0.000197149	4.81752e-05
PLPP5	-1.50637	3.70334	0.000197997	4.84076e-05
SMAGP	2.42958	3.70256	0.000198354	4.85203e-05
NDUFA10	-0.624065	3.69545	0.000201628	4.93468e-05
ETFB	-0.589433	3.69493	0.000201868	4.94312e-05
1810037I17RIK	-0.497585	3.69315	0.0002027	4.96607e-05
DAPK3	-1.35249	3.69188	0.00020329	4.98313e-05
EIF3L	-0.620508	3.69126	0.00020358	4.99284e-05
ABCD3	-1.6441	3.68886	0.000204711	5.02317e-05
RBM8A	-0.48673	3.68429	0.000206874	5.07889e-05
YOD1	-1.97729	3.68408	0.000206974	5.08398e-05
TMEM26	4.21367	3.67821	0.000209793	5.1559e-05
GRK2	0.942592	3.67535	0.000211177	5.1926e-05
GGNBP2	1.2162	3.6721	0.000212763	5.23433e-05
MAPK8IP3	-1.42107	3.672	0.000212815	5.23832e-05
BRI3BP	1.34755	3.67043	0.000213584	5.25997e-05
MPG	-1.5895	3.66957	0.00021401	5.27318e-05
TSPAN3	-1.0071	3.66914	0.000214221	5.2811e-05
TSN	-0.543741	3.66831	0.000214628	5.29389e-05
RNASEK	-0.434584	3.66443	0.000216556	5.3442e-05
GAS2L3	-0.841285	3.66266	0.000217441	5.36881e-05
MRPS35	-1.62867	3.66191	0.000217818	5.38296e-05
FAM136A	-1.99641	3.66191	0.000217818	5.38368e-05
MESD	-1.31857	3.66135	0.000218099	5.39339e-05
GNG5	-0.306465	3.65878	0.000219392	5.42816e-05
SVBP	-0.726141	3.65871	0.000219425	5.43178e-05
HMGXB3	-1.51449	3.65578	0.000220914	5.47146e-05
WSB1	1.02691	3.64916	0.000224307	5.55836e-05
CTDNEP1	-0.69359	3.6457	0.000226099	5.60563e-05
HEATR6	-1.44467	3.6421	0.00022798	5.65518e-05
RIPK3	-1.07212	3.63944	0.000229381	5.69285e-05
RAD23A	-0.882932	3.63826	0.000230005	5.71127e-05
MCTS1	-0.498117	3.63747	0.000230427	5.72738e-05
GLTP	-0.578389	3.63747	0.000230427	5.72762e-05
FAM3C	-1.08979	3.63674	0.000230814	5.7402e-05
NAIP6	2.24857	3.63397	0.000232289	5.77984e-05
MRPL32	-0.772366	3.62491	0.000237187	5.90474e-05
PAOX	-1.4877	3.62052	0.000239594	5.96771e-05
LITAF	0.694849	3.62036	0.000239685	5.97302e-05
RPL18	-0.291324	3.62001	0.000239879	5.98092e-05
RHOQ	1.72465	3.61706	0.000241515	6.02479e-05
N6AMT1	-1.7654	3.61613	0.000242029	6.04069e-05
GBP3	-1.18119	3.61333	0.000243595	6.08289e-05
RPL26	-0.28588	3.61138	0.000244693	6.11342e-05
MGAT4A	-0.87811	3.60913	0.000245963	6.14829e-05
ARRDC4	-0.876012	3.60657	0.000247417	6.18779e-05
SUSD6	1.26734	3.60262	0.00024968	6.24757e-05
COL3A1	-0.873234	3.60172	0.000250197	6.2637e-05
KLF2	1.0756	3.60059	0.000250845	6.28313e-05
ACAA1A	-0.650824	3.59899	0.000251776	6.30964e-05
BACH1	0.944986	3.59495	0.000254125	6.37176e-05
RUVBL1	-1.00553	3.59396	0.000254708	6.38962e-05
TOMM40	-0.953425	3.59292	0.00025532	6.40822e-05
DCP2	-0.846401	3.59283	0.00025537	6.41274e-05
RBIS	-0.672412	3.58969	0.000257223	6.46255e-05
NDUFA11	-0.43793	3.58837	0.000258005	6.48549e-05
RPS25	-0.302093	3.58426	0.000260462	6.55057e-05
EIF4G1	-0.510396	3.5835	0.000260918	6.56535e-05
PSPH	-1.88086	3.58155	0.000262088	6.59814e-05
EIF3G	-0.666108	3.57736	0.000264631	6.66554e-05
RPS28	-0.281883	3.57477	0.000266213	6.70877e-05
CPEB2	1.29466	3.57277	0.000267445	6.74323e-05
CHRAC1	-0.831609	3.57242	0.000267656	6.75196e-05
MED29	-1.05436	3.57114	0.000268446	6.77593e-05
CENPM	-1.8641	3.57114	0.000268446	6.77872e-05
FCER1G	-0.340864	3.57096	0.00026856	6.78503e-05
IK	-0.518133	3.57085	0.00026863	6.79021e-05
GM21188	1.33338	3.56912	0.000269701	6.82073e-05
RARS	-0.660264	3.5668	0.000271144	6.86069e-05
EGLN1	-0.868152	3.56623	0.000271502	6.87322e-05
ACP2	-1.06776	3.55638	0.000277725	7.03429e-05
SMAD3	2.1747	3.54977	0.000281991	7.14592e-05
PHF10	-0.961849	3.5476	0.000283398	7.18882e-05
NAGK	-1.24477	3.5476	0.000283398	7.18527e-05
MRPS34	-1.04263	3.54664	0.00028403	7.20846e-05
BYSL	-1.79228	3.54213	0.000286993	7.28731e-05
LRRC58	-0.625375	3.54131	0.000287536	7.30478e-05
BLOC1S1	-0.888403	3.53694	0.00029044	7.38226e-05
POLD1	-1.88645	3.53469	0.000291954	7.42446e-05
ELOVL1	-0.742927	3.53358	0.0002927	7.44716e-05
HNRNPAB	-0.433994	3.53311	0.000293012	7.45883e-05
ARHGDIA	-0.297199	3.52806	0.00029644	7.54987e-05
TMEM147	-0.640212	3.52707	0.000297119	7.57384e-05
[truncated: 1,665 more rows]

## Sheet: MC3
gene_name	log2fc	neg_log10fdr	fdr	p-value
S100A4	0.998346	Inf	0	0
IFITM6	2.54035	Inf	0	0
HP	2.18078	Inf	0	0
LSP1	1.7695	Inf	0	0
PLAC8	1.65723	Inf	0	0
TMSB10	1.48808	Inf	0	0
IFITM3	1.04412	Inf	0	0
AIF1	-2.57812	Inf	0	0
LGMN	-2.6642	Inf	0	0
BASP1	-2.86333	Inf	0	0
SDC4	-3.35958	Inf	0	0
PMEPA1	-3.61109	Inf	0	0
MMP14	-3.66701	Inf	0	0
DAB2	-3.78924	Inf	0	0
C3AR1	-3.92736	Inf	0	0
BCL2A1B	-3.98641	Inf	0	0
CXCL16	-4.06386	Inf	0	0
AA467197	-4.47419	Inf	0	0
MS4A7	-5.38812	Inf	0	0
C1QB	-6.59723	Inf	0	0
C1QC	-6.77379	Inf	0	0
PF4	-6.82776	Inf	0	0
C1QA	-7.00965	Inf	0	0
CREB5	-4.00048	303.331	4.66129e-304	1.39108e-306
SMPDL3A	1.80532	301.377	4.20161e-302	1.30614e-304
STAB1	-3.40172	297.538	2.89584e-298	9.36232e-301
MIF	-2.1119	295.418	3.81659e-296	1.28137e-298
GDA	1.74501	295.369	4.27465e-296	1.48831e-298
ALOX5AP	0.967394	275.227	5.92903e-276	2.13805e-278
GSR	1.53786	275.191	6.43772e-276	2.40154e-278
FCGR4	-2.94505	274.865	1.36596e-275	5.26546e-278
APOE	-3.17518	272.889	1.29045e-273	5.13484e-276
SLC7A8	-3.19822	271.416	3.83789e-272	1.57486e-274
EMILIN2	1.17117	265.672	2.12955e-266	9.00333e-269
CD63	-2.7847	259.302	4.9862e-260	2.17007e-262
LYZ2	0.88402	256.684	2.07231e-257	9.27668e-260
GATM	-3.81578	253.235	5.82504e-254	2.68001e-256
MRC1	-4.39312	252.747	1.79043e-253	8.46013e-256
CD72	-4.5746	252.678	2.09759e-253	1.01724e-255
LY6C2	1.41429	250.56	2.75467e-251	1.37014e-253
TREM2	-2.2348	248.938	1.15398e-249	5.88324e-252
RPS9	0.521033	247.694	2.02392e-248	1.05701e-250
ACTG1	0.691301	240.992	1.01824e-241	5.44448e-244
RGS1	-2.38802	236.676	2.10918e-237	1.15399e-239
FCRLS	-7.38661	236.652	2.22779e-237	1.24659e-239
PDPN	-3.46368	235.63	2.34203e-236	1.33964e-238
NAPSA	1.45278	234.009	9.79588e-235	5.72502e-237
FCGR2B	-1.80935	232.986	1.03247e-233	6.16249e-236
SLAMF9	-4.14422	231.942	1.14251e-232	6.96135e-235
CORO1A	0.768777	230.409	3.89558e-231	2.42202e-233
MGST1	1.92149	226.625	2.37298e-227	1.50488e-229
WFDC17	1.38207	226.491	3.23169e-227	2.08963e-229
ARG1	-5.5646	216.86	1.38156e-217	9.10505e-220
ABCC3	-4.18761	214.999	1.0029e-215	6.73421e-218
CD81	-2.84999	213.753	1.76654e-214	1.20815e-216
MYO1E	-2.84191	211.758	1.74401e-212	1.21443e-214
FCGR1	-1.93729	211.213	6.12948e-212	4.34445e-214
CTSB	-1.44579	211.118	7.6176e-212	5.49392e-214
ECM1	-2.38342	209.533	2.93402e-210	2.15254e-212
CYTIP	1.06044	207.539	2.88739e-208	2.15423e-210
ITGB5	-1.90459	206.679	2.09562e-207	1.58956e-209
SELL	2.34548	205.377	4.20103e-206	3.23879e-208
CYBB	1.06004	202.625	2.37056e-203	1.85707e-205
LAIR1	-2.23037	202.566	2.71342e-203	2.1594e-205
MSRB1	1.10024	197.383	4.14409e-198	3.34949e-200
VCAN	2.38202	194.889	1.29135e-195	1.0598e-197
TMEM119	-4.30462	194.462	3.45233e-195	2.87622e-197
H2-EB1	-2.94593	192.807	1.55867e-193	1.31795e-195
TMEM37	-4.03222	189.102	7.90387e-190	6.78149e-192
CPD	-2.02536	188.714	1.93383e-189	1.68326e-191
ITGA9	-4.69304	188.044	9.02972e-189	7.97202e-191
TUBA1B	-1.76305	185.89	1.28881e-186	1.15387e-188
HPGDS	-4.74073	185.821	1.50919e-186	1.36994e-188
LY6A	-3.32913	185.165	6.8466e-186	6.30003e-188
SCIMP	-4.01397	183.194	6.39562e-184	5.96458e-186
AXL	-2.77604	182.343	4.53954e-183	4.29004e-185
ITGAX	-3.17627	180.236	5.81018e-181	5.5631e-183
H2-AB1	-2.56008	179.71	1.95105e-180	1.89234e-182
CTLA2B	-5.65977	179.009	9.78753e-180	9.6147e-182
SAMHD1	1.0075	177.762	1.72875e-178	1.71972e-180
TGM2	-1.64973	177.292	5.10671e-178	5.14354e-180
BCL2A1A	-3.82898	176.987	1.03067e-177	1.05092e-179
AW112010	-2.79123	176.343	4.5409e-177	4.68658e-179
EMB	1.03396	175.13	7.41111e-176	7.74103e-178
SASH1	-2.43094	173.415	3.84559e-174	4.0646e-176
F13A1	1.33167	171.581	2.62713e-172	2.80942e-174
CCR2	1.10305	171.472	3.3721e-172	3.648e-174
CTSZ	-1.08494	171.254	5.57771e-172	6.10343e-174
CHIL3	1.84198	170.404	3.94727e-171	4.3684e-173
TPI1	-1.47334	169.432	3.70107e-170	4.14195e-172
LMNA	-1.68949	168.586	2.59183e-169	2.93281e-171
SYNGR1	-4.45822	168.424	3.76365e-169	4.30559e-171
MS4A6D	-1.46783	167.748	1.78568e-168	2.06501e-170
H2-AA	-2.37572	165.537	2.90212e-166	3.39218e-168
OLFML3	-3.22453	165.201	6.30041e-166	7.44266e-168
SDC3	-1.95768	163.419	3.80853e-164	4.54636e-166
CRIP1	0.785793	161.174	6.70019e-162	8.08155e-164
AU020206	-2.16653	159.858	1.38641e-160	1.68948e-162
IL7R	-3.64438	159.208	6.19886e-160	7.63103e-162
TUBB5	-1.69043	158.848	1.41775e-159	1.76293e-161
RAB3IL1	-2.84223	156.862	1.37344e-157	1.72491e-159
CTSD	-1.74703	156.651	2.23134e-157	2.83011e-159
CXCL9	-6.28149	154.306	4.94753e-155	6.33667e-157
GRN	-1.1705	152.512	3.07294e-153	3.97396e-155
CD74	-2.16108	152.092	8.09297e-153	1.05666e-154
S100A6	0.465474	149.811	1.54423e-150	2.03541e-152
MERTK	-5.30303	148.244	5.70394e-149	7.58918e-151
ARHGDIB	0.690427	148.22	6.02095e-149	8.08584e-151
STK17B	1.40936	148.199	6.32527e-149	8.57317e-151
SPP1	-2.62876	147.535	2.91447e-148	3.98646e-150
MAF	-2.15062	147.411	3.88566e-148	5.3632e-150
ZMYND15	-6.09348	147.093	8.06934e-148	1.12381e-149
FRMD4B	-3.4942	144.327	4.71203e-145	6.62098e-147
TALDO1	0.84121	144.235	5.82694e-145	8.26003e-147
AHNAK	0.725035	143.912	1.22386e-144	1.75011e-146
SLC37A2	-2.53352	143.911	1.22827e-144	1.77169e-146
FMNL2	-3.04542	142.959	1.09806e-143	1.59752e-145
SORL1	1.50176	142.531	2.94421e-143	4.32002e-145
DST	-2.9823	142.133	7.36629e-143	1.09001e-144
BCL2A1D	-2.42842	141.489	3.24415e-142	4.84081e-144
PTPN1	1.113	139.903	1.24995e-140	1.88067e-142
HOPX	1.70835	138.887	1.29662e-139	1.96701e-141
ALDH2	1.18635	138.338	4.59725e-139	7.03135e-141
BLVRB	-1.7288	137.288	5.14875e-138	7.93888e-140
ADD3	1.75636	136.415	3.84331e-137	5.9738e-139
GAPDH	-0.910838	136.032	9.28274e-137	1.4544e-138
CD300C2	-1.38765	135.903	1.25055e-136	1.97487e-138
CEBPB	0.669294	134.647	2.25421e-135	3.58789e-137
ARHGAP26	2.0907	133.256	5.54339e-134	8.89203e-136
PDGFA	-3.54199	130.992	1.01885e-131	1.64699e-133
LHFPL2	-2.56773	130.972	1.06768e-131	1.7392e-133
CCL12	-6.65036	130.898	1.2652e-131	2.07668e-133
CCL6	0.822041	130.88	1.31773e-131	2.17929e-133
SUB1	0.774764	130.864	1.36625e-131	2.27651e-133
RNASE4	-2.0241	130.075	8.42224e-131	1.41383e-132
CD9	-1.54947	129.768	1.70466e-130	2.88279e-132
PLAU	-3.93683	129.671	2.13444e-130	3.63615e-132
RGL1	-2.82446	129.593	2.55191e-130	4.37905e-132
HILPDA	-2.85663	128.193	6.40721e-129	1.10744e-130
PLIN2	-1.47474	128.174	6.70616e-129	1.16745e-130
PEA15A	-2.10216	127.89	1.28934e-128	2.26059e-130
MRPL33	0.922447	127.778	1.66852e-128	2.94616e-130
IL18BP	-3.78674	127.249	5.63134e-128	1.00134e-129
GPCPD1	1.63216	127.116	7.6516e-128	1.37009e-129
ITGA6	-2.37837	126.533	2.92966e-127	5.28227e-129
CCND1	-2.11048	126.24	5.76083e-127	1.04586e-128
ABCA1	-1.48508	125.684	2.06999e-126	3.78374e-128
FMN1	-2.64526	125.417	3.83101e-126	7.05035e-128
RPSA	0.426759	125.347	4.49915e-126	8.33591e-128
IL1RN	-2.35512	125.02	9.55479e-126	1.78217e-127
FTH1	-1.00075	124.935	1.1606e-125	2.17919e-127
SEM1	0.559222	124.276	5.29472e-125	1.00074e-126
PLAAT3	-2.41791	124.015	9.65077e-125	1.83607e-126
MCEMP1	1.44638	122.361	4.35186e-123	8.33359e-125
CTSC	-0.980151	122.104	7.8651e-123	1.5159e-124
MMP8	2.2093	121.966	1.08246e-122	2.09977e-124
C3	1.12408	121.58	2.62984e-122	5.1341e-124
BTG1	0.531856	120.902	1.25286e-121	2.46147e-123
F5	2.66659	120.561	2.74625e-121	5.42967e-123
FLNA	0.88992	119.881	1.31387e-120	2.61402e-122
ARHGAP22	-3.47451	118.92	1.2014e-119	2.40518e-121
ARHGAP10	-2.87607	116.054	8.83192e-117	1.77912e-118
NCF2	0.829022	115.901	1.25514e-116	2.54398e-118
C5AR1	-1.4153	115.824	1.49866e-116	3.05621e-118
RPS27	0.576347	115.691	2.03768e-116	4.18077e-118
LGALS1	-0.987352	115.663	2.174e-116	4.4875e-118
DHRS3	-2.10644	114.992	1.01945e-115	2.11698e-117
CSTB	-1.08986	114.856	1.39422e-115	2.91257e-117
ACP5	-2.88817	113.96	1.09712e-114	2.30556e-116
PTPRC	0.71501	113.622	2.38979e-114	5.05179e-116
ASAP1	1.40748	112.225	5.95127e-113	1.26544e-114
TMEM86A	-2.32642	111.97	1.0704e-112	2.28933e-114
STAT3	0.973601	109.933	1.16807e-110	2.51275e-112
RASGEF1B	-2.17245	109.618	2.4115e-110	5.21761e-112
CALM1	-0.6785	109.399	3.9933e-110	8.68971e-112
EIF3F	0.730506	109.348	4.48526e-110	9.81604e-112
TOP2A	-3.01672	108.852	1.4076e-109	3.09806e-111
GNA12	-1.90107	107.491	3.22907e-108	7.14715e-110
CKB	-2.06559	107.219	6.03606e-108	1.34351e-109
THBS1	0.817116	106.77	1.69908e-107	3.80297e-109
PTMS	-1.07831	106.663	2.17375e-107	4.89242e-109
PPP2R5A	1.08321	106.107	7.8108e-107	1.76768e-108
GLUD1	0.852893	106.107	7.81991e-107	1.77946e-108
CCRL2	-2.01931	106.066	8.59098e-107	1.96561e-108
SLAMF7	-2.57909	106.032	9.28706e-107	2.13642e-108
PFN1	-0.62308	105.613	2.43546e-106	5.63288e-108
TPD52	0.762356	104.962	1.09072e-105	2.53625e-107
RNF180	-4.65983	104.908	1.2373e-105	2.89247e-107
SMC2	-2.47429	104.837	1.454e-105	3.41713e-107
ACP2	-2.09953	104.628	2.3572e-105	5.5691e-107
FAM129A	1.42649	104.403	3.95674e-105	9.39738e-107
SAMSN1	1.39539	103.865	1.36424e-104	3.25708e-106
LGALS3BP	-1.65087	102.576	2.65555e-103	6.37307e-105
BIN1	-1.63657	102.385	4.12308e-103	9.94626e-105
BCL2L1	-2.15043	102.355	4.41416e-103	1.07033e-104
H3F3A	0.448266	102.353	4.43678e-103	1.08134e-104
GMFG	0.822428	102.132	7.38068e-103	1.808e-104
SNX5	-1.14158	101.523	3.00183e-102	7.39073e-104
CADM1	-4.3357	101.283	5.20779e-102	1.28867e-103
SBNO2	1.21653	101.058	8.74233e-102	2.17417e-103
PLCB1	1.902	100.639	2.29468e-101	5.73527e-103
ARRB2	-1.33612	100.545	2.85163e-101	7.16277e-103
TANC2	-3.33572	100.179	6.61989e-101	1.67102e-102
CXCL14	-3.06199	100.177	6.65374e-101	1.68784e-102
ITGB7	1.19122	100.106	7.82992e-101	1.99594e-102
CLEC5A	-1.56151	100.057	8.77182e-101	2.24695e-102
RAB7B	-1.37814	99.6111	2.44867e-100	6.30284e-102
ANPEP	-4.11122	99.4962	3.19023e-100	8.25127e-102
CLIC4	-1.11227	99.4774	3.33137e-100	8.65775e-102
RPL37A	0.356563	98.9198	1.20273e-99	3.14069e-101
H2-Q7	-2.11347	98.8189	1.51734e-99	3.98108e-101
IFITM2	0.597321	98.5997	2.51346e-99	6.62587e-101
CD274	-2.16888	98.456	3.49913e-99	9.26777e-101
ALDOA	-0.979235	98.2305	5.88189e-99	1.56519e-100
PALD1	-3.71841	98.2082	6.19163e-99	1.65531e-100
HEBP1	-2.69283	97.8828	1.30989e-98	3.51824e-100
MAP4K3	-1.97008	97.6772	2.10261e-98	5.67355e-100
HSP90AA1	-0.877398	97.6738	2.11925e-98	5.7448e-100
JARID2	1.12154	96.9313	1.17132e-97	3.18975e-99
LACC1	-2.17373	95.7467	1.79195e-96	4.90211e-98
CD177	2.4153	95.5433	2.86244e-96	7.86618e-98
NRP2	-1.9032	95.4367	3.65809e-96	1.00982e-97
ANXA3	-1.41325	95.404	3.94495e-96	1.09391e-97
GM10134	-3.86175	95.2364	5.80168e-96	1.61599e-97
MS4A14	-6.44786	95.12	7.58603e-96	2.12243e-97
CTSS	-0.836112	94.3799	4.16947e-95	1.17172e-96
NUSAP1	-3.7114	93.8587	1.38445e-94	3.90786e-96
SRSF5	0.689315	93.6244	2.37443e-94	6.73178e-96
TENT5C	-1.73883	93.2509	5.61127e-94	1.59784e-95
BLNK	-2.49007	93.2357	5.81224e-94	1.66229e-95
TNFRSF11A	-1.95322	93.0005	9.98806e-94	2.86899e-95
IER2	0.95832	92.5142	3.06073e-93	8.82977e-95
LDHA	-0.912547	92.4739	3.35841e-93	9.73029e-95
TSPAN4	-2.44372	92.0957	8.02231e-93	2.33427e-94
SLC29A3	-1.50684	91.9263	1.18492e-92	3.46253e-94
DIAPH1	0.739881	91.9255	1.18715e-92	3.4838e-94
FADS1	-2.88307	91.4822	3.29436e-92	9.70856e-94
FAU	0.322319	91.4253	3.75537e-92	1.11139e-93
4930430E12RIK	-4.31431	91.3708	4.25798e-92	1.26543e-93
LYN	0.928219	91.2624	5.46515e-92	1.63098e-93
KCNN4	-1.70377	91.1566	6.97243e-92	2.08947e-93
RGS10	-1.11695	91.1319	7.38061e-92	2.22097e-93
CFB	-2.74939	90.978	1.0519e-91	3.17846e-93
CLEC4N	-1.44015	90.8508	1.41002e-91	4.2781e-93
FOXP1	1.18489	90.6772	2.10265e-91	6.40573e-93
MYOF	-1.42164	90.5413	2.87561e-91	8.79633e-93
NTPCR	-1.65567	89.6041	2.48824e-90	7.64232e-92
IL6RA	1.10608	89.5806	2.62671e-90	8.10026e-92
VEGFA	-1.38964	89.2522	5.59522e-90	1.73242e-91
SH3PXD2B	-1.34705	89.2149	6.09696e-90	1.89535e-91
FTL1	-0.725517	88.804	1.57019e-89	4.90075e-91
IFI27	-1.76987	88.6801	2.08869e-89	6.545e-91
NFAM1	1.33789	88.6048	2.48455e-89	7.81637e-91
IKBKB	1.05961	88.3046	4.95907e-89	1.56628e-90
FAM117B	1.14733	87.7626	1.72724e-88	5.47681e-90
NFIL3	1.06648	87.6887	2.04784e-88	6.51886e-90
NEDD9	1.50487	87.4894	3.2407e-88	1.03564e-89
SNX8	-1.91756	87.09	8.12894e-88	2.618e-89
NEK6	-2.29023	87.09	8.12894e-88	2.61528e-89
CD44	0.510289	86.8748	1.33426e-87	4.3137e-89
YWHAH	-0.910908	86.5616	2.74431e-87	8.90654e-89
IFI27L2A	1.02402	86.2329	5.84889e-87	1.90551e-88
GBP2	-2.44912	86.1834	6.55591e-87	2.144e-88
GPR141	1.22941	85.952	1.1169e-86	3.66652e-88
H2-DMB1	-1.43967	85.8738	1.33712e-86	4.40609e-88
ADAP2	-1.89573	85.6374	2.30475e-86	7.62326e-88
PDGFB	-3.72854	85.3445	4.52394e-86	1.50198e-87
CMKLR1	-2.00266	85.0297	9.33886e-86	3.11218e-87
KDM7A	0.939283	84.9448	1.13561e-85	3.79854e-87
SVIL	1.24774	84.888	1.2943e-85	4.34544e-87
RPS28	0.408436	84.7272	1.87397e-85	6.31493e-87
PLTP	-2.57267	84.1106	7.75246e-85	2.62926e-86
NXPE5	-2.80882	84.1106	7.75246e-85	2.63171e-86
MBNL1	0.880925	83.5863	2.59239e-84	8.83256e-86
ITGA4	1.00432	82.8118	1.54239e-83	5.27429e-85
SNX24	-2.17567	82.6263	2.36432e-83	8.11429e-85
RAB20	-1.32398	82.5746	2.66326e-83	9.17336e-85
RAN	-0.888633	82.5442	2.85656e-83	9.87471e-85
PI16	2.25886	82.4378	3.64916e-83	1.266e-84
2510009E07RIK	-2.84309	81.836	1.45891e-82	5.07952e-84
CALR	-0.795057	81.6092	2.4591e-82	8.59249e-84
ATP6V0C	-0.60693	81.4699	3.38934e-82	1.1885e-83
SLPI	1.06081	81.2625	5.46361e-82	1.92266e-83
BST2	-1.15359	81.1394	7.25456e-82	2.56192e-83
HSP90AB1	-0.610183	81.0315	9.3014e-82	3.29632e-83
H2-K1	-0.76469	80.6705	2.13553e-81	7.59466e-83
KIF11	-3.23696	80.6637	2.16934e-81	7.74187e-83
ADGRE5	1.14062	79.6881	2.05081e-80	7.34437e-82
CCL5	-4.17352	79.5001	3.1616e-80	1.13616e-81
LPCAT2	-1.2178	79.3181	4.80705e-80	1.73346e-81
COL14A1	-5.19243	79.1336	7.35274e-80	2.66059e-81
DOK2	-2.01378	78.8184	1.51918e-79	5.51606e-81
ZFP36L2	0.774616	78.4384	3.64384e-79	1.32758e-80
GNA13	-0.914038	78.379	4.17852e-79	1.52759e-80
FAM162A	-1.44161	78.2914	5.11251e-79	1.87539e-80
ITGAV	-1.29405	78.2142	6.10682e-79	2.24772e-80
ETV5	-3.12948	78.1728	6.7173e-79	2.48078e-80
PIM1	0.512505	77.7842	1.64344e-78	6.08986e-80
CLEC4E	0.590189	77.3946	4.03072e-78	1.49861e-79
TMEM171	-4.02348	77.0073	9.83262e-78	3.66798e-79
CD68	-0.901934	76.948	1.12728e-77	4.21925e-79
ACOD1	-3.02048	76.7746	1.68039e-77	6.31035e-79
RPL35A	0.271635	76.269	5.38224e-77	2.02788e-78
FCER1G	-0.517802	75.9721	1.0664e-76	4.03117e-78
CAMK1	-1.56401	75.965	1.084e-76	4.11118e-78
NDEL1	0.76811	75.6722	2.12709e-76	8.09361e-78
SFMBT1	-1.83512	75.4568	3.49273e-76	1.33333e-77
CCL7	-3.67998	74.9987	1.00299e-75	3.84134e-77
2900026A02RIK	-3.86543	74.9123	1.22391e-75	4.70266e-77
GRK5	2.00874	74.4582	3.4821e-75	1.34227e-76
SLC41A2	-2.85371	74.1076	7.80574e-75	3.01863e-76
H2-DMA	-1.0699	74.0832	8.25629e-75	3.20314e-76
TBXAS1	-1.6565	73.9675	1.07772e-74	4.19455e-76
HEXB	-1.08482	73.9135	1.22034e-74	4.76481e-76
PRR13	0.857735	73.9017	1.25397e-74	4.91173e-76
DGKG	1.95405	73.7817	1.65322e-74	6.4961e-76
ANXA2	0.407705	73.5464	2.84196e-74	1.12024e-75
PIRA2	1.21214	73.3197	4.78969e-74	1.89396e-75
NR4A2	1.01691	73.1027	7.89377e-74	3.1312e-75
AI839979	1.70709	73.0234	9.47594e-74	3.77058e-75
NSD2	-1.14702	72.88	1.31837e-73	5.26234e-75
PXDC1	-3.2433	72.798	1.59227e-73	6.37542e-75
HMGN1	-1.28903	72.6917	2.03395e-73	8.1692e-75
SPINT1	-1.66576	72.4468	3.57428e-73	1.44002e-74
PSD3	-2.83007	72.0577	8.75558e-73	3.53838e-74
GPX1	0.458901	71.7009	1.99125e-72	8.07195e-74
CCND3	1.08354	71.2975	5.04061e-72	2.04959e-73
SLC27A1	-2.68657	70.8736	1.33787e-71	5.45662e-73
TREM1	1.18465	70.5179	3.03454e-71	1.24144e-72
MALAT1	-0.700374	70.4437	3.59974e-71	1.47714e-72
F11R	-1.4759	70.3096	4.90196e-71	2.01759e-72
EMP1	-1.21804	70.0621	8.6684e-71	3.5786e-72
FOSL2	0.882094	70.0562	8.78631e-71	3.6382e-72
SERP1	0.762032	69.9099	1.23048e-70	5.11041e-72
RAMP1	1.42248	69.8901	1.2879e-70	5.36493e-72
SP100	1.11538	69.8175	1.52217e-70	6.35971e-72
RANBP1	-0.952873	69.7579	1.74616e-70	7.31728e-72
CDK1	-2.1506	69.4732	3.36383e-70	1.41379e-71
PLD3	-1.55671	69.1182	7.61768e-70	3.21113e-71
CTSL	-0.965678	68.9246	1.18967e-69	5.0297e-71
PRXL2B	-2.07142	68.8537	1.40054e-69	5.93862e-71
TIMP2	-1.43074	68.6283	2.35339e-69	1.00082e-70
PDLIM4	-2.02114	68.5543	2.79069e-69	1.19026e-70
TPX2	-2.45987	68.4367	3.65887e-69	1.5651e-70
PDLIM7	-1.62672	68.329	4.68819e-69	2.01122e-70
F10	0.86781	68.2784	5.26743e-69	2.26626e-70
PPP1R14B	-0.952507	68.1933	6.40838e-69	2.76512e-70
FBLIM1	-2.88045	68.1013	7.9194e-69	3.42695e-70
GM9733	2.88032	67.9413	1.14475e-68	4.96789e-70
CAMKK2	1.28971	67.888	1.29429e-68	5.63295e-70
PTMA	-0.586942	67.7672	1.70908e-68	7.45944e-70
ZFP36L1	-1.21506	67.1938	6.4005e-68	2.80151e-69
LAT2	-1.00132	67.0615	8.67901e-68	3.80961e-69
TPP1	-1.15263	66.9022	1.25249e-67	5.51331e-69
CCL4	-2.56033	66.7114	1.94373e-67	8.58025e-69
FN1	0.456599	66.6445	2.26729e-67	1.00368e-68
TTC39B	-1.70947	66.4159	3.83779e-67	1.70367e-68
RALGDS	-2.00616	66.2747	5.31286e-67	2.36509e-68
BSG	-0.769713	66.2422	5.72544e-67	2.55587e-68
IQGAP3	-3.65298	66.2161	6.07939e-67	2.72144e-68
GPR34	-4.58547	66.0613	8.68374e-67	3.89807e-68
XDH	1.03027	65.9339	1.16435e-66	5.24117e-68
NOP53	0.88982	65.9332	1.16618e-66	5.2639e-68
RPL37	0.325163	65.8481	1.4187e-66	6.42136e-68
ARHGEF10L	1.12901	65.6895	2.04408e-66	9.27742e-68
NDUFA4	0.576592	65.2746	5.31381e-66	2.42498e-67
CD276	-4.13812	65.2746	5.31381e-66	2.42081e-67
SYCE2	-2.48922	65.2194	6.03408e-66	2.76118e-67
PLEKHO1	-0.937014	65.2186	6.04499e-66	2.77369e-67
PYGL	1.22849	65.1917	6.43178e-66	2.95916e-67
GBP4	-3.07692	65.1108	7.74778e-66	3.57427e-67
RPLP0	0.328981	65.0739	8.43484e-66	3.90172e-67
SNX6	-1.16671	64.8281	1.48576e-65	6.89119e-67
CCR5	-1.02395	64.4403	3.62817e-65	1.68731e-66
FRY	1.44054	63.6757	2.11032e-64	9.84046e-66
GAS6	-3.02046	63.3028	4.97941e-64	2.3281e-65
B2M	-0.56964	63.2882	5.15021e-64	2.41436e-65
GBP8	-3.29835	63.2379	5.78169e-64	2.71758e-65
UAP1L1	-1.51563	63.0771	8.3724e-64	3.94571e-65
PRDX1	-0.739522	63.0438	9.04141e-64	4.27929e-65
CCNA2	-2.42085	63.0438	9.04141e-64	4.28348e-65
SPSB1	-2.34124	63.0003	9.99305e-64	4.74676e-65
TLE3	1.30127	62.8592	1.38298e-63	6.58642e-65
CEBPZ	1.10959	62.7071	1.9627e-63	9.37174e-65
MAFB	-0.860388	62.6267	2.36234e-63	1.13094e-64
RPS27A	0.287889	62.5665	2.71318e-63	1.30227e-64
EXTL3	-1.55435	62.5641	2.72863e-63	1.31308e-64
RAI14	-1.41927	62.5305	2.94806e-63	1.42234e-64
CLIC1	-0.573096	62.4324	3.69529e-63	1.78745e-64
BNIP3	-1.91812	62.3228	4.75565e-63	2.30627e-64
STOM	1.31095	62.2136	6.11512e-63	2.97316e-64
GSN	-0.880297	62.0292	9.35025e-63	4.5577e-64
GPR35	0.909217	61.7577	1.74695e-62	8.53707e-64
KCNK13	-2.20051	61.6335	2.3252e-62	1.13918e-63
COX7A2L	0.610874	61.5399	2.88458e-62	1.41682e-63
CSF1R	-0.687865	61.5339	2.92486e-62	1.44024e-63
TIAM1	1.17391	61.4632	3.44185e-62	1.6991e-63
NRG1	1.38816	61.4312	3.70483e-62	1.83353e-63
PGK1	-0.833912	61.3129	4.86504e-62	2.41377e-63
CEBPA	-1.36933	61.2222	5.99454e-62	2.98162e-63
ZDHHC14	-2.60147	61.1477	7.11638e-62	3.54846e-63
SORT1	1.77482	61.0189	9.57322e-62	4.78542e-63
S100A11	0.517745	60.9079	1.23626e-61	6.19511e-63
H2AC4	-4.21511	60.7443	1.80197e-61	9.05245e-63
PLGRKT	-1.14033	60.4278	3.73421e-61	1.88057e-62
CD53	0.546024	60.4163	3.83431e-61	1.93575e-62
LRRFIP1	0.630409	60.3762	4.20533e-61	2.12829e-62
FMNL1	0.879997	60.0943	8.04899e-61	4.08355e-62
RAB5C	-0.681547	59.948	1.12726e-60	5.73301e-62
CPQ	-1.78337	59.9364	1.15764e-60	5.91632e-62
ESPL1	-2.48567	59.9364	1.15764e-60	5.90939e-62
TNF	-1.79356	59.7708	1.69531e-60	8.68524e-62
RNASEL	1.59727	59.6857	2.06204e-60	1.05897e-61
ST3GAL4	1.36173	59.6398	2.29167e-60	1.17975e-61
GSTM1	1.19858	59.4388	3.64052e-60	1.87866e-61
DAPK1	-1.54149	59.3631	4.33412e-60	2.24197e-61
SDCBP	-0.597792	59.0125	9.7166e-60	5.03832e-61
ST6GALNAC4	-1.50322	58.9648	1.0845e-59	5.63693e-61
STXBP6	1.90635	58.7822	1.65112e-59	8.60256e-61
TCF7L2	-1.34003	58.5979	2.52429e-59	1.31833e-60
LIG1	-1.8928	58.4811	3.30273e-59	1.72899e-60
NDUFA12	-0.96906	58.3341	4.63379e-59	2.43156e-60
TMEM273	-2.55909	58.3301	4.67604e-59	2.45955e-60
NCL	-0.608218	58.2579	5.52191e-59	2.91133e-60
SNX3	-0.701198	58.0488	8.93733e-59	4.72316e-60
PLBD1	0.633731	58.011	9.75094e-59	5.16526e-60
TMCC3	-2.15599	57.987	1.03045e-58	5.47128e-60
ATPIF1	-0.714005	57.9704	1.07065e-58	5.69806e-60
BCL3	1.30539	57.8541	1.39932e-58	7.46469e-60
P2RY6	-1.31994	57.7227	1.89348e-58	1.01243e-59
SPRED1	-1.3533	57.7166	1.92034e-58	1.02918e-59
RPL41	0.259071	57.7046	1.97406e-58	1.06288e-59
DNMT3A	-1.96758	57.7046	1.97406e-58	1.06247e-59
CD300A	0.931563	57.6939	2.02347e-58	1.092e-59
GYG	1.21826	57.2885	5.14666e-58	2.78388e-59
CCL8	-5.7781	56.8575	1.38821e-57	7.52621e-59
CDCA8	-1.96234	56.6768	2.1046e-57	1.14364e-58
IGSF8	-1.23989	56.5717	2.68084e-57	1.4601e-58
BRI3BP	1.32252	55.892	1.28234e-56	7.00012e-58
MKI67	-2.07987	55.8578	1.38735e-56	7.59056e-58
SIPA1L1	1.29412	55.7203	1.90427e-56	1.04425e-57
GAS7	1.15897	55.6263	2.36438e-56	1.2995e-57
H2-Q6	-2.35036	55.4229	3.77652e-56	2.08032e-57
LATS2	0.990241	55.4064	3.92245e-56	2.16559e-57
GDE1	-1.01268	55.3482	4.48543e-56	2.48199e-57
AP1S2	0.987014	55.3335	4.63934e-56	2.57292e-57
ARHGAP45	0.96684	55.1824	6.57125e-56	3.65251e-57
LBR	0.805536	55.1652	6.83667e-56	3.80854e-57
LDLRAD3	1.65373	55.1433	7.19016e-56	4.0144e-57
IFNGR1	0.711669	55.0992	7.95809e-56	4.45305e-57
AURKB	-2.54402	55.0593	8.72283e-56	4.89181e-57
CHSY1	1.49603	55.0478	8.95737e-56	5.03448e-57
MCM3	-1.56488	55.0074	9.83144e-56	5.53798e-57
CSF3R	1.20452	54.741	1.8156e-55	1.02497e-56
SLC15A3	-0.79275	54.7039	1.97733e-55	1.11873e-56
AB124611	0.884964	54.6833	2.07325e-55	1.17558e-56
ARL6IP1	-0.807351	54.5866	2.59057e-55	1.47214e-56
ITGAL	0.932282	54.5353	2.91562e-55	1.66047e-56
AUH	1.245	54.4508	3.54182e-55	2.02151e-56
ATP1A3	1.49621	54.3384	4.58794e-55	2.62429e-56
ARHGEF37	2.7243	54.2738	5.32365e-55	3.05173e-56
NDUFA6	0.671955	54.2363	5.80424e-55	3.33444e-56
CD38	-2.18038	54.1584	6.94324e-55	3.99741e-56
GNG10	0.807152	53.9985	1.00336e-54	5.78908e-56
H1F5	-2.93749	53.743	1.80734e-54	1.04503e-55
CENPE	-2.13674	53.7228	1.89304e-54	1.09694e-55
RPLP2	0.271873	53.587	2.58827e-54	1.50301e-55
UQCRH	0.429682	53.539	2.8905e-54	1.68211e-55
GPR65	-1.11747	53.5316	2.94013e-54	1.71465e-55
SLK	0.748177	53.514	3.06162e-54	1.78931e-55
YBX1	-0.481069	53.4793	3.31655e-54	1.94242e-55
CXCL2	-1.35298	53.2249	5.95743e-54	3.49653e-55
MFSD6	1.57352	53.1929	6.41306e-54	3.77192e-55
RPL34	0.301532	52.8966	1.2689e-53	7.479e-55
UCK2	1.05109	52.8793	1.32052e-53	7.79967e-55
NR1H3	-2.9186	52.8426	1.43683e-53	8.50448e-55
CERS6	1.02874	52.78	1.65961e-53	9.84373e-55
TNFRSF1A	0.769091	52.6123	2.44178e-53	1.45134e-54
LY6E	0.276583	52.5523	2.80349e-53	1.66982e-54
RRM2	-2.5097	52.5215	3.00934e-53	1.79618e-54
FOS	0.476048	52.5107	3.08513e-53	1.84525e-54
PIK3AP1	-1.00712	52.392	4.0554e-53	2.43062e-54
SVBP	-1.0281	52.3787	4.18105e-53	2.51113e-54
SERF1	-2.01155	52.235	5.82142e-53	3.50356e-54
H3C3	-3.31596	52.1067	7.82087e-53	4.71664e-54
PRC1	-2.03958	52.0884	8.15868e-53	4.93051e-54
CCL9	0.449657	52.0866	8.192e-53	4.96083e-54
HK3	-1.29001	52.084	8.24099e-53	5.00075e-54
NCAPG2	-1.18824	51.8824	1.31111e-52	7.97228e-54
BIRC5	-1.81142	51.6936	2.02501e-52	1.23384e-53
IL17RA	0.871455	51.6466	2.25618e-52	1.3775e-53
CNN2	0.942364	51.6398	2.29167e-52	1.40202e-53
TXN1	-0.563373	51.6277	2.35691e-52	1.44486e-53
SLC6A8	-2.36312	51.4297	3.71802e-52	2.28388e-53
SERPINB6A	-1.8451	51.4141	3.85422e-52	2.37234e-53
IIGP1	-3.29436	51.3979	4.00061e-52	2.46742e-53
D16ERTD472E	1.47037	51.3948	4.02945e-52	2.49022e-53
CX3CR1	-1.34689	51.3125	4.87007e-52	3.01578e-53
PCLAF	-2.03629	51.2088	6.18275e-52	3.83635e-53
LAMP2	0.587873	51.1705	6.75296e-52	4.19856e-53
NDUFB1-PS	0.453972	51.1431	7.19227e-52	4.48064e-53
EEF2	0.389163	51.122	7.55117e-52	4.71361e-53
EID1	-0.819963	51.022	9.50591e-52	5.94563e-53
ARPC1B	0.318452	50.934	1.16417e-51	7.29599e-53
MTSS1	-1.40605	50.9226	1.19504e-51	7.50431e-53
BRCA1	-3.32299	50.8982	1.2642e-51	7.95429e-53
VAT1	-1.44623	50.8782	1.32359e-51	8.34446e-53
MSR1	-0.775267	50.8717	1.34383e-51	8.48874e-53
RPL23A	0.27329	50.8338	1.46637e-51	9.28105e-53
SBF2	-1.94509	50.711	1.94517e-51	1.23357e-52
RPS26	0.30408	50.7036	1.97866e-51	1.25727e-52
SPAG9	0.57111	50.6982	2.00374e-51	1.27569e-52
EIF4A1	-0.457106	50.6081	2.46549e-51	1.57274e-52
ABCA7	1.4078	50.5649	2.72335e-51	1.74061e-52
TCEAL9	-0.981786	50.3845	4.12555e-51	2.64195e-52
RASSF4	0.955216	50.3375	4.59692e-51	2.94953e-52
PGAM1	-0.702861	50.2674	5.40224e-51	3.47297e-52
DEGS1	0.830091	49.8572	1.38941e-50	8.94942e-52
EPB41L2	-0.790004	49.5945	2.54411e-50	1.64187e-51
ITPR1	1.17284	49.5926	2.55531e-50	1.65228e-51
RRM1	-1.46025	49.5382	2.8961e-50	1.87623e-51
KLF13	0.665101	49.5231	2.99837e-50	1.94622e-51
RASA3	1.13124	49.4781	3.32572e-50	2.16284e-51
CRTC3	0.956929	49.3362	4.61084e-50	3.00433e-51
ZYX	0.669762	49.3313	4.6636e-50	3.0445e-51
ASF1B	-2.15921	49.2242	5.96709e-50	3.90287e-51
NUDC	-0.841866	49.1686	6.78201e-50	4.44432e-51
NDUFAB1	-0.800668	49.1574	6.95958e-50	4.56934e-51
PLA2G7	-0.931024	49.0979	7.98156e-50	5.25024e-51
DNASE2A	-1.1312	49.0846	8.23031e-50	5.4241e-51
FOLR2	-3.73108	49.038	9.16219e-50	6.04964e-51
TRPS1	0.828679	48.9921	1.01845e-49	6.73733e-51
TUBB4B	-1.05605	48.9152	1.2156e-49	8.05662e-51
GAS2L3	-1.20772	48.7314	1.856e-49	1.23241e-50
GOT1	-0.804093	48.7216	1.89852e-49	1.26301e-50
MCM7	-1.693	48.6694	2.14097e-49	1.42696e-50
MGAT4A	-1.21447	48.6631	2.17218e-49	1.45046e-50
SCARB1	1.26856	48.6369	2.30713e-49	1.54344e-50
HMMR	-2.2493	48.5765	2.65184e-49	1.77735e-50
ARHGAP15	1.17138	48.5566	2.77561e-49	1.86376e-50
KLHL2	1.13303	48.4996	3.16545e-49	2.12945e-50
GBP6	-3.74413	48.3582	4.38358e-49	2.95436e-50
EHD1	-0.814743	48.3266	4.71389e-49	3.18284e-50
SPC25	-2.40493	48.3191	4.79648e-49	3.24457e-50
TMEM106A	-1.02923	48.3017	4.99254e-49	3.38341e-50
MDFIC	-0.872347	48.2579	5.52265e-49	3.75639e-50
CLSPN	-2.337	48.2579	5.52265e-49	3.75455e-50
ID2	-0.880175	48.2026	6.27162e-49	4.27362e-50
RPS14	0.22094	48.0838	8.24482e-49	5.62846e-50
MTHFS	-1.59592	48.0442	9.03292e-49	6.1777e-50
YWHAZ	0.426148	48.0273	9.39072e-49	6.43408e-50
LAP3	-1.2639	47.7695	1.70033e-48	1.1671e-49
DTX4	-2.09697	47.7622	1.72888e-48	1.18884e-49
GMNN	-1.59842	47.7204	1.90358e-48	1.31134e-49
MARCKS	-0.752491	47.6358	2.31313e-48	1.59636e-49
B4GALT1	-0.8885	47.4869	3.25916e-48	2.25329e-49
FGL2	-1.25323	47.4765	3.33832e-48	2.31217e-49
IL21R	-1.39265	47.3653	4.31268e-48	2.99239e-49
COX5A	-0.549871	47.3419	4.55097e-48	3.16338e-49
ZFYVE9	1.47112	47.3209	4.7764e-48	3.32602e-49
CCDC34	-1.41289	47.2415	5.7341e-48	4.00004e-49
DIAPH3	-2.13862	46.8423	1.43791e-47	1.00486e-48
PIRB	0.679398	46.8158	1.52819e-47	1.06985e-48
RPL38	0.270426	46.6912	2.03602e-47	1.4279e-48
EEF1A1	0.20954	46.6255	2.36891e-47	1.6643e-48
H2AJ	0.589237	46.6033	2.49269e-47	1.75437e-48
CXCL1	-1.9606	46.4065	3.92221e-47	2.76535e-48
STK40	0.903064	46.2727	5.33669e-47	3.76926e-48
RPL18A	0.251968	46.2314	5.8689e-47	4.15245e-48
ATP2A3	1.73949	46.1958	6.37037e-47	4.51518e-48
GPR132	0.789678	46.0169	9.61765e-47	6.82875e-48
CD300LG	2.32726	45.9577	1.10242e-46	7.84115e-48
SNX2	-0.782618	45.8701	1.34868e-46	9.60946e-48
NUF2	-2.91405	45.5512	2.81076e-46	2.00619e-47
FLRT3	-2.48014	45.4467	3.57516e-46	2.55623e-47
MIA2	0.805239	45.4236	3.77062e-46	2.70067e-47
FGR	0.887306	45.4075	3.91254e-46	2.80718e-47
PPIA	-0.446045	45.3631	4.33373e-46	3.11477e-47
KNL1	-2.12547	45.3569	4.39633e-46	3.16523e-47
SEC24B	1.00997	45.3087	4.91292e-46	3.54654e-47
MS4A4C	0.451159	45.3087	4.91292e-46	3.54938e-47
DYNLL1	-0.529942	45.2804	5.24297e-46	3.79434e-47
XYLT1	0.999256	45.2391	5.76624e-46	4.1802e-47
PEBP1	-0.684374	45.0485	8.94405e-46	6.49506e-47
STMN1	-1.56042	44.9594	1.09791e-45	7.98652e-47
TCIRG1	-0.792345	44.9472	1.12937e-45	8.22945e-47
TRIM25	0.694015	44.8241	1.49936e-45	1.09441e-46
SMC4	-1.23942	44.7756	1.67637e-45	1.22569e-46
1700017B05RIK	-1.02777	44.7719	1.69069e-45	1.23827e-46
P4HA1	-0.912387	44.7689	1.70256e-45	1.24908e-46
CIT	-2.38083	44.7424	1.80981e-45	1.33001e-46
ABCG3	-2.3689	44.5975	2.52627e-45	1.85968e-46
DDI2	0.980517	44.5835	2.60888e-45	1.92373e-46
ALDOC	-3.10197	44.451	3.53966e-45	2.61447e-46
SET	-0.622253	44.4199	3.80308e-45	2.81377e-46
RANGAP1	-1.0952	44.1661	6.82123e-45	5.05527e-46
NENF	-1.13855	44.1124	7.72e-45	5.73097e-46
NSF	0.977864	43.9877	1.02879e-44	7.65672e-46
CYFIP1	-0.610116	43.9877	1.02879e-44	7.66283e-46
H2AC8	-2.39576	43.9806	1.04567e-44	7.80155e-46
IFI205	-2.46576	43.7221	1.89613e-44	1.41703e-45
CCDC88C	1.5415	43.6392	2.29521e-44	1.71813e-45
AP1B1	-1.20545	43.6381	2.30081e-44	1.72518e-45
ATRNL1	1.47398	43.6114	2.44656e-44	1.83751e-45
SEC61B	0.510644	43.599	2.51753e-44	1.89394e-45
EVA1B	-1.39986	43.5881	2.58152e-44	1.94529e-45
CEACAM1	1.74797	43.5344	2.92129e-44	2.20495e-45
N4BP1	-0.937878	43.0657	8.59562e-44	6.49855e-45
TET2	0.812413	43.0425	9.06786e-44	6.86686e-45
KIF15	-2.02856	43.0382	9.15735e-44	6.94601e-45
KLF3	0.805621	42.9554	1.10821e-43	8.41978e-45
ARHGAP19	-1.97655	42.9365	1.15748e-43	8.80849e-45
SGK1	-0.946889	42.9245	1.18994e-43	9.07026e-45
ACTN1	-1.31962	42.9143	1.2182e-43	9.30087e-45
ODC1	-0.934475	42.8346	1.4634e-43	1.11911e-44
IST1	0.762783	42.745	1.79896e-43	1.37796e-44
BTG2	0.640595	42.6381	2.30065e-43	1.76511e-44
C1QBP	-0.956526	42.5603	2.75229e-43	2.11504e-44
MS4A8A	1.64323	42.4864	3.26306e-43	2.5116e-44
SELENOW	-0.650206	42.3911	4.06341e-43	3.1327e-44
STUB1	-0.937555	42.3226	4.75771e-43	3.67388e-44
RAD51AP1	-2.88289	42.0684	8.54328e-43	6.60771e-44
SOD1	0.6894	41.9411	1.14534e-42	8.87274e-44
SSH2	0.770275	41.9331	1.16651e-42	9.05127e-44
RASGRP2	1.29068	41.8925	1.28081e-42	9.95411e-44
MRPL51	-0.896916	41.8367	1.45631e-42	1.13361e-43
TGFB3	-3.09249	41.8106	1.54667e-42	1.20587e-43
PSMB6	-0.640328	41.7977	1.59323e-42	1.24415e-43
2410006H16RIK	0.645457	41.7582	1.74515e-42	1.36496e-43
STK24	0.783745	41.665	2.16273e-42	1.69426e-43
PPP2CA	0.517957	41.576	2.65485e-42	2.08308e-43
CBX5	-1.33048	41.5652	2.72134e-42	2.13863e-43
NHP2	-0.826854	41.5268	2.97311e-42	2.34018e-43
IGHM	1.15287	41.5254	2.98232e-42	2.35114e-43
INCENP	-1.45735	41.4966	3.18716e-42	2.5166e-43
LYST	0.981073	41.4899	3.23683e-42	2.55984e-43
BUB1	-2.27878	41.4806	3.30685e-42	2.61933e-43
RAPSN	-2.98104	41.456	3.49976e-42	2.77649e-43
HVCN1	-1.97364	41.3333	4.64187e-42	3.68833e-43
ADAM8	-0.887407	41.3018	4.99059e-42	3.97162e-43
ATP5G1	-0.600787	41.2452	5.68656e-42	4.53256e-43
JPT1	-0.58065	41.1442	7.1752e-42	5.72802e-43
CAST	0.651184	41.1411	7.22673e-42	5.77815e-43
NAGLU	-1.55412	41.1362	7.3074e-42	5.85174e-43
NT5DC2	-1.22102	41.0631	8.64861e-42	6.93653e-43
RPS16	0.202648	40.9832	1.03935e-41	8.34894e-43
PPFIBP1	-1.43296	40.9139	1.21934e-41	9.80987e-43
RPL17	0.236794	40.9002	1.25837e-41	1.01396e-42
LPP	-1.02202	40.889	1.29128e-41	1.04208e-42
SQSTM1	-0.782709	40.8476	1.42049e-41	1.14812e-42
DOT1L	-0.988152	40.756	1.75396e-41	1.41983e-42
RPL10	0.35294	40.6384	2.2993e-41	1.86414e-42
CKAP5	-1.16553	40.5244	2.98944e-41	2.42739e-42
PKMYT1	-2.45596	40.4925	3.21709e-41	2.61624e-42
AHR	1.10715	40.4351	3.67163e-41	2.99044e-42
ARHGAP30	0.739399	40.3814	4.15562e-41	3.38981e-42
GALNT2	-1.05272	40.1992	6.32138e-41	5.16432e-42
SLAMF8	-1.65886	40.1656	6.82914e-41	5.58763e-42
ATRN	1.29006	40.0426	9.06598e-41	7.4291e-42
PRAG1	-2.50919	40.0323	9.28422e-41	7.61948e-42
SNRPD1	-0.673687	39.9365	1.15744e-40	9.51337e-42
CASK	1.31297	39.9166	1.21164e-40	9.97395e-42
ATP11B	0.773889	39.873	1.33963e-40	1.10442e-41
STAP1	0.946603	39.8237	1.50058e-40	1.23898e-41
ZFP36	0.376772	39.8022	1.57704e-40	1.30406e-41
PILRA	-0.934495	39.7466	1.79212e-40	1.48415e-41
GLIPR2	1.1476	39.7284	1.86909e-40	1.55254e-41
PDIA4	-0.956559	39.7284	1.86909e-40	1.55193e-41
RPS5	0.229568	39.6941	2.02245e-40	1.68244e-41
CPNE2	-1.27469	39.6265	2.36331e-40	1.96894e-41
GPAT3	1.38391	39.5411	2.87705e-40	2.40052e-41
RPL28	0.248455	39.5387	2.89268e-40	2.41716e-41
CARMIL1	-1.51194	39.5223	3.00367e-40	2.51364e-41
DYNLL2	-1.07	39.4866	3.26103e-40	2.73307e-41
VCAM1	-2.68802	39.4545	3.51133e-40	2.94721e-41
RRAGC	-0.869309	39.3987	3.99341e-40	3.35681e-41
PPP1R2	0.744669	39.3895	4.07836e-40	3.43329e-41
AI504432	0.904395	39.3039	4.96686e-40	4.18743e-41
FCGR3	-0.572232	39.2759	5.29801e-40	4.47321e-41
MRPL12	-0.882135	39.2517	5.60191e-40	4.73675e-41
PICALM	0.424392	39.1265	7.47225e-40	6.33194e-41
CCND2	-1.51976	39.1265	7.47225e-40	6.33682e-41
KIF4	-2.20471	39.0353	9.22036e-40	7.83077e-41
ABHD12	-0.859412	39.0143	9.6757e-40	8.22952e-41
NADK	0.817011	38.9422	1.14224e-39	9.72936e-41
ORAI1	0.972892	38.8492	1.41517e-39	1.20717e-40
ANXA4	-0.918994	38.7844	1.6429e-39	1.40347e-40
DOCK8	0.729557	38.7268	1.87571e-39	1.60468e-40
PPP1R12A	0.682772	38.6787	2.09578e-39	1.79556e-40
PRKCE	1.39836	38.5216	3.00883e-39	2.58156e-40
MAPK14	0.869784	38.1845	6.53949e-39	5.61899e-40
HNRNPAB	-0.569003	38.162	6.88614e-39	5.9254e-40
NEAT1	0.449527	38.1593	6.92887e-39	5.97079e-40
IGFBP4	-0.983949	38.1	7.94358e-39	6.85507e-40
ATAD2	-1.14948	38.0793	8.33171e-39	7.20037e-40
GNL3	-0.962696	38.0679	8.55253e-39	7.40184e-40
CLINT1	0.712798	38.0567	8.7764e-39	7.60651e-40
SYK	0.596614	38.0267	9.40285e-39	8.16114e-40
LDLR	0.90345	38.0117	9.73359e-39	8.46031e-40
CDKN2D	1.02614	37.9329	1.16712e-38	1.0159e-39
HPF1	-0.90059	37.905	1.24463e-38	1.08491e-39
RUNX1	0.615885	37.8876	1.29547e-38	1.13084e-39
BUB1B	-1.67162	37.8337	1.46659e-38	1.28203e-39
RBM39	0.403958	37.8329	1.46932e-38	1.28625e-39
YIF1B	-1.01862	37.7772	1.67042e-38	1.46437e-39
PLK4	-1.79255	37.6851	2.06489e-38	1.81275e-39
CDKN1B	0.988546	37.665	2.16258e-38	1.9012e-39
TPCN2	-1.79714	37.6262	2.36484e-38	2.08195e-39
OPHN1	-1.48058	37.6201	2.39803e-38	2.11415e-39
APBB2	-2.20462	37.5829	2.61275e-38	2.30671e-39
GAS5	0.508728	37.5172	3.03977e-38	2.68748e-39
VPS29	-0.660724	37.513	3.06895e-38	2.7171e-39
DUSP3	0.814566	37.5015	3.15144e-38	2.79405e-39
AP2A2	0.764763	37.4735	3.36107e-38	2.98409e-39
FABP5	-1.57048	37.467	3.41169e-38	3.03327e-39
ARID5A	1.06999	37.4413	3.61981e-38	3.22281e-39
RPS12	0.186588	37.3875	4.09708e-38	3.65283e-39
CYB5R3	-0.811953	37.3824	4.14607e-38	3.70167e-39
NUCKS1	-0.838035	37.3343	4.63084e-38	4.14023e-39
TYROBP	0.263576	37.3011	4.99956e-38	4.4761e-39
NEIL3	-2.56404	37.2598	5.49844e-38	4.92959e-39
ATP6V1C1	-0.817966	37.2585	5.51491e-38	4.95121e-39
RPL7	0.230205	37.224	5.97029e-38	5.36747e-39
STK4	0.848011	37.192	6.42693e-38	5.786e-39
EFHD2	-0.459968	36.9861	1.03252e-37	9.30835e-39
LILRB4A	0.512606	36.8959	1.27091e-37	1.14733e-38
POLA1	-1.69606	36.8545	1.39812e-37	1.26391e-38
CDT1	-1.21906	36.8455	1.4274e-37	1.29215e-38
SPDL1	-2.51775	36.7511	1.77373e-37	1.60787e-38
NCAPH	-2.02095	36.7422	1.81057e-37	1.64352e-38
ADGRE1	-0.860158	36.6427	2.27654e-37	2.06932e-38
MCFD2	-1.01542	36.4856	3.26923e-37	2.97572e-38
NHSL2	1.6786	36.4194	3.80675e-37	3.46972e-38
CHAF1A	-2.02536	36.3841	4.12989e-37	3.76938e-38
CD52	0.213103	36.3114	4.88153e-37	4.46149e-38
TGFBI	-0.766068	36.3113	4.88361e-37	4.46946e-38
RPL30	0.206433	36.2796	5.25259e-37	4.81368e-38
HERC4	0.928934	36.2151	6.09395e-37	5.5923e-38
PLD4	0.419867	36.1853	6.52727e-37	5.99807e-38
DPYSL2	-0.813756	36.0953	8.03021e-37	7.38915e-38
TXNDC17	-0.551202	36.0385	9.15209e-37	8.43285e-38
GALNT6	-1.42587	36.0047	9.89249e-37	9.12737e-38
SMAGP	-2.06836	35.974	1.06181e-36	9.81008e-38
PDIA6	-0.602318	35.9052	1.24402e-36	1.1509e-37
MRPL13	-0.962793	35.7448	1.79966e-36	1.66718e-37
MBD3	-0.894727	35.7355	1.83868e-36	1.70562e-37
ZFP106	0.722489	35.7302	1.86106e-36	1.72869e-37
CLEC4A3	0.67776	35.6978	2.00548e-36	1.86533e-37
SLC43A2	-0.789763	35.6914	2.03505e-36	1.89536e-37
VDAC1	-0.68278	35.6254	2.36918e-36	2.2095e-37
FAM49B	0.377826	35.621	2.39324e-36	2.23492e-37
ZC3HAV1	0.713964	35.6146	2.42898e-36	2.27131e-37
CENPF	-1.93066	35.6138	2.43324e-36	2.27833e-37
TK1	-1.89033	35.6117	2.44517e-36	2.29253e-37
RPS6	0.22504	35.5514	2.80899e-36	2.63714e-37
FOXM1	-2.24841	35.4146	3.8496e-36	3.61887e-37
CKAP2L	-1.76578	35.3933	4.04316e-36	3.80586e-37
DTNBP1	-0.796186	35.3747	4.21953e-36	3.97713e-37
CTTNBP2NL	-0.83058	35.3339	4.63538e-36	4.37484e-37
GNPTAB	-1.05629	35.3139	4.85423e-36	4.58744e-37
CD40	-1.67866	35.3041	4.96486e-36	4.69816e-37
SKA1	-2.51543	35.2592	5.50552e-36	5.21662e-37
PSAP	0.157732	35.2235	5.97772e-36	5.67147e-37
AGAP1	-1.35474	35.1728	6.71708e-36	6.38131e-37
CTLA2A	-1.95256	35.1359	7.31264e-36	6.95619e-37
DAZAP2	0.442115	35.0435	9.04598e-36	8.61629e-37
PLXNA1	-2.06178	35.0375	9.17302e-36	8.74871e-37
ST13	-0.626805	35.0182	9.58876e-36	9.15713e-37
OSBPL9	0.758731	34.9544	1.11071e-35	1.06209e-36
PLK1	-2.42602	34.9201	1.20202e-35	1.1509e-36
TMEM189	-0.621268	34.8653	1.36379e-35	1.30749e-36
MSN	0.343246	34.8058	1.56381e-35	1.50119e-36
PPCDC	-1.80033	34.7454	1.79723e-35	1.7275e-36
ARHGDIA	-0.407435	34.7367	1.83357e-35	1.76471e-36
ACAP2	0.816819	34.7276	1.87239e-35	1.8044e-36
P2RY12	-1.64847	34.7256	1.88087e-35	1.81492e-36
UBE2M	-0.641414	34.6554	2.21099e-35	2.13621e-36
MVB12B	-1.2873	34.5615	2.74489e-35	2.65547e-36
TARM1	1.28299	34.5554	2.78383e-35	2.6966e-36
TRIM47	-1.99934	34.4608	3.46104e-35	3.35689e-36
NRROS	0.776589	34.4451	3.58877e-35	3.48524e-36
GPR157	-2.58674	34.4325	3.69399e-35	3.59202e-36
SQOR	1.04813	34.3058	4.94576e-35	4.81539e-36
UBB	-0.375366	34.2948	5.07241e-35	4.945e-36
NCAPG	-2.26793	34.2788	5.26247e-35	5.13683e-36
SLC11A2	-1.31898	34.2786	5.26451e-35	5.14536e-36
MCUB	0.748309	34.2615	5.47609e-35	5.35897e-36
FNIP2	-1.09663	34.2141	6.10861e-35	5.98556e-36
TRIB1	0.618868	34.2066	6.21482e-35	6.09736e-36
IL13RA1	0.818635	34.157	6.96588e-35	6.84288e-36
RBBP7	-0.879781	34.1376	7.28503e-35	7.16546e-36
CDK5RAP2	-1.60699	34.1247	7.50496e-35	7.39111e-36
MRPL17	-0.867717	34.0588	8.73386e-35	8.61223e-36
MAP2K3	0.537251	33.9943	1.01319e-34	1.00034e-35
ANG	-1.47907	33.9107	1.22837e-34	1.21431e-35
ATP8B4	0.835664	33.9097	1.23111e-34	1.21856e-35
RAC2	0.528873	33.8485	1.41744e-34	1.40475e-35
BNIP3L	0.644526	33.8057	1.56431e-34	1.55225e-35
TM2D2	0.837946	33.7702	1.69729e-34	1.68631e-35
TGFBR1	-0.84251	33.7676	1.70763e-34	1.69871e-35
HSD17B12	-0.636472	33.7415	1.81329e-34	1.80608e-35
MAD2L1	-1.72776	33.6794	2.09208e-34	2.08636e-35
MELK	-2.48532	33.639	2.29609e-34	2.29267e-35
DTYMK	-0.999172	33.6198	2.40015e-34	2.39955e-35
CEP55	-2.29068	33.615	2.42678e-34	2.4292e-35
NIN	0.73243	33.5226	3.00203e-34	3.00875e-35
IDH1	0.972068	33.5091	3.09671e-34	3.10749e-35
DNA2	1.13284	33.4896	3.23928e-34	3.25459e-35
TBCB	-0.611802	33.4443	3.59528e-34	3.61674e-35
RENBP	-1.06475	33.4428	3.60726e-34	3.63328e-35
PTGS1	-1.52258	33.4328	3.69122e-34	3.72243e-35
MEFV	0.87916	33.3846	4.12504e-34	4.16505e-35
BACH1	0.692122	33.3568	4.3973e-34	4.44542e-35
SLC44A2	1.1159	33.3507	4.45952e-34	4.51386e-35
STK38	0.828153	33.3361	4.61178e-34	4.67371e-35
SLC3A2	-0.49503	33.3076	4.92448e-34	4.99674e-35
UHRF1	-1.78522	33.2976	5.0402e-34	5.12042e-35
CLTA	-0.429666	33.2684	5.39053e-34	5.48354e-35
PLA2G15	-1.26453	33.2684	5.39053e-34	5.48973e-35
NUDCD2	-1.03335	33.2524	5.593e-34	5.70288e-35
CNDP2	-0.594857	33.2456	5.68097e-34	5.79965e-35
BRIP1	-2.05522	33.2162	6.07893e-34	6.21348e-35
CTNND1	-1.236	33.2133	6.11901e-34	6.26206e-35
RPS21	0.222986	33.1682	6.78937e-34	6.95653e-35
GUSB	-0.575746	33.1137	7.69609e-34	7.89515e-35
LDLRAP1	-0.820113	33.0734	8.44483e-34	8.67375e-35
MRPL42	-0.782918	33.0677	8.55741e-34	8.80002e-35
IKZF1	0.827796	33.0536	8.83915e-34	9.10074e-35
DDX3X	0.463879	33.051	8.89196e-34	9.16618e-35
HSP90B1	-0.43187	33.024	9.46326e-34	9.76685e-35
TIPIN	-1.35753	32.9297	1.17567e-33	1.21485e-34
FTL1-PS1	-0.855706	32.8872	1.29668e-33	1.34151e-34
DUT	-1.25383	32.7681	1.70587e-33	1.76696e-34
RASA4	-1.04495	32.7372	1.83148e-33	1.89935e-34
SLFN5	0.873226	32.7346	1.84262e-33	1.91319e-34
SGK3	0.803478	32.6603	2.18632e-33	2.27277e-34
AKR1A1	-0.445506	32.5225	3.00247e-33	3.12493e-34
SLC25A10	-1.892	32.4682	3.40277e-33	3.54578e-34
TYMS	-1.53337	32.4285	3.72836e-33	3.8897e-34
KPNB1	-0.75167	32.4048	3.93735e-33	4.11263e-34
PPA1	-1.02896	32.3813	4.1562e-33	4.34639e-34
SPC24	-1.56274	32.3469	4.49906e-33	4.71053e-34
DLGAP5	-1.95936	32.3322	4.65402e-33	4.87856e-34
KIF20B	-1.95872	32.3108	4.88831e-33	5.13023e-34
G3BP1	-0.598381	32.3019	4.99024e-33	5.24341e-34
SUMO2	-0.488196	32.269	5.38266e-33	5.66244e-34
ATP6V1D	-0.644673	32.243	5.71466e-33	6.0188e-34
EEF1G	-0.507964	32.1621	6.88545e-33	7.26046e-34
SIDT2	0.897232	32.1296	7.41962e-33	7.83295e-34
MGAT5	-0.987759	32.0732	8.44981e-33	8.93104e-34
PAOX	-1.58151	32.0711	8.4893e-33	8.98333e-34
PAFAH1B3	-1.31164	32.0384	9.15285e-33	9.69688e-34
CD244A	1.16397	32.0219	9.5092e-33	1.00862e-33
ZFP667	-1.69516	31.9894	1.02482e-32	1.08828e-33
BAIAP2	-1.12526	31.9763	1.05611e-32	1.12282e-33
GBP7	-1.19401	31.8634	1.3697e-32	1.45793e-33
NCAPD2	-1.72118	31.7295	1.86416e-32	1.98656e-33
DEPDC1A	-2.48586	31.7166	1.92065e-32	2.04914e-33
GNS	-0.627177	31.6741	2.11765e-32	2.26195e-33
DCTPP1	-1.00052	31.6489	2.24417e-32	2.39989e-33
SEC11C	0.54307	31.5778	2.64376e-32	2.83048e-33
CSF2RB2	-0.96983	31.5597	2.75635e-32	2.95445e-33
BOLA3	-0.979001	31.5511	2.81116e-32	3.0167e-33
MTUS1	1.16446	31.5417	2.87302e-32	3.08666e-33
CKAP2	-2.02635	31.5351	2.91706e-32	3.13759e-33
GPR183	-1.26853	31.5008	3.1568e-32	3.39939e-33
GPR84	-2.00986	31.462	3.45156e-32	3.7211e-33
HACD4	0.755487	31.4462	3.57898e-32	3.86291e-33
NOTCH2	0.725187	31.4289	3.7249e-32	4.02504e-33
TMEM38B	1.01845	31.4149	3.84664e-32	4.16137e-33
PDIA3	-0.452411	31.3535	4.43055e-32	4.79857e-33
NFE2	1.42352	31.2757	5.30055e-32	5.74743e-33
TRP53BP2	1.16626	31.239	5.76791e-32	6.26136e-33
MARCHF7	0.576597	31.2016	6.28707e-32	6.83275e-33
VAV3	1.01848	31.0949	8.03751e-32	8.74511e-33
NOP56	-0.816943	31.0728	8.45589e-32	9.21085e-33
ULBP1	-2.23762	31.0233	9.47824e-32	1.03363e-32
2610001J05RIK	-0.809155	30.9777	1.05259e-31	1.14918e-32
CD302	0.816444	30.9765	1.05571e-31	1.1539e-32
MT-CO1	0.18961	30.9539	1.11208e-31	1.2169e-32
SLC16A3	0.675449	30.8196	1.51497e-31	1.65964e-32
AGPAT3	-1.49707	30.7911	1.61785e-31	1.77437e-32
AP1S1	-0.791757	30.7808	1.65663e-31	1.81895e-32
PVT1	-0.984691	30.6579	2.19818e-31	2.4163e-32
PPP1R15B	0.747431	30.6088	2.46167e-31	2.709e-32
TMED3	-0.685924	30.6075	2.46889e-31	2.72001e-32
PLXNC1	-1.07122	30.5422	2.86917e-31	3.16457e-32
PSMB9	-0.659374	30.4404	3.62755e-31	4.01007e-32
PAK1	-0.975335	30.4404	3.62755e-31	4.00898e-32
CEBPD	0.938989	30.4335	3.68566e-31	4.07888e-32
NACA	0.278159	30.4318	3.69979e-31	4.09912e-32
CELA1	-2.34623	30.4286	3.72727e-31	4.1342e-32
RPS11	0.210026	30.3899	4.07503e-31	4.525e-32
PRUNE2	-1.72924	30.3566	4.39952e-31	4.89079e-32
RPL39	0.236473	30.3302	4.67573e-31	5.20366e-32
YPEL3	0.795425	30.3198	4.78816e-31	5.33473e-32
RNASE6	1.20298	30.3107	4.89003e-31	5.45431e-32
MPEG1	0.350692	30.3049	4.95555e-31	5.53355e-32
IL2RG	-0.890421	30.2727	5.33711e-31	5.96626e-32
CEBPZOS	-1.0646	30.2552	5.55685e-31	6.2188e-32
HIVEP3	-1.11315	30.2501	5.62234e-31	6.29909e-32
MYADM	0.796615	30.1423	7.20639e-31	8.08277e-32
MFSD14B	0.827397	30.1229	7.53503e-31	8.46407e-32
SDF2L1	-0.758689	30.1229	7.53503e-31	8.47012e-32
PLOD1	-0.977908	30.0805	8.30806e-31	9.34941e-32
UTRN	0.986854	30.0602	8.70649e-31	9.80861e-32
EXOSC8	-0.882799	29.9882	1.02764e-30	1.159e-31
NDUFV3	-0.560037	29.9854	1.03424e-30	1.16773e-31
MFSD12	-1.31264	29.8884	1.29312e-30	1.46163e-31
PSMD12	-0.689933	29.8085	1.55401e-30	1.75846e-31
PDCD4	1.12436	29.7981	1.59181e-30	1.80321e-31
PLAUR	0.398675	29.7921	1.61391e-30	1.83025e-31
MAFF	-1.15429	29.7906	1.61947e-30	1.83856e-31
CENPH	-2.07453	29.7455	1.7966e-30	2.04189e-31
NT5E	-1.17833	29.7384	1.82661e-30	2.07828e-31
PA2G4	-0.77337	29.7198	1.90654e-30	2.17159e-31
STK10	0.651753	29.6318	2.3343e-30	2.66172e-31
LASP1	-0.624695	29.6199	2.39956e-30	2.73911e-31
GNG5	-0.331758	29.6055	2.48041e-30	2.83449e-31
PADI2	1.51626	29.5948	2.54217e-30	2.90822e-31
NUP93	-1.26771	29.5462	2.84313e-30	3.25606e-31
RNF19B	-0.773801	29.5138	3.06311e-30	3.51179e-31
HAT1	-0.825299	29.5057	3.12076e-30	3.58178e-31
RPS10	0.178496	29.4473	3.57039e-30	4.10227e-31
CDCA3	-1.44491	29.4374	3.65236e-30	4.20099e-31
STIL	-2.17611	29.416	3.837e-30	4.41814e-31
CDK2AP2	0.634559	29.3899	4.07497e-30	4.69721e-31
PIK3CD	0.863462	29.3865	4.10663e-30	4.73881e-31
MANF	-0.498088	29.3734	4.23226e-30	4.88904e-31
STIM2	1.0716	29.315	4.84172e-30	5.59911e-31
FAM129B	0.542886	29.3055	4.94888e-30	5.72918e-31
KMT2E	0.589083	29.2849	5.18884e-30	6.01343e-31
DPY30	-0.843961	29.2645	5.43915e-30	6.31028e-31
PTPMT1	-0.89696	29.228	5.9151e-30	6.86981e-31
SELPLG	0.532279	29.2223	5.99318e-30	6.96795e-31
GPR171	-1.51059	29.2136	6.1153e-30	7.11754e-31
UQCRB	-0.431892	29.0936	8.06042e-30	9.39146e-31
MYL12B	0.43559	29.0849	8.22418e-30	9.59249e-31
LSM2	-0.892092	29.0419	9.08059e-30	1.06027e-30
SMAP2	0.745839	29.0351	9.22385e-30	1.07814e-30
CDC20	-1.86592	29.0086	9.80346e-30	1.14711e-30
RPS24	0.153388	28.9745	1.06056e-29	1.24229e-30
MYCBP2	0.509914	28.9423	1.14199e-29	1.33909e-30
JUNB	0.281077	28.9373	1.15537e-29	1.35622e-30
TNFRSF21	1.03163	28.9182	1.20733e-29	1.41871e-30
COMMD9	-1.27903	28.8952	1.27301e-29	1.49748e-30
HSBP1	-0.567868	28.8869	1.29751e-29	1.52791e-30
MT1	-0.741971	28.8836	1.30744e-29	1.54122e-30
ARL15	1.47924	28.8715	1.34421e-29	1.58624e-30
KRT80	1.12312	28.8408	1.44274e-29	1.7043e-30
SAMD1	-1.2042	28.8357	1.45977e-29	1.72623e-30
PBX1	1.41112	28.8325	1.47055e-29	1.74082e-30
NUP98	0.687153	28.743	1.80704e-29	2.14139e-30
SELENOP	-1.1192	28.6489	2.24431e-29	2.66237e-30
CNIH4	-0.53348	28.6368	2.3078e-29	2.74055e-30
FLOT2	0.855066	28.6301	2.34384e-29	2.78627e-30
ATP6V1G1	-0.419986	28.6256	2.36785e-29	2.81775e-30
SLC38A6	-1.42639	28.6077	2.46802e-29	2.94002e-30
NUDT9	-1.10389	28.583	2.61235e-29	3.11521e-30
CCT3	-0.637192	28.5752	2.65972e-29	3.175e-30
FAM234B	-2.133	28.5502	2.81684e-29	3.36606e-30
H2AFX	-1.40772	28.5462	2.84312e-29	3.40099e-30
MFSD7A	1.83187	28.5073	3.10985e-29	3.72394e-30
ADAP2OS	-1.56013	28.4674	3.40861e-29	4.08593e-30
ANKRD44	0.657938	28.4614	3.4561e-29	4.14715e-30
MALT1	-0.88195	28.4342	3.67992e-29	4.4203e-30
MCM6	-1.15372	28.4272	3.73959e-29	4.49663e-30
ELOF1	-0.71971	28.3821	4.1489e-29	4.99912e-30
UTP11	-0.942907	28.3821	4.1489e-29	4.99614e-30
ZFP703	-0.762985	28.3441	4.52838e-29	5.46198e-30
MTMR3	0.818895	28.3359	4.61447e-29	5.57157e-30
RPS3A1	0.177739	28.2406	5.74606e-29	6.94501e-30
LMNB2	-1.96887	28.2391	5.76679e-29	6.97723e-30
SHCBP1	-1.91568	28.2156	6.08673e-29	7.37189e-30
SOS2	1.07091	28.1603	6.91426e-29	8.38274e-30
PLEKHG1	1.58166	28.1498	7.08252e-29	8.59555e-30
ITGA1	0.929959	28.0876	8.17307e-29	9.92924e-30
ISG15	-1.51264	28.0864	8.19582e-29	9.96706e-30
WDR26	0.500584	28.0527	8.85691e-29	1.0782e-29
FBXO32	-2.09272	28.0288	9.35761e-29	1.14032e-29
KIF22	-1.84648	27.9941	1.01379e-28	1.23667e-29
ASS1	-1.13954	27.9914	1.01991e-28	1.2454e-29
PDCD5	-0.54244	27.9626	1.09005e-28	1.33241e-29
UBL4A	-0.940718	27.9459	1.13256e-28	1.38578e-29
TACC3	-1.33953	27.9418	1.14344e-28	1.40051e-29
TTC7	0.668958	27.902	1.25305e-28	1.53632e-29
TUBB2A	-0.933606	27.8981	1.26458e-28	1.55203e-29
SPRED2	-1.20341	27.8914	1.28425e-28	1.57776e-29
HPRT	-0.573896	27.8652	1.36396e-28	1.67739e-29
PDK1	-1.44721	27.848	1.41917e-28	1.74705e-29
IRF8	-0.687494	27.8348	1.46299e-28	1.80281e-29
CMTM3	-0.866299	27.8316	1.47379e-28	1.81796e-29
FKBP2	-0.502566	27.8307	1.47671e-28	1.8234e-29
TMEM140	-2.01201	27.803	1.57407e-28	1.94557e-29
PDLIM1	1.25466	27.7923	1.61328e-28	1.99604e-29
RAB27A	1.40362	27.7322	1.85266e-28	2.29452e-29
NAMPT	-0.756524	27.7193	1.90859e-28	2.36616e-29
NAAA	0.509519	27.7134	1.93443e-28	2.4006e-29
PGM1	-1.47403	27.652	2.22819e-28	2.76791e-29
BAZ2B	0.642175	27.6367	2.30817e-28	2.87014e-29
TMEM71	1.69049	27.6341	2.32234e-28	2.89065e-29
PSMB8	-0.480659	27.55	2.81838e-28	3.51159e-29
AP2S1	-0.481437	27.5476	2.8343e-28	3.53494e-29
EIF3E	0.521473	27.5363	2.90866e-28	3.63131e-29
DOCK2	0.547394	27.4757	3.34463e-28	4.17975e-29
SLC29A1	-1.24767	27.4698	3.39022e-28	4.24093e-29
NAA50	-0.592673	27.4447	3.59143e-28	4.49711e-29
USP14	-0.73986	27.4358	3.66589e-28	4.5949e-29
LIMS1	0.682503	27.4241	3.76608e-28	4.72516e-29
EIF4EBP2	0.786508	27.4235	3.77166e-28	4.73685e-29
RASSF5	0.884448	27.3721	4.24547e-28	5.33719e-29
APLP2	0.542136	27.2816	5.22853e-28	6.57955e-29
NDC80	-1.64509	27.2326	5.8537e-28	7.37354e-29
UHRF1BP1L	0.779118	27.2244	5.96428e-28	7.52025e-29
ACVRL1	-1.04865	27.206	6.22272e-28	7.85385e-29
NFKBIZ	-0.768023	27.0806	8.30652e-28	1.04942e-28
STIP1	-0.768546	27.0632	8.64522e-28	1.09328e-28
PXK	0.696155	27.0163	9.63252e-28	1.21934e-28
PRKAG2	1.13524	27.0022	9.94909e-28	1.26065e-28
PABPC1	0.282459	26.9357	1.15964e-27	1.47082e-28
ANLN	-1.6327	26.879	1.32121e-27	1.67738e-28
GALK1	-1.07481	26.7822	1.65127e-27	2.09849e-28
EGLN1	-0.881478	26.723	1.89238e-27	2.40724e-28
FEM1C	0.527083	26.7057	1.96926e-27	2.50749e-28
TIMM13	-0.468403	26.6942	2.02205e-27	2.57722e-28
VEGFB	-1.9942	26.6935	2.02534e-27	2.58394e-28
PKM	-0.382021	26.6879	2.05168e-27	2.62009e-28
GDPD3	1.35429	26.6804	2.08736e-27	2.66825e-28
MAP3K5	0.861559	26.6339	2.32316e-27	2.97256e-28
CCT6A	-0.525624	26.63	2.34447e-27	3.00274e-28
RREB1	-0.948699	26.6209	2.39368e-27	3.06875e-28
RPS7	0.20305	26.5645	2.72607e-27	3.49827e-28
NAGK	-1.18264	26.5607	2.74992e-27	3.53229e-28
SNRPA1	-0.753999	26.4785	3.32277e-27	4.27225e-28
CLN8	-0.800205	26.4495	3.55261e-27	4.57219e-28
SPAG5	-2.0912	26.4113	3.87881e-27	4.99682e-28
CSGALNACT2	0.920715	26.3983	3.99649e-27	5.1534e-28
SIRPB1C	0.757797	26.3633	4.33215e-27	5.59161e-28
ELOB	-0.362145	26.3513	4.45382e-27	5.75418e-28
PABPC1L	2.00177	26.2848	5.19094e-27	6.71298e-28
ANP32B	-0.56929	26.2408	5.74371e-27	7.43496e-28
TNFAIP8	-0.562655	26.2304	5.88245e-27	7.62187e-28
LRRK2	1.35085	26.2292	5.89879e-27	7.65038e-28
SLC44A1	-1.22685	26.2099	6.16792e-27	8.0071e-28
EIF5B	-0.508486	26.1809	6.59344e-27	8.5677e-28
CAPG	-0.530355	26.1698	6.76362e-27	8.79725e-28
KLF9	1.02807	26.1559	6.98409e-27	9.0927e-28
IQGAP2	0.75348	26.1497	7.08467e-27	9.23245e-28
FAM3C	-0.95652	26.1431	7.19259e-27	9.38203e-28
LRP12	-1.53295	26.134	7.34582e-27	9.59103e-28
TNFAIP2	0.519826	26.1149	7.67599e-27	1.00317e-27
DGAT2	1.44922	26.1083	7.79358e-27	1.0195e-27
RFC5	-1.29759	26.1017	7.91296e-27	1.0361e-27
XYLT2	-1.57669	26.091	8.10944e-27	1.06284e-27
ANXA1	0.538048	26.0721	8.4704e-27	1.1112e-27
PBK	-1.95886	26.0227	9.49179e-27	1.24637e-27
CCPG1	1.01696	26.0097	9.77864e-27	1.28526e-27
DDIT4	-1.73577	26.0059	9.86578e-27	1.29794e-27
PLOD3	0.73227	25.9348	1.16199e-26	1.53015e-27
DNLZ	-1.17814	25.8448	1.42969e-26	1.88444e-27
LILRA6	1.515	25.8222	1.50609e-26	1.98701e-27
NDUFA5	-0.602944	25.82	1.51345e-26	1.99862e-27
GM1673	2.1772	25.8183	1.51954e-26	2.00854e-27
SYNJ1	0.586325	25.7736	1.68424e-26	2.22834e-27
EEPD1	0.851562	25.7402	1.81878e-26	2.4086e-27
CACYBP	-0.596553	25.6739	2.11892e-26	2.80871e-27
BTLA	2.14222	25.6522	2.2274e-26	2.95528e-27
MOB3B	1.28163	25.652	2.22856e-26	2.95959e-27
COA3	-0.69617	25.6398	2.29198e-26	3.04667e-27
GM26740	1.16103	25.6369	2.30749e-26	3.07014e-27
BATF2	-2.2367	25.6038	2.48976e-26	3.31576e-27
ASPM	-2.20206	25.5726	2.67556e-26	3.56653e-27
GPD2	0.729722	25.5361	2.90987e-26	3.88248e-27
PRDX6	0.328988	25.5166	3.04396e-26	4.06517e-27
FAM107B	0.591864	25.5148	3.05611e-26	4.08519e-27
0610010K14RIK	-0.79572	25.497	3.18386e-26	4.25992e-27
AGPAT5	-0.742455	25.4955	3.19523e-26	4.27911e-27
PLCG2	0.591538	25.4929	3.21448e-26	4.30889e-27
GM46224	0.914529	25.4776	3.33003e-26	4.46792e-27
AMPD3	1.56841	25.4176	3.82311e-26	5.13425e-27
RPS15A	0.201072	25.4026	3.95776e-26	5.32e-27
GINS2	-1.66329	25.3972	4.00728e-26	5.39154e-27
CFP	-0.560176	25.3819	4.1507e-26	5.58967e-27
UBA52	0.468755	25.3602	4.36307e-26	5.88109e-27
ARHGEF18	1.60394	25.3484	4.48284e-26	6.05368e-27
MCM5	-1.11956	25.3484	4.48284e-26	6.05157e-27
CALM3	-0.438322	25.305	4.95395e-26	6.69603e-27
PRIM1	-1.73421	25.2504	5.61844e-26	7.60117e-27
RPL27A	0.16573	25.2357	5.81102e-26	7.86894e-27
DTL	-1.75273	25.1607	6.90751e-26	9.36233e-27
NXPE4	2.22187	25.1519	7.04829e-26	9.5619e-27
GRASP	-1.13165	25.123	7.53412e-26	1.02304e-26
ABCC4	1.01914	25.0461	8.99243e-26	1.22217e-26
FBXL5	0.720275	25.0296	9.34108e-26	1.27072e-26
RUFY3	-0.848598	24.9786	1.05048e-25	1.43033e-26
RPS15	0.167773	24.9745	1.06057e-25	1.4454e-26
C1GALT1C1	0.938494	24.9394	1.14979e-25	1.56842e-26
EIF4G3	0.602113	24.8949	1.27367e-25	1.73957e-26
WEE1	-1.86193	24.8949	1.27367e-25	1.74056e-26
BRAF	0.683607	24.8272	1.48859e-25	2.03611e-26
SIRPB1B	1.09043	24.8246	1.49756e-25	2.05026e-26
RACK1	0.157977	24.8184	1.51927e-25	2.08186e-26
AMDHD2	-0.855723	24.8018	1.57832e-25	2.16475e-26
ADH5	-0.717901	24.8006	1.58286e-25	2.17294e-26
CENPX	-0.609195	24.7911	1.61756e-25	2.22259e-26
CNNM2	1.1577	24.785	1.64063e-25	2.25632e-26
PNPLA8	0.847479	24.7759	1.67548e-25	2.30634e-26
SAE1	-0.855087	24.722	1.89653e-25	2.61297e-26
SVIP	1.66707	24.6467	2.25571e-25	3.11065e-26
GNAS	0.349728	24.5149	3.05569e-25	4.21763e-26
IFRD1	-0.531617	24.4942	3.20509e-25	4.42782e-26
RPS4X	0.189274	24.4686	3.3997e-25	4.70091e-26
EPS8	0.728927	24.44	3.63062e-25	5.02471e-26
PIEZO1	-0.755765	24.4003	3.97863e-25	5.5113e-26
EIF2S1	-0.582009	24.3961	4.01659e-25	5.56888e-26
VCL	0.839978	24.3892	4.08157e-25	5.66405e-26
VDAC2	-0.425315	24.383	4.14044e-25	5.75089e-26
ILF3	-0.866086	24.3745	4.22208e-25	5.86954e-26
RBX1	-0.398823	24.355	4.41525e-25	6.14358e-26
PSME2	-0.515669	24.3423	4.54641e-25	6.33173e-26
RSRP1	0.440829	24.3407	4.56304e-25	6.36056e-26
DENND4A	0.568806	24.3289	4.68891e-25	6.54185e-26
G6PDX	0.795239	24.3281	4.69734e-25	6.55945e-26
CHCHD10	-1.43311	24.3163	4.82722e-25	6.74682e-26
HIRIP3	-1.53009	24.2544	5.56699e-25	7.78769e-26
PHF20L1	0.616572	24.2303	5.8842e-25	8.23875e-26
GM21188	0.867271	24.23	5.88881e-25	8.25253e-26
FOSB	-0.585304	24.2263	5.93927e-25	8.33064e-26
GM15987	1.51875	24.223	5.98397e-25	8.40078e-26
TNRC6B	0.691297	24.2218	6.00011e-25	8.43089e-26
CCNB1	-1.43034	24.2039	6.25298e-25	8.79398e-26
PIN1	-0.689612	24.193	6.41232e-25	9.02604e-26
SELENOM	-1.15545	24.1929	6.4132e-25	9.03526e-26
SCOC	-1.15889	24.11	7.76223e-25	1.09455e-25
CCL3	-1.34444	24.0891	8.1454e-25	1.14959e-25
HSD3B7	-1.26844	24.0847	8.22888e-25	1.1624e-25
CKS1B	-0.885321	24.0802	8.31389e-25	1.17544e-25
MFSD1	-0.492704	24.0777	8.36267e-25	1.18338e-25
CENPP	-1.879	23.969	1.07397e-24	1.52108e-25
RPL36AL	0.267452	23.9524	1.1159e-24	1.58185e-25
MMP13	-2.7839	23.8537	1.40055e-24	1.9871e-25
HAVCR2	-0.646348	23.8482	1.41852e-24	2.01437e-25
ITGB1	-0.387923	23.8478	1.41978e-24	2.01792e-25
IGF2R	-1.35108	23.8265	1.49112e-24	2.12116e-25
ANP32E	-0.64166	23.8129	1.53864e-24	2.19068e-25
RIPK2	1.00367	23.7381	1.82768e-24	2.60448e-25
TAGLN2	-0.299719	23.6928	2.02846e-24	2.89311e-25
RPL12	-0.409761	23.6858	2.06147e-24	2.94277e-25
EIF1AD	-0.788067	23.6696	2.14007e-24	3.05762e-25
PARK7	-0.495842	23.6594	2.19077e-24	3.13278e-25
ECT2	-1.71745	23.6542	2.21722e-24	3.17336e-25
KAT2B	0.828541	23.6521	2.22778e-24	3.19125e-25
TRAF3	-0.90377	23.6508	2.2347e-24	3.20395e-25
EIF4E	-0.526065	23.611	2.44901e-24	3.51424e-25
ALG5	-0.845145	23.5955	2.53782e-24	3.64484e-25
CDK17	0.918804	23.5887	2.57794e-24	3.70567e-25
ATF4	0.432957	23.5796	2.6329e-24	3.78795e-25
APEX1	-1.1317	23.5515	2.80858e-24	4.04419e-25
SDC1	-1.51453	23.5218	3.00774e-24	4.3347e-25
MARCHF8	-1.36422	23.5187	3.02875e-24	4.36875e-25
LARS2	0.485393	23.4953	3.19705e-24	4.61548e-25
SEPTIN8	-1.72626	23.4621	3.45065e-24	4.98589e-25
VDR	-1.37161	23.4479	3.56549e-24	5.15626e-25
ARHGAP9	0.722306	23.446	3.58085e-24	5.18293e-25
H2AC20	-1.67619	23.4387	3.64197e-24	5.27592e-25
BAG1	-0.424399	23.3925	4.05085e-24	5.87327e-25
ARG2	1.0812	23.3656	4.30967e-24	6.2539e-25
SSRP1	-0.674029	23.3148	4.84401e-24	7.03532e-25
DHX40	0.765424	23.2658	5.42308e-24	7.88309e-25
FGD2	-1.01897	23.2585	5.51487e-24	8.02337e-25
CHP1	0.668371	23.2294	5.89687e-24	8.58646e-25
MYO1F	0.528235	23.2196	6.03089e-24	8.78911e-25
CD36	-1.79054	23.2015	6.28801e-24	9.17165e-25
UCHL3	-0.936998	23.1932	6.40897e-24	9.35605e-25
BRIP1OS	-1.00331	23.1614	6.89572e-24	1.00752e-24
TREM3	1.04056	23.1527	7.03561e-24	1.02883e-24
PIP4K2A	0.60139	23.1102	7.75949e-24	1.13565e-24
CDS2	1.21509	23.1042	7.86727e-24	1.15241e-24
SLC22A15	1.25312	23.0955	8.02689e-24	1.17678e-24
PTPN22	1.14074	23.0929	8.07379e-24	1.18466e-24
STK38L	-1.15217	23.0561	8.78911e-24	1.29072e-24
PDCL3	-0.651866	23.0406	9.10827e-24	1.33872e-24
LPAR6	0.978409	23.0318	9.2945e-24	1.36725e-24
RTCB	-0.711545	23.0263	9.41172e-24	1.38566e-24
PSMD1	-0.522778	23.0101	9.76988e-24	1.43961e-24
RAB44	1.35288	23.0074	9.83145e-24	1.4499e-24
SUPT4A	0.523127	22.9772	1.05385e-23	1.55548e-24
RPL5	0.16315	22.9609	1.09428e-23	1.61652e-24
ARHGAP23	1.31408	22.9522	1.11629e-23	1.65042e-24
MTLN	-0.847958	22.9419	1.14316e-23	1.69158e-24
ERGIC1	-0.997953	22.8998	1.25953e-23	1.86533e-24
HSPD1	-0.512975	22.8756	1.33177e-23	1.97398e-24
NDUFAF7	1.30476	22.8641	1.36735e-23	2.02842e-24
FUNDC2	-0.683636	22.8472	1.42183e-23	2.111e-24
PTPN7	-1.01584	22.8095	1.55074e-23	2.30432e-24
DYNC1I2	-0.448403	22.8049	1.56713e-23	2.33063e-24
SOX4	-1.32891	22.7871	1.63258e-23	2.42999e-24
PSMA6	-0.46464	22.7531	1.76564e-23	2.63024e-24
UBE2S	-0.569227	22.669	2.14294e-23	3.19495e-24
CELF2	0.512669	22.6658	2.15875e-23	3.22122e-24
BAX	-0.463389	22.6437	2.27141e-23	3.39214e-24
PON3	-1.55257	22.632	2.33341e-23	3.48763e-24
FIS1	0.450876	22.577	2.64844e-23	3.96179e-24
CIITA	-1.52653	22.5527	2.80118e-23	4.19376e-24
DHRS7	0.81593	22.5221	3.00539e-23	4.50323e-24
H4C4	-1.58099	22.4858	3.26741e-23	4.8999e-24
STX4A	-0.615019	22.4692	3.39462e-23	5.09489e-24
ATAD2B	0.732231	22.451	3.54029e-23	5.31792e-24
JAG1	-1.60946	22.4452	3.58774e-23	5.39365e-24
TMEM104	-1.07371	22.419	3.81053e-23	5.73333e-24
NPC1	-0.64324	22.4034	3.94984e-23	5.94784e-24
CALM2	-0.356676	22.3645	4.32013e-23	6.51081e-24
DUSP22	1.07157	22.3583	4.38269e-23	6.61055e-24
MPC1	0.502421	22.3527	4.43909e-23	6.70113e-24
GRAMD4	1.03164	22.3126	4.8691e-23	7.35632e-24
LRRC25	-0.630977	22.2894	5.13521e-23	7.76476e-24
FEN1	-0.991168	22.2168	6.06994e-23	9.18567e-24
NUDT5	-0.969517	22.2042	6.24877e-23	9.46406e-24
INPP5A	1.09852	22.2015	6.28783e-23	9.53104e-24
COMMD3	-0.693141	22.1879	6.48818e-23	9.8428e-24
H2-Q4	-0.88219	22.1851	6.52936e-23	9.91339e-24
RHOB	-0.680916	22.1762	6.66443e-23	1.01268e-23
RARA	0.732443	22.1615	6.89434e-23	1.04847e-23
PIGP	-1.38981	22.145	7.16081e-23	1.08988e-23
PPAN	-1.5707	22.0674	8.56195e-23	1.3042e-23
TEX264	-0.937613	22.0226	9.4938e-23	1.44733e-23
MRPL27	-0.80847	22.0192	9.56752e-23	1.45975e-23
RB1CC1	0.633425	22.0153	9.65471e-23	1.47426e-23
SLCO3A1	-1.27413	22.0106	9.75897e-23	1.49139e-23
ARHGAP5	-1.18374	21.9867	1.03114e-22	1.57709e-23
ITSN1	-1.08282	21.933	1.16674e-22	1.78594e-23
TACC1	0.529763	21.9179	1.20812e-22	1.85079e-23
PSMC5	-0.55792	21.9074	1.23753e-22	1.89738e-23
CYSLTR1	-0.864388	21.9039	1.24754e-22	1.91428e-23
GRK2	0.474336	21.8652	1.36402e-22	2.09472e-23
DOCK11	0.679579	21.7897	1.62298e-22	2.49442e-23
CSRP1	-0.912506	21.7797	1.66059e-22	2.55427e-23
PSMD7	-0.518329	21.7614	1.7323e-22	2.66674e-23
DBF4	-0.912084	21.7413	1.81413e-22	2.79496e-23
FAM136A	-1.65823	21.7398	1.82047e-22	2.80699e-23
TLN1	0.378159	21.7394	1.82227e-22	2.81203e-23
MAP2K4	0.733166	21.7053	1.97101e-22	3.04401e-23
PARVB	-0.778557	21.6984	2.00256e-22	3.09523e-23
COMTD1	-1.3621	21.6967	2.01068e-22	3.11027e-23
CAPRIN1	-0.441714	21.6743	2.11709e-22	3.27751e-23
PHF20	-0.794239	21.6694	2.14104e-22	3.31726e-23
SLC12A7	-1.36634	21.6395	2.29363e-22	3.55652e-23
NLRP3	-0.699566	21.627	2.36072e-22	3.66348e-23
SLC12A6	0.697929	21.6269	2.36127e-22	3.66729e-23
GABARAP	-0.279265	21.6079	2.46641e-22	3.83364e-23
RSAD2	-2.31509	21.5965	2.53233e-22	3.93925e-23
SPECC1	-0.783653	21.5705	2.68819e-22	4.18504e-23
ERO1L	-0.987774	21.5218	3.00741e-22	4.68575e-23
TNFRSF12A	-0.668839	21.5068	3.11324e-22	4.85452e-23
FLT3	2.69559	21.503	3.14018e-22	4.90043e-23
IRF2BP2	0.514615	21.4448	3.59075e-22	5.60803e-23
NDC1	-1.16034	21.4242	3.76515e-22	5.8851e-23
PINK1	1.08296	21.3936	4.04031e-22	6.32075e-23
DLEU2	0.591274	21.3936	4.04031e-22	6.32524e-23
RPS29	0.191149	21.3715	4.25144e-22	6.66104e-23
PFKL	-0.868347	21.329	4.68778e-22	7.35052e-23
MLF2	-0.519346	21.2521	5.59613e-22	8.78179e-23
GDI2	-0.30952	21.2401	5.7532e-22	9.03542e-23
PFDN1	-0.597797	21.2195	6.03188e-22	9.48059e-23
MCTP1	0.929727	21.2177	6.05803e-22	9.52923e-23
LPIN2	-0.619526	21.2114	6.14679e-22	9.67649e-23
TLR1	-1.34259	21.1978	6.34089e-22	9.98994e-23
SOGA1	-1.5099	21.1976	6.34497e-22	1.00043e-22
CLCN7	-0.856256	21.1935	6.40441e-22	1.01059e-22
RLF	0.767986	21.1687	6.78062e-22	1.0708e-22
FCOR	1.84859	21.0778	8.35902e-22	1.3211e-22
HELLS	-1.38836	21.0701	8.50915e-22	1.34589e-22
RGS2	0.376994	21.0685	8.54175e-22	1.35211e-22
SNRK	1.12132	21.0515	8.88177e-22	1.40704e-22
TNFSF9	-1.79682	21.0486	8.94178e-22	1.41765e-22
CTSH	-0.393205	21.0478	8.95694e-22	1.42117e-22
TESK1	-0.989503	21.0412	9.09438e-22	1.44411e-22
MARCKSL1	-0.732878	21.037	9.18324e-22	1.45936e-22
MRPL18	-0.585458	21.0316	9.29818e-22	1.47878e-22
RNF7	-0.477871	20.9708	1.06956e-21	1.70236e-22
GAB1	0.960165	20.9687	1.07481e-21	1.71205e-22
COP1	0.643288	20.9672	1.07833e-21	1.719e-22
CTPS2	0.891526	20.9653	1.08315e-21	1.72804e-22
TSPAN3	-0.823282	20.9598	1.09696e-21	1.75142e-22
BMX	1.85861	20.9277	1.18114e-21	1.88729e-22
IL10RB	-0.486191	20.9249	1.18887e-21	1.90113e-22
NAV2	-1.3008	20.9243	1.19039e-21	1.90504e-22
CENPK	-1.7174	20.9215	1.19816e-21	1.91896e-22
MS4A6C	0.219073	20.9154	1.21519e-21	1.94858e-22
AOPEP	-0.651585	20.9154	1.21519e-21	1.94926e-22
IGSF6	0.52683	20.9077	1.23694e-21	1.98569e-22
ARHGEF1	0.64951	20.906	1.24168e-21	1.99484e-22
PRIM2	-1.14956	20.8833	1.30818e-21	2.10331e-22
CSF2RB	0.451704	20.7983	1.59105e-21	2.56008e-22
MT2	-0.904658	20.7659	1.71449e-21	2.76084e-22
FRAT2	1.42109	20.765	1.71795e-21	2.76854e-22
CMTR1	0.806894	20.7336	1.84663e-21	2.97821e-22
H2AZ1	0.13582	20.7251	1.88325e-21	3.03961e-22
RPL18	0.160161	20.7081	1.95849e-21	3.16348e-22
YTHDF3	0.637528	20.6988	2.00092e-21	3.23451e-22
NAT8L	2.86239	20.6725	2.12558e-21	3.43867e-22
PSMA7	0.325079	20.6537	2.21982e-21	3.59389e-22
MED9	-1.09259	20.637	2.30662e-21	3.73728e-22
ATAD5	-1.53095	20.6332	2.32709e-21	3.77335e-22
IDH2	-0.693785	20.6232	2.38104e-21	3.86379e-22
PLEC	0.443717	20.6184	2.40742e-21	3.90959e-22
CD83	-0.685435	20.5992	2.51625e-21	4.08946e-22
RBKS	1.30681	20.5562	2.77828e-21	4.51876e-22
CENPS	-1.72161	20.5161	3.04702e-21	4.95964e-22
MRPL23	-0.490581	20.4995	3.16619e-21	5.15755e-22
CCDC88B	-0.849521	20.494	3.20606e-21	5.22649e-22
HSPA8	-0.266117	20.4382	3.6456e-21	5.94756e-22
DHFR	-1.50245	20.4266	3.74451e-21	6.11358e-22
NFATC1	-0.854719	20.4094	3.89566e-21	6.36521e-22
SSR4	-0.374559	20.397	4.00854e-21	6.55462e-22
ATG101	0.793693	20.3868	4.1038e-21	6.71549e-22
COQ7	-1.05182	20.3807	4.16179e-21	6.81556e-22
RASSF3	0.598586	20.3648	4.31694e-21	7.07501e-22
RBMX2	-1.54486	20.343	4.53901e-21	7.44461e-22
RASGRP4	1.0603	20.3417	4.553e-21	7.47322e-22
PMF1	-0.869982	20.3058	4.94549e-21	8.12359e-22
RBMS1	0.347983	20.2994	5.01879e-21	8.25024e-22
ST6GAL1	-1.24061	20.2948	5.07204e-21	8.34408e-22
FCHO2	0.517756	20.2845	5.1945e-21	8.55201e-22
CCDC107	-0.96758	20.2535	5.57779e-21	9.18996e-22
ADGRE4	1.26708	20.2399	5.75573e-21	9.4903e-22
HPSE	0.99951	20.2305	5.88192e-21	9.713e-22
NUDT2	-1.18735	20.2305	5.88192e-21	9.70651e-22
GALNT7	-0.758248	20.2056	6.22842e-21	1.02929e-21
RPL35	0.335849	20.196	6.36758e-21	1.05308e-21
GRK6	0.851036	20.189	6.47089e-21	1.07097e-21
NAA20	-0.691368	20.1587	6.9389e-21	1.14929e-21
UBE2I	-0.364508	20.1541	7.01368e-21	1.16255e-21
NPM1	-0.346989	20.1529	7.03315e-21	1.16665e-21
COPS6	-0.577266	20.1168	7.64221e-21	1.26863e-21
TSPAN13	0.924778	20.0956	8.02352e-21	1.33301e-21
MIS18BP1	-1.47321	20.0956	8.02352e-21	1.33393e-21
SHISA5	0.337751	20.0906	8.11642e-21	1.35038e-21
CIP2A	-1.29785	20.0902	8.12548e-21	1.3529e-21
PHLDB1	-1.56337	20.0648	8.6146e-21	1.43541e-21
POLB	0.814744	20.0574	8.76132e-21	1.46095e-21
KRAS	0.505477	20.0435	9.04763e-21	1.50981e-21
KPNA3	-0.650168	20.0245	9.45182e-21	1.57844e-21
RAF1	0.631518	19.9267	1.18395e-20	1.97866e-21
ADIPOR2	0.669349	19.9076	1.23697e-20	2.0688e-21
VIPAS39	-1.02412	19.8995	1.26028e-20	2.10935e-21
S100A8	1.10128	19.8825	1.31067e-20	2.19532e-21
CLK1	0.497497	19.8607	1.37823e-20	2.31019e-21
SGMS2	0.647093	19.8369	1.45595e-20	2.44227e-21
CD47	0.323265	19.8215	1.5084e-20	2.53213e-21
STX11	0.849206	19.8132	1.5375e-20	2.58289e-21
HSPH1	-1.09163	19.7714	1.69276e-20	2.84583e-21
RGS18	1.4537	19.7684	1.7046e-20	2.86784e-21
NSFL1C	-0.839886	19.7677	1.70723e-20	2.87439e-21
MCM2	-1.20418	19.7627	1.72689e-20	2.90964e-21
CHD3	-0.992261	19.7616	1.73148e-20	2.91953e-21
ABCD2	1.6376	19.7521	1.76965e-20	2.98609e-21
RAB8B	0.390743	19.6806	2.08637e-20	3.52311e-21
SDHAF4	-0.941671	19.6242	2.37578e-20	4.01477e-21
SRM	-0.979938	19.5958	2.53658e-20	4.28967e-21
CCT8	-0.40729	19.5175	3.03749e-20	5.14054e-21
CXCL10	-1.67158	19.498	3.17693e-20	5.38048e-21
ATP13A3	0.517589	19.4904	3.23288e-20	5.47925e-21
LIPA	-0.724242	19.4781	3.3261e-20	5.64139e-21
DCLRE1C	0.790193	19.4665	3.41588e-20	5.7979e-21
SEPTIN7	-0.387912	19.4609	3.46024e-20	5.87751e-21
RPL4	0.183382	19.4384	3.64445e-20	6.19494e-21
CBL	0.512982	19.4303	3.71288e-20	6.31587e-21
MAML2	-1.14284	19.4242	3.76529e-20	6.4097e-21
MED28	-0.581933	19.4239	3.76776e-20	6.41858e-21
MGAT4B	-1.08932	19.4125	3.86779e-20	6.59381e-21
ARMC3	2.7854	19.4106	3.88475e-20	6.62755e-21
PPP3CA	0.502903	19.4027	3.95617e-20	6.75432e-21
TUT7	0.422789	19.3724	4.24199e-20	7.24757e-21
NASP	-0.601534	19.3474	4.4939e-20	7.68355e-21
CMC2	-0.857945	19.3364	4.6085e-20	7.88522e-21
ABI3	-0.937466	19.327	4.70967e-20	8.06418e-21
LITAF	0.355089	19.3198	4.78892e-20	8.20584e-21
KIF1C	-0.818736	19.306	4.94297e-20	8.47595e-21
APRT	-0.345041	19.2442	5.69923e-20	9.77983e-21
DERL2	-0.70143	19.2008	6.29817e-20	1.08154e-20
PCBP2	0.285934	19.1931	6.41022e-20	1.10158e-20
HIST1H2AP	-2.20725	19.1847	6.53604e-20	1.12402e-20
BRI3	-0.346692	19.1795	6.61438e-20	1.13831e-20
TUBG1	-1.36708	19.1457	7.15053e-20	1.23147e-20
CFH	1.26434	19.1276	7.45469e-20	1.28478e-20
PSMC4	-0.534005	19.1268	7.46761e-20	1.28794e-20
HSPA9	-0.481251	19.1195	7.59472e-20	1.3108e-20
E2F1	-1.13873	19.09	8.12835e-20	1.40391e-20
PTAFR	-0.71917	19.0757	8.401e-20	1.45205e-20
JPT2	-1.07282	19.0632	8.64599e-20	1.49547e-20
CRELD2	-0.905592	19.0564	8.78191e-20	1.52007e-20
SF3B1	0.348496	19.0321	9.28679e-20	1.60862e-20
GNA15	-1.4279	19.0301	9.33026e-20	1.61731e-20
XPO1	-0.633306	19.0211	9.52629e-20	1.65247e-20
TOMM20	-0.362117	19.0157	9.64481e-20	1.67423e-20
ANXA6	0.735444	18.9974	1.00597e-19	1.74749e-20
COMMD10	-0.822709	18.9802	1.04657e-19	1.81932e-20
LY6I	-1.84878	18.9502	1.12162e-19	1.95119e-20
ZSWIM6	0.655741	18.9397	1.14882e-19	1.99993e-20
NCEH1	-0.59715	18.9287	1.1783e-19	2.05272e-20
TMEM156	1.32235	18.9282	1.17975e-19	2.05671e-20
SH3PXD2A	-1.06993	18.9129	1.22222e-19	2.13227e-20
TMX1	-0.650425	18.883	1.30913e-19	2.28553e-20
RFC3	-1.05005	18.8758	1.33104e-19	2.32543e-20
RBPJ	-0.462275	18.8566	1.39116e-19	2.4322e-20
CFDP1	-0.528816	18.8392	1.44811e-19	2.53355e-20
HDAC5	0.650397	18.8377	1.453e-19	2.54393e-20
PLEKHA2	-0.764323	18.823	1.50303e-19	2.63339e-20
FBXL20	1.06646	18.8047	1.56772e-19	2.74868e-20
MYL12A	-0.347625	18.7926	1.61205e-19	2.8284e-20
4931406C07RIK	-1.38284	18.7792	1.66269e-19	2.91932e-20
BIN2	0.571645	18.7752	1.67792e-19	2.94814e-20
ACP1	-0.635693	18.7718	1.69116e-19	2.97352e-20
SIK3	0.743959	18.7485	1.78446e-19	3.13977e-20
RPA2	-1.18264	18.7371	1.83183e-19	3.2254e-20
MRPL40	-0.877297	18.717	1.91855e-19	3.38049e-20
EEF1E1	-0.850804	18.71	1.9499e-19	3.43814e-20
HEXA	-0.450358	18.6808	2.08564e-19	3.68008e-20
LXN	-0.970823	18.6606	2.18457e-19	3.85736e-20
WWP1	-0.986913	18.6588	2.1939e-19	3.87657e-20
THYN1	-0.876866	18.6463	2.25787e-19	3.99241e-20
TNFSF12	-0.78428	18.6279	2.35559e-19	4.16812e-20
MCL1	0.206772	18.613	2.43789e-19	4.31679e-20
PSMB2	-0.376806	18.5887	2.57812e-19	4.56828e-20
CMTM4	-1.54289	18.5726	2.67564e-19	4.74443e-20
PRKX	0.756413	18.5703	2.6894e-19	4.77216e-20
TNIP3	-1.19093	18.5074	3.10885e-19	5.52032e-20
GLMP	-0.51466	18.4986	3.17276e-19	5.63774e-20
ZNRF3	-1.60277	18.4555	3.50312e-19	6.22912e-20
TMEM126A	-0.656227	18.4526	3.52734e-19	6.27657e-20
TPM1	-0.720113	18.4414	3.61893e-19	6.44405e-20
IFT22	-1.08376	18.4167	3.83131e-19	6.82699e-20
PHF11D	-1.81891	18.4068	3.91902e-19	6.98816e-20
CSRNP1	0.496835	18.3986	3.99365e-19	7.1262e-20
CALHM6	-1.35866	18.3896	4.07738e-19	7.28067e-20
AHSA1	-0.627798	18.3873	4.0995e-19	7.32527e-20
DUSP1	0.47594	18.3742	4.22491e-19	7.55462e-20
NIPBL	0.476087	18.3702	4.26429e-19	7.63033e-20
MSL2	0.672325	18.3209	4.77611e-19	8.5521e-20
TPST2	-0.560027	18.3039	4.96686e-19	8.89984e-20
TTLL12	-1.60989	18.2456	5.68101e-19	1.01865e-19
DDT	-0.687248	18.1922	6.42363e-19	1.15261e-19
IL11RA1	-1.1933	18.1834	6.55481e-19	1.17696e-19
AGTPBP1	0.754268	18.1791	6.62081e-19	1.18964e-19
PIK3CB	-0.861826	18.1614	6.89592e-19	1.23993e-19
SMARCA2	0.839947	18.1532	7.028e-19	1.26455e-19
KIFAP3	-1.18995	18.1457	7.14971e-19	1.28734e-19
ACTN4	-0.489186	18.1407	7.23324e-19	1.30328e-19
IDH3A	-0.836422	18.1078	7.80255e-19	1.40683e-19
MFSD11	-0.916653	18.0958	8.02003e-19	1.44704e-19
CUX1	0.674864	18.0957	8.02165e-19	1.44833e-19
NEURL3	-0.556053	18.0945	8.04379e-19	1.45332e-19
AKAP13	0.391306	18.0925	8.08154e-19	1.46115e-19
IMPDH2	-0.549192	18.0757	8.40052e-19	1.51987e-19
KCTD20	0.734601	18.0751	8.4127e-19	1.52312e-19
EMC8	-0.740173	18.0441	9.03469e-19	1.63685e-19
RACGAP1	-1.09568	18.0214	9.51846e-19	1.72568e-19
ZNFX1	-0.959529	18.0072	9.83664e-19	1.78459e-19
LOCKD	-1.26924	17.9932	1.0157e-18	1.84396e-19
DDX18	-0.766697	17.9638	1.08692e-18	1.97463e-19
RPL9	0.173476	17.9462	1.13187e-18	2.0577e-19
EDF1	-0.345506	17.9286	1.17862e-18	2.14415e-19
PSMC2	-0.523337	17.9015	1.25447e-18	2.28524e-19
DUSP5	-0.548512	17.9015	1.25447e-18	2.28475e-19
POLE4	-0.632409	17.8911	1.28502e-18	2.3425e-19
SLC43A3	-1.64864	17.8885	1.29263e-18	2.35798e-19
CLTC	-0.339869	17.868	1.35511e-18	2.47365e-19
HIGD2A	0.563416	17.8658	1.36208e-18	2.48806e-19
HFE	-0.759327	17.8553	1.39539e-18	2.55225e-19
POLE3	-0.822037	17.8553	1.39539e-18	2.55238e-19
YIF1A	-0.853533	17.7423	1.81001e-18	3.31303e-19
MARCHF1	0.807696	17.7185	1.91198e-18	3.50204e-19
MTMR10	-0.987559	17.7161	1.92257e-18	3.52383e-19
OASL1	-1.63179	17.7145	1.92994e-18	3.53974e-19
TULP4	-0.66714	17.7036	1.97878e-18	3.63178e-19
UBC	-0.34027	17.7032	1.98042e-18	3.63725e-19
TGFBR2	-0.619452	17.6842	2.06927e-18	3.80302e-19
RPL21	0.155007	17.6699	2.13856e-18	3.93301e-19
PRMT1	-0.556527	17.6542	2.21716e-18	4.08033e-19
FBXO28	0.742121	17.6156	2.4233e-18	4.46271e-19
TCERG1	-0.543192	17.5684	2.70145e-18	4.9783e-19
B3GNT8	-1.19146	17.5364	2.90796e-18	5.36248e-19
LRMP	0.814687	17.5317	2.93974e-18	5.42475e-19
UCHL5	-0.597605	17.5095	3.09413e-18	5.71348e-19
ME2	0.673566	17.5065	3.115e-18	5.75589e-19
M6PR	-0.398459	17.4997	3.16414e-18	5.85063e-19
ILRUN	0.558506	17.482	3.29583e-18	6.09823e-19
NSMCE1	-0.675743	17.4606	3.46242e-18	6.41078e-19
ZC3H12A	-0.626454	17.4416	3.61747e-18	6.70236e-19
LPAR1	-1.29121	17.4408	3.62425e-18	6.71943e-19
SNX27	0.813997	17.4197	3.80494e-18	7.05916e-19
CDKN2C	-1.14897	17.373	4.23657e-18	7.86522e-19
JAK1	0.402516	17.3376	4.59602e-18	8.53825e-19
UQCC2	-0.430295	17.3202	4.78457e-18	8.89447e-19
ARID3A	0.943616	17.3195	4.79158e-18	8.91347e-19
HPGD	1.64444	17.2868	5.1665e-18	9.61733e-19
GFOD1	0.714276	17.2768	5.28704e-18	9.84828e-19
CREBBP	0.4634	17.2746	5.31368e-18	9.90452e-19
KIF23	-1.10895	17.2437	5.70503e-18	1.06411e-18
GM31814	1.71959	17.234	5.83414e-18	1.08891e-18
ROMO1	-0.394627	17.2317	5.8649e-18	1.09538e-18
CMIP	0.562356	17.2303	5.88431e-18	1.09974e-18
DDX39B	-0.447261	17.2279	5.91656e-18	1.1065e-18
PLBD2	-0.67431	17.2163	6.07754e-18	1.13737e-18
USP38	0.775293	17.2086	6.18653e-18	1.15853e-18
OSBPL8	-0.574344	17.2064	6.21689e-18	1.16499e-18
DSTN	0.442797	17.1744	6.69337e-18	1.25511e-18
UBE2C	-1.48987	17.1576	6.95722e-18	1.30545e-18
GM14548	1.40633	17.1445	7.1689e-18	1.34606e-18
CCL2	-1.12209	17.1413	7.22272e-18	1.35707e-18
DBI	0.316042	17.1408	7.23072e-18	1.35947e-18
SCO2	-1.17464	17.1329	7.36381e-18	1.38541e-18
THBD	0.881909	17.1315	7.38788e-18	1.39085e-18
MRPS34	-0.715394	17.1301	7.41056e-18	1.39605e-18
HIVEP1	-0.692747	17.106	7.83515e-18	1.47701e-18
RNF166	0.812942	17.097	7.9977e-18	1.50864e-18
SLC45A4	-0.887366	17.0846	8.22909e-18	1.55331e-18
EVI2	1.06279	17.0808	8.30295e-18	1.56829e-18
CHD4	-0.388564	17.0708	8.49619e-18	1.60585e-18
MPHOSPH10	-0.75222	17.0686	8.53917e-18	1.61503e-18
QDPR	-0.77921	17.0608	8.69314e-18	1.64523e-18
GLRX	-0.582003	17.0532	8.84744e-18	1.67554e-18
E2F2	0.793052	17.0226	9.49319e-18	1.79901e-18
CBX1	-0.594682	16.9831	1.03972e-17	1.97162e-18
RAB11FIP5	-0.998926	16.9792	1.04902e-17	1.99056e-18
TIMP1	-0.854562	16.9518	1.11748e-17	2.12185e-18
RPL24	0.181263	16.9513	1.11861e-17	2.12538e-18
MLLT6	-0.96335	16.9464	1.1313e-17	2.1509e-18
VKORC1	-0.846502	16.944	1.13769e-17	2.16447e-18
RPL10A	0.12628	16.9427	1.14105e-17	2.17227e-18
RAD50	-0.871893	16.9373	1.15527e-17	2.20079e-18
SYNJ2	-1.09318	16.9313	1.17145e-17	2.23306e-18
PTPRE	0.387423	16.8938	1.27697e-17	2.4358e-18
RPS23	0.130038	16.88	1.31831e-17	2.5163e-18
RARS	-0.564622	16.8689	1.35234e-17	2.58293e-18
SLC38A2	0.330426	16.8533	1.40168e-17	2.67892e-18
AARSD1	-0.741835	16.8523	1.40514e-17	2.68727e-18
TM6SF1	0.458514	16.8462	1.42481e-17	2.72666e-18
CLEC2I	1.73713	16.8233	1.50211e-17	2.87646e-18
PGP	-0.662416	16.8182	1.51986e-17	2.91235e-18
CASP6	1.00109	16.8074	1.55816e-17	2.98951e-18
ARL2	-1.12397	16.8074	1.55816e-17	2.9896e-18
ESYT1	0.51667	16.8016	1.57902e-17	3.03356e-18
SAT1	0.246149	16.8016	1.57902e-17	3.03217e-18
DOP1B	0.985269	16.7944	1.60544e-17	3.08631e-18
PPIL1	-1.06115	16.7524	1.76842e-17	3.40183e-18
PPP2R5C	0.470057	16.7455	1.79694e-17	3.45892e-18
ADORA2B	0.621902	16.7435	1.80511e-17	3.47689e-18
CDK4	-0.589188	16.6671	2.15252e-17	4.14873e-18
WDR37	0.756638	16.6409	2.2862e-17	4.40922e-18
TOR1AIP1	0.417774	16.6016	2.50287e-17	4.83021e-18
TRIP13	-1.63001	16.5583	2.76489e-17	5.33931e-18
BHLHE40	-0.599613	16.553	2.79902e-17	5.40869e-18
TAP2	-0.667152	16.5387	2.89257e-17	5.59307e-18
MRPL55	-0.781756	16.5203	3.01793e-17	5.83922e-18
KLRA2	0.459719	16.5111	3.08268e-17	5.96833e-18
BANF1	-0.436543	16.5059	3.11937e-17	6.04325e-18
ATP2B1	0.338696	16.5027	3.14252e-17	6.092e-18
HEATR1	0.792105	16.4928	3.21539e-17	6.23726e-18
GSPT1	-0.41546	16.4857	3.26833e-17	6.34403e-18
IFI209	0.54333	16.4658	3.42156e-17	6.64571e-18
BACH2	-0.753907	16.4611	3.45853e-17	6.72181e-18
LUZP1	-0.494242	16.4441	3.59646e-17	6.99436e-18
OSBPL1A	-1.44722	16.4377	3.64992e-17	7.10286e-18
RPL22	0.188663	16.431	3.70704e-17	7.21863e-18
TOPBP1	-0.684475	16.4058	3.92792e-17	7.65362e-18
CCDC180	2.13934	16.4056	3.93043e-17	7.66341e-18
TRMT6	-0.896151	16.3804	4.1645e-17	8.12496e-18
JAML	1.5778	16.3786	4.18197e-17	8.16425e-18
SYF2	0.499031	16.3505	4.46128e-17	8.71508e-18
MADD	0.777062	16.3475	4.49296e-17	8.78256e-18
FAM173A	-0.520224	16.3339	4.6354e-17	9.06676e-18
EXT1	0.837585	16.3125	4.86945e-17	9.53061e-18
NOP58	-0.60407	16.299	5.02287e-17	9.83714e-18
MINDY1	0.684419	16.2928	5.09556e-17	9.98582e-18
SOD2	-0.577367	16.2853	5.1849e-17	1.01683e-17
BCKDK	-0.857644	16.2853	5.1849e-17	1.01738e-17
TBC1D23	0.666709	16.2621	5.46888e-17	1.07378e-17
TMEM258	0.400066	16.2578	5.52325e-17	1.08515e-17
HGSNAT	0.566982	16.2567	5.53756e-17	1.08864e-17
ABTB1	1.24976	16.2024	6.27435e-17	1.23427e-17
PMP22	-1.76767	16.1903	6.45218e-17	1.27006e-17
STAT5B	0.745564	16.1841	6.54525e-17	1.28919e-17
REEP3	0.504517	16.1359	7.31274e-17	1.44127e-17
CENPB	-0.492652	16.1225	7.54255e-17	1.4875e-17
AI662270	0.46922	16.1184	7.6142e-17	1.50258e-17
IL6ST	0.841514	16.1128	7.7129e-17	1.52302e-17
EEA1	-0.513707	16.1106	7.75141e-17	1.53158e-17
IPO5	-0.603582	16.1	7.9425e-17	1.57033e-17
DOCK7	-0.682748	16.0979	7.98166e-17	1.57906e-17
MACROH2A1	0.30547	16.092	8.09159e-17	1.60182e-17
MYBBP1A	-0.630401	16.0918	8.09516e-17	1.60353e-17
ETV6	0.681262	16.0886	8.15468e-17	1.61633e-17
TMBIM1	-0.555345	16.0196	9.55943e-17	1.89596e-17
WFDC21	1.43134	15.9784	1.05088e-16	2.08556e-17
MICOS13	-0.400385	15.9765	1.05561e-16	2.09626e-17
SNX18	0.356404	15.9637	1.08707e-16	2.16007e-17
CINP	-0.972423	15.9328	1.16739e-16	2.32113e-17
GM11808	0.597301	15.9215	1.19821e-16	2.38391e-17
IL1R2	0.472815	15.9207	1.2004e-16	2.38976e-17
RCAN1	-1.03398	15.911	1.22747e-16	2.44517e-17
INSR	0.977283	15.9001	1.25853e-16	2.50861e-17
LIN54	-0.645771	15.8897	1.28903e-16	2.57101e-17
NSD3	0.425954	15.8802	1.31753e-16	2.6295e-17
GADD45GIP1	-0.674144	15.8712	1.34531e-16	2.68661e-17
RIPOR2	1.13702	15.863	1.37087e-16	2.73936e-17
SPRYD7	-1.08745	15.8592	1.38308e-16	2.76548e-17
ARHGEF6	0.67759	15.8567	1.39094e-16	2.78291e-17
SERPINB1A	1.11084	15.848	1.41901e-16	2.84085e-17
FNBP1L	-1.45139	15.8416	1.44022e-16	2.88511e-17
LMO1	1.55345	15.8071	1.55929e-16	3.12556e-17
PUS1	-0.948232	15.8033	1.57282e-16	3.15464e-17
RPS25	0.128099	15.7981	1.5917e-16	3.19449e-17
MMS22L	-1.20572	15.7918	1.61524e-16	3.24373e-17
LRRCC1	-1.26866	15.7888	1.62616e-16	3.26769e-17
IER5	0.322804	15.7839	1.64458e-16	3.3088e-17
GBP3	-0.786294	15.7839	1.64458e-16	3.30856e-17
2310001H17RIK	1.08893	15.7798	1.66029e-16	3.34247e-17
SNTB1	2.04093	15.7772	1.67039e-16	3.36487e-17
MBTD1	0.624767	15.7753	1.67767e-16	3.38162e-17
HPCAL1	0.573501	15.7612	1.73281e-16	3.49493e-17
TMX2	-0.947054	15.7518	1.77072e-16	3.57359e-17
NAA40	-0.965012	15.7454	1.79711e-16	3.62907e-17
CIAO2A	0.459021	15.727	1.87501e-16	3.78873e-17
EBNA1BP2	-0.569134	15.7224	1.89515e-16	3.83178e-17
STON2	-1.30362	15.6967	2.01058e-16	4.06767e-17
ATP5B	-0.274817	15.6842	2.06919e-16	4.1888e-17
ARIH1	0.451777	15.6796	2.09103e-16	4.23562e-17
SMC6	-0.545813	15.6791	2.09387e-16	4.24658e-17
SWAP70	-0.740701	15.6791	2.09387e-16	4.24406e-17
MYD88	0.669894	15.6705	2.13537e-16	4.3334e-17
CD151	-1.35392	15.6676	2.14988e-16	4.36552e-17
BTF3	0.215131	15.6651	2.16217e-16	4.39318e-17
RBL1	-0.997558	15.6636	2.1697e-16	4.41117e-17
ADIPOR1	0.44323	15.6628	2.1736e-16	4.42179e-17
FGFR2	-0.376182	15.6562	2.20708e-16	4.49266e-17
KDM6B	0.284556	15.656	2.20812e-16	4.49752e-17
MINDY3	0.697213	15.5923	2.55696e-16	5.21122e-17
2210016F16RIK	-0.716434	15.5862	2.59322e-16	5.28835e-17
RFC4	-1.01516	15.5768	2.64962e-16	5.40664e-17
ALAD	-1.38598	15.5665	2.71315e-16	5.53966e-17
GLIPR1	0.513175	15.5557	2.7816e-16	5.68287e-17
BUB3	-0.563222	15.5484	2.82852e-16	5.78225e-17
PARP8	0.794847	15.5344	2.9215e-16	5.97948e-17
HS2ST1	-0.719724	15.5344	2.9215e-16	5.97959e-17
MED13L	0.476083	15.5199	3.02054e-16	6.18607e-17
SSBP2	1.00168	15.5177	3.03592e-16	6.22133e-17
PLXND1	0.714231	15.514	3.06161e-16	6.27779e-17
SGPL1	-0.434762	15.5012	3.15326e-16	6.46962e-17
FAM49A	0.695213	15.4811	3.30263e-16	6.7802e-17
CTDSP2	0.602903	15.4636	3.43866e-16	7.06374e-17
PLEK	0.314475	15.4615	3.45555e-16	7.10274e-17
RNF38	0.69146	15.456	3.49974e-16	7.19793e-17
EEF1D	-0.35436	15.4495	3.55254e-16	7.31356e-17
B230118H07RIK	-1.30447	15.4495	3.55254e-16	7.31534e-17
BTG3	0.855852	15.4308	3.70841e-16	7.64094e-17
MAP3K1	0.618156	15.4095	3.8948e-16	8.02981e-17
SNU13	-0.397036	15.4045	3.94008e-16	8.12807e-17
SCAF4	0.75072	15.3943	4.03363e-16	8.32606e-17
MYO1G	0.541847	15.3919	4.05568e-16	8.37662e-17
CNN3	-0.996222	15.3817	4.1525e-16	8.58176e-17
EIF3H	0.314179	15.3761	4.20607e-16	8.6977e-17
IDS	0.830435	15.3491	4.47598e-16	9.26142e-17
PSME1	-0.358501	15.34	4.57098e-16	9.46366e-17
BIRC3	0.521403	15.3236	4.74679e-16	9.83357e-17
FYN	0.722595	15.2966	5.05171e-16	1.04715e-16
DMKN	0.947707	15.2942	5.0792e-16	1.05348e-16
KLHL5	0.771344	15.2941	5.0808e-16	1.05445e-16
WBP1L	0.670467	15.2855	5.18214e-16	1.07612e-16
IL15	1.2896	15.2832	5.21004e-16	1.08256e-16
CYTH1	0.359401	15.1867	6.50614e-16	1.35268e-16
SLC25A39	-0.538256	15.166	6.82306e-16	1.41942e-16
FAM43A	1.50548	15.1457	7.14944e-16	1.48821e-16
CISD3	-1.08222	15.1322	7.37642e-16	1.53637e-16
LAMTOR4	0.3714	15.1193	7.59727e-16	1.58332e-16
DNAJC2	-0.488164	15.1043	7.86509e-16	1.64011e-16
TIMM17A	-0.493032	15.1039	7.87269e-16	1.64267e-16
NSA2	0.376348	15.0958	8.01967e-16	1.67434e-16
EMC4	-0.66591	15.0926	8.08011e-16	1.68796e-16
GAR1	-0.839015	15.0457	9.0006e-16	1.88137e-16
SLAMF6	-1.43601	15.0453	9.00955e-16	1.88437e-16
GNG2	-0.385289	15.0131	9.70393e-16	2.0308e-16
B4GALT7	-1.30739	15.0003	9.99345e-16	2.09264e-16
BRD4	0.407601	15	1.00011e-15	2.09547e-16
PACC1	-1.2328	14.9782	1.05144e-15	2.20434e-16
FRMD4A	-0.937676	14.9613	1.09316e-15	2.29317e-16
E2F3	-0.903042	14.9533	1.11348e-15	2.33718e-16
API5	0.512972	14.9476	1.12832e-15	2.36972e-16
CERK	-0.526364	14.9241	1.19087e-15	2.50258e-16
BC005537	0.320623	14.9194	1.20386e-15	2.53137e-16
TMED5	0.391307	14.9161	1.21324e-15	2.55261e-16
LDLRAD4	-0.82862	14.907	1.2389e-15	2.60813e-16
ATP5L	0.226268	14.9012	1.2555e-15	2.64464e-16
HERC1	0.565488	14.8897	1.28906e-15	2.71693e-16
KRT8	-0.44258	14.8817	1.31315e-15	2.76934e-16
6430548M08RIK	1.10215	14.8774	1.3263e-15	2.79873e-16
PPP5C	-0.872938	14.8605	1.37875e-15	2.9111e-16
PELP1	-0.922618	14.8574	1.38856e-15	2.93356e-16
ESD	0.358175	14.827	1.48926e-15	3.14816e-16
XBP1	0.465445	14.8208	1.5109e-15	3.19578e-16
IFNAR1	-0.447688	14.7966	1.59718e-15	3.38026e-16
TMED9	-0.294196	14.7743	1.68162e-15	3.56104e-16
LGALS3	-0.0590291	14.7713	1.69334e-15	3.58798e-16
GK	0.679294	14.7653	1.71659e-15	3.63938e-16
NME1	-0.299392	14.7352	1.83999e-15	3.90329e-16
CXCL3	-3.05232	14.7301	1.8615e-15	3.95123e-16
IRAK3	0.853482	14.7253	1.88225e-15	3.99762e-16
ABHD17B	0.749872	14.7238	1.88878e-15	4.01618e-16
ARF2	0.645224	14.7238	1.88878e-15	4.01501e-16
TRIM37	-1.19452	14.7103	1.94851e-15	4.14562e-16
SNRPD2	-0.357459	14.6807	2.08583e-15	4.44036e-16
NDUFC1	-0.34502	14.6773	2.10249e-15	4.47845e-16
MT-CYTB	-0.220607	14.6745	2.11601e-15	4.50987e-16
SKI	-0.435746	14.6722	2.12701e-15	4.53597e-16
HSD11B1	1.02692	14.666	2.15789e-15	4.6045e-16
MESD	-0.786404	14.6209	2.39409e-15	5.11297e-16
RHOC	-0.917275	14.6209	2.39409e-15	5.11445e-16
HAUS4	-1.03998	14.617	2.41547e-15	5.16314e-16
METTL1	-1.14375	14.6142	2.43136e-15	5.20012e-16
CFL1	-0.197417	14.6127	2.43954e-15	5.22065e-16
ORC6	-0.782392	14.6121	2.44287e-15	5.23081e-16
PLK2	-1.05928	14.6035	2.49182e-15	5.33873e-16
IFITM1	-1.18464	14.5874	2.58581e-15	5.54332e-16
NAB2	-0.885475	14.5702	2.69014e-15	5.77032e-16
PEPD	-0.581639	14.5686	2.70011e-15	5.79507e-16
FGD4	0.742728	14.5638	2.73012e-15	5.86288e-16
STXBP1	-1.46306	14.5606	2.75051e-15	5.91007e-16
ATP1B3	0.296534	14.5601	2.75353e-15	5.92e-16
DPP7	-1.1132	14.5583	2.76495e-15	5.94797e-16
TMEM123	-0.466969	14.5366	2.90666e-15	6.25645e-16
ACOT13	-0.80117	14.5341	2.92352e-15	6.29637e-16
FXYD5	0.123553	14.4978	3.17804e-15	6.84847e-16
USP25	0.453815	14.4661	3.41866e-15	7.37126e-16
SLC2A6	1.0598	14.4643	3.43312e-15	7.4067e-16
ATP5H	0.265497	14.4634	3.44014e-15	7.42613e-16
BCAP29	-0.70723	14.4505	3.54425e-15	7.65525e-16
TMEM131L	0.737578	14.4395	3.63532e-15	7.85649e-16
ATP6V1F	-0.276305	14.437	3.65601e-15	7.90574e-16
ICAM1	-0.674418	14.4239	3.76755e-15	8.15162e-16
DHX38	0.599487	14.4	3.98116e-15	8.61875e-16
ABCA9	1.2913	14.3878	4.09427e-15	8.86871e-16
CD14	0.20542	14.3785	4.1836e-15	9.0674e-16
UBE2D3	0.247602	14.3759	4.20849e-15	9.1266e-16
RAD51B	-1.34436	14.3478	4.48969e-15	9.742e-16
LSM3	-0.551842	14.3441	4.52817e-15	9.83113e-16
IVNS1ABP	-0.441361	14.3389	4.58221e-15	9.95413e-16
ITPR3	-1.21393	14.3367	4.60536e-15	1.00102e-15
FRAT1	1.79951	14.3159	4.83154e-15	1.05078e-15
BSCL2	0.567126	14.2824	5.21868e-15	1.13563e-15
NMT1	-0.365359	14.2586	5.51277e-15	1.20031e-15
H4C8	-1.45208	14.2564	5.54082e-15	1.2071e-15
ATF6	0.492757	14.2374	5.78876e-15	1.26184e-15
ATIC	-0.659499	14.2351	5.81926e-15	1.26921e-15
SEPTIN9	0.454153	14.2343	5.83107e-15	1.27251e-15
PHF11B	-1.12119	14.2337	5.83892e-15	1.27495e-15
ITCH	0.566392	14.2261	5.94194e-15	1.29818e-15
HDGF	-0.36906	14.2252	5.95388e-15	1.30153e-15
RPP30	-0.800107	14.2165	6.07437e-15	1.32863e-15
ITPRIPL2	-0.560777	14.2102	6.16263e-15	1.3487e-15
SP3	0.571902	14.21	6.16604e-15	1.35021e-15
TUBB6	-0.429146	14.1788	6.62591e-15	1.45174e-15
MBP	0.737977	14.1657	6.8282e-15	1.49691e-15
SPEN	0.622471	14.1603	6.91405e-15	1.51659e-15
ZFP367	-0.835331	14.1538	7.0182e-15	1.5403e-15
TNFRSF1B	0.30241	14.1373	7.29019e-15	1.6009e-15
GPR137B	-0.487241	14.1284	7.44127e-15	1.63501e-15
RPL13	0.115601	14.123	7.53401e-15	1.65632e-15
STAG2	0.47035	14.1096	7.76881e-15	1.70891e-15
CLEC12A	0.36548	14.1041	7.8692e-15	1.73197e-15
IBTK	0.835151	14.094	8.054e-15	1.77364e-15
NUP205	-0.734414	14.0845	8.23184e-15	1.81383e-15
0610012G03RIK	-0.492371	14.0762	8.39136e-15	1.85002e-15
EXOSC4	-0.867747	14.0697	8.51666e-15	1.87871e-15
SPCS1	-0.335099	14.0691	8.52879e-15	1.88244e-15
GBP9	-1.21253	14.0585	8.73905e-15	1.92994e-15
MTX2	-0.730086	14.0566	8.77841e-15	1.93972e-15
KHK	1.00256	14.0302	9.32746e-15	2.0622e-15
PDZD11	-0.730443	14.0203	9.54378e-15	2.11121e-15
RNF149	0.325163	13.9988	1.00279e-14	2.21955e-15
MRPS36	-0.50439	13.9921	1.01832e-14	2.2552e-15
TAF10	-0.28994	13.9752	1.05873e-14	2.34601e-15
RCC2	-0.4702	13.9733	1.06339e-14	2.35766e-15
ACTR3	0.245927	13.9659	1.08177e-14	2.39975e-15
UBXN1	-0.333475	13.9632	1.0884e-14	2.41581e-15
A430005L14RIK	-0.821961	13.9398	1.14876e-14	2.55122e-15
GYS1	-1.20648	13.9341	1.16386e-14	2.58619e-15
AIMP2	-0.995246	13.9246	1.18973e-14	2.64515e-15
RNF130	0.372532	13.9226	1.19519e-14	2.65974e-15
E2F8	-1.17815	13.9226	1.19519e-14	2.66028e-15
NDUFS3	-0.45176	13.8984	1.26356e-14	2.81401e-15
FAR1	0.563458	13.8975	1.26609e-14	2.82122e-15
CIAO2B	-0.550469	13.8957	1.27143e-14	2.83472e-15
LNPEP	0.378068	13.8709	1.34604e-14	3.00274e-15
RPL8	0.134092	13.8604	1.37919e-14	3.0784e-15
VASP	-0.367144	13.8524	1.40483e-14	3.13736e-15
FOXO1	0.944469	13.8456	1.4269e-14	3.18843e-15
TRA2A	0.375014	13.8402	1.44487e-14	3.23038e-15
KLF2	0.451928	13.8399	1.44591e-14	3.23451e-15
NFATC2	-1.02841	13.8394	1.44731e-14	3.23944e-15
ITM2C	-0.437205	13.8272	1.48874e-14	3.33402e-15
EIF1AX	-0.389136	13.825	1.49624e-14	3.35267e-15
MORF4L2	-0.420576	13.8222	1.50601e-14	3.37645e-15
HMOX1	-0.960125	13.8196	1.51482e-14	3.39809e-15
TBC1D10A	-0.806354	13.8171	1.5238e-14	3.42012e-15
CHCHD2	-0.207464	13.804	1.57053e-14	3.52695e-15
TCF4	-0.423912	13.8011	1.58085e-14	3.5521e-15
NDUFB11	0.36942	13.7833	1.64694e-14	3.70265e-15
TLR2	0.276985	13.7806	1.65729e-14	3.72797e-15
MAP4	-0.49557	13.7729	1.68686e-14	3.79659e-15
GM9844	1.63744	13.7726	1.68816e-14	3.80161e-15
MDM2	-0.561955	13.7643	1.72073e-14	3.8771e-15
DDX6	0.370238	13.7571	1.7494e-14	3.94386e-15
PRDX4	-0.49123	13.7432	1.8062e-14	4.07418e-15
MEMO1	-0.611721	13.7084	1.95698e-14	4.41672e-15
FDX2	-0.695817	13.6967	2.01038e-14	4.53974e-15
COLGALT1	-0.518286	13.6809	2.08481e-14	4.7104e-15
GAS2L1	-0.936396	13.671	2.13301e-14	4.82196e-15
HSPA5	-0.28827	13.6682	2.14682e-14	4.85584e-15
DYRK2	-0.813733	13.6496	2.24064e-14	5.07082e-15
BCKDHA	0.815066	13.6462	2.25838e-14	5.11378e-15
SNX12	-0.622047	13.6395	2.29351e-14	5.19619e-15
PDAP1	-0.356559	13.6219	2.38849e-14	5.41434e-15
FBXO4	0.986425	13.6213	2.39154e-14	5.42424e-15
POLD1	-1.18307	13.6179	2.41041e-14	5.47004e-15
CDC42	-0.174556	13.6169	2.41601e-14	5.48575e-15
TIMM50	-0.669523	13.6141	2.43158e-14	5.52411e-15
WRN	0.763331	13.5994	2.51542e-14	5.71772e-15
DNMT1	-0.624463	13.5985	2.52055e-14	5.73251e-15
RPA1	-0.705098	13.5939	2.54724e-14	5.79638e-15
ALG8	-1.05087	13.5485	2.82802e-14	6.43884e-15
ANO6	-0.699544	13.4893	3.2409e-14	7.3829e-15
TMC6	0.919145	13.4485	3.56005e-14	8.11436e-15
NELFE	-0.647146	13.4309	3.70745e-14	8.45494e-15
MRPS18A	-0.516421	13.4199	3.80271e-14	8.67692e-15
ARID4B	0.500512	13.4185	3.81474e-14	8.7091e-15
SUZ12	-0.478153	13.4178	3.82159e-14	8.72951e-15
TNKS	0.635216	13.4001	3.98048e-14	9.0974e-15
AKNA	0.853018	13.397	4.009e-14	9.17003e-15
RHOH	-0.94281	13.397	4.009e-14	9.17254e-15
TOMM40	-0.536472	13.3929	4.04664e-14	9.26369e-15
UBE2H	0.56684	13.3814	4.15555e-14	9.51818e-15
BAZ1A	0.367069	13.3807	4.16198e-14	9.53808e-15
ATAD3A	-0.988912	13.3789	4.17964e-14	9.58376e-15
EIF5A	-0.232668	13.3485	4.48184e-14	1.02823e-14
MAML1	0.86385	13.3413	4.55747e-14	1.04614e-14
NAXE	-0.637063	13.3257	4.72357e-14	1.08486e-14
APPL2	-1.07883	13.3208	4.77765e-14	1.09787e-14
TBCA	-0.3279	13.311	4.88624e-14	1.12343e-14
ENG	-1.12405	13.3077	4.92356e-14	1.13263e-14
LMF2	-0.777537	13.2926	5.09826e-14	1.17345e-14
TBC1D15	0.505643	13.2813	5.2319e-14	1.20486e-14
EZH2	-0.665341	13.2759	5.29765e-14	1.22066e-14
CDK8	0.822353	13.2755	5.30323e-14	1.22261e-14
ATG9A	0.945763	13.265	5.43303e-14	1.2532e-14
NFE2L1	-0.529444	13.2571	5.53231e-14	1.27679e-14
TMA16	-0.988721	13.2518	5.60043e-14	1.29321e-14
ANAPC11	-0.466974	13.2189	6.04061e-14	1.3956e-14
MRPL41	-0.627725	13.218	6.05301e-14	1.39922e-14
BCLAF1	0.436895	13.2115	6.14505e-14	1.42126e-14
STX2	-0.921338	13.2071	6.20726e-14	1.43642e-14
MAST2	-0.728594	13.207	6.20932e-14	1.43767e-14
CNPY2	-0.483229	13.1929	6.413e-14	1.48563e-14
OTULINL	-0.451091	13.1491	7.0946e-14	1.64441e-14
AK2	-0.412953	13.1446	7.16828e-14	1.66238e-14
IPMK	0.715682	13.1357	7.31726e-14	1.69784e-14
SWI5	-0.297652	13.1248	7.50188e-14	1.74161e-14
RPS19	0.112959	13.122	7.55031e-14	1.75379e-14
DYNLT3	-0.60315	13.1205	7.57722e-14	1.76098e-14
EPB41L1	-1.26974	13.1151	7.67226e-14	1.78402e-14
PPP1R7	-0.66038	13.1098	7.76652e-14	1.80691e-14
EXOSC7	-0.981838	13.0942	8.05083e-14	1.87405e-14
GM19951	0.733052	13.0872	8.18087e-14	1.90534e-14
USP3	0.614173	13.055	8.80992e-14	2.05295e-14
DIP2C	-1.0105	13.0414	9.09092e-14	2.11956e-14
TCP1	-0.317876	13.0218	9.50989e-14	2.21842e-14
G430095P16RIK	1.44069	13.0157	9.6448e-14	2.25109e-14
ARF5	0.255488	12.9812	1.04431e-13	2.4387e-14
GRAMD1B	-0.770329	12.9712	1.06858e-13	2.49672e-14
PTRH2	-0.966698	12.9675	1.07779e-13	2.51959e-14
PMVK	-0.590113	12.9672	1.07839e-13	2.52231e-14
RNF26	-1.03831	12.9609	1.09421e-13	2.56069e-14
SDHB	-0.348254	12.9466	1.13095e-13	2.64808e-14
SNRNP27	-0.436265	12.9463	1.13158e-13	2.65096e-14
TGIF1	-0.436329	12.9415	1.14408e-13	2.68166e-14
HMOX2	-0.491344	12.9361	1.15864e-13	2.71723e-14
TEC	-0.647586	12.9321	1.16929e-13	2.74366e-14
RBM3	0.208973	12.9315	1.17073e-13	2.74849e-14
CEBPG	-0.563791	12.9144	1.2178e-13	2.8605e-14
CAPZA1	0.331994	12.8689	1.35245e-13	3.17847e-14
EIF3B	-0.386386	12.8688	1.35273e-13	3.18082e-14
NOL11	-0.683543	12.8652	1.3641e-13	3.20925e-14
RBM33	0.664402	12.8583	1.38578e-13	3.26199e-14
RRAS	0.860641	12.8536	1.40098e-13	3.2995e-14
RTTN	-1.16139	12.8442	1.43156e-13	3.3733e-14
FNIP1	-0.446599	12.8336	1.46698e-13	3.45858e-14
CBX3	-0.470585	12.8301	1.4789e-13	3.48853e-14
LGALS9	-0.463803	12.8231	1.50273e-13	3.5466e-14
FKBP4	-0.523353	12.8108	1.54585e-13	3.6503e-14
GRINA	-0.507856	12.7976	1.5936e-13	3.76503e-14
PPARG	-1.60137	12.7654	1.71638e-13	4.05724e-14
GTF3C6	-0.572819	12.7457	1.79611e-13	4.24794e-14
SSR3	0.33982	12.7372	1.83148e-13	4.33387e-14
TSPYL1	0.712944	12.7304	1.86047e-13	4.4048e-14
RNASEK	-0.282983	12.7133	1.93508e-13	4.58385e-14
SELENOF	-0.274696	12.7104	1.94792e-13	4.61668e-14
ANKS1	0.751581	12.7001	1.99503e-13	4.73082e-14
TMEM97	-0.841619	12.6928	2.02862e-13	4.813e-14
VIM	0.0152688	12.685	2.06531e-13	4.90261e-14
ATP5C1	0.284577	12.6747	2.11508e-13	5.02338e-14
HTT	-0.516984	12.6669	2.15313e-13	5.11642e-14
SEPHS2	0.728551	12.6633	2.17113e-13	5.1619e-14
ABCA3	0.818818	12.6556	2.20983e-13	5.25665e-14
MED19	-0.980909	12.6461	2.25872e-13	5.37577e-14
EEF1B2	0.149797	12.6357	2.31376e-13	5.50964e-14
NIPA2	0.485093	12.6253	2.36963e-13	5.64857e-14
ERCC6L	-1.21875	12.6253	2.36963e-13	5.64624e-14
ARHGAP18	-0.521509	12.61	2.4547e-13	5.8544e-14
TRIM28	-0.497467	12.61	2.45475e-13	5.85757e-14
TRIM16	1.49178	12.6082	2.46485e-13	5.88475e-14
ARPP19	-0.320557	12.6062	2.47603e-13	5.91453e-14
MYH9	0.231354	12.5976	2.52565e-13	6.03619e-14
MRPL14	-0.418897	12.5976	2.52586e-13	6.03983e-14
LRP1	-0.38992	12.5752	2.65939e-13	6.36243e-14
RIN2	-0.561324	12.5448	2.85215e-13	6.82714e-14
LRG1	1.55366	12.5324	2.93519e-13	7.02956e-14
GMDS	-0.701934	12.5297	2.95303e-13	7.07596e-14
CENPA	-0.514694	12.5065	3.11555e-13	7.46927e-14
MS4A4B	1.13855	12.486	3.26616e-13	7.83439e-14
EAR2	0.795076	12.48	3.31135e-13	7.94691e-14
ARNT	0.615551	12.4735	3.36153e-13	8.07151e-14
FEM1B	-0.798119	12.4712	3.37891e-13	8.11744e-14
PLEKHB2	-0.573638	12.4708	3.38247e-13	8.13022e-14
NOP14	-0.707902	12.4693	3.39427e-13	8.1628e-14
RELL1	0.75059	12.4646	3.4311e-13	8.25562e-14
POLR2F	-0.358649	12.4637	3.43798e-13	8.27646e-14
MAP11	-0.819889	12.4542	3.51359e-13	8.46286e-14
2610507B11RIK	-0.447347	12.4506	3.54322e-13	8.53973e-14
HSPA1A	-0.98368	12.4506	3.54322e-13	8.54303e-14
NFKBIA	-0.355547	12.4473	3.57012e-13	8.61232e-14
RAP2A	-0.488341	12.4418	3.61614e-13	8.72783e-14
ATP11A	0.747262	12.4305	3.71099e-13	8.96137e-14
TCEAL8	-0.79034	12.4158	3.8391e-13	9.27551e-14
IGTP	-0.904589	12.4091	3.89817e-13	9.42308e-14
PTPN6	0.366555	12.3976	4.00328e-13	9.68214e-14
LIMD2	0.517378	12.3904	4.06989e-13	9.84832e-14
TTC28	-1.29802	12.3874	4.09845e-13	9.9225e-14
TUSC1	0.979663	12.3873	4.09964e-13	9.9305e-14
PSD4	-0.696803	12.3797	4.17126e-13	1.01091e-13
SSX2IP	-1.1588	12.3702	4.26398e-13	1.03392e-13
PHF8	0.732723	12.3659	4.30588e-13	1.04461e-13
CCDC88A	0.485834	12.3429	4.54041e-13	1.10207e-13
GIPC1	-0.723669	12.3125	4.86961e-13	1.18258e-13
RPS18	0.0861516	12.3104	4.89326e-13	1.18894e-13
CAP1	0.356616	12.3078	4.92274e-13	1.19671e-13
CYB5R4	0.536111	12.3064	4.93869e-13	1.2012e-13
H1F0	-0.657328	12.3038	4.96871e-13	1.20912e-13
CD180	-0.670976	12.3016	4.99386e-13	1.21586e-13
AP2M1	-0.345532	12.2975	5.04136e-13	1.22806e-13
PSMD2	-0.336152	12.2921	5.10389e-13	1.24392e-13
ITGB2	0.219164	12.2917	5.10814e-13	1.24559e-13
DLST	0.495698	12.2891	5.13866e-13	1.25368e-13
DDX39	-0.4675	12.2863	5.17294e-13	1.26268e-13
GADD45B	-0.473897	12.273	5.33349e-13	1.30253e-13
LAMTOR1	-0.401657	12.271	5.35836e-13	1.30927e-13
CHCHD4	-0.886433	12.2692	5.38004e-13	1.31524e-13
PSMA5	-0.321582	12.2471	5.66057e-13	1.38452e-13
KLHL24	0.519686	12.2205	6.0189e-13	1.47292e-13
AI506816	-0.462825	12.2117	6.14134e-13	1.50364e-13
ATXN1	-0.715874	12.1946	6.38923e-13	1.56513e-13
GRHPR	-0.974046	12.1866	6.50797e-13	1.59503e-13
TPM4	0.331595	12.1781	6.63537e-13	1.62708e-13
BEX3	-0.54844	12.1729	6.71654e-13	1.64782e-13
GPATCH4	-1.17556	12.1668	6.81013e-13	1.67162e-13
YWHAQ	-0.323976	12.1666	6.81368e-13	1.67334e-13
RUVBL1	-0.641998	12.1302	7.41005e-13	1.82072e-13
IMPDH1	-0.931045	12.1214	7.56056e-13	1.85865e-13
VAMP4	0.510965	12.1204	7.57943e-13	1.86423e-13
HECTD1	0.361784	12.1186	7.61087e-13	1.87291e-13
ZNRD2	-0.705909	12.0853	8.21685e-13	2.02305e-13
PSMA3	-0.261722	12.0818	8.2831e-13	2.04039e-13
HSPE1	-0.361538	12.0813	8.29203e-13	2.04362e-13
GCH1	0.442599	12.0797	8.32356e-13	2.05243e-13
SPTSSA	-0.398782	12.0795	8.32775e-13	2.0545e-13
IGF1R	0.780949	12.079	8.33706e-13	2.05783e-13
B3GNT5	0.529868	12.0597	8.7154e-13	2.1523e-13
UPP1	-1.33754	12.0591	8.72857e-13	2.15664e-13
ENDOD1	-0.842601	12.0551	8.8087e-13	2.17753e-13
TRAF3IP3	1.06759	12.0548	8.81471e-13	2.18011e-13
CLEC4A1	0.372277	12.0533	8.84569e-13	2.18887e-13
LCN2	0.804828	12.0522	8.86835e-13	2.19558e-13
D1ERTD622E	0.590263	12.0408	9.10261e-13	2.25471e-13
CZIB	-0.80531	12.0258	9.42248e-13	2.33511e-13
TNFSF13B	-1.17622	11.9968	1.0073e-12	2.49758e-13
GKAP1	-1.06894	11.9787	1.05019e-12	2.60522e-13
ARFGEF1	0.465259	11.9702	1.07095e-12	2.65807e-13
NOTCH1	0.738057	11.9647	1.08476e-12	2.69368e-13
MRPL15	-0.49897	11.9522	1.11638e-12	2.7736e-13
PDE6D	-0.879028	11.9429	1.14042e-12	2.83475e-13
[truncated: 3,589 more rows]

## Sheet: MC4
gene_name	log2fc	neg_log10fdr	fdr	p-value
SRGN	1.4784	161.95	1.12073e-162	1.40144e-166
CLEC4D	1.95058	158.922	1.19606e-159	2.99126e-163
C1QA	-2.96401	143.833	1.46841e-144	5.50861e-148
CSTB	1.27566	143.483	3.29152e-144	1.64638e-147
PKM	0.880557	132.901	1.25486e-133	7.84584e-137
S100A6	0.823958	132.347	4.49812e-133	3.37486e-136
C1QC	-2.71736	132.04	9.12388e-133	7.98639e-136
STMN1	-2.80648	129.658	2.20014e-130	2.20096e-133
MKI67	-3.28316	123.24	5.75226e-124	6.47372e-127
FCRLS	-3.54931	121.771	1.69471e-122	2.11918e-125
SELENOP	-1.82293	115.182	6.57036e-116	9.03764e-119
VIM	0.995956	114.097	7.99731e-115	1.20005e-117
S100A11	0.965525	111.946	1.13115e-112	1.8388e-115
NUP210	-3.2843	104.45	3.55098e-105	6.21654e-108
CX3CR1	-2.10135	104.343	4.53745e-105	8.5109e-108
CD72	-2.63627	102.064	8.62227e-103	1.7251e-105
CKB	-2.18693	99.4345	3.67737e-100	7.81735e-103
S100A10	0.91568	98.7854	1.6389e-99	3.68891e-102
ADD3	-2.05244	98.7159	1.9237e-99	4.5705e-102
HPGDS	-3.03156	97.9541	1.11147e-98	2.77971e-101
RPLP1	-0.589973	97.0072	9.83464e-98	2.58256e-100
CCNB2	-3.17518	96.4785	3.32279e-97	9.14109e-100
ANXA2	1.04173	93.1921	6.425e-94	1.84788e-96
LY86	-1.12583	86.6733	2.12177e-87	6.3677e-90
H2AZ2	-1.68757	85.8946	1.27465e-86	3.98477e-89
BTG1	0.808029	85.7152	1.92681e-86	6.26447e-89
HMGN2	-1.86518	82.5201	3.01909e-83	1.01932e-85
RAMP1	-2.04381	82.467	3.41204e-83	1.19466e-85
FTH1	0.82551	81.5863	2.59219e-82	9.40022e-85
LBR	-1.69006	81.113	7.70858e-82	2.8918e-84
TGM2	1.31686	80.931	1.1722e-81	4.54397e-84
C1QB	-2.14477	80.8626	1.37224e-81	5.49103e-84
ADAM8	1.44381	80.5021	3.14687e-81	1.29857e-83
BASP1	1.28093	80.1915	6.43355e-81	2.73528e-83
PCLAF	-2.74565	80.1241	7.51449e-81	3.28882e-83
RPS12	-0.525988	78.6503	2.23708e-79	1.00707e-81
PGK1	1.26167	75.8321	1.47201e-76	6.81062e-79
CD14	0.880531	75.232	5.86099e-76	2.78501e-78
CADM1	-3.67987	73.9947	1.01232e-74	4.93692e-77
CDCA8	-2.61918	73.7172	1.91783e-74	9.59276e-77
LGALS3	0.904627	73.2061	6.22124e-74	3.18958e-76
SERINC3	-0.883469	73.1211	7.56619e-74	3.97374e-76
PRDX5	0.893778	72.3325	4.6507e-73	2.50069e-75
CD9	1.69175	71.7632	1.72492e-72	9.4906e-75
RACGAP1	-2.44017	71.2021	6.27865e-72	3.53306e-74
TOP2A	-2.65664	70.5819	2.61876e-71	1.50635e-73
FRMD4B	-2.40314	70.311	4.88628e-71	2.87177e-73
KIF15	-3.09005	70.1322	7.37487e-71	4.42658e-73
NTPCR	-1.6269	69.7661	1.7135e-70	1.04991e-72
H2AZ1	-0.895109	69.6163	2.41959e-70	1.51281e-72
PLD4	-0.819361	69.1131	7.70736e-70	4.91528e-72
GNA13	0.988635	68.2512	5.60728e-69	3.6461e-71
TPT1	0.529928	67.997	1.00689e-68	6.67318e-71
DIAPH3	-2.95745	67.0388	9.14582e-68	6.17574e-70
FCGRT	-2.17228	66.527	2.97174e-67	2.04384e-69
NRP1	-1.44627	66.0993	7.9564e-67	5.57157e-69
IGHM	-1.8331	65.9583	1.10075e-66	7.8458e-69
RPL3	-0.598815	65.8656	1.3626e-66	9.88259e-69
NUSAP1	-3.13905	65.8619	1.37425e-66	1.01389e-68
IQGAP2	-1.40484	65.7275	1.87291e-66	1.40521e-68
POLA1	-2.74068	65.2419	5.72928e-66	4.37021e-68
SPC24	-2.58959	64.355	4.41605e-65	3.42373e-67
CLEC12A	-1.23765	64.116	7.65632e-65	6.03162e-67
PRKCB	-1.45878	63.9514	1.11839e-64	8.95045e-67
RPSA	-0.547077	63.7997	1.58604e-64	1.28914e-66
CYBB	-0.77508	63.6872	2.05491e-64	1.69593e-66
PRDX6	1.22262	63.5294	2.95514e-64	2.47586e-66
LDLRAD3	-2.4396	63.3849	4.12166e-64	3.50473e-66
S100A4	0.638628	63.3521	4.44548e-64	3.83567e-66
RPS26	-0.519842	63.1786	6.62786e-64	5.80156e-66
CDCA3	-2.43142	62.9625	1.09023e-63	9.67941e-66
LIMD2	-1.23306	62.8237	1.50087e-63	1.35129e-65
ITGA9	-2.36511	62.7865	1.6349e-63	1.4924e-65
MCM3	-1.95451	62.4968	3.18601e-63	2.94817e-65
MRC1	-1.97768	62.082	8.27946e-63	7.76491e-65
HMGB2	-1.64004	62.068	8.55148e-63	8.12695e-65
SORT1	-2.21541	62.0588	8.73398e-63	8.40961e-65
H3C3	-4.31541	61.8485	1.41749e-62	1.38257e-64
RPL10A	-0.61176	61.8048	1.56733e-62	1.54832e-64
HP	-1.67331	61.7794	1.66196e-62	1.66258e-64
SLAMF9	-1.84568	61.6348	2.31848e-62	2.34834e-64
CLSPN	-3.18291	61.5643	2.72713e-62	2.79636e-64
PPFIA4	-1.96772	61.5066	3.11428e-62	3.23228e-64
TACC3	-2.46585	61.4788	3.32036e-62	3.48768e-64
EEF2	-0.598626	61.4268	3.74308e-62	3.97851e-64
GRINA	1.38425	61.1599	6.92023e-62	7.44204e-64
BIRC5	-2.2461	61.0998	7.94625e-62	8.64478e-64
MALAT1	0.62498	60.9655	1.08267e-61	1.19139e-63
ITM2B	-0.672726	60.8825	1.3106e-61	1.45859e-63
RPS17	-0.554973	60.8807	1.31598e-61	1.48104e-63
THBS1	1.20145	60.6311	2.33852e-61	2.66106e-63
SMC2	-2.02089	60.5301	2.95056e-61	3.39441e-63
ASAP1	-1.28732	60.4685	3.40026e-61	3.95429e-63
PTPN18	-0.751365	60.4229	3.77619e-61	4.43869e-63
CDKN3	-2.8396	59.8566	1.39125e-60	1.65273e-62
UBE2C	-2.45088	59.4449	3.59028e-60	4.30995e-62
TGFBI	1.02439	58.9789	1.04989e-59	1.27347e-61
CXCL2	1.9537	58.1586	6.94138e-59	8.50638e-61
KIF11	-2.88166	57.989	1.0256e-58	1.26965e-60
TMPO	-1.5143	57.4141	3.85425e-58	4.81962e-60
ARG1	2.92801	56.7903	1.6208e-57	2.04703e-59
CDK1	-2.24669	56.5342	2.92284e-57	3.72802e-59
CENPE	-2.48122	56.412	3.87299e-57	4.98834e-59
FCGR1	1.18299	56.3974	4.00467e-57	5.20802e-59
CD300LG	-2.93186	55.9508	1.11986e-56	1.47037e-58
RPL39	-0.45564	55.0688	8.53563e-56	1.1314e-57
NUCKS1	-1.17831	54.727	1.87487e-55	2.50858e-57
RPL32	-0.520837	54.4798	3.31256e-55	4.47363e-57
RPS15	-0.434834	54.246	5.67497e-55	7.73505e-57
TXN1	0.760328	54.2205	6.01798e-55	8.27783e-57
GPR34	-4.06482	54.0567	8.77581e-55	1.2181e-56
RPS8	-0.416311	53.8627	1.3717e-54	1.9211e-56
CD302	-1.13687	53.7842	1.64351e-54	2.32233e-56
UNC93B1	-0.692483	53.6729	2.12372e-54	3.02744e-56
CCNA2	-2.51998	53.4132	3.86175e-54	5.55335e-56
GAPDH	0.774374	53.0568	8.77451e-54	1.27278e-55
SLC9A9	-1.80753	52.9895	1.02442e-53	1.49877e-55
CCDC34	-1.83811	52.9162	1.21286e-53	1.78964e-55
F5	-2.04865	52.7394	1.82217e-53	2.71149e-55
IER3	1.04793	52.6962	2.01298e-53	3.02061e-55
RAB3IL1	-1.6947	52.4216	3.78763e-53	5.73094e-55
MBNL1	-0.832714	52.326	4.72053e-53	7.20151e-55
LDHA	0.874892	52.3244	4.73835e-53	7.28795e-55
SLC16A6	-1.40567	52.3205	4.78112e-53	7.41352e-55
GPCPD1	-1.37565	52.2478	5.65181e-53	8.83427e-55
NAP1L1	-0.781687	51.754	1.76206e-52	2.77628e-54
CST3	-0.527066	51.7001	1.99498e-52	3.16822e-54
RPS20	-0.450386	51.3691	4.27467e-52	6.84204e-54
RPS2	-0.545458	51.1082	7.79506e-52	1.25742e-53
FXYD5	0.519909	51.0991	7.9594e-52	1.29389e-53
MAN2B1	-0.754976	50.8234	1.50172e-51	2.45998e-53
MS4A7	-1.54284	50.6596	2.19e-51	3.61485e-53
CCDC88C	-2.18293	50.4442	3.59619e-51	5.9809e-53
INPP4B	-2.81849	50.4245	3.76255e-51	6.30464e-53
CCL8	-5.76918	50.2792	5.25751e-51	8.87538e-53
ALDOA	0.916343	50.1651	6.83735e-51	1.16279e-52
GATM	-1.53517	50.148	7.1126e-51	1.21849e-52
COL14A1	-3.47992	50.0325	9.27919e-51	1.60126e-52
FGD2	-1.87594	49.9493	1.12389e-50	1.95348e-52
NFKBIA	1.06136	49.8892	1.29076e-50	2.25967e-52
RPL36A	-0.551995	49.8482	1.41844e-50	2.50094e-52
MALT1	1.30713	49.7433	1.80601e-50	3.20688e-52
CLEC4E	1.08024	49.7147	1.9289e-50	3.47184e-52
MCM5	-1.89851	49.7147	1.9289e-50	3.47332e-52
ATP2A3	-2.14616	49.5323	2.93583e-50	5.32318e-52
SELENOH	-1.16094	49.1451	7.16022e-50	1.30723e-51
CENPM	-3.05039	49.0469	8.97697e-50	1.65014e-51
DNAJC9	-2.01001	48.9742	1.06112e-49	1.96381e-51
HAUS4	-2.572	48.8692	1.35134e-49	2.51782e-51
ASF1B	-2.54238	48.8687	1.35311e-49	2.53803e-51
HMGB1	-0.859982	48.5856	2.59685e-49	4.90339e-51
TPI1	1.06977	48.5633	2.73316e-49	5.19495e-51
RRM1	-1.61408	48.4012	3.97051e-49	7.59645e-51
RPL5	-0.452115	48.2437	5.70566e-49	1.09875e-50
ARHGEF18	-2.76359	48.1938	6.40088e-49	1.24064e-50
VEGFA	1.19362	47.872	1.34266e-48	2.61917e-50
RAD51B	-3.61736	47.7556	1.75556e-48	3.44657e-50
IL1RN	1.63744	47.5499	2.81883e-48	5.56927e-50
CCND3	-1.18796	47.5318	2.93928e-48	5.84401e-50
FAM129A	-1.10009	47.1837	6.55068e-48	1.31063e-49
SLC15A3	0.811709	47.1818	6.57928e-48	1.32458e-49
PRTN3	-2.22638	46.9117	1.22549e-47	2.48256e-49
GM15987	-3.11916	46.5945	2.54387e-47	5.18508e-49
ERP29	-0.630133	46.5244	2.98966e-47	6.1311e-49
TPX2	-2.28493	46.3631	4.33458e-47	8.94342e-49
IFITM1	1.58495	46.1104	7.75483e-47	1.61943e-48
MCM4	-1.85341	46.1104	7.75483e-47	1.61591e-48
LOCKD	-2.59486	46.1037	7.87522e-47	1.65442e-48
SPTSSA	-0.981597	45.9868	1.03083e-46	2.17845e-48
RACK1	-0.395178	45.561	2.74762e-46	5.84087e-48
RPL4	-0.497571	45.4819	3.29672e-46	7.04938e-48
MCL1	0.536327	45.4749	3.35038e-46	7.20602e-48
HGSNAT	-1.23022	45.4085	3.90408e-46	8.44573e-48
RPS18	-0.485473	45.1657	6.82782e-46	1.48561e-47
MIF	0.982664	44.9638	1.08686e-45	2.3784e-47
STXBP6	-1.97293	44.8966	1.26886e-45	2.79253e-47
RPL12	-0.530119	44.6687	2.14439e-45	4.74624e-47
HMMR	-2.50409	44.5595	2.75727e-45	6.13723e-47
TLE5	-0.745063	44.4928	3.21481e-45	7.19585e-47
EEF1B2	-0.510609	44.4877	3.25329e-45	7.32266e-47
AA467197	1.61436	44.4404	3.62725e-45	8.20974e-47
HFE	-1.60496	43.5177	3.03566e-44	6.90872e-46
H2AFX	-1.81736	43.4992	3.16776e-44	7.24897e-46
IKZF1	-1.16466	43.3411	4.55946e-44	1.04907e-45
H1F5	-2.77727	43.3397	4.57386e-44	1.0581e-45
ECM1	1.23535	43.3308	4.6687e-44	1.08588e-45
RPS5	-0.435535	43.2321	5.85978e-44	1.37024e-45
RPS23	-0.34786	43.0955	8.02634e-44	1.8869e-45
AURKB	-2.5027	43.0502	8.9092e-44	2.10559e-45
RASSF4	-0.963898	43.0356	9.21264e-44	2.18882e-45
TMEM109	-1.13678	42.6705	2.13562e-43	5.10071e-45
H3F3B	0.514543	42.6682	2.14685e-43	5.15438e-45
H2AC8	-2.47853	42.5705	2.68873e-43	6.489e-45
ADGRE1	-0.885257	42.5206	3.01587e-43	7.31624e-45
SDC1	2.79584	42.4944	3.20314e-43	7.81057e-45
CELF2	-0.70289	42.4728	3.36702e-43	8.25229e-45
CD300A	-0.941997	42.4678	3.40535e-43	8.38883e-45
PTMA	-0.555223	42.4593	3.47271e-43	8.59819e-45
RPS11	-0.399374	42.405	3.93554e-43	9.79333e-45
INCENP	-1.69114	42.3271	4.70922e-43	1.17775e-44
NFE2	-2.05801	42.2032	6.26324e-43	1.57423e-44
RPL13A	-0.369977	42.1692	6.77326e-43	1.71089e-44
RPL41	-0.330332	42.0917	8.09718e-43	2.064e-44
CD81	-1.39205	42.0917	8.09718e-43	2.06556e-44
ITGAM	0.751345	41.9862	1.03223e-42	2.64607e-44
KNSTRN	-2.09876	41.9465	1.13111e-42	2.91371e-44
CEP128	-1.97237	41.9389	1.1511e-42	2.97958e-44
ZMYND15	-2.12738	41.8524	1.4047e-42	3.65359e-44
AKR1B3	-0.934012	41.7464	1.7931e-42	4.68624e-44
CIT	-2.71406	41.679	2.094e-42	5.4988e-44
ARHGAP19	-2.23548	41.6394	2.29399e-42	6.05266e-44
ARHGAP15	-1.11907	41.5389	2.89119e-42	7.66451e-44
RPL37	-0.359364	41.4967	3.18612e-42	8.48623e-44
HIF1A	0.893347	41.3656	4.30896e-42	1.15308e-43
UHRF1	-2.38787	41.2792	5.25759e-42	1.41351e-43
CEBPZ	-0.997286	41.2548	5.56142e-42	1.50215e-43
HEXB	-0.859673	41.236	5.80736e-42	1.57584e-43
CRYL1	-1.91997	40.7122	1.93985e-41	5.28807e-43
TMEM176B	-1.64698	40.6525	2.22571e-41	6.09518e-43
SELL	-1.39785	40.589	2.57613e-41	7.08701e-43
MCM7	-1.79684	40.5093	3.09557e-41	8.55471e-43
CDKN2D	-1.39756	40.4288	3.72576e-41	1.03429e-42
ATP5G2	-0.521648	40.3994	3.9867e-41	1.11171e-42
BTLA	-3.08051	40.29	5.12818e-41	1.43643e-42
SPP1	1.92435	40.0774	8.36832e-41	2.35447e-42
HINT1	-0.560686	40.057	8.77077e-41	2.47867e-42
RPS29	-0.302442	39.8855	1.3018e-40	3.69524e-42
EMP1	1.27557	39.8563	1.39217e-40	3.96918e-42
NCAPD2	-2.28218	39.8054	1.56532e-40	4.48242e-42
KNL1	-2.11376	39.6864	2.0588e-40	5.92128e-42
MEF2C	-0.961145	39.6713	2.13175e-40	6.15773e-42
CBX3	-0.927034	39.6532	2.22253e-40	6.44777e-42
PTAFR	1.29392	39.4392	3.6373e-40	1.05984e-41
H2AC4	-3.1548	39.4392	3.6373e-40	1.06431e-41
TUBB5	-0.974603	39.4323	3.69578e-40	1.08604e-41
NCAPG	-2.90789	39.2936	5.08584e-40	1.50089e-41
EHD4	-0.751192	39.14	7.24386e-40	2.1468e-41
RPS19	-0.364027	39.0043	9.9018e-40	2.94689e-41
SLC7A8	1.30491	38.9923	1.01797e-39	3.04234e-41
RPL6	-0.377202	38.8619	1.37426e-39	4.12431e-41
CALM1	0.448952	38.8615	1.37573e-39	4.14596e-41
DDI2	-0.98353	38.7271	1.87467e-39	5.673e-41
SOD1	-0.773612	38.5758	2.65571e-39	8.06974e-41
RPL14	-0.435814	38.5503	2.81625e-39	8.59278e-41
TRF	-1.00366	38.3215	4.7701e-39	1.46139e-40
PPIA	-0.525515	38.1418	7.21391e-39	2.21911e-40
DOCK8	-0.864599	38.0886	8.15394e-39	2.51847e-40
RPS21	-0.324833	37.9996	1.00092e-38	3.10402e-40
HEXA	-0.638582	37.9912	1.02051e-38	3.17753e-40
PKMYT1	-2.68216	37.9703	1.07067e-38	3.3471e-40
RCC2	-1.0068	37.9554	1.10815e-38	3.47813e-40
ITGA4	-0.826575	37.9413	1.14466e-38	3.60704e-40
GBP2	1.98274	37.8217	1.5078e-38	4.7702e-40
FTL1	0.595869	37.5813	2.62237e-38	8.32916e-40
STK10	-1.31561	37.481	3.30369e-38	1.05345e-39
NXPE5	-1.97616	37.4344	3.67795e-38	1.17739e-39
HILPDA	2.10326	37.3997	3.98341e-38	1.28015e-39
CD44	0.544512	37.3129	4.86536e-38	1.56967e-39
ENO1	0.881607	37.0032	9.92728e-38	3.21516e-39
SMPDL3A	-0.933976	36.9518	1.1174e-37	3.63291e-39
CENPW	-1.91725	36.9404	1.14711e-37	3.74387e-39
NACA	-0.41721	36.9043	1.24658e-37	4.08409e-39
GAS5	-0.605903	36.8761	1.33011e-37	4.37439e-39
CD48	-0.806123	36.8526	1.40417e-37	4.63551e-39
CREG1	-0.624746	36.8408	1.44272e-37	4.7808e-39
IL1B	1.41928	36.7934	1.60911e-37	5.3523e-39
PIP4K2A	-0.875458	36.7867	1.63424e-37	5.45631e-39
CAPG	0.749033	36.652	2.22838e-37	7.46786e-39
NRROS	-0.853425	36.5393	2.8886e-37	9.71656e-39
DEK	-0.880757	36.4836	3.28428e-37	1.10886e-38
BMYC	-1.66869	36.4446	3.5928e-37	1.21752e-38
PBK	-3.01039	36.4433	3.60301e-37	1.22548e-38
BNIP3	2.05243	36.2021	6.27928e-37	2.14361e-38
ESD	0.797772	36.1881	6.48497e-37	2.22193e-38
NEIL3	-2.86469	36.1551	6.9961e-37	2.40581e-38
RASGRP2	-1.42006	36.1277	7.45297e-37	2.57224e-38
HAVCR2	1.17097	36.0921	8.08895e-37	2.80185e-38
HSD17B4	-1.05046	35.9891	1.02546e-36	3.56482e-38
H2-EB1	-1.78615	35.9844	1.03664e-36	3.61664e-38
PARP1	-1.01558	35.689	2.04658e-36	7.1657e-38
VRK1	-1.1213	35.4782	3.32511e-36	1.16838e-37
MCM6	-1.5525	35.3219	4.76572e-36	1.68055e-37
NAAA	-0.822955	35.2943	5.07838e-36	1.8035e-37
CENPF	-2.21335	35.2943	5.07838e-36	1.8031e-37
SAMSN1	-0.987811	35.2888	5.14222e-36	1.8326e-37
COX7A2L	-0.561946	35.155	6.9989e-36	2.50446e-37
LRMP	-1.25405	35.155	6.9989e-36	2.5118e-37
CDKN2C	-2.0781	35.0942	8.05095e-36	2.89943e-37
IDH1	-1.10979	35.0774	8.36836e-36	3.0242e-37
CISD1	-1.09149	35.0457	9.00124e-36	3.26417e-37
ANP32B	-0.721501	34.9977	1.00532e-35	3.65823e-37
MET	1.92406	34.9707	1.06981e-35	3.90625e-37
GRK6	-1.24728	34.8423	1.4378e-35	5.26793e-37
HADH	-1.4585	34.7579	1.74631e-35	6.4201e-37
TANC2	-2.00959	34.7055	1.96997e-35	7.26698e-37
ARL15	-1.4582	34.6854	2.06329e-35	7.63702e-37
RPL22	-0.357671	34.5604	2.75193e-35	1.02204e-36
RPL27A	-0.307245	34.4921	3.22052e-35	1.20009e-36
ERO1L	1.88356	34.4198	3.8033e-35	1.42202e-36
GMNN	-1.53496	34.3687	4.27876e-35	1.60514e-36
SLFN2	0.833623	34.3427	4.54226e-35	1.70967e-36
CENPP	-2.86244	34.3304	4.67267e-35	1.76459e-36
RPS6	-0.374063	34.2756	5.30162e-35	2.00874e-36
NDUFB11	-0.621062	34.0899	8.1294e-35	3.09033e-36
GLTP	-0.714977	34.0683	8.54464e-35	3.25887e-36
MT-ND1	-0.384797	34.0129	9.70672e-35	3.71422e-36
PRC1	-1.81982	33.9318	1.17002e-34	4.49164e-36
ACOD1	2.48167	33.917	1.21049e-34	4.66214e-36
RPS24	-0.291654	33.8677	1.35618e-34	5.24022e-36
F10	1.26625	33.8659	1.36181e-34	5.279e-36
PTPN6	-0.593916	33.7811	1.65547e-34	6.43806e-36
ARHGEF6	-1.09073	33.7339	1.84562e-34	7.2006e-36
BMX	-2.86178	33.6611	2.18202e-34	8.54037e-36
RRM2	-2.17469	33.6211	2.3928e-34	9.39525e-36
SIRPA	-0.573256	33.5708	2.68684e-34	1.05834e-35
RPL18A	-0.34793	33.5177	3.03623e-34	1.19976e-35
SMOX	1.08527	33.4652	3.4262e-34	1.35814e-35
ADSSL1	1.04327	33.4465	3.57658e-34	1.42222e-35
ETFB	-0.741741	33.423	3.77555e-34	1.50606e-35
E2F2	-1.41242	33.2438	5.70428e-34	2.28257e-35
NRG1	-1.33853	33.2324	5.85599e-34	2.3506e-35
TES	1.17193	33.2092	6.17785e-34	2.48752e-35
RPL37A	-0.2845	33.0746	8.42095e-34	3.40123e-35
EIF3F	-0.481727	33.0665	8.57958e-34	3.47603e-35
ARHGAP26	-1.45103	33.0238	9.46574e-34	3.8469e-35
ETHE1	-0.984217	32.8058	1.56379e-33	6.37482e-35
SMC4	-1.15206	32.7191	1.9093e-33	7.80718e-35
IFITM6	-1.07017	32.6403	2.28949e-33	9.39043e-35
GUSB	-0.657605	32.5532	2.79769e-33	1.15098e-34
ATAD2	-1.14703	32.4742	3.35573e-33	1.38476e-34
RPL35	-0.440273	32.4562	3.49783e-33	1.44777e-34
SLC7A11	1.15146	32.4115	3.87704e-33	1.60957e-34
KIF20A	-2.83387	32.3813	4.15588e-33	1.73053e-34
DHRS7	-1.04031	32.2456	5.68117e-33	2.37278e-34
IFI205	2.76898	32.1199	7.587e-33	3.17825e-34
TSPO	0.583333	32.0241	9.45954e-33	3.9745e-34
TUBA1B	-0.910425	31.907	1.23893e-32	5.22094e-34
SSH2	-0.865472	31.8401	1.44523e-32	6.1084e-34
MIA2	-0.695589	31.7564	1.7523e-32	7.42818e-34
NFIA	-2.32685	31.5763	2.65278e-32	1.12785e-33
ABHD12	-0.931917	31.5761	2.6543e-32	1.13182e-33
EIF3E	-0.548808	31.4737	3.35971e-32	1.43682e-33
CARMIL1	1.83348	31.334	4.63495e-32	1.98798e-33
CMC2	-1.34188	31.2248	5.95959e-32	2.56359e-33
GLUD1	-0.552915	31.207	6.20924e-32	2.67874e-33
RGS18	-1.94681	31.0803	8.31167e-32	3.59615e-33
TNFRSF13B	-1.20119	31.0311	9.30998e-32	4.03972e-33
RPS6KA1	-0.996575	30.8898	1.28882e-31	5.60845e-33
BUB1B	-1.75572	30.8709	1.34606e-31	5.87439e-33
ZBP1	1.32472	30.8618	1.37466e-31	6.0164e-33
RHOV	1.74114	30.8294	1.48125e-31	6.50143e-33
LSM5	-0.779799	30.7898	1.62252e-31	7.14177e-33
RPL11	-0.34061	30.723	1.89216e-31	8.3523e-33
LMNA	0.73065	30.6766	2.10566e-31	9.34736e-33
GABARAP	0.439015	30.6766	2.10566e-31	9.33223e-33
NDUFC2	-0.573419	30.6144	2.43004e-31	1.08177e-32
RPS27A	-0.299305	30.5744	2.66455e-31	1.1895e-32
AP2A2	-0.722144	30.4235	3.77108e-31	1.68819e-32
IFI204	1.25391	30.4196	3.80515e-31	1.7082e-32
RPL28	-0.335557	30.2091	6.17883e-31	2.78152e-32
BLNK	-1.53179	30.1741	6.6969e-31	3.02311e-32
AP1S2	-0.795758	30.1717	6.73504e-31	3.04875e-32
PLIN2	1.07793	30.1241	7.51435e-31	3.41091e-32
RNASEH2C	-0.760797	30.1091	7.77857e-31	3.54058e-32
RPL36	-0.329737	30.0565	8.7803e-31	4.00751e-32
RFC1	-1.08847	29.952	1.11681e-30	5.11131e-32
RNASEH2B	-1.37989	29.9493	1.12383e-30	5.1575e-32
DOCK1	-1.13709	29.8992	1.26124e-30	5.80386e-32
AUH	-0.997528	29.8613	1.37635e-30	6.35079e-32
CD274	1.52516	29.72	1.90562e-30	8.81682e-32
MRPL23	-0.677622	29.6612	2.18182e-30	1.0122e-31
FOXM1	-2.33506	29.6413	2.28396e-30	1.06244e-31
RGCC	1.13426	29.6098	2.4556e-30	1.14536e-31
SPC25	-2.08022	29.5917	2.56054e-30	1.1975e-31
CEP55	-2.46966	29.573	2.67288e-30	1.25338e-31
ALDH2	-0.643838	29.5171	3.04002e-30	1.42934e-31
KIF23	-1.65473	29.4063	3.92334e-30	1.84957e-31
CXCL3	5.04821	29.3438	4.53104e-30	2.14172e-31
SPN	-1.54931	29.3118	4.87775e-30	2.3117e-31
RPL31	-0.386804	29.2992	5.02168e-30	2.38619e-31
SERPINB1A	-1.75709	29.2066	6.21402e-30	2.96054e-31
MRPS15	-0.809885	29.1469	7.13076e-30	3.40622e-31
C5AR1	0.927655	29.1214	7.56155e-30	3.62145e-31
ARSB	-1.63714	29.1059	7.83576e-30	3.76258e-31
POU2F2	-1.00836	29.0905	8.1182e-30	3.90835e-31
MTUS1	-1.17451	29.065	8.61066e-30	4.1562e-31
NCAPD3	-1.55221	29.0473	8.96781e-30	4.33981e-31
SHCBP1	-2.31576	29.0187	9.57834e-30	4.64724e-31
ZEB2	0.816146	29.0077	9.82445e-30	4.7791e-31
MDH1	-0.699406	29.0077	9.82445e-30	4.79122e-31
ATRN	-1.16139	28.9741	1.0615e-29	5.19001e-31
GPX1	-0.422435	28.9466	1.13073e-29	5.54265e-31
RTCB	-0.887151	28.9305	1.17366e-29	5.76778e-31
RPS7	-0.341516	28.9298	1.17532e-29	5.79063e-31
RPL30	-0.283023	28.8452	1.42833e-29	7.05505e-31
LYZ2	-0.463066	28.7869	1.63349e-29	8.09883e-31
PMF1	-1.20554	28.7869	1.63349e-29	8.10923e-31
ANAPC5	-0.798406	28.71	1.94995e-29	9.70465e-31
ATP2B4	0.963025	28.5223	3.00402e-29	1.50252e-30
SNRPG	-0.498502	28.5223	3.00402e-29	1.50257e-30
2900026A02RIK	-2.20317	28.5136	3.06484e-29	1.53683e-30
ISG15	2.01628	28.2875	5.15835e-29	2.59304e-30
OLFML3	-1.27915	28.1925	6.41997e-29	3.23527e-30
KIF4	-2.07513	28.1676	6.79791e-29	3.43423e-30
MAPK14	-0.797118	27.9852	1.03461e-28	5.23969e-30
MSR1	0.734408	27.9577	1.10228e-28	5.59617e-30
RPL17	-0.293325	27.9075	1.23733e-28	6.2973e-30
COMT	-0.941958	27.8956	1.27186e-28	6.48892e-30
RPS4X	-0.329163	27.85	1.41262e-28	7.22475e-30
PON2	-0.81107	27.8352	1.46154e-28	7.4932e-30
EHD1	0.852712	27.8323	1.47115e-28	7.56084e-30
ARHGAP9	-0.851886	27.8016	1.5791e-28	8.1354e-30
OLFM1	-0.860708	27.7791	1.6629e-28	8.58794e-30
NIN	-0.840093	27.729	1.86652e-28	9.66286e-30
PLTP	-1.63499	27.6613	2.18112e-28	1.13188e-29
AHNAK	0.519566	27.6439	2.27062e-28	1.18117e-29
RPL21	-0.320075	27.6156	2.42339e-28	1.26367e-29
RPL38	-0.267667	27.5056	3.12197e-28	1.63184e-29
SOD2	1.05022	27.5021	3.14716e-28	1.64895e-29
PAICS	-0.921575	27.419	3.81092e-28	2.00148e-29
BRIP1	-2.12499	27.3715	4.25104e-28	2.23795e-29
MYL12A	0.587075	27.3177	4.81167e-28	2.53911e-29
RGS10	-0.655337	27.2938	5.08413e-28	2.68924e-29
STK17B	-0.720429	27.2892	5.13834e-28	2.72434e-29
PI16	-1.40336	27.273	5.33297e-28	2.83421e-29
PTPN1	-0.526551	27.2621	5.46837e-28	2.913e-29
RPS28	-0.283727	27.2147	6.10019e-28	3.2572e-29
PADI2	-1.53969	27.1554	6.99215e-28	3.7422e-29
PAOX	-1.66397	27.0839	8.24291e-28	4.42192e-29
CEBPZOS	-1.11766	27.0141	9.68097e-28	5.20548e-29
HACD4	-0.73356	27.0095	9.78394e-28	5.27308e-29
CKS1B	-1.07915	27.0072	9.83614e-28	5.31351e-29
ECHS1	-0.936313	27.0032	9.92682e-28	5.37491e-29
CCPG1	-1.15052	26.9733	1.06333e-27	5.77072e-29
SEC11C	-0.540675	26.9421	1.14256e-27	6.21501e-29
BHLHE40	1.02198	26.9039	1.24773e-27	6.8027e-29
ATP13A2	-0.783857	26.8965	1.26916e-27	6.9354e-29
CCR1	0.782884	26.8962	1.27e-27	6.95588e-29
GDE1	1.049	26.8956	1.27179e-27	6.98157e-29
NDUFA10	-0.688752	26.8616	1.37528e-27	7.5669e-29
TGFBR2	-0.942957	26.7959	1.60003e-27	8.82346e-29
TREM2	-0.764643	26.795	1.6031e-27	8.86045e-29
SMC1A	-0.684803	26.7521	1.76951e-27	9.80232e-29
MRPS28	-0.946496	26.7123	1.93946e-27	1.0768e-28
PPP2R5A	-0.677116	26.6488	2.2447e-27	1.25189e-28
RBFA	-1.03149	26.6488	2.2447e-27	1.24964e-28
NOP9	-1.20656	26.5957	2.53672e-27	1.41793e-28
IL6RA	-0.697067	26.5793	2.63426e-27	1.47574e-28
DGKG	-1.41501	26.5717	2.68078e-27	1.50515e-28
NCAPH	-1.99772	26.5498	2.81959e-27	1.58662e-28
RAI14	1.35327	26.4791	3.31811e-27	1.87128e-28
CTLA2B	-1.55316	26.4695	3.39208e-27	1.91725e-28
RNF130	-0.511031	26.342	4.55035e-27	2.5776e-28
PLA2G7	0.79486	26.2739	5.32292e-27	3.02189e-28
BIN2	-0.713129	26.2044	6.24602e-27	3.55375e-28
RBPJ	0.749974	26.1705	6.75351e-27	3.85095e-28
MMP19	1.40743	26.1286	7.43698e-27	4.24997e-28
DIPK1A	-1.36336	26.1231	7.53135e-27	4.31332e-28
MIDN	-0.838566	26.0718	8.47533e-27	4.86454e-28
MAZ	-1.01789	26.0689	8.53387e-27	4.90881e-28
RPL23A	-0.292715	25.9946	1.01257e-26	5.83714e-28
GPR146	-1.63389	25.9813	1.04404e-26	6.03159e-28
RPL7A	-0.28702	25.9657	1.0822e-26	6.2656e-28
RPS15A	-0.288282	25.9444	1.13657e-26	6.59461e-28
PRDX3	-1.14004	25.8752	1.33302e-26	7.75109e-28
MERTK	-1.66562	25.8417	1.43983e-26	8.39015e-28
NUF2	-2.28759	25.791	1.61808e-26	9.44906e-28
H4C4	-1.74239	25.7441	1.80255e-26	1.05489e-27
RECQL	-2.09575	25.7233	1.89087e-26	1.10894e-27
PTGS2	1.41401	25.7105	1.94776e-26	1.14474e-27
SPAG5	-2.43236	25.6508	2.2346e-26	1.31612e-27
FN1	0.610972	25.6013	2.50462e-26	1.47828e-27
COLGALT1	-0.72054	25.534	2.92425e-26	1.72961e-27
ATP6V0C	0.340201	25.4941	3.2058e-26	1.90015e-27
CNTLN	-1.77621	25.4907	3.23037e-26	1.91875e-27
ULBP1	-2.30474	25.4084	3.90466e-26	2.32414e-27
SMC6	-0.845862	25.2695	5.37597e-26	3.20662e-27
CHST11	1.92501	25.2372	5.79161e-26	3.46179e-27
FADS1	-1.46924	25.2349	5.82195e-26	3.4872e-27
HSPE1	-0.444533	25.2225	5.99088e-26	3.59588e-27
PDCD4	-1.13792	25.2159	6.08258e-26	3.65852e-27
TIMP2	-0.965133	25.0759	8.39569e-26	5.0603e-27
RPS25	-0.266979	24.9876	1.02887e-25	6.21411e-27
TYMS	-1.48744	24.9597	1.09735e-25	6.64146e-27
HIST1H2AP	-2.40883	24.8834	1.30786e-25	7.93188e-27
MACROH2A1	-0.474941	24.774	1.6828e-25	1.02268e-26
MRPL28	-0.758075	24.7626	1.72743e-25	1.05197e-26
LAMTOR4	-0.472693	24.756	1.75396e-25	1.07032e-26
NRM	-1.24633	24.7498	1.77926e-25	1.08798e-26
MCM2	-1.57754	24.676	2.10875e-25	1.2921e-26
CORO1A	-0.388124	24.6233	2.38092e-25	1.46184e-26
TOPBP1	-0.9941	24.5846	2.60268e-25	1.60125e-26
HMOX1	1.31689	24.5802	2.62896e-25	1.62071e-26
RPS9	-0.247226	24.4887	3.24555e-25	2.00488e-26
PXDC1	-1.82686	24.4856	3.26899e-25	2.02345e-26
DCXR	-1.31171	24.4822	3.29431e-25	2.04324e-26
PDPN	1.50094	24.4659	3.42068e-25	2.12589e-26
IFNGR1	-0.47795	24.4575	3.4874e-25	2.17172e-26
RASSF5	-0.985917	24.4207	3.79594e-25	2.36861e-26
STK38	-0.86267	24.362	4.34525e-25	2.7168e-26
LYL1	-1.82729	24.3308	4.66924e-25	2.92521e-26
TIPIN	-1.34053	24.304	4.96536e-25	3.11693e-26
OSGEP	-0.824206	24.2955	5.06386e-25	3.1851e-26
RPL23	-0.236132	24.2245	5.96307e-25	3.75814e-26
N4BP1	1.00412	24.2007	6.2994e-25	3.97799e-26
RPLP2	-0.241759	24.1888	6.47507e-25	4.09702e-26
FAM173A	-0.729957	24.1817	6.58183e-25	4.1728e-26
GSTM1	-0.983024	24.1799	6.6087e-25	4.1981e-26
CTSG	-2.31035	24.1576	6.95659e-25	4.42779e-26
MAN1C1	-1.03068	24.1495	7.08786e-25	4.5202e-26
TSPAN32	-1.55679	24.1442	7.17409e-25	4.58417e-26
HNRNPA1	-0.438757	24.1221	7.54881e-25	4.83305e-26
MTARC2	-0.703222	24.1195	7.59398e-25	4.87147e-26
SERBP1	-0.38686	24.0852	8.218e-25	5.28205e-26
VPS13C	-0.92667	24.0802	8.31401e-25	5.35415e-26
SDCBP	0.433623	24.033	9.26917e-25	5.98086e-26
DLGAP5	-1.94605	23.9876	1.02894e-24	6.65199e-26
TNFAIP8	-0.604185	23.9247	1.18919e-24	7.70289e-26
DTL	-1.99808	23.8728	1.34014e-24	8.69743e-26
ELANE	-1.92364	23.8677	1.35597e-24	8.81712e-26
GLIPR1	-0.712703	23.8524	1.40462e-24	9.15104e-26
DOK2	1.41362	23.8472	1.42164e-24	9.2797e-26
AXL	-1.03138	23.8101	1.54862e-24	1.01279e-25
TBL1X	-0.884215	23.7292	1.86558e-24	1.22241e-25
IGBP1	-0.815595	23.6901	2.04135e-24	1.34014e-25
TEP1	-0.718629	23.6694	2.14096e-24	1.40821e-25
BUB1	-1.86228	23.6417	2.28181e-24	1.5037e-25
KCNAB2	-1.03507	23.6241	2.37647e-24	1.56906e-25
FOXP1	-0.690232	23.6121	2.44267e-24	1.61582e-25
MEGF9	-1.60203	23.5746	2.66307e-24	1.76495e-25
MS4A6D	0.631377	23.5639	2.72973e-24	1.81254e-25
STIL	-2.19306	23.5591	2.75975e-24	1.83592e-25
FLRT3	2.11723	23.5356	2.9133e-24	1.94172e-25
PTMS	-0.555384	23.5155	3.05131e-24	2.04133e-25
1700025G04RIK	-1.32204	23.5155	3.05131e-24	2.04017e-25
ATP5A1	-0.376017	23.4807	3.30623e-24	2.21601e-25
MAD2L1	-1.63839	23.4187	3.81342e-24	2.56072e-25
BCL3	-0.878633	23.3837	4.13324e-24	2.78065e-25
CLEC4A3	-0.637446	23.371	4.25643e-24	2.86885e-25
SMARCA2	-0.986001	23.2991	5.02211e-24	3.3912e-25
ARHGAP11A	-1.24373	23.2936	5.08672e-24	3.44118e-25
NFAM1	-0.765881	23.2554	5.55352e-24	3.76392e-25
RNF166	-1.03614	23.2267	5.93295e-24	4.0285e-25
MTCH1	-0.544171	23.1676	6.79896e-24	4.62503e-25
CFLAR	0.882827	23.1625	6.87938e-24	4.68834e-25
GLRX	1.06486	23.1391	7.26e-24	4.95681e-25
RPL35A	-0.208574	23.0984	7.97324e-24	5.45375e-25
CAMKK2	-0.876053	23.0582	8.74517e-24	5.99269e-25
PLA2G15	-1.17708	22.9687	1.0747e-23	7.37789e-25
RAC2	-0.481196	22.9539	1.11196e-23	7.64758e-25
CARD19	0.707269	22.9157	1.21425e-23	8.36627e-25
CIAO2A	-0.535294	22.9144	1.21784e-23	8.40623e-25
MT-CYTB	-0.273677	22.9128	1.22249e-23	8.45366e-25
RPS13	-0.259125	22.8257	1.49375e-23	1.03481e-24
SNRPE	-0.426944	22.7718	1.6912e-23	1.17371e-24
SLC25A10	-1.79302	22.7662	1.71331e-23	1.1912e-24
GYG	-0.78698	22.7151	1.92692e-23	1.34212e-24
FOXN3	-0.711203	22.7133	1.93519e-23	1.3503e-24
NDUFAF7	-1.34015	22.7092	1.95351e-23	1.36553e-24
GNA12	-0.938617	22.6528	2.22431e-23	1.5576e-24
IFI211	1.50239	22.6331	2.3278e-23	1.63298e-24
ATPIF1	-0.46933	22.6098	2.45588e-23	1.7259e-24
FGD4	-0.966495	22.505	3.12612e-23	2.20083e-24
ASNSD1	-0.891334	22.497	3.18434e-23	2.2458e-24
CASK	-1.08327	22.4416	3.6172e-23	2.55561e-24
CPQ	-1.16529	22.4059	3.92739e-23	2.77967e-24
NINJ1	0.675961	22.3448	4.52044e-23	3.20506e-24
SLC25A5	-0.361228	22.3302	4.67561e-23	3.32093e-24
GAS6	-1.80902	22.3071	4.93029e-23	3.50799e-24
SNX27	-0.979812	22.2641	5.44372e-23	3.8801e-24
CENPQ	-1.47204	22.2523	5.59384e-23	3.9941e-24
DOCK2	-0.578945	22.2033	6.2615e-23	4.47865e-24
ABCA9	-1.72416	22.1539	7.01547e-23	5.02671e-24
CKAP2	-1.86245	22.1284	7.44111e-23	5.341e-24
SNRPF	-0.440859	22.084	8.24094e-23	5.9254e-24
SH2D1B1	-1.52529	22.0403	9.11301e-23	6.56383e-24
BRCA1	-2.14376	22.0147	9.66751e-23	6.97531e-24
TKT	-0.406487	22.0025	9.94263e-23	7.18624e-24
NDUFB5	-0.444737	22.0003	9.99421e-23	7.23602e-24
SUSD3	-1.01732	21.9926	1.0172e-22	7.37745e-24
HDAC9	-2.09433	21.9731	1.06397e-22	7.73001e-24
LRPPRC	-1.07158	21.9726	1.06512e-22	7.75168e-24
RPL13	-0.254813	21.9088	1.23354e-22	8.9928e-24
EIF4EBP2	-0.684201	21.9006	1.2572e-22	9.18099e-24
BRI3BP	-0.880072	21.8931	1.27898e-22	9.35606e-24
TBC1D5	-0.848838	21.8864	1.29911e-22	9.51952e-24
PA2G4	-0.715915	21.8782	1.32379e-22	9.71693e-24
C1GALT1C1	-1.02946	21.8689	1.35237e-22	9.94364e-24
RPS16	-0.223874	21.8116	1.54302e-22	1.13648e-23
LAMP1	-0.295741	21.8041	1.56999e-22	1.1583e-23
ATP8A1	-0.610521	21.7869	1.63333e-22	1.20708e-23
EMILIN2	0.443512	21.7666	1.71141e-22	1.26692e-23
ELMSAN1	-0.991014	21.7371	1.8318e-22	1.35833e-23
SBNO2	-0.639477	21.7091	1.9537e-22	1.45117e-23
LTB4R1	1.22677	21.6842	2.069e-22	1.5394e-23
PIK3CD	-0.718052	21.6579	2.19819e-22	1.63826e-23
ANAPC13	-0.598727	21.6547	2.21448e-22	1.65594e-23
CNNM2	-1.1208	21.6547	2.21448e-22	1.65406e-23
ITGA6	-1.01316	21.6414	2.28354e-22	1.71044e-23
CCNB1	-1.64533	21.6321	2.33304e-22	1.75044e-23
DCLRE1C	-0.814344	21.5673	2.70848e-22	2.03551e-23
ARRDC4	1.25282	21.529	2.95833e-22	2.22698e-23
MXD1	1.05438	21.4371	3.65491e-22	2.75592e-23
STARD7	-1.09928	21.3834	4.13585e-22	3.12374e-23
DNAJC19	-0.617868	21.3725	4.24087e-22	3.20836e-23
AP1B1	-0.884628	21.3646	4.31886e-22	3.27276e-23
SVIP	-1.6079	21.36	4.36498e-22	3.31317e-23
ALG8	-1.65915	21.346	4.50803e-22	3.42739e-23
ELOVL5	-1.00429	21.2871	5.16353e-22	3.93221e-23
SAE1	-0.845406	21.2576	5.52604e-22	4.21519e-23
PIK3AP1	0.799697	21.2561	5.54541e-22	4.23689e-23
ANP32E	-0.740427	21.2314	5.86996e-22	4.4922e-23
PGLS	-0.467244	21.2279	5.91711e-22	4.53569e-23
CCL12	-1.98972	21.2126	6.12893e-22	4.70572e-23
PIH1D1	-0.935612	21.2076	6.20071e-22	4.76858e-23
UTP14A	-0.872391	21.191	6.44208e-22	4.96226e-23
P4HA1	0.879131	21.1828	6.56377e-22	5.06421e-23
G6PDX	-0.74203	21.1572	6.96252e-22	5.38056e-23
SKA1	-2.10466	21.1033	7.8825e-22	6.10137e-23
RPS3A1	-0.224848	21.0941	8.0511e-22	6.24194e-23
GM10134	-1.58523	21.0866	8.19133e-22	6.36091e-23
NDUFB8	-0.406835	21.0597	8.71527e-22	6.77866e-23
RASA3	-0.766789	21.0574	8.76197e-22	6.82595e-23
QDPR	-1.0653	21.046	8.99509e-22	7.0188e-23
FH1	-0.907766	21.0414	9.09053e-22	7.10464e-23
FOSL2	-0.516922	21.0393	9.13391e-22	7.14997e-23
CDC20	-1.81684	21.0285	9.36485e-22	7.34245e-23
RNH1	0.593507	21.0112	9.74491e-22	7.65262e-23
DPY30	-0.755661	20.9931	1.01606e-21	7.99178e-23
VPS13B	-0.804441	20.9854	1.03414e-21	8.14691e-23
IFITM3	0.506997	20.9466	1.13084e-21	8.92284e-23
PLAUR	0.533738	20.9425	1.1415e-21	9.02126e-23
DUT	-1.10231	20.8724	1.34158e-21	1.06192e-22
RIF1	-1.09625	20.8295	1.48068e-21	1.17388e-22
ANAPC15	-1.03291	20.7369	1.83283e-21	1.45535e-22
IAH1	-0.883435	20.7226	1.89389e-21	1.50621e-22
MRPL42	-0.674462	20.6734	2.12117e-21	1.68962e-22
CLIC4	0.776409	20.6702	2.13708e-21	1.70496e-22
AARSD1	-0.931279	20.6094	2.45797e-21	1.96404e-22
TSPAN4	-1.13847	20.605	2.48336e-21	1.98743e-22
MCEE	-0.934443	20.5548	2.78737e-21	2.23421e-22
NAA38	-0.719407	20.5542	2.79129e-21	2.24085e-22
CEBPB	0.312096	20.5526	2.8013e-21	2.25239e-22
HEBP1	-1.254	20.5512	2.81033e-21	2.26316e-22
WDR76	-2.03313	20.5007	3.15722e-21	2.54646e-22
NDUFA6	-0.419631	20.4853	3.27099e-21	2.64231e-22
UQCR11	-0.390947	20.4683	3.40175e-21	2.7522e-22
YBX1	-0.332311	20.4203	3.79914e-21	3.07846e-22
LPCAT1	-1.22515	20.3935	4.04106e-21	3.27954e-22
BCKDHA	-0.992573	20.3929	4.04666e-21	3.28915e-22
GMFG	-0.415634	20.3498	4.4689e-21	3.63793e-22
STAT3	-0.537454	20.3022	4.98683e-21	4.06579e-22
CTDSPL	-1.36158	20.2744	5.31647e-21	4.3412e-22
B4GALNT1	-0.742905	20.2537	5.57563e-21	4.55978e-22
CAMK1	-0.837235	20.2366	5.79898e-21	4.7497e-22
CNN2	-0.662338	20.2295	5.89583e-21	4.83639e-22
SET	-0.442177	20.2265	5.93662e-21	4.87728e-22
TBC1D8	-1.28911	20.2001	6.30857e-21	5.19074e-22
RAB27A	-1.29627	20.1483	7.10679e-21	5.85641e-22
DNMT1	-0.926612	20.0871	8.18189e-21	6.75259e-22
BCAP29	-0.973257	20.0542	8.82586e-21	7.2951e-22
MXD4	-0.936294	20.0103	9.76594e-21	8.08435e-22
IL7R	1.59274	19.9931	1.01596e-20	8.42289e-22
DNAJC15	-0.5506	19.9124	1.22349e-20	1.01588e-21
H2-AA	-1.34644	19.8965	1.269e-20	1.05525e-21
TMEM189	0.67216	19.8856	1.30152e-20	1.08392e-21
DNAJC2	-0.664916	19.828	1.48601e-20	1.24129e-21
HCFC1	-0.88372	19.828	1.48601e-20	1.24051e-21
RPS27L	-0.376866	19.801	1.5814e-20	1.32294e-21
MAN2A2	-1.06663	19.7471	1.79032e-20	1.49996e-21
CSF2RB2	1.14195	19.736	1.83645e-20	1.5409e-21
RAD51AP1	-2.02269	19.7302	1.86104e-20	1.56386e-21
FERMT3	-0.395194	19.7079	1.9595e-20	1.64905e-21
NT5E	1.35354	19.6614	2.18079e-20	1.83801e-21
RTP4	1.56526	19.6347	2.31885e-20	1.95726e-21
EZH2	-0.941931	19.6213	2.39189e-20	2.0219e-21
EIF3M	-0.427438	19.5949	2.5417e-20	2.15172e-21
CTSL	0.732397	19.5756	2.6571e-20	2.25274e-21
RNASEL	-0.902613	19.574	2.66676e-20	2.26426e-21
RPA1	-1.04739	19.5563	2.7777e-20	2.36193e-21
MVB12B	-1.04783	19.5208	3.01466e-20	2.56719e-21
VARS	-0.852451	19.5117	3.07788e-20	2.62487e-21
PSD3	-1.41616	19.5041	3.13288e-20	2.6757e-21
EEF1G	-0.383455	19.4831	3.28757e-20	2.81193e-21
E2F8	-1.47991	19.4774	3.33145e-20	2.85362e-21
FBXW4	-1.22413	19.4672	3.41008e-20	2.92524e-21
LDHB	-1.4143	19.4626	3.44641e-20	2.96071e-21
MRPS14	-0.472502	19.4577	3.4855e-20	2.99866e-21
NDUFB10	-0.384673	19.4558	3.50127e-20	3.0166e-21
ATRAID	-0.673942	19.4393	3.63698e-20	3.13807e-21
SVIL	-0.70023	19.3916	4.0587e-20	3.50702e-21
NUMA1	-0.76359	19.2868	5.16655e-20	4.47074e-21
EEF1D	-0.39552	19.2475	5.65649e-20	4.90177e-21
TECR	-0.560174	19.166	6.82321e-20	5.92136e-21
IVD	-1.57135	19.104	7.86956e-20	6.83925e-21
RPS10	-0.221391	19.0905	8.1183e-20	7.06557e-21
VCAM1	-2.32495	19.0706	8.50048e-20	7.40882e-21
NAXE	-0.898795	19.0402	9.11647e-20	7.95711e-21
LILR4B	0.653766	19.0293	9.34742e-20	8.17037e-21
NDUFA12	-0.54936	18.9983	1.00397e-19	8.78806e-21
HNRNPU	-0.330736	18.9683	1.07565e-19	9.42891e-21
NPM1	-0.28883	18.9644	1.08544e-19	9.52833e-21
MMS22L	-1.5511	18.925	1.18839e-19	1.04469e-20
FRY	-0.923764	18.898	1.26484e-19	1.11347e-20
TNFRSF21	-0.824104	18.8912	1.2847e-19	1.13257e-20
HSD11B1	-1.3903	18.8779	1.32459e-19	1.16939e-20
EIF3L	-0.54223	18.8478	1.41957e-19	1.25501e-20
HINT2	-0.874175	18.8233	1.50224e-19	1.32999e-20
SSBP2	-1.17454	18.8175	1.5224e-19	1.34974e-20
CTSA	-0.364942	18.7484	1.78482e-19	1.58462e-20
SLC16A3	0.674444	18.7263	1.87815e-19	1.66984e-20
MICOS13	-0.494932	18.7131	1.93593e-19	1.72363e-20
RYBP	0.933773	18.7074	1.96153e-19	1.74887e-20
ALDH9A1	-0.821433	18.6861	2.06034e-19	1.83954e-20
HIRIP3	-1.52953	18.569	2.69797e-19	2.41221e-20
B3GNT5	0.97406	18.5488	2.82596e-19	2.53018e-20
MZT2	-1.39019	18.5302	2.94981e-19	2.64476e-20
MED30	-0.817721	18.4823	3.29373e-19	2.95723e-20
NDC80	-1.57693	18.4791	3.31845e-19	2.98357e-20
PCYOX1	-1.00467	18.4709	3.38114e-19	3.04417e-20
EGLN3	2.70572	18.4515	3.53562e-19	3.19188e-20
TMEM205	-0.839054	18.4515	3.53562e-19	3.1921e-20
GM2000	-0.598103	18.4235	3.77127e-19	3.40956e-20
AMPD3	-1.51762	18.4062	3.92465e-19	3.55314e-20
MTLN	-0.817924	18.3961	4.01672e-19	3.64152e-20
IDH3G	-0.572888	18.3922	4.05353e-19	3.67996e-20
PTGS1	-1.20056	18.3666	4.29977e-19	3.90889e-20
PRDX4	-0.614684	18.3658	4.30716e-19	3.92099e-20
MIS18BP1	-1.71219	18.3359	4.61444e-19	4.20648e-20
IFRD1	0.607307	18.3182	4.80578e-19	4.38692e-20
WRN	-0.948264	18.3031	4.97665e-19	4.54912e-20
D16ERTD472E	-0.853637	18.2944	5.07732e-19	4.64749e-20
RAB5C	0.525064	18.241	5.74102e-19	5.26218e-20
PRKDC	-1.39534	18.2386	5.77312e-19	5.29883e-20
TMEM176A	-1.17144	18.2289	5.90359e-19	5.42595e-20
AOAH	-0.687637	18.21	6.16536e-19	5.67426e-20
PARK7	-0.41735	18.2072	6.20548e-19	5.71894e-20
RPL26	-0.230285	18.1991	6.32256e-19	5.83475e-20
HSPA14	-0.754983	18.1923	6.42235e-19	5.93487e-20
FOS	-0.428485	18.1891	6.46932e-19	5.98636e-20
PREX1	-0.522744	18.1865	6.50911e-19	6.03133e-20
RCSD1	-1.02785	18.1676	6.79876e-19	6.30822e-20
STIM1	-0.866562	18.1663	6.81826e-19	6.33484e-20
OLA1	-0.585339	18.135	7.32802e-19	6.81762e-20
LSM7	-0.74506	18.0933	8.06596e-19	7.51424e-20
BAZ1B	-0.592788	18.0924	8.08436e-19	7.54149e-20
HELLS	-1.3913	18.0621	8.66835e-19	8.09711e-20
TMEM14C	-0.344346	18.0618	8.67303e-19	8.11232e-20
CHD7	0.611813	18.055	8.81061e-19	8.25203e-20
RP9	-0.554216	18.0517	8.87726e-19	8.32555e-20
ATP1A3	-0.875349	18.0451	9.01383e-19	8.46491e-20
INHBA	2.932	18.0357	9.21012e-19	8.66077e-20
MAFB	0.540015	18.0222	9.50083e-19	8.94601e-20
NCLN	-0.692303	18.0168	9.62102e-19	9.07569e-20
GM26740	-1.0277	18.0168	9.62102e-19	9.08325e-20
PRIM1	-1.63121	17.9848	1.03572e-18	9.79122e-20
ACAT1	-0.711507	17.9493	1.12376e-18	1.06376e-19
PGAM1	0.640172	17.9491	1.12432e-18	1.0657e-19
NFIL3	-0.538526	17.9378	1.15389e-18	1.09516e-19
HPF1	-0.651027	17.9271	1.18278e-18	1.12406e-19
TRAF1	1.13627	17.9225	1.19542e-18	1.13757e-19
PITPNA	0.495112	17.9018	1.2537e-18	1.1946e-19
SGPP1	-1.0287	17.8848	1.30386e-18	1.24402e-19
SDC4	0.691535	17.8843	1.30521e-18	1.24694e-19
NAA10	-0.732391	17.8422	1.43797e-18	1.37558e-19
TPR	-0.368234	17.8169	1.52434e-18	1.4601e-19
MGST1	-0.718618	17.7849	1.64093e-18	1.57383e-19
MMP8	-0.87101	17.7844	1.64296e-18	1.57783e-19
SLC25A13	-1.2405	17.7703	1.69718e-18	1.63202e-19
IFI47	1.644	17.7481	1.786e-18	1.71967e-19
EXOSC1	-1.22895	17.737	1.83222e-18	1.76647e-19
ATP5C1	-0.35313	17.7369	1.83253e-18	1.76906e-19
RPL7	-0.214817	17.7212	1.90005e-18	1.83661e-19
MELK	-1.94533	17.6836	2.07182e-18	2.00524e-19
TBC1D31	-1.45063	17.6591	2.19241e-18	2.1247e-19
PID1	0.603338	17.6557	2.20935e-18	2.14387e-19
TBC1D4	-1.85205	17.6458	2.26045e-18	2.19628e-19
EIF3H	-0.293775	17.6397	2.29223e-18	2.23003e-19
ITSN1	-1.07062	17.6351	2.31679e-18	2.25682e-19
ARHGAP45	-0.569579	17.6246	2.37372e-18	2.31524e-19
TMEM86A	-0.966041	17.6162	2.41965e-18	2.36307e-19
ASS1	1.23144	17.5702	2.69014e-18	2.6306e-19
TXNDC16	-1.30491	17.5254	2.98256e-18	2.92028e-19
E2F1	-1.21967	17.5157	3.0497e-18	2.98983e-19
CENPX	-0.549104	17.5064	3.11608e-18	3.0588e-19
KRI1	-1.1344	17.4775	3.33026e-18	3.27321e-19
CLEC4N	0.787918	17.4367	3.65851e-18	3.60041e-19
FAM117B	-0.586698	17.4294	3.72061e-18	3.66618e-19
NCAPH2	-0.689905	17.4232	3.77376e-18	3.72327e-19
RAN	-0.454132	17.4194	3.80709e-18	3.76091e-19
SCARB1	-0.814309	17.4085	3.90399e-18	3.86152e-19
EXOSC5	-0.758422	17.4015	3.967e-18	3.9288e-19
MIS18A	-1.02787	17.3954	4.0235e-18	3.98979e-19
MTFR2	-1.55626	17.3842	4.12849e-18	4.09906e-19
LAMTOR2	-0.361552	17.3308	4.66928e-18	4.64184e-19
KIF22	-1.69456	17.3065	4.93736e-18	4.91452e-19
FKBP5	-0.87074	17.2876	5.15744e-18	5.14003e-19
GRN	-0.444102	17.2707	5.36194e-18	5.35054e-19
DDRGK1	-0.552443	17.2545	5.56518e-18	5.5603e-19
FES	-0.530707	17.235	5.82146e-18	5.82365e-19
FAM162A	1.08852	17.2282	5.91243e-18	5.92205e-19
TIMP1	1.46199	17.2132	6.12049e-18	6.1381e-19
EPRS	-0.515023	17.2034	6.25985e-18	6.28568e-19
ZDHHC14	-1.46397	17.1764	6.66127e-18	6.69709e-19
RNF150	-1.11546	17.173	6.71437e-18	6.75887e-19
NSMCE1	-0.819777	17.1716	6.73538e-18	6.78844e-19
PRPS2	-1.40793	17.1512	7.06018e-18	7.12463e-19
NAGA	-0.726203	17.1398	7.24697e-18	7.32219e-19
RNASET2B	-0.73042	17.1068	7.81958e-18	7.91052e-19
ARHGEF37	-1.6014	16.9973	1.00622e-17	1.01918e-18
LSM4	-0.398861	16.9902	1.02276e-17	1.03721e-18
OASL2	1.45737	16.9754	1.05829e-17	1.07457e-18
PRKAG2	-0.976556	16.9585	1.1003e-17	1.1186e-18
NAPSA	-0.647422	16.9367	1.15692e-17	1.17761e-18
METRN	-1.34405	16.9133	1.22109e-17	1.24445e-18
FAM234A	-0.984591	16.9083	1.23513e-17	1.26031e-18
RNF187	-0.497788	16.9019	1.25351e-17	1.28063e-18
SMYD3	-0.995129	16.8782	1.32383e-17	1.35413e-18
LSM2	-0.686939	16.835	1.46211e-17	1.49739e-18
PLSCR1	-0.984311	16.8283	1.48479e-17	1.52248e-18
H2BC4	-0.813536	16.8103	1.54769e-17	1.58892e-18
CR1L	-0.603579	16.8007	1.58236e-17	1.62648e-18
SQSTM1	0.544322	16.7348	1.84176e-17	1.89543e-18
MS4A6C	-0.194436	16.6706	2.13515e-17	2.20003e-18
USP2	-1.32632	16.6119	2.44387e-17	2.52118e-18
CORO7	-0.737919	16.6065	2.47434e-17	2.55572e-18
SLC2A1	1.06325	16.6037	2.49081e-17	2.57584e-18
ERLIN1	-0.832042	16.5996	2.514e-17	2.60296e-18
UBC	0.356099	16.598	2.52369e-17	2.61615e-18
PINK1	-0.980263	16.5957	2.53714e-17	2.63327e-18
SDHA	-0.453457	16.5875	2.58517e-17	2.68635e-18
NCF1	-0.426506	16.5653	2.72095e-17	2.83085e-18
CHCHD3	-0.646819	16.5627	2.73722e-17	2.8512e-18
IMPDH2	-0.540265	16.5626	2.7379e-17	2.85533e-18
ADAP1	-0.777492	16.5322	2.93625e-17	3.06586e-18
SORL1	-0.55547	16.53	2.95107e-17	3.08503e-18
TRAF3IP3	-1.27393	16.4571	3.49066e-17	3.65347e-18
COX5A	-0.338637	16.4455	3.58541e-17	3.75713e-18
IER2	-0.488953	16.4355	3.66824e-17	3.85309e-18
PDGFB	-1.25995	16.4355	3.66824e-17	3.85271e-18
PLXNB2	-0.504518	16.4317	3.70063e-17	3.89175e-18
STARD8	-1.35445	16.3877	4.09566e-17	4.3123e-18
SMAGP	-1.4777	16.3866	4.10569e-17	4.328e-18
SUPT16	-0.515955	16.3653	4.3127e-17	4.55161e-18
RPL15	-0.26828	16.3431	4.53814e-17	4.79521e-18
BST1	1.0266	16.275	5.30829e-17	5.61562e-18
SNX29	-0.973139	16.2388	5.77049e-17	6.1118e-18
MS4A14	-1.57045	16.2361	5.80607e-17	6.15674e-18
FAM120A	-0.474741	16.2337	5.83821e-17	6.19812e-18
PCBP2	-0.271448	16.2316	5.86656e-17	6.24191e-18
MRTFA	-0.86641	16.2316	5.86656e-17	6.2429e-18
PTPA	-0.549299	16.2266	5.93427e-17	6.32237e-18
EEF1A1	-0.172096	16.2173	6.06332e-17	6.4695e-18
BOLA3	-0.686433	16.2173	6.06332e-17	6.47502e-18
MYG1	-1.09933	16.2153	6.09155e-17	6.51278e-18
SLC7A1	-0.877327	16.1165	7.64769e-17	8.1861e-18
VKORC1	-0.913395	16.0812	8.2954e-17	8.88978e-18
CHAF1A	-1.41045	16.0653	8.60369e-17	9.23092e-18
CLN6	-1.05031	16.0597	8.7156e-17	9.36188e-18
LMO1	-1.65293	16.0428	9.06059e-17	9.74379e-18
MT-ND2	-0.236796	16.0398	9.12458e-17	9.82402e-18
ABCF1	-0.419578	16.0286	9.3621e-17	1.00915e-17
B4GALT6	-0.777975	16.02	9.55089e-17	1.03069e-17
RPL19	-0.193488	16.0189	9.57382e-17	1.03436e-17
ILF2	-0.745378	16.0085	9.80641e-17	1.06072e-17
SCOC	-1.08637	15.9756	1.05769e-16	1.14538e-17
VCL	-0.752902	15.9376	1.15458e-16	1.25175e-17
FMNL2	1.12826	15.9238	1.19188e-16	1.29368e-17
PRUNE2	-1.35624	15.9167	1.21153e-16	1.31652e-17
CEACAM1	-1.19226	15.9122	1.22407e-16	1.33168e-17
PLK4	-1.23464	15.8978	1.26533e-16	1.37814e-17
DNAJB6	-0.372064	15.8735	1.33828e-16	1.45928e-17
FBL	-0.447008	15.8568	1.39065e-16	1.51811e-17
LSP1	-0.661739	15.8396	1.44672e-16	1.58113e-17
LIG1	-0.986588	15.8377	1.4531e-16	1.58993e-17
SMARCD2	-0.671425	15.8327	1.46994e-16	1.61019e-17
ELK3	0.796637	15.7944	1.60534e-16	1.76452e-17
SSRP1	-0.576613	15.7944	1.60534e-16	1.76257e-17
DIP2B	-0.618606	15.7944	1.60534e-16	1.76054e-17
SCAMP2	-0.434496	15.7812	1.65492e-16	1.82109e-17
IFI203	1.29379	15.7735	1.68467e-16	1.85594e-17
WWOX	-1.17945	15.7541	1.76163e-16	1.94292e-17
NIPA2	-0.439259	15.7477	1.78764e-16	1.97385e-17
RASSF3	-0.491071	15.7406	1.81705e-16	2.00859e-17
CCDC88A	-0.626868	15.7363	1.83538e-16	2.03116e-17
CLEC5A	0.97556	15.7317	1.8548e-16	2.0564e-17
PCNA	-0.533306	15.7317	1.8548e-16	2.05728e-17
SIL1	-1.10487	15.7233	1.89098e-16	2.09978e-17
NOP53	-0.412193	15.6913	2.03581e-16	2.26314e-17
KLF6	0.535909	15.6902	2.04067e-16	2.2711e-17
NT5DC2	1.22621	15.6807	2.08592e-16	2.32407e-17
ASRGL1	-1.65731	15.6562	2.20676e-16	2.46147e-17
FGL2	1.06341	15.6459	2.2598e-16	2.52344e-17
DNAJB14	-0.631461	15.644	2.27005e-16	2.53774e-17
TSN	-0.422279	15.6231	2.38189e-16	2.66574e-17
ABHD11	-1.11217	15.6178	2.41097e-16	2.7013e-17
TRIM44	-0.856925	15.6121	2.44278e-16	2.74e-17
RPL27	-0.188506	15.6031	2.49426e-16	2.80085e-17
PRMT3	-1.11392	15.5944	2.54427e-16	2.86019e-17
ZMIZ1	0.657956	15.561	2.74791e-16	3.09256e-17
TRIM37	-1.48954	15.539	2.89035e-16	3.25648e-17
RNF180	-1.39052	15.5282	2.96375e-16	3.34288e-17
USE1	-0.409843	15.524	2.99208e-16	3.37857e-17
NDRG1	1.2931	15.5225	3.00249e-16	3.39408e-17
DAGLB	-0.703085	15.4813	3.30133e-16	3.73603e-17
THADA	-1.08914	15.4728	3.367e-16	3.81456e-17
MT-ND3	-0.353767	15.4338	3.68293e-16	4.17709e-17
IFI30	-0.253788	15.4103	3.88779e-16	4.41429e-17
ABCD2	-1.53185	15.4005	3.97641e-16	4.51989e-17
LACTB	-0.55033	15.3752	4.2155e-16	4.79693e-17
REXO2	-0.46103	15.3719	4.24714e-16	4.83824e-17
RERE	-0.690043	15.3712	4.2543e-16	4.85172e-17
LAMTOR1	-0.416564	15.3708	4.25769e-16	4.86091e-17
APP	0.457133	15.3568	4.39751e-16	5.02604e-17
TK1	-1.32	15.3227	4.75662e-16	5.44243e-17
NQO2	-0.97747	15.2761	5.29586e-16	6.06604e-17
METAP1D	-1.46076	15.2671	5.40598e-16	6.19893e-17
NDUFS2	-0.441036	15.2592	5.50614e-16	6.32067e-17
CIP2A	-1.29714	15.2207	6.01547e-16	6.91287e-17
EGLN1	1.08763	15.216	6.08114e-16	6.99594e-17
SMARCC1	-0.538298	15.2123	6.13402e-16	7.06444e-17
RANBP1	-0.455263	15.1984	6.33334e-16	7.30192e-17
TMCO1	-0.444791	15.1909	6.44263e-16	7.43597e-17
SASH3	-1.07279	15.1892	6.46782e-16	7.47313e-17
FCGR2B	0.418073	15.1738	6.70153e-16	7.75155e-17
ERI3	-1.00041	15.169	6.77686e-16	7.84716e-17
HAGH	-0.813979	15.1636	6.86178e-16	7.95407e-17
CENPH	-1.51629	15.1633	6.86614e-16	7.96772e-17
NUDT1	-1.4436	15.1437	7.18268e-16	8.34402e-17
PAG1	-0.705275	15.1249	7.50104e-16	8.72323e-17
C3	-0.589565	15.1195	7.59528e-16	8.84232e-17
ARID5B	1.00751	15.0937	8.06005e-16	9.39348e-17
KHK	-1.02629	15.0788	8.34012e-16	9.73031e-17
PHACTR2	-0.725349	15.0756	8.40285e-16	9.814e-17
PRPF19	-0.700517	15.0665	8.58014e-16	1.00318e-16
MPC2	-0.384048	15.0645	8.61904e-16	1.00881e-16
RFC2	-0.678698	15.0404	9.11246e-16	1.0677e-16
MRPL58	-0.633027	15.0311	9.30994e-16	1.092e-16
RNASE4	-0.677416	15.0304	9.32384e-16	1.0948e-16
RPL29	-0.24236	15.0297	9.33995e-16	1.09786e-16
MAP3K5	-0.769676	15.0196	9.5594e-16	1.12485e-16
MFSD14B	-0.582647	14.9986	1.00322e-15	1.18173e-16
SLC35C2	-0.661992	14.9934	1.0152e-15	1.19712e-16
INSR	-1.03922	14.9915	1.01968e-15	1.20367e-16
TMX2	-1.11795	14.9789	1.04976e-15	1.24049e-16
PKP4	-1.19538	14.9731	1.06384e-15	1.25847e-16
ELMO1	-0.554675	14.9726	1.06505e-15	1.26123e-16
NEK7	-0.55867	14.9392	1.15028e-15	1.36359e-16
UPP1	2.01457	14.9363	1.15795e-15	1.37413e-16
CD38	-1.12917	14.935	1.16132e-15	1.37959e-16
STOM	-0.694874	14.9254	1.18748e-15	1.41215e-16
MAP3K1	-0.575558	14.8945	1.27491e-15	1.51771e-16
ATAD5	-1.40751	14.8921	1.28217e-15	1.52796e-16
MRPS36	-0.569298	14.8892	1.29077e-15	1.53982e-16
AAGAB	-1.05751	14.872	1.34283e-15	1.60361e-16
H3C6	-1.53463	14.8639	1.36812e-15	1.63552e-16
DTYMK	-0.639371	14.8603	1.37951e-15	1.65221e-16
APOBEC3	-0.671311	14.8603	1.37951e-15	1.65258e-16
JUND	0.464588	14.8173	1.52288e-15	1.82623e-16
CENPA	-0.590829	14.787	1.63288e-15	1.96019e-16
DDX21	-0.409121	14.7866	1.63438e-15	1.96404e-16
ABTB1	-1.18536	14.7751	1.6785e-15	2.01916e-16
MLEC	-0.516744	14.7642	1.72127e-15	2.07491e-16
WDHD1	-1.36543	14.7642	1.72127e-15	2.07427e-16
ATXN10	-0.491493	14.7474	1.78912e-15	2.15894e-16
GRK2	-0.337479	14.7444	1.80149e-15	2.17611e-16
CEP78	-1.74044	14.7403	1.81841e-15	2.19882e-16
MT-ND4	-0.209006	14.7356	1.83805e-15	2.22487e-16
LMO2	-0.51667	14.7312	1.85699e-15	2.25012e-16
ZFP710	-0.787819	14.7238	1.88881e-15	2.2934e-16
TMEM250-PS	-1.46186	14.7238	1.88881e-15	2.29313e-16
PRXL2B	-0.965624	14.7087	1.95591e-15	2.37732e-16
TNFAIP8L2	-0.674212	14.707	1.96322e-15	2.38866e-16
SELENOW	0.533739	14.6894	2.04466e-15	2.4903e-16
NHSL2	-1.14529	14.6794	2.09207e-15	2.55067e-16
HMGB3	-1.246	14.6788	2.09523e-15	2.55714e-16
ACTB	0.298542	14.664	2.16751e-15	2.64807e-16
ABCA7	-0.744664	14.6526	2.22526e-15	2.7214e-16
PPP1CC	-0.45072	14.6439	2.27051e-15	2.77958e-16
URI1	-0.836988	14.6415	2.28305e-15	2.79779e-16
UBB	0.370965	14.6341	2.32195e-15	2.84836e-16
BRD9	-0.757074	14.6268	2.36147e-15	2.8998e-16
NDUFS6	-0.321537	14.6155	2.42393e-15	2.97953e-16
ATP5O	-0.332807	14.5742	2.66539e-15	3.27966e-16
HNRNPAB	-0.345326	14.5201	3.0194e-15	3.71903e-16
FEN1	-0.944524	14.5163	3.04602e-15	3.75562e-16
HNRNPUL2	-0.416717	14.5037	3.13523e-15	3.86954e-16
ZFP704	-1.56037	14.4961	3.1909e-15	3.94224e-16
MTHFD1	-1.38745	14.4889	3.24451e-15	4.01253e-16
MRPL33	-0.42747	14.4855	3.26953e-15	4.04756e-16
RBBP7	-0.559819	14.4748	3.3511e-15	4.15274e-16
IFT27	-1.16015	14.4715	3.37665e-15	4.18862e-16
NUDT5	-0.841154	14.4708	3.38246e-15	4.20005e-16
CKAP5	-0.723632	14.454	3.51557e-15	4.36974e-16
NCOA2	-0.694176	14.4509	3.54073e-15	4.40543e-16
P2RY10B	1.2927	14.4309	3.70789e-15	4.61806e-16
PSAT1	-0.896776	14.3435	4.53411e-15	5.66409e-16
AKR7A5	-1.09431	14.3435	4.53411e-15	5.66347e-16
RNF26	-1.25877	14.3435	4.53411e-15	5.65434e-16
SEC61G	0.404469	14.2643	5.44084e-15	6.80361e-16
ARHGEF1	-0.536838	14.2547	5.56231e-15	6.96246e-16
WDR18	-0.920118	14.237	5.79448e-15	7.26031e-16
OTULINL	-0.463367	14.2358	5.81031e-15	7.28741e-16
CLCC1	-0.814013	14.2274	5.92441e-15	7.43792e-16
SEPTIN9	-0.397919	14.1613	6.89759e-15	8.66834e-16
DDX39B	-0.442456	14.1529	7.03233e-15	8.84647e-16
SYNJ1	-0.448364	14.1261	7.47961e-15	9.41849e-16
RSAD2	2.55316	14.1182	7.61676e-15	9.60072e-16
COTL1	-0.232899	14.1076	7.8055e-15	9.84838e-16
ARHGAP39	-1.4027	14.1054	7.84513e-15	9.9082e-16
NSA2	-0.284649	14.104	7.86986e-15	9.95701e-16
CFH	-1.14555	14.104	7.86986e-15	9.95911e-16
ACAA2	-0.640874	14.0916	8.09779e-15	1.02577e-15
DNA2	-0.79202	14.0911	8.107e-15	1.02795e-15
NFE2L2	-0.286696	14.0899	8.12961e-15	1.03183e-15
PGLYRP1	-1.15078	14.0779	8.35811e-15	1.06188e-15
DENND4A	-0.444203	14.0597	8.71524e-15	1.10943e-15
SIGLECE	-1.37048	14.0597	8.71524e-15	1.10938e-15
CETN2	-0.678193	14.0493	8.92649e-15	1.13744e-15
NOP10	-0.369762	14.0463	8.98878e-15	1.1465e-15
POLD1	-1.40392	14.041	9.09947e-15	1.16176e-15
RNASET2A	-0.499345	14.0196	9.55959e-15	1.2217e-15
PPP2R5C	-0.403512	14.0093	9.78785e-15	1.25209e-15
LST1	-0.286893	14.006	9.86218e-15	1.26407e-15
H1F4	-1.07593	14.006	9.86218e-15	1.26321e-15
STK26	-1.20461	14.0026	9.94104e-15	1.27542e-15
GM49980	-0.868498	13.9967	1.00764e-14	1.29404e-15
BPHL	-1.37564	13.9585	1.10037e-14	1.4145e-15
EIF3I	-0.328802	13.9354	1.16048e-14	1.49322e-15
BCAS3	-0.882286	13.9351	1.16113e-14	1.49552e-15
ACSS1	-1.35154	13.9238	1.1918e-14	1.53651e-15
ANAPC11	-0.493631	13.921	1.19952e-14	1.54797e-15
SQOR	-0.621588	13.9201	1.20195e-14	1.55259e-15
CCT2	-0.316793	13.9042	1.24692e-14	1.61225e-15
EPS15	-0.518962	13.8876	1.29541e-14	1.67657e-15
SGMS2	0.895873	13.8867	1.29802e-14	1.68157e-15
DIAPH1	0.425274	13.8769	1.32785e-14	1.72187e-15
IFI207	0.593172	13.8646	1.36583e-14	1.77283e-15
TGS1	-0.782725	13.8642	1.3672e-14	1.77631e-15
NCOR2	-0.567641	13.8472	1.42164e-14	1.84882e-15
RIPOR2	-1.169	13.8434	1.43411e-14	1.86683e-15
HPCAL1	-0.490231	13.8353	1.46104e-14	1.90372e-15
PSMC3	-0.365531	13.8337	1.46654e-14	1.91272e-15
VCP	-0.253788	13.8323	1.47134e-14	1.92082e-15
TOP2B	-0.475972	13.8297	1.48026e-14	1.93432e-15
GPAT3	0.978301	13.8143	1.53369e-14	2.00605e-15
CDC123	-0.582401	13.8109	1.54561e-14	2.02357e-15
ROGDI	-1.09199	13.8006	1.58263e-14	2.07402e-15
SHTN1	-0.825579	13.7945	1.60504e-14	2.1054e-15
MICOS10	-0.304483	13.7879	1.62974e-14	2.13983e-15
ADGRE4	-1.78679	13.7609	1.73423e-14	2.2792e-15
IDH2	-0.522383	13.7394	1.8221e-14	2.39696e-15
H2-AB1	-1.28141	13.734	1.84514e-14	2.42958e-15
PBX3	-0.89499	13.7278	1.87153e-14	2.46666e-15
PCK2	-1.21427	13.6921	2.03173e-14	2.68034e-15
PGM2L1	-1.27217	13.6855	2.06296e-14	2.72413e-15
NDUFS5	-0.368356	13.6776	2.10105e-14	2.77705e-15
MARCHF1	-0.701879	13.6609	2.18312e-14	2.88826e-15
UQCRC1	-0.403245	13.6455	2.26218e-14	2.99568e-15
CLASP2	-0.56893	13.6232	2.38144e-14	3.15659e-15
ATG101	-0.568319	13.6179	2.4104e-14	3.19799e-15
PPIH	-0.795034	13.6025	2.49765e-14	3.31687e-15
MFNG	-1.43395	13.6023	2.49874e-14	3.32144e-15
RFC4	-1.00042	13.5681	2.70315e-14	3.59654e-15
CMTM6	-0.551519	13.5675	2.707e-14	3.60504e-15
COX17	0.568824	13.5335	2.92725e-14	3.90263e-15
TRMT1	-0.963274	13.5335	2.92725e-14	3.90568e-15
MIIP	-1.40744	13.5168	3.04232e-14	4.06302e-15
CCDC71L	0.845864	13.5159	3.04869e-14	4.07533e-15
REX1BD	-0.414925	13.5132	3.06745e-14	4.10426e-15
WWP1	-0.908217	13.4974	3.18106e-14	4.26024e-15
KLHL5	-0.704704	13.4858	3.2672e-14	4.3797e-15
DBF4	-0.743115	13.4761	3.34092e-14	4.48269e-15
CXCL1	1.84243	13.475	3.34938e-14	4.49823e-15
SIAE	-1.44448	13.4728	3.36644e-14	4.52535e-15
LRWD1	-1.13609	13.4679	3.405e-14	4.58144e-15
MT-CO3	-0.165825	13.4614	3.45606e-14	4.65447e-15
DUSP5	0.705289	13.4452	3.58727e-14	4.83566e-15
NFU1	-0.538739	13.4421	3.61352e-14	4.87557e-15
SAMM50	-0.475208	13.4247	3.76063e-14	5.07876e-15
EIF3A	-0.269182	13.4181	3.81857e-14	5.16178e-15
RSL1D1	-0.444236	13.4171	3.82727e-14	5.18311e-15
PDS5B	-0.695429	13.4171	3.82727e-14	5.18139e-15
PLEK	0.520765	13.3981	3.99892e-14	5.42057e-15
CNN3	1.44154	13.3965	4.01317e-14	5.4449e-15
TOMM7	-0.288344	13.3914	4.06109e-14	5.515e-15
VWA8	-1.21788	13.3888	4.08511e-14	5.55272e-15
LIPA	-0.502356	13.376	4.20747e-14	5.7243e-15
ACAP2	-0.462743	13.3666	4.29896e-14	5.85415e-15
CDC45	-1.342	13.3438	4.53091e-14	6.17568e-15
TMEM106C	-1.4872	13.3424	4.5452e-14	6.20084e-15
MRPL57	-0.412371	13.3384	4.58826e-14	6.26532e-15
CKAP2L	-1.1013	13.3271	4.70858e-14	6.43551e-15
YLPM1	-0.706739	13.3269	4.71093e-14	6.44462e-15
EIF3J1	-0.378117	13.3195	4.79134e-14	6.56107e-15
MAPKAP1	-0.667066	13.3195	4.79134e-14	6.5666e-15
SDF2L1	-0.478367	13.316	4.8309e-14	6.62686e-15
RPL18	-0.176075	13.3077	4.92344e-14	6.75996e-15
PDLIM1	-0.950994	13.3067	4.9346e-14	6.78146e-15
SMDT1	-0.298637	13.2981	5.03371e-14	6.92395e-15
PRPF4B	-0.451356	13.2866	5.16855e-14	7.11589e-15
SF3B2	-0.303874	13.283	5.21183e-14	7.18199e-15
XPO1	-0.531472	13.2818	5.22661e-14	7.20889e-15
PHKB	-1.02948	13.2778	5.27427e-14	7.28122e-15
HMGN1	-0.565834	13.2626	5.463e-14	7.5486e-15
AB124611	-0.393461	13.2344	5.82951e-14	8.06232e-15
DCTPP1	-0.632863	13.2281	5.9149e-14	8.18782e-15
EIF5B	-0.313575	13.2275	5.92177e-14	8.20473e-15
CAT	-0.724403	13.2205	6.01808e-14	8.34569e-15
BOLA2	-0.322452	13.2154	6.08939e-14	8.4522e-15
HP1BP3	-0.487021	13.1981	6.33666e-14	8.80334e-15
LRRCC1	-1.28657	13.1966	6.35906e-14	8.84241e-15
NAMPT	0.818935	13.1957	6.37174e-14	8.868e-15
FKBP2	-0.368867	13.1804	6.60012e-14	9.19412e-15
APOPT1	-0.675575	13.17	6.76151e-14	9.42739e-15
FUOM	-1.07877	13.1689	6.77766e-14	9.45839e-15
TRIM28	-0.498529	13.1635	6.86335e-14	9.58655e-15
TMEM156	-1.2335	13.1485	7.10369e-14	9.93113e-15
NET1	2.20701	13.1452	7.15771e-14	1.00156e-14
TEX261	-0.477235	13.1398	7.24704e-14	1.01497e-14
LUC7L3	-0.430359	13.1079	7.80098e-14	1.09352e-14
BABAM2	-0.590425	13.0797	8.32307e-14	1.16775e-14
PIM1	0.361212	13.0794	8.32903e-14	1.16963e-14
EAR2	-1.47171	13.0746	8.42106e-14	1.1836e-14
HSD17B10	-0.534701	13.0742	8.42932e-14	1.18582e-14
NDUFS7	-0.377265	13.0707	8.49681e-14	1.19637e-14
RPN2	-0.332092	13.0628	8.65358e-14	1.21953e-14
COPS3	-0.672024	13.0562	8.78571e-14	1.23925e-14
PTS	-0.640993	13.0531	8.85007e-14	1.24943e-14
GRK5	-1.1211	13.0452	9.01103e-14	1.27328e-14
CTC1	-1.18898	13.0401	9.11746e-14	1.28946e-14
NOL10	-0.851233	13.0176	9.60341e-14	1.35939e-14
ATRNL1	-0.831454	13.0151	9.65921e-14	1.3685e-14
TMEM147	-0.515237	12.9728	1.06474e-13	1.50983e-14
ATP5F1	-0.269706	12.9542	1.11115e-13	1.57704e-14
LSM6	-0.416774	12.9525	1.11547e-13	1.58457e-14
CTPS2	-0.664121	12.9269	1.18338e-13	1.68251e-14
IFI27L2A	0.54811	12.9263	1.18497e-13	1.68625e-14
0610010K14RIK	-0.560674	12.9239	1.19145e-13	1.69697e-14
OGDH	-0.413886	12.9209	1.19981e-13	1.71037e-14
SYNE1	-1.17412	12.9197	1.20301e-13	1.71643e-14
PYGB	-0.985879	12.9134	1.22059e-13	1.74305e-14
PNKP	-0.669105	12.8815	1.31384e-13	1.87785e-14
NDUFA9	-0.559482	12.8791	1.3209e-13	1.88959e-14
TACC1	-0.372205	12.8699	1.34917e-13	1.93172e-14
REEP5	-0.241281	12.8695	1.35053e-13	1.93536e-14
TNFSF13B	-1.40358	12.857	1.38986e-13	1.99346e-14
PWP1	-1.09636	12.8484	1.4177e-13	2.03516e-14
BCL2L11	0.566696	12.8224	1.50533e-13	2.16284e-14
MOSPD3	-0.857709	12.8178	1.52136e-13	2.18778e-14
ADI1	-1.53548	12.7985	1.59044e-13	2.2891e-14
RSRC1	-0.500048	12.788	1.62927e-13	2.34703e-14
EMC2	-0.524387	12.7493	1.78127e-13	2.56821e-14
RANGAP1	-0.620506	12.7462	1.79411e-13	2.58897e-14
CHSY1	-0.699313	12.7377	1.82955e-13	2.6424e-14
FTO	-0.734356	12.7102	1.94897e-13	2.81731e-14
ABCD1	-0.659685	12.6993	1.99853e-13	2.89146e-14
MFSD6	-0.751504	12.6584	2.19606e-13	3.17999e-14
P2RY12	-1.08944	12.6464	2.25736e-13	3.2744e-14
KIF20B	-1.33154	12.6464	2.25736e-13	3.27159e-14
NHP2	-0.390927	12.6463	2.25781e-13	3.27788e-14
TMCC3	-0.913056	12.6427	2.27673e-13	3.3082e-14
SCLT1	-1.29698	12.6387	2.29749e-13	3.34124e-14
IBTK	-0.729962	12.6385	2.29875e-13	3.34594e-14
NDUFA8	-0.340757	12.6383	2.30006e-13	3.35072e-14
SERPINB8	1.25694	12.6347	2.31912e-13	3.38139e-14
EXOSC8	-0.62256	12.6258	2.36697e-13	3.45411e-14
MRPL18	-0.462131	12.6255	2.36889e-13	3.45987e-14
BUB3	-0.53838	12.6172	2.41413e-13	3.52896e-14
TRMT112	-0.398296	12.6166	2.41759e-13	3.53705e-14
ATP5H	-0.223975	12.6149	2.42713e-13	3.55404e-14
DMAC1	-0.468527	12.6043	2.48722e-13	3.64515e-14
PALD1	-1.11002	12.602	2.50037e-13	3.66754e-14
HERPUD1	-0.528385	12.5981	2.52262e-13	3.70333e-14
COG5	-0.678638	12.5846	2.60265e-13	3.82407e-14
G430095P16RIK	-1.46423	12.5839	2.60694e-13	3.83364e-14
SCAPER	-1.07876	12.5831	2.61154e-13	3.84367e-14
RAB20	0.693837	12.5813	2.62264e-13	3.86329e-14
RBBP4	-0.405663	12.5632	2.73411e-13	4.03091e-14
NR4A1	-0.546252	12.5487	2.82708e-13	4.17151e-14
HVCN1	-1.1535	12.5377	2.89963e-13	4.28219e-14
BLMH	-0.500314	12.5332	2.92927e-13	4.32961e-14
RFC5	-0.95314	12.5181	3.03333e-13	4.49102e-14
FAM53B	-1.3965	12.5181	3.03333e-13	4.49038e-14
SH2B3	-0.627416	12.4965	3.18786e-13	4.72379e-14
USP1	-0.652797	12.4787	3.32159e-13	4.9261e-14
PIGK	-0.658369	12.472	3.37318e-13	5.00683e-14
CTCF	-0.510698	12.4719	3.3739e-13	5.01212e-14
EXOC4	-0.593375	12.4687	3.39835e-13	5.05269e-14
PARP10	1.31428	12.4675	3.40766e-13	5.07079e-14
NUDC	-0.394798	12.4631	3.44275e-13	5.12732e-14
SNRPD3	-0.341573	12.4551	3.50653e-13	5.22669e-14
NDUFA5	-0.41017	12.4441	3.5968e-13	5.36574e-14
MAN2B2	-1.17915	12.431	3.70721e-13	5.53509e-14
IMP3	-0.50694	12.4162	3.83501e-13	5.73069e-14
TWISTNB	-0.53362	12.4156	3.84086e-13	5.74424e-14
POC1A	-1.49527	12.4135	3.85943e-13	5.77684e-14
NFAT5	0.635006	12.4053	3.93318e-13	5.89215e-14
ASAH1	-0.293916	12.3623	4.34175e-13	6.50964e-14
CD33	-0.703821	12.3558	4.40758e-13	6.61385e-14
ATG10	-0.976402	12.3488	4.47955e-13	6.72745e-14
MDM2	0.730654	12.3344	4.63009e-13	6.95932e-14
SLC25A37	1.05526	12.3245	4.73715e-13	7.13354e-14
HNRNPLL	-0.445527	12.3245	4.73715e-13	7.13801e-14
ACSL5	-0.497184	12.3245	4.73715e-13	7.13288e-14
PPIL1	-0.995955	12.3174	4.81456e-13	7.26067e-14
SPTBN1	-0.46771	12.3107	4.88937e-13	7.3796e-14
PTRHD1	-0.65137	12.306	4.94295e-13	7.46666e-14
OXR1	-0.615941	12.2937	5.08563e-13	7.68855e-14
PON3	-1.3242	12.2915	5.11138e-13	7.73387e-14
DDOST	-0.394288	12.2904	5.12351e-13	7.76503e-14
CPSF3	-0.686443	12.2904	5.12351e-13	7.75871e-14
MRPL16	-0.831709	12.2828	5.21459e-13	7.90958e-14
COMMD1	-0.418506	12.2716	5.35003e-13	8.12172e-14
RBKS	-0.96185	12.2506	5.61574e-13	8.5321e-14
BANF1	-0.368487	12.2434	5.7093e-13	8.68139e-14
CD53	0.443639	12.2284	5.91068e-13	8.995e-14
NDUFS8	-0.387625	12.2243	5.96592e-13	9.08652e-14
CNPY3	-0.487089	12.2207	6.01541e-13	9.17162e-14
FCNB	-1.46487	12.2207	6.01541e-13	9.17695e-14
EIF4G3	-0.394721	12.1959	6.36961e-13	9.72526e-14
INTS6L	-0.793692	12.1779	6.63963e-13	1.01458e-13
XDH	-0.457085	12.1756	6.67393e-13	1.02066e-13
WDFY2	-0.620633	12.1747	6.68774e-13	1.02361e-13
TPP1	-0.491928	12.1685	6.78457e-13	1.03989e-13
CDK4	-0.519019	12.1685	6.78457e-13	1.04013e-13
WDR62	-1.325	12.1628	6.87388e-13	1.05468e-13
ATM	-1.38563	12.1594	6.92763e-13	1.06379e-13
SLC8A1	-0.577747	12.1567	6.97106e-13	1.07133e-13
RPS3	-0.184592	12.1506	7.07037e-13	1.08748e-13
SDCCAG8	-0.732582	12.1456	7.15097e-13	1.10077e-13
PSAP	-0.206668	12.1374	7.28745e-13	1.12269e-13
MYO7A	-1.1571	12.1364	7.30391e-13	1.12614e-13
AAMDC	-1.18082	12.1162	7.65178e-13	1.18073e-13
TM6SF1	-0.316112	12.1069	7.81726e-13	1.20724e-13
ARHGEF10L	-0.552338	12.0979	7.98169e-13	1.23363e-13
POT1B	-1.00869	12.0952	8.03064e-13	1.2422e-13
HMBS	-0.836668	12.089	8.14663e-13	1.26116e-13
TRIM24	-1.10626	12.0659	8.5917e-13	1.33114e-13
EIF1	0.314785	12.0424	9.06928e-13	1.40627e-13
RPIA	-0.994867	12.0366	9.19237e-13	1.4265e-13
MYO1G	-0.538139	12.0179	9.59585e-13	1.49031e-13
ERG28	-0.696552	12.0048	9.89109e-13	1.5374e-13
P2RX7	-0.982809	12.0013	9.96916e-13	1.55079e-13
ATP5G3	-0.264845	11.9752	1.05874e-12	1.64829e-13
SESN2	-0.947249	11.9702	1.0709e-12	1.66856e-13
MRPL40	-0.71737	11.9658	1.08185e-12	1.68697e-13
TTC39B	0.936531	11.9563	1.10576e-12	1.72563e-13
NSMCE4A	-0.518434	11.9465	1.13101e-12	1.76645e-13
MMP14	0.587592	11.9388	1.15143e-12	1.79978e-13
CCT4	-0.302326	11.8975	1.26625e-12	1.98084e-13
RPLP0	-0.172331	11.8939	1.27671e-12	1.9988e-13
DARS	-0.564255	11.8825	1.31059e-12	2.05348e-13
EIF4EBP1	0.86913	11.8722	1.34224e-12	2.10475e-13
COMMD10	-0.754651	11.8687	1.35294e-12	2.12321e-13
PCBD2	-0.540667	11.8686	1.35325e-12	2.12539e-13
MS4A4C	0.912351	11.854	1.39955e-12	2.20145e-13
S100A1	-0.464649	11.854	1.39955e-12	2.20161e-13
GSTO1	-0.485129	11.8248	1.49688e-12	2.35659e-13
SRGAP2	-0.451442	11.8145	1.53294e-12	2.4165e-13
ECT2	-1.31196	11.8145	1.53294e-12	2.4172e-13
GDA	-0.691601	11.8094	1.55078e-12	2.44728e-13
GALK2	-0.655552	11.8026	1.57548e-12	2.48822e-13
CETN3	-0.433912	11.8016	1.57924e-12	2.49613e-13
SNHG6	-0.609503	11.7935	1.60881e-12	2.54641e-13
ACYP1	-0.952934	11.7935	1.60881e-12	2.5469e-13
FOSB	-0.431477	11.7646	1.71953e-12	2.72433e-13
TMEM256	-0.300372	11.7415	1.81354e-12	2.87554e-13
NPM3	-0.507301	11.7315	1.85557e-12	2.9445e-13
RPA2	-0.992414	11.7304	1.86037e-12	2.95444e-13
CLTA	-0.261139	11.7301	1.86151e-12	2.95859e-13
PLAC8	0.676324	11.7232	1.89144e-12	3.00852e-13
ME2	-0.542147	11.7062	1.96696e-12	3.1311e-13
CUEDC2	-0.352117	11.6972	2.0083e-12	3.19942e-13
GTF3A	-0.630868	11.6945	2.02085e-12	3.22195e-13
MRPL48	-0.553138	11.688	2.05093e-12	3.27247e-13
CLEC10A	-1.44123	11.6861	2.06013e-12	3.28972e-13
PPP6R1	-0.462284	11.6819	2.0801e-12	3.32421e-13
TNFRSF23	2.26475	11.6744	2.11653e-12	3.38507e-13
GALNT1	-0.391537	11.6649	2.16337e-12	3.46269e-13
GAMT	-1.0183	11.6608	2.18355e-12	3.49772e-13
SIK2	-0.603148	11.6574	2.20083e-12	3.52816e-13
ATP5J	-0.244131	11.6531	2.22276e-12	3.56609e-13
PABPC4	-0.727699	11.6513	2.23223e-12	3.58408e-13
NOL7	-0.318717	11.6389	2.29646e-12	3.69265e-13
SORD	-1.11519	11.6389	2.29646e-12	3.69295e-13
POLR2E	-0.421713	11.6377	2.30298e-12	3.7063e-13
SNX5	-0.384608	11.637	2.30677e-12	3.7153e-13
THRAP3	-0.318525	11.6354	2.3151e-12	3.7316e-13
EBPL	-0.920192	11.6338	2.32374e-12	3.74843e-13
USP8	-0.428446	11.6303	2.34285e-12	3.7822e-13
CDC37	-0.29255	11.6274	2.35832e-12	3.81011e-13
SLC10A7	-0.783858	11.6119	2.44389e-12	3.95141e-13
ATP5B	-0.280392	11.6087	2.46219e-12	3.98408e-13
MSN	0.351072	11.6042	2.48759e-12	4.02829e-13
PACS1	-0.779416	11.5969	2.5298e-12	4.09981e-13
PRDM1	0.900618	11.5872	2.5872e-12	4.19607e-13
ZFP91	-0.277663	11.5778	2.64357e-12	4.2908e-13
FPR2	1.43329	11.558	2.767e-12	4.49459e-13
AI506816	-0.478234	11.5553	2.78422e-12	4.52605e-13
IFI213	1.76896	11.5528	2.80057e-12	4.55614e-13
IL1A	2.5198	11.5524	2.80254e-12	4.56284e-13
TUBG1	-1.16341	11.543	2.86413e-12	4.6667e-13
SLC25A4	-0.359354	11.52	3.01986e-12	4.92421e-13
HTRA2	-0.711764	11.515	3.05488e-12	4.98515e-13
TERF2	-0.984452	11.4986	3.17282e-12	5.18157e-13
MRPS9	-0.593801	11.4803	3.30874e-12	5.40768e-13
NCOA7	-0.713299	11.4793	3.31649e-12	5.4245e-13
ZFP706	-0.314574	11.4573	3.48899e-12	5.711e-13
SMAP2	-0.408517	11.4524	3.52878e-12	5.78055e-13
FNIP2	0.855033	11.4486	3.55983e-12	5.83586e-13
MRPL2	-0.559515	11.4454	3.58577e-12	5.88287e-13
MRPL51	-0.428982	11.4238	3.76849e-12	6.18735e-13
MRPL35	-0.540838	11.4198	3.80365e-12	6.25459e-13
SGF29	-1.04192	11.4198	3.80365e-12	6.25208e-13
ARPC5L	-0.489307	11.4165	3.83301e-12	6.30766e-13
APOE	-1.33239	11.4041	3.94398e-12	6.49522e-13
GPX3	-1.30586	11.395	4.02685e-12	6.63672e-13
PHLDA1	0.914064	11.3869	4.10271e-12	6.76688e-13
GRCC10	-0.317652	11.3778	4.1897e-12	6.91561e-13
DDB1	-0.396094	11.3607	4.3586e-12	7.19984e-13
NFIC	-0.543326	11.3151	4.8402e-12	8.00144e-13
SCFD2	-0.949165	11.3124	4.87043e-12	8.0575e-13
SF3B5	-0.295982	11.3123	4.87196e-12	8.06612e-13
SELPLG	-0.31129	11.2981	5.03436e-12	8.34129e-13
COX16	-0.342329	11.2812	5.23415e-12	8.67886e-13
TAF15	-0.505417	11.2792	5.25776e-12	8.72458e-13
BSCL2	-0.434666	11.2788	5.26226e-12	8.73862e-13
SLFN4	1.99183	11.2768	5.28681e-12	8.79262e-13
OXCT1	-0.478215	11.2768	5.28681e-12	8.79051e-13
MBTD1	-0.445204	11.274	5.32144e-12	8.85687e-13
VRK3	-0.664602	11.2644	5.43995e-12	9.06091e-13
CBX1	-0.510728	11.2639	5.44648e-12	9.07861e-13
ARL6IP1	-0.402472	11.2627	5.46126e-12	9.11007e-13
FAM111A	-0.494694	11.2587	5.51151e-12	9.20079e-13
LAGE3	-0.585457	11.2586	5.51318e-12	9.21046e-13
NEDD1	-1.23212	11.2549	5.56078e-12	9.29694e-13
GNG10	-0.347007	11.2478	5.65145e-12	9.45559e-13
MT-ND4L	-0.317398	11.2443	5.69717e-12	9.53922e-13
ELL2	0.573152	11.2443	5.69724e-12	9.54647e-13
UBA52	-0.240065	11.2316	5.86663e-12	9.83762e-13
API5	-0.365769	11.2267	5.93277e-12	9.95596e-13
SWI5	-0.292288	11.2169	6.06913e-12	1.01924e-12
UBALD1	-0.705717	11.2099	6.16768e-12	1.03656e-12
POC1B	-0.978543	11.202	6.28023e-12	1.05626e-12
DUSP1	0.35159	11.1898	6.45916e-12	1.08716e-12
EXOC6	-0.691209	11.1815	6.58359e-12	1.10893e-12
OGFRL1	-0.40844	11.1801	6.605e-12	1.11336e-12
ZFHX3	-0.475401	11.1777	6.64132e-12	1.12031e-12
CUTA	-0.3029	11.1641	6.85408e-12	1.15706e-12
GM10076	-0.336812	11.1602	6.91566e-12	1.16832e-12
SLC22A15	-0.957544	11.1453	7.15725e-12	1.21003e-12
ERRFI1	1.05101	11.1366	7.30099e-12	1.23524e-12
CD2AP	-0.409965	11.1355	7.31937e-12	1.23927e-12
LARP4	-0.349245	11.1341	7.34273e-12	1.24414e-12
FLOT2	-0.515391	11.1267	7.47017e-12	1.26667e-12
GRAMD1A	-0.657648	11.114	7.69158e-12	1.30517e-12
GLRX3	-0.346588	11.1114	7.73698e-12	1.31385e-12
DHRS4	-0.819077	11.107	7.81628e-12	1.32829e-12
IMMP1L	-0.744373	11.1012	7.9215e-12	1.34716e-12
ZDHHC3	-0.554385	11.0984	7.97346e-12	1.35699e-12
ATRX	-0.284538	11.0887	8.15334e-12	1.38863e-12
LIFR	-0.998185	11.0802	8.31413e-12	1.41705e-12
RTRAF	-0.289605	11.0779	8.35721e-12	1.42544e-12
SLC39A14	0.856642	11.0632	8.64576e-12	1.47574e-12
RAB11FIP5	-0.939998	11.0631	8.6478e-12	1.47717e-12
PRKAR2A	-0.608469	11.0528	8.85592e-12	1.51382e-12
GSN	0.572029	11.0398	9.12354e-12	1.56071e-12
GPR65	-0.486639	11.0332	9.26375e-12	1.58585e-12
NOS2	2.65171	11.0309	9.31268e-12	1.5954e-12
ARHGAP22	-0.882284	11.0253	9.43311e-12	1.61721e-12
ATIC	-0.662675	11.0076	9.82744e-12	1.68604e-12
PSMB1	-0.247052	11.0016	9.96373e-12	1.71067e-12
ST3GAL2	-1.18265	10.9972	1.00637e-11	1.72908e-12
HK3	0.934761	10.9946	1.01251e-11	1.74091e-12
CHEK2	-1.38816	10.9755	1.05814e-11	1.82067e-12
TRIM35	-0.846413	10.9464	1.13146e-11	1.94826e-12
TMEM141	-0.79501	10.9372	1.15562e-11	1.9913e-12
NASP	-0.470773	10.9271	1.1829e-11	2.03979e-12
CD24A	1.2403	10.9132	1.22119e-11	2.10734e-12
ARL6IP4	-0.476224	10.8994	1.26079e-11	2.17726e-12
PIK3CG	-0.641743	10.8939	1.27675e-11	2.20641e-12
FAM174A	-0.412292	10.8931	1.27909e-11	2.21206e-12
MT-ATP6	-0.155592	10.8898	1.28894e-11	2.2307e-12
DBNL	-0.359341	10.8865	1.29867e-11	2.24916e-12
MRPS16	-0.369861	10.8856	1.30149e-11	2.25567e-12
GBP5	1.61374	10.8815	1.31365e-11	2.28004e-12
LTN1	-0.782077	10.8815	1.31365e-11	2.27848e-12
ANXA6	-0.464507	10.8705	1.34732e-11	2.34017e-12
CLEC4A1	-0.356831	10.8571	1.38961e-11	2.41535e-12
FKBP3	-0.395904	10.8395	1.44694e-11	2.51681e-12
LY9	-1.00562	10.8377	1.45314e-11	2.52941e-12
KXD1	-0.45837	10.8372	1.45465e-11	2.53386e-12
TRERF1	-0.792156	10.8369	1.45591e-11	2.53788e-12
ARAP1	-0.430049	10.8338	1.46629e-11	2.5578e-12
FANCE	-1.21969	10.8316	1.47364e-11	2.57247e-12
NONO	-0.314859	10.8236	1.50115e-11	2.62237e-12
H2-DMB1	-0.578039	10.8061	1.56284e-11	2.7321e-12
IFI209	1.25846	10.8054	1.5653e-11	2.73835e-12
MAD1L1	-0.847613	10.8033	1.57286e-11	2.75354e-12
SLC39A11	-0.859883	10.7964	1.59794e-11	2.79945e-12
FKBP4	-0.488449	10.7948	1.60403e-11	2.81212e-12
GKAP1	-1.14472	10.7939	1.60727e-11	2.81981e-12
UBR7	-0.895248	10.765	1.71809e-11	3.01638e-12
NACC2	-1.26217	10.7591	1.74132e-11	3.05935e-12
CLINT1	-0.361193	10.7572	1.74903e-11	3.07508e-12
YPEL3	-0.396936	10.7545	1.75976e-11	3.09614e-12
TFDP2	-1.26148	10.7316	1.85536e-11	3.26667e-12
DUSP22	-0.647596	10.727	1.87483e-11	3.30327e-12
SDHD	-0.366264	10.7251	1.88302e-11	3.32007e-12
H2-KE6	-0.942187	10.7228	1.89302e-11	3.34006e-12
GNGT2	-0.47021	10.7071	1.96282e-11	3.46568e-12
ITPR1	-0.47036	10.7042	1.97613e-11	3.49165e-12
MSH2	-1.20091	10.6849	2.06565e-11	3.6524e-12
SNRPB	-0.265371	10.6812	2.0836e-11	3.68935e-12
DOCK11	-0.471099	10.6812	2.0836e-11	3.68793e-12
RNASE6	-0.757568	10.6731	2.12262e-11	3.76109e-12
CSE1L	-0.573327	10.6614	2.18091e-11	3.86711e-12
NUP160	-0.872248	10.6587	2.19425e-11	3.89351e-12
HUWE1	-0.336955	10.6571	2.20257e-11	3.91103e-12
HSCB	-0.77343	10.6357	2.3139e-11	4.1116e-12
PTP4A2	-0.211394	10.6349	2.31792e-11	4.12164e-12
MTR	-0.686837	10.6203	2.39708e-11	4.2654e-12
THAP11	-1.01023	10.6117	2.44497e-11	4.35368e-12
FAM217B	-0.885933	10.6041	2.48803e-11	4.43346e-12
SLC25A16	-1.10105	10.5902	2.56917e-11	4.58126e-12
TNS3	0.743276	10.5736	2.66913e-11	4.76285e-12
DOP1A	-0.945371	10.5729	2.67345e-11	4.7739e-12
COQ7	-0.726337	10.5721	2.67867e-11	4.78656e-12
MDN1	-0.63798	10.571	2.68547e-11	4.80208e-12
NAA60	-0.617655	10.5467	2.8398e-11	5.08159e-12
FGFR2	0.670112	10.5422	2.86972e-11	5.13873e-12
ANKHD1	-0.451351	10.5395	2.88712e-11	5.17349e-12
RAD50	-0.700133	10.5341	2.92321e-11	5.24182e-12
SRSF1	-0.44621	10.534	2.92434e-11	5.2475e-12
RALBP1	-0.326867	10.5251	2.98464e-11	5.35945e-12
MMUT	-1.17981	10.5133	3.06712e-11	5.51139e-12
TCF7L2	0.762476	10.5057	3.12138e-11	5.61279e-12
WDFY4	-0.453441	10.4934	3.21078e-11	5.77757e-12
GLE1	-0.81617	10.4889	3.24406e-11	5.84149e-12
PLXND1	-0.552656	10.4883	3.24864e-11	5.8538e-12
WDFY3	-0.444665	10.4775	3.33075e-11	6.00594e-12
NADK	-0.382947	10.4748	3.35098e-11	6.0466e-12
DHX9	-0.3945	10.4668	3.41322e-11	6.16318e-12
DMXL1	-0.583669	10.4575	3.48777e-11	6.30214e-12
COX20	-0.539997	10.4538	3.51748e-11	6.36022e-12
CDK5RAP2	-0.890673	10.4472	3.57086e-11	6.46121e-12
GBP4	1.49977	10.447	3.5724e-11	6.46846e-12
STARD9	-0.618136	10.4299	3.71648e-11	6.73399e-12
FCHSD2	-0.861876	10.4211	3.7922e-11	6.87595e-12
XPO4	-0.747955	10.4112	3.87997e-11	7.03994e-12
EMC10	-0.35073	10.4037	3.94695e-11	7.16641e-12
YARS	-0.837709	10.39	4.07382e-11	7.40184e-12
SH3BP1	-0.479462	10.3869	4.10331e-11	7.46056e-12
LARP7	-0.542183	10.3784	4.18436e-11	7.61316e-12
TMEM71	-1.03639	10.3768	4.19905e-11	7.64514e-12
COPG2	-0.624861	10.3693	4.27225e-11	7.78376e-12
NDUFB3	-0.27717	10.3679	4.28666e-11	7.81536e-12
MYBBP1A	-0.505	10.3635	4.33013e-11	7.90004e-12
UCHL5	-0.460085	10.3576	4.389e-11	8.01293e-12
VDAC3	-0.308698	10.356	4.40595e-11	8.04938e-12
USF1	-0.74221	10.3421	4.54893e-11	8.32767e-12
N6AMT1	-1.03919	10.3421	4.54893e-11	8.32747e-12
RTTN	-1.13139	10.3421	4.54893e-11	8.31822e-12
GM26917	-0.456732	10.3311	4.66523e-11	8.5464e-12
BCKDK	-0.742328	10.3264	4.71637e-11	8.646e-12
CSGALNACT2	-0.586684	10.3176	4.81308e-11	8.82929e-12
LCN2	-0.86911	10.3162	4.82861e-11	8.86382e-12
SLC29A1	-0.743637	10.3009	5.00105e-11	9.18663e-12
USP14	-0.4632	10.3006	5.00548e-11	9.20102e-12
SYNRG	-0.671676	10.2919	5.10599e-11	9.39215e-12
ZCCHC17	-0.483831	10.2914	5.1116e-11	9.40886e-12
GATD1	-0.752722	10.2888	5.14324e-11	9.47355e-12
CSK	-0.353208	10.2738	5.32309e-11	9.81146e-12
DEGS1	-0.336882	10.2706	5.36236e-11	9.89056e-12
GDPD3	-0.798113	10.2522	5.59443e-11	1.03256e-11
FNBP1	-0.385921	10.2479	5.65018e-11	1.04356e-11
STRAP	-0.371968	10.2473	5.65842e-11	1.04579e-11
EIF4A3	-0.417733	10.2451	5.68745e-11	1.05186e-11
TLE1	-0.652822	10.2435	5.70843e-11	1.05646e-11
NDUFAB1	-0.321757	10.2407	5.74465e-11	1.06388e-11
RUNX3	0.523152	10.2365	5.80084e-11	1.07501e-11
SLC1A5	-0.656135	10.2123	6.13398e-11	1.13751e-11
EIF4B	-0.300365	10.2018	6.28383e-11	1.16609e-11
SUPT3	-0.987945	10.1997	6.31378e-11	1.17244e-11
USP5	-0.602794	10.1974	6.34782e-11	1.17955e-11
ASXL2	-0.477838	10.1946	6.38886e-11	1.18798e-11
LRP1	0.428242	10.1942	6.39484e-11	1.18989e-11
GUK1	-0.574154	10.1855	6.52398e-11	1.21473e-11
TGFB1	0.580148	10.1758	6.67182e-11	1.24309e-11
GPX4	-0.21009	10.1735	6.70592e-11	1.25028e-11
CTSH	-0.205456	10.172	6.72906e-11	1.25544e-11
USP36	-0.673847	10.1657	6.82828e-11	1.27481e-11
LBP	-1.27195	10.1451	7.16025e-11	1.33768e-11
DIP2C	-1.00593	10.1418	7.21501e-11	1.34881e-11
ZBTB20	-0.575733	10.1371	7.29256e-11	1.36422e-11
RBMS1	0.413439	10.1245	7.50815e-11	1.40549e-11
VPS28	-0.335321	10.1239	7.51767e-11	1.40821e-11
ATG3	-0.326073	10.1046	7.86042e-11	1.4734e-11
PPM1G	-0.406292	10.0993	7.95522e-11	1.49216e-11
DGKD	-0.368706	10.0976	7.98654e-11	1.49904e-11
C1QBP	-0.42958	10.0961	8.01475e-11	1.50533e-11
YEATS4	-0.39349	10.0918	8.09429e-11	1.52128e-11
RPL22L1	-0.239836	10.089	8.14778e-11	1.53236e-11
ARRB2	-0.393414	10.0742	8.42986e-11	1.58646e-11
ATOX1	0.394195	10.0741	8.43048e-11	1.58763e-11
CAPZB	-0.183988	10.0695	8.52049e-11	1.60565e-11
DDX24	-0.301562	10.0616	8.67776e-11	1.63637e-11
CBX5	-0.592771	10.0521	8.87011e-11	1.67486e-11
GTF2I	-0.64364	10.0521	8.87011e-11	1.67484e-11
SERP1	-0.255163	10.0515	8.88122e-11	1.67807e-11
AY036118	0.392562	10.0393	9.135e-11	1.72716e-11
POLR3C	-0.624574	10.029	9.35316e-11	1.76958e-11
SLFN1	1.35207	10.009	9.79385e-11	1.85418e-11
HERC1	-0.422602	10.0018	9.95952e-11	1.88679e-11
ZRANB3	-1.30226	9.99877	1.00284e-10	1.90109e-11
5530601H04RIK	-1.09724	9.98557	1.03378e-10	1.96104e-11
IRAK2	0.670309	9.98101	1.0447e-10	1.98306e-11
EHMT2	-0.476246	9.9663	1.08069e-10	2.05274e-11
SERHL	-0.840644	9.9639	1.08667e-10	2.06545e-11
MRPS17	-0.430083	9.96226	1.09078e-10	2.07511e-11
DCPS	-0.708403	9.96226	1.09078e-10	2.076e-11
MYO1E	0.559245	9.95356	1.11285e-10	2.11938e-11
NAGPA	-0.630884	9.93522	1.16086e-10	2.21226e-11
H2AC20	-1.18156	9.93037	1.17391e-10	2.2386e-11
NUP153	-0.466295	9.92759	1.18145e-10	2.25445e-11
CHCHD5	-0.910522	9.91246	1.22332e-10	2.33589e-11
SASS6	-0.969442	9.90837	1.23489e-10	2.35952e-11
SNRPA1	-0.428154	9.90447	1.24602e-10	2.38236e-11
CDC42EP4	1.24219	9.89168	1.28328e-10	2.45519e-11
NPC2	0.322878	9.87836	1.32325e-10	2.53405e-11
PIGQ	-1.00391	9.87836	1.32325e-10	2.53497e-11
BLOC1S1	-0.473736	9.8771	1.32709e-10	2.54398e-11
MSL3	-0.631681	9.82699	1.4894e-10	2.857e-11
APRT	0.378987	9.82666	1.49053e-10	2.86102e-11
RAP2B	0.693995	9.82585	1.49332e-10	2.86825e-11
PABPC1	-0.155079	9.8182	1.51985e-10	2.92111e-11
STAT1	0.820404	9.81574	1.52847e-10	2.93959e-11
PIGT	-0.391402	9.80162	1.57899e-10	3.03873e-11
AK2	-0.342435	9.79698	1.59597e-10	3.07339e-11
ARID1B	-0.439935	9.79386	1.60744e-10	3.0975e-11
ESYT1	-0.38422	9.79268	1.61185e-10	3.10801e-11
DNAJC7	-0.381047	9.79212	1.61392e-10	3.11402e-11
ID2	0.589837	9.76841	1.70448e-10	3.29088e-11
SNX24	-0.849858	9.76763	1.70753e-10	3.2989e-11
UBALD2	-0.306193	9.76706	1.70978e-10	3.3054e-11
BCAP31	-0.29467	9.76476	1.71884e-10	3.32505e-11
UCP2	-0.139723	9.7594	1.74022e-10	3.36858e-11
UXS1	-0.69808	9.75873	1.74289e-10	3.37594e-11
FOXK1	-0.927534	9.75451	1.75992e-10	3.41113e-11
HIGD2A	-0.325125	9.73598	1.83663e-10	3.5621e-11
POLB	-0.465153	9.72521	1.88274e-10	3.65388e-11
SNRPD1	-0.343149	9.72084	1.90177e-10	3.69319e-11
ADIPOR1	-0.260894	9.71987	1.90602e-10	3.70383e-11
DIS3L2	-0.786012	9.71908	1.90951e-10	3.71299e-11
SH3KBP1	-0.28744	9.71827	1.91307e-10	3.72231e-11
IKBKB	-0.345338	9.70963	1.95151e-10	3.79955e-11
WASHC2	-0.352386	9.7089	1.9548e-10	3.8084e-11
SGK3	-0.377169	9.69789	2.005e-10	3.90871e-11
LYST	-0.527814	9.69599	2.01379e-10	3.92837e-11
ELF2	-0.361085	9.69548	2.01615e-10	3.93549e-11
ANLN	-1.00298	9.69194	2.03263e-10	3.9702e-11
SSB	-0.247272	9.69048	2.03948e-10	3.98613e-11
IGF2R	1.11019	9.68873	2.0477e-10	4.00475e-11
TTF2	-1.17075	9.68351	2.07249e-10	4.05583e-11
NABP2	-0.53581	9.68214	2.07902e-10	4.07122e-11
BRD7	-0.366826	9.6813	2.08306e-10	4.08172e-11
VAV2	-1.1158	9.67306	2.12296e-10	4.16257e-11
PLXNC1	-0.539501	9.67224	2.12698e-10	4.17311e-11
TIMM21	-1.0647	9.66703	2.15262e-10	4.22611e-11
RB1	-0.456686	9.65865	2.19457e-10	4.3112e-11
NAV1	-0.639875	9.65253	2.22571e-10	4.37517e-11
RGL1	0.964992	9.65236	2.22657e-10	4.37963e-11
BTG2	-0.34781	9.65097	2.23372e-10	4.3965e-11
TAX1BP1	0.492026	9.64735	2.2524e-10	4.4383e-11
SMC5	-0.502466	9.64735	2.2524e-10	4.4389e-11
SAAL1	-1.12793	9.64611	2.25884e-10	4.45441e-11
ISOC1	-0.582285	9.63686	2.30749e-10	4.55323e-11
PIGYL	-0.676544	9.63387	2.32342e-10	4.59009e-11
RFC3	-0.813099	9.63387	2.32342e-10	4.59048e-11
HELZ2	1.11394	9.62865	2.35154e-10	4.64898e-11
HINT3	-0.775002	9.61871	2.40598e-10	4.7596e-11
DDX1	-0.500759	9.6182	2.40879e-10	4.76817e-11
FUCA2	-0.378166	9.61724	2.41414e-10	4.78179e-11
ANG	-0.867393	9.61145	2.44655e-10	4.84904e-11
KRT8	0.701549	9.60672	2.4733e-10	4.90588e-11
H1F2	-0.47888	9.60672	2.4733e-10	4.90826e-11
EIF4G2	-0.183249	9.59461	2.54328e-10	5.0503e-11
GLOD4	-0.530509	9.59443	2.54434e-10	5.05559e-11
BRCC3	-0.672931	9.59245	2.55593e-10	5.08182e-11
PLK1	-1.23215	9.59044	2.56781e-10	5.10864e-11
SLFN5	1.12671	9.58763	2.58448e-10	5.14519e-11
SLC35C1	-0.866874	9.58763	2.58448e-10	5.14828e-11
LASP1	0.62693	9.58195	2.6185e-10	5.21931e-11
LRCH4	-0.465899	9.5738	2.66811e-10	5.32154e-11
GBP9	1.47698	9.57182	2.68029e-10	5.34918e-11
STRADA	-1.13447	9.56793	2.70438e-10	5.40063e-11
BATF	-0.856155	9.56246	2.73866e-10	5.47253e-11
CBL	-0.316722	9.55652	2.77636e-10	5.55133e-11
RAPGEF6	-0.442195	9.54882	2.82607e-10	5.65427e-11
TAOK3	-0.273143	9.54286	2.86511e-10	5.73596e-11
SIN3A	-0.625589	9.53601	2.91064e-10	5.83074e-11
KMT2C	-0.371096	9.53157	2.94058e-10	5.8944e-11
EPN1	-0.265985	9.53067	2.94666e-10	5.91027e-11
SAMD9L	1.23406	9.52647	2.97528e-10	5.97139e-11
EIF2S2	-0.209782	9.52458	2.98825e-10	6.00129e-11
CCT6A	-0.245031	9.52458	2.98825e-10	6.0049e-11
GPD1L	-0.873721	9.52374	2.99404e-10	6.02027e-11
MIR22HG	0.586597	9.5156	3.05073e-10	6.13807e-11
SNRPD2	-0.227388	9.5092	3.09597e-10	6.23298e-11
SRSF10	-0.419061	9.49972	3.16435e-10	6.3746e-11
HPS3	-0.606944	9.48321	3.28692e-10	6.62562e-11
GCH1	0.626828	9.47904	3.31864e-10	6.69786e-11
TMEM160	-0.226171	9.47904	3.31864e-10	6.69432e-11
RPS14	-0.123168	9.47775	3.3285e-10	6.72193e-11
SLC44A2	-0.621315	9.46462	3.43069e-10	6.93259e-11
IFI206	1.896	9.45733	3.48878e-10	7.05434e-11
DHFR	-1.01791	9.45689	3.49229e-10	7.06581e-11
FBXL17	-0.601591	9.45643	3.49603e-10	7.07773e-11
SMIM27	-0.840322	9.44547	3.58531e-10	7.26297e-11
MT-ND5	-0.187711	9.43885	3.64039e-10	7.37912e-11
SRSF6	-0.28341	9.43747	3.65197e-10	7.40714e-11
MRPL52	0.427369	9.43581	3.66596e-10	7.44011e-11
NDUFV2	-0.291386	9.43523	3.67089e-10	7.45471e-11
ITPR2	-0.542792	9.43027	3.71305e-10	7.54495e-11
ALYREF	-0.344155	9.42248	3.78026e-10	7.68626e-11
KLF2	-0.665213	9.41994	3.80239e-10	7.73601e-11
FAM172A	-0.440887	9.41074	3.88384e-10	7.90658e-11
SPATA5	-0.634082	9.40567	3.92947e-10	8.00438e-11
ITM2C	-0.320768	9.39494	4.02771e-10	8.20953e-11
MYO9A	-0.544401	9.3869	4.10299e-10	8.36812e-11
NOP58	-0.378236	9.36552	4.30999e-10	8.79568e-11
ADPGK	-0.671852	9.36331	4.33205e-10	8.84612e-11
CTDSP1	-0.534287	9.36289	4.33618e-10	8.85998e-11
MRPL24	-0.357835	9.36035	4.36165e-10	8.91746e-11
QK	-0.243105	9.35628	4.40272e-10	9.00693e-11
CYP4F16	-0.72357	9.35041	4.4626e-10	9.13503e-11
SETX	-0.488236	9.33233	4.65233e-10	9.52922e-11
TM9SF2	-0.316578	9.32954	4.68231e-10	9.59648e-11
MAN1B1	-0.621237	9.31441	4.84834e-10	9.94282e-11
CBFA2T3	-0.872574	9.31293	4.8649e-10	9.98287e-11
RNF213	0.93963	9.29099	5.11698e-10	1.05065e-10
PNRC1	0.486149	9.28877	5.14313e-10	1.05667e-10
HIKESHI	-0.559438	9.28205	5.22338e-10	1.07381e-10
RNF19B	0.68372	9.28136	5.23168e-10	1.07617e-10
ABHD17A	-0.370149	9.27106	5.35729e-10	1.10335e-10
ITPRIPL1	-1.19483	9.27106	5.35729e-10	1.10285e-10
USP48	-0.582406	9.27087	5.35952e-10	1.10447e-10
NOL11	-0.628937	9.26038	5.49057e-10	1.13217e-10
NDUFB4	-0.267936	9.25108	5.60948e-10	1.15739e-10
GADD45B	0.59494	9.24354	5.70766e-10	1.17836e-10
SERPINB6A	-0.695384	9.23586	5.8095e-10	1.20011e-10
PRCP	-0.289551	9.22833	5.91106e-10	1.22183e-10
OXA1L	-0.63521	9.22257	5.99004e-10	1.23891e-10
MEAF6	-0.672026	9.21116	6.14951e-10	1.27266e-10
SMC3	-0.436053	9.20221	6.27748e-10	1.29993e-10
LATS2	-0.413805	9.19856	6.33056e-10	1.31171e-10
PSMA7	-0.208667	9.1912	6.43876e-10	1.33493e-10
ABCA3	-0.61805	9.1889	6.47297e-10	1.34284e-10
SLIRP	-0.342619	9.18728	6.49708e-10	1.34865e-10
SRXN1	0.947077	9.18507	6.53018e-10	1.35634e-10
LAP3	-0.591919	9.17399	6.699e-10	1.39224e-10
SCP2	-0.196347	9.17396	6.69943e-10	1.39359e-10
WASHC3	-0.490357	9.17396	6.69943e-10	1.394e-10
KLF13	-0.252515	9.17224	6.72609e-10	1.40039e-10
ABCC1	0.75717	9.16044	6.91135e-10	1.43983e-10
FNDC3A	0.665876	9.15597	6.98283e-10	1.45559e-10
CACYBP	-0.341579	9.14656	7.1358e-10	1.48837e-10
TIMM10B	-0.270754	9.14628	7.14039e-10	1.49022e-10
PROS1	-0.819443	9.14051	7.23581e-10	1.51104e-10
EBP	-0.350089	9.12609	7.48007e-10	1.56299e-10
CYB5A	-0.302514	9.11553	7.6642e-10	1.60242e-10
RFWD3	-0.662402	9.09958	7.95092e-10	1.66336e-10
EMC1	-0.572162	9.09645	8.00846e-10	1.6764e-10
MT-CO2	-0.120578	9.09218	8.08767e-10	1.69399e-10
WASF2	-0.246708	9.08626	8.1987e-10	1.71827e-10
FAM117A	-1.22711	9.0843	8.23574e-10	1.72707e-10
PSMD6	-0.339679	9.08138	8.29119e-10	1.73973e-10
LGALS3BP	-0.483449	9.07567	8.40093e-10	1.76381e-10
P2RX4	-0.404947	9.07135	8.485e-10	1.78252e-10
KMT5C	-0.945239	9.06855	8.53988e-10	1.79512e-10
OASL1	1.6665	9.06436	8.6227e-10	1.8136e-10
PSMG2	-0.778247	9.05518	8.8068e-10	1.85342e-10
UQCR10	-0.213665	9.0497	8.91858e-10	1.87807e-10
SEC14L1	-0.487414	9.03044	9.32306e-10	1.96441e-10
PRKCE	-0.781066	9.02796	9.37656e-10	1.97685e-10
RFLNB	-1.19771	9.02277	9.4891e-10	2.00177e-10
RPP30	-0.67382	9.02195	9.50709e-10	2.00675e-10
EBI3	-0.844284	9.01672	9.62234e-10	2.03228e-10
XPA	-0.675338	9.01307	9.70355e-10	2.05064e-10
THOC7	-0.349291	9.01065	9.75783e-10	2.06334e-10
ACO2	-0.323374	9.00165	9.96197e-10	2.10775e-10
NUBP2	-0.575096	8.99639	1.00835e-09	2.13472e-10
E2F3	-0.819291	8.9921	1.01836e-09	2.15719e-10
CHMP4B	0.49677	8.98369	1.03826e-09	2.20064e-10
NUDT21	-0.324542	8.96775	1.07708e-09	2.28426e-10
UGGT1	-0.367481	8.9589	1.09925e-09	2.33265e-10
2610507B11RIK	-0.33122	8.95692	1.10429e-09	2.34472e-10
EVI2A	-0.247622	8.94995	1.12216e-09	2.38408e-10
MPHOSPH9	-1.11014	8.94647	1.13116e-09	2.40462e-10
PPP3CA	-0.278204	8.94188	1.14319e-09	2.43203e-10
R3HDM4	-0.395331	8.94188	1.14319e-09	2.43306e-10
KIF2A	-0.487982	8.94071	1.14628e-09	2.44107e-10
BLVRA	-0.365775	8.93859	1.15189e-09	2.45444e-10
ASF1A	-0.869571	8.93138	1.17116e-09	2.49697e-10
PABPC1L	-1.05995	8.92787	1.18067e-09	2.51872e-10
CCT5	-0.215267	8.92542	1.18735e-09	2.53446e-10
PARP14	1.03084	8.92399	1.19126e-09	2.5443e-10
RDX	-0.295939	8.92067	1.20041e-09	2.56533e-10
SLC12A9	-0.776832	8.916	1.21338e-09	2.59458e-10
ISG20	1.86442	8.91323	1.22116e-09	2.61273e-10
MANBA	-0.639757	8.90704	1.23867e-09	2.65175e-10
KIF13A	-0.712621	8.90368	1.24831e-09	2.67395e-10
EHMT1	-0.599752	8.90081	1.25658e-09	2.69324e-10
RPA3	-0.618102	8.89183	1.28283e-09	2.7511e-10
COL3A1	0.776367	8.89179	1.28296e-09	2.75298e-10
NAA50	-0.272338	8.87377	1.3373e-09	2.87126e-10
2410006H16RIK	-0.223184	8.87258	1.34098e-09	2.88084e-10
ADK	-0.59988	8.86145	1.37578e-09	2.95731e-10
TMX1	-0.443408	8.85963	1.38156e-09	2.97148e-10
EEF1AKMT1	-0.552663	8.85782	1.38733e-09	2.98562e-10
MYO18A	-0.715217	8.85284	1.40333e-09	3.0218e-10
GINS2	-0.985526	8.83908	1.44851e-09	3.12089e-10
PFDN2	-0.239454	8.83551	1.46045e-09	3.14845e-10
BRF1	-0.761295	8.83538	1.46089e-09	3.15123e-10
HMGN5	-0.48181	8.83416	1.46501e-09	3.16195e-10
SLC12A7	-0.937355	8.82703	1.48926e-09	3.21614e-10
C1D	-0.320185	8.81857	1.51855e-09	3.2813e-10
EZR	0.636877	8.81534	1.52988e-09	3.3077e-10
SNX2	-0.304052	8.80836	1.55469e-09	3.36327e-10
ABCB7	-0.630836	8.80739	1.55814e-09	3.37269e-10
SYNCRIP	-0.239146	8.8048	1.56746e-09	3.39482e-10
RIOX2	-0.946275	8.80342	1.57247e-09	3.40763e-10
UBE2S	-0.393697	8.79166	1.61562e-09	3.50317e-10
SMIM11	-0.423826	8.79108	1.6178e-09	3.50991e-10
HSPA4	-0.224752	8.79023	1.62095e-09	3.51877e-10
KDM5B	1.05007	8.78687	1.63355e-09	3.54818e-10
ETFA	-0.353075	8.78604	1.63665e-09	3.55695e-10
CKS2	-0.419814	8.78203	1.65184e-09	3.59203e-10
RHNO1	-1.00492	8.78057	1.65741e-09	3.60622e-10
GNPTAB	0.884364	8.77992	1.65991e-09	3.61374e-10
GLO1	-0.457673	8.77864	1.66479e-09	3.62643e-10
RAB43	-0.349528	8.77785	1.66783e-09	3.63516e-10
GALNT10	-0.660369	8.77763	1.66867e-09	3.63906e-10
CDK5RAP3	-0.506537	8.77523	1.67793e-09	3.66136e-10
FCOR	-1.15242	8.77423	1.68179e-09	3.67187e-10
A930007I19RIK	1.13215	8.77247	1.68863e-09	3.68892e-10
RUFY1	-0.566812	8.75579	1.75474e-09	3.83553e-10
SLC25A45	-0.798458	8.75244	1.76831e-09	3.86741e-10
BCAT2	-0.825034	8.74267	1.80854e-09	3.95766e-10
DERA	-0.510311	8.72972	1.86328e-09	4.07978e-10
NUCB1	-0.319142	8.72113	1.90049e-09	4.16394e-10
PARP8	-0.425281	8.72113	1.90049e-09	4.16617e-10
EXOSC7	-0.779092	8.72113	1.90049e-09	4.16839e-10
ACO1	-0.76738	8.7147	1.92884e-09	4.23299e-10
RNASEH2A	-0.721656	8.71338	1.93473e-09	4.24834e-10
ATP5K	-0.205524	8.70965	1.95142e-09	4.28741e-10
CD300LF	0.790873	8.70856	1.9563e-09	4.30059e-10
SOS2	-0.538022	8.70687	1.96393e-09	4.31981e-10
CDC42EP3	-0.769518	8.69198	2.03247e-09	4.47311e-10
SNAPC5	-0.345652	8.69154	2.03451e-09	4.48269e-10
OCEL1	-0.646654	8.69154	2.03451e-09	4.48146e-10
EVI2	-0.710216	8.68145	2.08234e-09	4.59068e-10
CLEC4A2	-0.212997	8.67412	2.1178e-09	4.6715e-10
CCL9	0.744725	8.67369	2.11986e-09	4.6787e-10
FUCA1	-0.260235	8.6722	2.12718e-09	4.69752e-10
NDC1	-0.832464	8.67124	2.13187e-09	4.71054e-10
DCAF8	-0.442712	8.66937	2.14104e-09	4.73348e-10
MARS1	-0.84896	8.66919	2.14197e-09	4.73821e-10
HNRNPR	-0.407891	8.66599	2.15779e-09	4.7759e-10
ITGB2	0.3951	8.66491	2.16317e-09	4.79052e-10
PCNT	-0.542037	8.65377	2.2194e-09	4.9178e-10
APIP	-0.615499	8.65043	2.2365e-09	4.95849e-10
CD80	0.751254	8.63867	2.29788e-09	5.09745e-10
IGTP	1.18703	8.63321	2.32694e-09	5.16484e-10
OAS3	1.24097	8.62318	2.38132e-09	5.28852e-10
SRBD1	-0.864846	8.60664	2.47377e-09	5.49693e-10
OAZ1	-0.171011	8.59718	2.52823e-09	5.6211e-10
ACBD5	-0.426138	8.59631	2.53331e-09	5.63557e-10
EXT1	-0.479707	8.59013	2.5696e-09	5.71951e-10
TTYH3	-0.423117	8.55109	2.81132e-09	6.26105e-10
UNC119	-0.476511	8.54849	2.82819e-09	6.30569e-10
SLC30A5	-0.509338	8.54849	2.82819e-09	6.30377e-10
OSM	0.690402	8.54367	2.85977e-09	6.37968e-10
PCTP	-1.00031	8.54214	2.86984e-09	6.40572e-10
RAB4B	-0.342092	8.54204	2.87054e-09	6.41088e-10
EMC8	-0.476586	8.53705	2.90369e-09	6.48854e-10
SF3A1	-0.487425	8.53631	2.90865e-09	6.50327e-10
WASHC1	-0.707733	8.53589	2.91143e-09	6.51313e-10
ATG7	-0.497843	8.53418	2.92291e-09	6.54247e-10
SNRNP25	-0.494751	8.52794	2.96527e-09	6.64099e-10
PARVG	-0.516423	8.52671	2.97363e-09	6.66342e-10
CEP162	-1.16201	8.5137	3.06408e-09	6.86996e-10
RPL24	-0.120232	8.51035	3.08779e-09	6.92696e-10
FAR1	-0.374338	8.50223	3.14611e-09	7.06174e-10
NMI	0.810967	8.50058	3.15807e-09	7.09254e-10
SLC37A2	0.81378	8.49738	3.18143e-09	7.14896e-10
TFDP1	-0.561927	8.49677	3.18587e-09	7.16293e-10
KSR1	-1.21398	8.48792	3.25146e-09	7.31447e-10
CSRP1	-0.560003	8.48132	3.30127e-09	7.43064e-10
ACSL1	-0.508689	8.47161	3.37588e-09	7.60279e-10
HAAO	-1.03073	8.46837	3.40119e-09	7.66405e-10
LY6I	1.10282	8.46445	3.43201e-09	7.73779e-10
ANKS1	-0.540265	8.45879	3.47701e-09	7.84361e-10
TTLL5	-0.995668	8.45479	3.50922e-09	7.92065e-10
GM9733	-0.96146	8.45198	3.53201e-09	7.97651e-10
SRRT	-0.385722	8.4499	3.54899e-09	8.01928e-10
ERH	-0.348614	8.44129	3.62003e-09	8.18435e-10
RSL24D1	-0.406538	8.43587	3.66551e-09	8.29175e-10
P4HB	0.490941	8.42963	3.71854e-09	8.41636e-10
TOMM40	-0.484199	8.42508	3.75765e-09	8.50958e-10
NAGLU	-0.696676	8.41846	3.8154e-09	8.64512e-10
ZNRF2	-0.348725	8.41548	3.84163e-09	8.70937e-10
PRKACB	-0.438701	8.41136	3.87832e-09	8.79739e-10
MBD3	-0.389173	8.41074	3.88384e-09	8.81478e-10
PHB	-0.508012	8.4084	3.90478e-09	8.86718e-10
TIMM13	-0.223146	8.39157	4.05912e-09	9.22274e-10
LMNB2	-0.89691	8.38286	4.14129e-09	9.41461e-10
CCDC107	-0.689668	8.38143	4.15498e-09	9.45092e-10
CPSF6	-0.388522	8.36517	4.31351e-09	9.81692e-10
NCL	-0.197522	8.36188	4.34633e-09	9.89704e-10
UROD	-0.687652	8.35803	4.38499e-09	9.99056e-10
RMND5B	-1.02395	8.32668	4.71321e-09	1.07443e-09
DEF6	-0.512258	8.32556	4.72546e-09	1.07781e-09
ALG14	-1.05862	8.32061	4.77961e-09	1.09076e-09
TWF1	-0.348341	8.31146	4.88139e-09	1.1146e-09
CDIPT	-0.357114	8.30857	4.91395e-09	1.12264e-09
LLPH	-0.220523	8.30498	4.95475e-09	1.13259e-09
PSMG4	-0.335321	8.29479	5.07237e-09	1.16011e-09
PHF14	-0.376723	8.27925	5.25718e-09	1.20303e-09
CYC1	-0.297762	8.27526	5.30564e-09	1.21478e-09
STAT5B	-0.559448	8.27388	5.32257e-09	1.21933e-09
GM13212	-1.04919	8.26815	5.39319e-09	1.23618e-09
TDP1	-1.17496	8.26442	5.43973e-09	1.24753e-09
VEGFB	-1.1781	8.25996	5.49588e-09	1.26109e-09
PIGS	-0.508231	8.25202	5.59735e-09	1.28507e-09
RPL8	-0.122685	8.24855	5.64221e-09	1.29608e-09
EIF5	0.317883	8.23189	5.8628e-09	1.34748e-09
CAV1	1.93149	8.22795	5.91632e-09	1.36057e-09
RNPS1	-0.388862	8.22795	5.91632e-09	1.36126e-09
PRRC2C	-0.19865	8.22643	5.93707e-09	1.36678e-09
NPEPL1	-0.619411	8.21332	6.11902e-09	1.40943e-09
AEN	-0.827705	8.21081	6.15439e-09	1.41835e-09
GAPVD1	-0.333292	8.21066	6.15658e-09	1.41962e-09
PPP2R5D	-0.694564	8.20697	6.20916e-09	1.43252e-09
GNG5	0.284121	8.20032	6.30498e-09	1.45542e-09
MESD	-0.677804	8.19626	6.36414e-09	1.46987e-09
SMARCA4	-0.27549	8.19136	6.43635e-09	1.48735e-09
CSF3R	-0.4188	8.18762	6.49201e-09	1.50103e-09
TNF	0.97961	8.18179	6.57983e-09	1.52216e-09
CENPK	-1.08849	8.18176	6.58022e-09	1.52307e-09
TALDO1	-0.213751	8.18168	6.58137e-09	1.52416e-09
ACADM	-0.418456	8.17701	6.65256e-09	1.54148e-09
MOB3B	-0.742013	8.17487	6.68548e-09	1.54994e-09
PDLIM7	0.79354	8.17464	6.68893e-09	1.55158e-09
STIM2	-0.506341	8.16815	6.78974e-09	1.57581e-09
TNFSF13	-0.396065	8.16744	6.80078e-09	1.57922e-09
TCERG1	-0.323175	8.16515	6.83676e-09	1.58843e-09
SSBP4	-0.318734	8.15445	7.00726e-09	1.62892e-09
KPNB1	-0.34797	8.15305	7.02994e-09	1.63508e-09
WDR89	-0.374126	8.12489	7.50091e-09	1.74555e-09
MRPL36	-0.310436	8.11865	7.60948e-09	1.77177e-09
ANAPC1	-0.434474	8.11721	7.63469e-09	1.7786e-09
LAIR1	-0.391437	8.10768	7.80411e-09	1.81904e-09
CEP192	-0.637058	8.10328	7.8836e-09	1.83855e-09
PNN	-0.349841	8.0874	8.17715e-09	1.90804e-09
UAP1L1	-0.415895	8.07583	8.39797e-09	1.96061e-09
RAB3D	-0.611066	8.07378	8.43771e-09	1.97094e-09
SLC25A46	-0.668903	8.06377	8.6344e-09	2.01797e-09
DAB2	0.129153	8.05687	8.77269e-09	2.05139e-09
BSG	0.603207	8.04501	9.01546e-09	2.11006e-09
RALGAPA1	-0.440779	8.04501	9.01546e-09	2.11041e-09
HNRNPF	-0.176453	8.04331	9.05077e-09	2.11981e-09
RPL10	-0.189632	8.03847	9.1523e-09	2.14473e-09
PSMD1	-0.229838	8.03078	9.31582e-09	2.18421e-09
NT5C2	-0.448116	8.01727	9.61018e-09	2.25443e-09
SLAMF8	0.91984	8.00672	9.84641e-09	2.31108e-09
LEPROT	-0.365698	8.00651	9.85118e-09	2.31343e-09
SPOUT1	-1.14552	7.99414	1.01358e-08	2.38153e-09
AGPS	-0.348009	7.99234	1.01779e-08	2.39271e-09
ATP5J2	-0.18177	7.98744	1.02934e-08	2.42115e-09
TMEM37	-0.585508	7.98606	1.03261e-08	2.43012e-09
MAP2K5	-0.616648	7.98526	1.03452e-08	2.4359e-09
MTMR3	-0.383357	7.98519	1.03469e-08	2.4376e-09
OPHN1	-0.667513	7.97838	1.05104e-08	2.47745e-09
BCLAF1	-0.250938	7.9735	1.06292e-08	2.50677e-09
ZFP106	-0.242132	7.97314	1.0638e-08	2.51018e-09
C3AR1	0.386365	7.97107	1.06887e-08	2.52349e-09
VTI1A	-0.449099	7.96694	1.07909e-08	2.54896e-09
PARL	-0.378802	7.96558	1.08249e-08	2.55835e-09
AMPD2	-0.925775	7.96049	1.09524e-08	2.58984e-09
RAD23A	-0.410285	7.95923	1.09842e-08	2.59873e-09
ST3GAL4	-0.501787	7.94449	1.13634e-08	2.68988e-09
TXNIP	0.742107	7.93655	1.15731e-08	2.74096e-09
HNRNPUL1	-0.278391	7.93559	1.15988e-08	2.7485e-09
PRPF40A	-0.222399	7.93453	1.16271e-08	2.75667e-09
CDKAL1	-0.612459	7.92958	1.17604e-08	2.78973e-09
EIF2AK1	-0.468508	7.92732	1.18218e-08	2.80578e-09
ACAA1A	-0.294222	7.92489	1.18881e-08	2.82299e-09
DDX3X	-0.202074	7.92236	1.19574e-08	2.84095e-09
RAB11FIP1	0.641219	7.92073	1.20024e-08	2.85314e-09
ARG2	0.886898	7.92049	1.2009e-08	2.85622e-09
CCNG1	-0.524972	7.91476	1.21685e-08	2.89567e-09
TPCN1	-0.510503	7.90905	1.23297e-08	2.93556e-09
NFATC2	-0.860072	7.90637	1.24059e-08	2.95526e-09
YWHAQ	-0.211868	7.89784	1.26519e-08	3.01544e-09
MPEG1	-0.0902483	7.89562	1.27168e-08	3.03249e-09
PCNX	0.671866	7.88409	1.3059e-08	3.11575e-09
CHCHD1	-0.269301	7.87926	1.32051e-08	3.15226e-09
PPP1R7	-0.502335	7.8738	1.33721e-08	3.19379e-09
H2-T23	0.593574	7.87244	1.34141e-08	3.20569e-09
RUVBL1	-0.526438	7.87244	1.34141e-08	3.20718e-09
SEPHS2	-0.510148	7.86831	1.35422e-08	3.23949e-09
KLHL15	-0.967676	7.86747	1.35684e-08	3.24746e-09
BLM	-0.781339	7.86661	1.35954e-08	3.25561e-09
PSPH	-0.966922	7.86655	1.35973e-08	3.25777e-09
FARSB	-0.566002	7.8614	1.37594e-08	3.29833e-09
PPT2	-0.464096	7.85681	1.39056e-08	3.33513e-09
PEX7	-0.539472	7.852	1.40603e-08	3.37399e-09
IRAK1	-0.330873	7.85117	1.40872e-08	3.38221e-09
PYCR2	-0.618348	7.84875	1.41662e-08	3.40293e-09
TRAPPC9	-0.528666	7.84481	1.42951e-08	3.43568e-09
TEN1	-0.358019	7.83821	1.4514e-08	3.4901e-09
LRP6	-0.6125	7.8372	1.45478e-08	3.50005e-09
IRF7	1.11286	7.83282	1.46953e-08	3.53738e-09
UFSP2	-0.397526	7.82741	1.48796e-08	3.5836e-09
UFC1	-0.245507	7.82244	1.50508e-08	3.62671e-09
SMARCA5	-0.203717	7.82086	1.51055e-08	3.6418e-09
CHERP	-0.634379	7.81702	1.524e-08	3.67612e-09
PCCB	-1.03763	7.81481	1.53177e-08	3.69679e-09
HERC2	-0.3872	7.80991	1.54912e-08	3.7406e-09
ECI2	-0.506785	7.80785	1.55651e-08	3.76037e-09
NMT1	-0.250363	7.80237	1.57626e-08	3.81006e-09
ZCCHC24	-0.52897	7.80186	1.57811e-08	3.81651e-09
AW554918	-0.819948	7.79892	1.58883e-08	3.84442e-09
NT5C	-0.295864	7.79094	1.61829e-08	3.91773e-09
PPRC1	-0.706032	7.78979	1.62261e-08	3.93021e-09
PHB2	-0.247762	7.78621	1.63603e-08	3.96476e-09
IQSEC1	0.909555	7.78516	1.63999e-08	3.97643e-09
SYNGR2	-0.209597	7.78098	1.65584e-08	4.01691e-09
ZFAS1	-0.349573	7.76981	1.69899e-08	4.12373e-09
TBCA	-0.196849	7.76209	1.72945e-08	4.19981e-09
HDAC2	-0.497798	7.75148	1.77224e-08	4.30594e-09
TYW1	-0.959627	7.73309	1.8489e-08	4.49452e-09
C2CD5	-0.710534	7.73308	1.84891e-08	4.49684e-09
USP3	-0.355875	7.72965	1.86361e-08	4.53492e-09
SUCLG1	-0.329784	7.72665	1.8765e-08	4.56864e-09
SLFN8	1.01796	7.72607	1.87902e-08	4.57947e-09
CHAF1B	-1.02121	7.72607	1.87902e-08	4.5778e-09
JADE1	-0.832745	7.72088	1.90162e-08	4.63694e-09
DGAT1	-0.393618	7.71441	1.93013e-08	4.70887e-09
NDUFV1	-0.358521	7.71168	1.9423e-08	4.74098e-09
IPO5	-0.405255	7.70857	1.9563e-08	4.7776e-09
HNRNPC	-0.179116	7.70835	1.95728e-08	4.78245e-09
MRPL11	-0.437026	7.70738	1.96164e-08	4.79555e-09
FLNA	-0.292419	7.7059	1.96832e-08	4.81435e-09
SYNGR1	-0.660789	7.70562	1.96962e-08	4.81999e-09
DMXL2	0.75743	7.70476	1.97353e-08	4.83203e-09
RWDD1	-0.25287	7.70176	1.98718e-08	4.86794e-09
SLC7A5	-0.704722	7.69701	2.00905e-08	4.92401e-09
CCDC28B	-0.738049	7.69518	2.01753e-08	4.94732e-09
NSD1	-0.311264	7.69132	2.03554e-08	4.99404e-09
YWHAB	-0.164735	7.69005	2.04149e-08	5.01118e-09
MDP1	-0.52253	7.68937	2.0447e-08	5.02381e-09
EDEM3	-0.676124	7.68937	2.0447e-08	5.02419e-09
ORC2	-0.717335	7.6858	2.0616e-08	5.06827e-09
TOB2	-0.325882	7.67779	2.09994e-08	5.16517e-09
MDFIC	0.500092	7.67692	2.10416e-08	5.17818e-09
WLS	-0.314816	7.67406	2.11809e-08	5.21776e-09
PDLIM2	-0.919732	7.67406	2.11809e-08	5.2172e-09
PUM3	-0.490128	7.67093	2.1334e-08	5.25812e-09
ZFP326	-0.397182	7.66953	2.14026e-08	5.27771e-09
UTP18	-0.435924	7.66285	2.17343e-08	5.36223e-09
MORRBID	0.674395	7.65905	2.19257e-08	5.4122e-09
EIF3C	-0.181769	7.65865	2.19458e-08	5.41991e-09
COMMD9	-0.639837	7.65726	2.20159e-08	5.43996e-09
NCOA1	-0.413016	7.65551	2.21049e-08	5.46472e-09
NIT2	-0.789762	7.64806	2.24875e-08	5.56212e-09
KRAS	-0.223707	7.64792	2.24947e-08	5.5667e-09
H2-DMA	-0.301903	7.64567	2.26117e-08	5.5985e-09
CD74	-1.07685	7.6442	2.2688e-08	5.62024e-09
MRPL4	-0.356462	7.64104	2.28538e-08	5.66416e-09
HNRNPA2B1	-0.204176	7.63761	2.30349e-08	5.71191e-09
SDHC	-0.30669	7.63743	2.30449e-08	5.71727e-09
HIBADH	-0.497062	7.63633	2.31032e-08	5.73464e-09
VRK2	-0.50005	7.63338	2.32605e-08	5.77659e-09
ICOSL	-0.910224	7.6333	2.32646e-08	5.78051e-09
TNIP2	-0.638996	7.6214	2.39112e-08	5.94417e-09
CTDSP2	-0.349329	7.61518	2.42558e-08	6.03285e-09
B2M	0.236418	7.61332	2.43602e-08	6.06188e-09
TMEM165	-0.321432	7.61133	2.44721e-08	6.09278e-09
AKAP8	-0.438231	7.61119	2.44799e-08	6.09779e-09
PHF20L1	-0.298415	7.60793	2.46646e-08	6.14687e-09
PDS5A	-0.314956	7.60143	2.5036e-08	6.24257e-09
WFDC21	-0.971815	7.59905	2.51741e-08	6.28015e-09
MPG	-0.739291	7.59665	2.53132e-08	6.31801e-09
NDUFC1	-0.20003	7.59164	2.56071e-08	6.39457e-09
WDR70	-0.47896	7.59164	2.56071e-08	6.39777e-09
DBI	-0.160269	7.5873	2.58643e-08	6.46527e-09
[truncated: 3,655 more rows]

## Sheet: MC5
gene_name	log2fc	neg_log10fdr	fdr	p-value
C1QC	2.48547	Inf	0	0
C1QA	2.46117	Inf	0	0
APOE	2.35267	Inf	0	0
C1QB	2.22152	Inf	0	0
TREM2	1.77395	Inf	0	0
CTSB	1.54305	Inf	0	0
MS4A7	2.59943	Inf	0	0
LGMN	1.86619	Inf	0	0
DAB2	1.66866	Inf	0	0
AIF1	1.34462	Inf	0	0
CXCL16	1.29915	Inf	0	0
GRN	1.27898	Inf	0	0
GSR	-2.59113	Inf	0	0
TMSB10	-2.60789	Inf	0	0
MCEMP1	-3.39869	Inf	0	0
IFITM6	-3.48353	Inf	0	0
CHIL3	-3.906	Inf	0	0
VCAN	-4.12367	Inf	0	0
LY6C2	-4.43599	Inf	0	0
HP	-4.58808	Inf	0	0
PLAC8	-4.66498	Inf	0	0
SELL	-5.66682	Inf	0	0
CLEC4E	-2.32546	298.005	9.88889e-299	2.72748e-301
NAPSA	-2.33685	296.449	3.55716e-297	1.02377e-299
LSP1	-2.2306	290.872	1.34276e-291	4.02555e-294
F10	-3.14737	289.409	3.89545e-290	1.21456e-292
GDA	-2.38824	284.863	1.37033e-285	4.43684e-288
CD63	2.19499	278.598	2.52393e-279	8.47463e-282
EMILIN2	-1.70825	266.163	6.86425e-267	2.38714e-269
GPR141	-3.0606	259.316	4.8291e-260	1.73729e-262
PLCB1	-3.98593	254.883	1.3085e-255	4.86433e-258
SLPI	-3.90485	248.418	3.81608e-249	1.46438e-251
PMEPA1	1.98723	248.373	4.23434e-249	1.67566e-251
BCL2A1B	1.54272	246.132	7.38277e-247	3.01012e-249
PF4	2.33541	238.924	1.19166e-239	5.00156e-242
HOPX	-2.76483	234.74	1.81996e-235	7.85689e-238
CTSD	1.79449	233.305	4.9549e-234	2.19848e-236
IFITM3	-1.61441	226.787	1.63365e-227	7.44436e-230
S100A11	-1.51733	223.586	2.59642e-224	1.2143e-226
STAB1	2.36758	220.701	1.98956e-221	9.54339e-224
S100A4	-1.57575	218.196	6.36982e-219	3.13182e-221
ARHGAP26	-3.18482	213.361	4.35717e-214	2.19452e-216
CTSZ	0.879151	213.06	8.71122e-214	4.49194e-216
CYTIP	-1.66721	212.192	6.42708e-213	3.39119e-215
SELENOP	1.84975	208.774	1.68239e-209	9.07875e-212
CD81	2.1395	208.218	6.05568e-209	3.34046e-211
F5	-4.77516	206.641	2.28733e-207	1.28918e-209
ADD3	-2.73911	206.606	2.47767e-207	1.42617e-209
TIAM1	-2.79775	206.519	3.02858e-207	1.77959e-209
C3AR1	1.55983	195.272	5.34594e-196	3.20538e-198
EMB	-1.49514	194.621	2.39145e-195	1.46258e-197
CD300C2	1.02992	193.706	1.96835e-194	1.22741e-196
ADGRE1	1.42665	191.371	4.26072e-192	2.70798e-194
ITGB7	-2.08227	190.716	1.92346e-191	1.24555e-193
MRC1	2.69899	189.678	2.10126e-190	1.38589e-192
SNX5	1.19372	187.199	6.31894e-188	4.24344e-190
ITGA1	-3.94025	186.803	1.5735e-187	1.07554e-189
MMP8	-3.28853	185.422	3.7818e-186	2.63034e-188
CRIP1	-1.44712	181.839	1.44792e-182	1.02443e-184
BTG1	-1.16694	180.404	3.94101e-181	2.8356e-183
NEDD9	-2.81935	180.169	6.77084e-181	4.95289e-183
ITGB5	1.21956	180.058	8.74291e-181	6.50031e-183
FCRLS	3.18837	177.646	2.25884e-178	1.70652e-180
JARID2	-1.75278	177.041	9.10605e-178	6.98869e-180
CD68	1.02327	175.445	3.59021e-176	2.79846e-178
CCR2	-1.45077	173.12	7.58619e-174	6.00418e-176
ITM2B	0.871534	173.097	7.99672e-174	6.42499e-176
MAF	1.93629	170.417	3.82765e-171	3.12124e-173
CTSC	0.762728	169.056	8.79867e-170	7.28035e-172
RNASE4	1.8981	168.022	9.50036e-169	7.97488e-171
TIMP2	1.93863	165.226	5.9472e-166	5.06357e-168
MS4A6D	0.856399	163.61	2.45605e-164	2.12059e-166
MMP14	1.18274	163.24	5.75915e-164	5.04158e-166
BASP1	0.590967	162.832	1.47212e-163	1.30635e-165
BST2	1.2053	162.373	4.23955e-163	3.813e-165
SAMHD1	-1.60495	161.247	5.65955e-162	5.158e-164
CD44	-1.14081	160.336	4.61488e-161	4.26125e-163
HEXB	1.27667	159.855	1.39492e-160	1.30476e-162
RGS10	1.13975	158.886	1.30099e-159	1.2325e-161
GRK5	-3.61997	158.475	3.35258e-159	3.21629e-161
AI839979	-2.91654	158.094	8.04514e-159	7.81456e-161
B3GNT5	-2.48718	157.067	8.57493e-158	8.432e-160
CKB	2.04112	156.768	1.70666e-157	1.69868e-159
HEXA	0.980003	156.607	2.47354e-157	2.49163e-159
PRDX6	-1.46623	156.053	8.86002e-157	9.03107e-159
FCER1G	0.586876	155.904	1.24845e-156	1.28753e-158
MGST1	-1.95314	155.26	5.49266e-156	5.73044e-158
FCGR2B	0.901496	153.467	3.40809e-154	3.59649e-156
CTSS	0.644871	150.213	6.12885e-151	6.54116e-153
ABCA1	1.16138	148.487	3.25943e-149	3.55009e-151
PIM1	-1.07331	148.487	3.25943e-149	3.55688e-151
NTPCR	1.85989	148.41	3.89482e-149	4.29696e-151
LGALS1	0.745194	148.049	8.92579e-149	9.95441e-151
ACTG1	-0.731701	147.245	5.68922e-148	6.41308e-150
CTSA	0.796714	147.116	7.65599e-148	8.72189e-150
DIAPH1	-1.19551	144.083	8.2534e-145	9.50145e-147
SMPDL3A	-1.68139	143.823	1.50339e-144	1.74876e-146
CD72	2.21591	143.593	2.55313e-144	3.00044e-146
DGKG	-3.30307	143.068	8.54371e-144	1.0143e-145
RAB3IL1	2.24623	142.814	1.53462e-143	1.84029e-145
AHNAK	-1.18781	142.712	1.9426e-143	2.35283e-145
SORL1	-1.74864	142.188	6.48941e-143	7.93764e-145
MARCKS	0.998385	142.174	6.69591e-143	8.27052e-145
DMKN	-4.63183	142.117	7.63892e-143	9.52689e-145
GNA12	1.97474	139.56	2.75314e-140	3.4666e-142
PIRA2	-1.95435	139.401	3.97431e-140	5.05189e-142
C3	-1.58413	139.114	7.69066e-140	9.86809e-142
RGS1	1.19851	138.82	1.51477e-139	1.96181e-141
CALR	0.712821	138.324	4.73897e-139	6.19436e-141
SGMS2	-2.16022	138.2	6.30554e-139	8.31765e-141
SAMSN1	-1.88968	137.818	1.52102e-138	2.02462e-140
CEBPB	-0.955648	134.798	1.59124e-135	2.13717e-137
MS4A4C	-1.55582	134.198	6.33255e-135	8.5811e-137
S100A6	-0.923908	132.755	1.75873e-133	2.4043e-135
PI16	-3.30149	132.3	5.00813e-133	6.90652e-135
BLVRB	1.3833	131.814	1.53354e-132	2.13324e-134
HPGDS	2.8138	131.702	1.98684e-132	2.78763e-134
ATP2A3	-3.66491	130.882	1.31175e-131	1.85618e-133
CCDC88C	-3.67042	129.465	3.42871e-130	4.89288e-132
CX3CR1	1.82523	128.892	1.28365e-129	1.8472e-131
UCK2	-1.73086	128.802	1.57722e-129	2.28857e-131
MET	-2.78991	127.5	3.15926e-128	4.62201e-130
LBR	-1.91683	126.22	6.02461e-127	8.88629e-129
GPAT3	-2.89524	125.396	4.02234e-126	5.98118e-128
HMGB2	-1.93944	125.15	7.08395e-126	1.06187e-127
CD177	-2.92952	124.504	3.13657e-125	4.73928e-127
CPD	1.16685	124.327	4.71398e-125	7.17922e-127
SUB1	-0.928331	123.701	1.99102e-124	3.05612e-126
THBS1	-1.67667	122.122	7.54994e-123	1.16794e-124
OLFML3	2.24531	121.658	2.19948e-122	3.42886e-124
CAMK1	1.69953	121.517	3.04183e-122	4.77851e-124
CLTA	0.642761	119.903	1.25044e-120	1.97936e-122
PRTN3	-3.24919	119.555	2.78534e-120	4.44239e-122
ANXA2	-1.08592	119.531	2.94629e-120	4.73441e-122
FRY	-2.35781	116.769	1.70263e-117	2.75638e-119
S100A10	-1.0978	116.307	4.93546e-117	8.0492e-119
LAIR1	1.22191	115.389	4.08414e-116	6.70977e-118
SYNGR1	2.68554	115.124	7.51006e-116	1.24282e-117
MEFV	-1.8658	114.383	4.14396e-115	6.90743e-117
ITGA9	2.54301	114.381	4.15659e-115	6.97832e-117
F13A1	-1.59334	114.054	8.82126e-115	1.49154e-116
ALOX5AP	-0.884985	114.006	9.85673e-115	1.67845e-116
GLIPR2	-2.16328	113.856	1.39182e-114	2.38675e-116
FCGR3	0.698103	113.792	1.61539e-114	2.78949e-116
CSF1R	0.569716	113.702	1.98547e-114	3.45236e-116
TMEM86A	2.04297	113.115	7.66909e-114	1.34271e-115
GATM	1.72433	112.094	8.0521e-113	1.41942e-114
GM9733	-4.92812	111.756	1.75222e-112	3.10982e-114
MSRB1	-1.09068	111.597	2.53136e-112	4.52299e-114
MIF	0.663129	110.408	3.91239e-111	7.03752e-113
CTSL	0.797276	109.072	8.46819e-110	1.53339e-111
NR4A2	-1.36523	108.085	8.22591e-109	1.49939e-110
ARRB2	1.07805	107.547	2.83524e-108	5.20196e-110
FLNA	-1.07335	107.343	4.53759e-108	8.37976e-110
CD300LG	-4.7481	107.239	5.76577e-108	1.0717e-109
LGALS3BP	1.31575	107.037	9.17454e-108	1.71631e-109
FTL1	0.599384	106.503	3.13696e-107	5.90602e-109
PTMS	0.755242	105.794	1.6075e-106	3.04576e-108
PPP2R5A	-1.29913	105.487	3.26094e-106	6.21764e-108
ARHGEF37	-6.45034	105.477	3.33405e-106	6.39704e-108
AKR1A1	0.61999	105.206	6.21743e-106	1.20039e-107
ARHGDIB	-0.824034	104.9	1.25774e-105	2.44338e-107
TMEM37	2.02078	104.851	1.40846e-105	2.75307e-107
SLAMF9	1.79988	103.894	1.27754e-104	2.51249e-106
SDC3	1.19476	103.446	3.58475e-104	7.09297e-106
LTB4R1	-1.83431	103.284	5.20482e-104	1.0361e-105
FRMD4B	2.47574	103.206	6.22188e-104	1.24602e-105
CTLA2B	2.74985	102.951	1.12021e-103	2.2568e-105
NFE2	-3.29088	102.829	1.48264e-103	3.00475e-105
CDKN2D	-2.08723	102.564	2.72678e-103	5.55884e-105
TPP1	1.26241	102.383	4.14198e-103	8.49358e-105
RAMP1	-2.00752	101.903	1.25001e-102	2.57828e-104
ARHGEF10L	-1.5731	101.589	2.57801e-102	5.34831e-104
CERS6	-1.61619	101.232	5.85847e-102	1.22242e-103
ITPR1	-1.85842	100.804	1.57217e-101	3.29931e-103
DHRS3	1.69544	100.663	2.17442e-101	4.58924e-103
SASH1	1.39057	100.169	6.78256e-101	1.43964e-102
TREM1	-1.59106	99.8695	1.3506e-100	2.88293e-102
ITGA6	1.83063	99.8571	1.38947e-100	2.98256e-102
TMEM119	2.03327	99.4961	3.19114e-100	6.88817e-102
PLAUR	-0.976907	99.2002	6.30694e-100	1.36894e-101
SDC4	0.814687	98.9969	1.00719e-99	2.19821e-101
ATP11B	-1.35463	98.5293	2.95583e-99	6.48659e-101
STXBP6	-2.82297	97.4782	3.32518e-98	7.337e-100
ATPIF1	0.665552	96.8151	1.5306e-97	3.39562e-99
CCND3	-1.57762	96.657	2.20274e-97	4.91317e-99
DNA2	-2.06087	96.1581	6.9483e-97	1.55814e-98
XYLT1	-1.81409	95.8152	1.53026e-96	3.44991e-98
CORO1A	-0.727263	95.7662	1.71327e-96	3.88305e-98
LPCAT2	1.11953	95.5602	2.75317e-96	6.27295e-98
CEACAM1	-3.06627	94.8214	1.5086e-95	3.45537e-97
SVIL	-1.47021	94.5564	2.77697e-95	6.39379e-97
ABHD12	1.01731	94.4872	3.25695e-95	7.53796e-97
P2RY6	1.33382	94.0254	9.43249e-95	2.19439e-96
SP100	-1.43149	92.9369	1.15635e-93	2.70401e-95
CCND1	1.39076	92.6468	2.25545e-93	5.30121e-95
HEBP1	2.3427	92.1581	6.94932e-93	1.6417e-94
IFI27L2A	-1.23013	92.1173	7.63338e-93	1.81246e-94
SRSF5	-0.830218	91.8365	1.45714e-92	3.4773e-94
PLIN2	0.747076	90.8352	1.46139e-91	3.50495e-93
RPLP1	0.372471	90.7421	1.81088e-91	4.36487e-93
ST3GAL4	-1.8895	90.2268	5.93252e-91	1.43707e-92
CD24A	-2.38804	89.9489	1.12487e-90	2.73831e-92
GNS	0.812484	89.9464	1.13135e-90	2.76766e-92
MERTK	3.01729	89.8414	1.44088e-90	3.54216e-92
TSPAN4	2.00878	88.6974	2.00706e-89	4.95807e-91
SPN	-2.67652	88.5704	2.68927e-89	6.67562e-91
PPP1R14B	0.843169	88.4256	3.75361e-89	9.36265e-91
MRPL33	-1.01722	88.4132	3.86173e-89	9.67863e-91
RUNX1	-1.1527	88.2707	5.36202e-89	1.35031e-90
ATP6V0C	0.429167	88.2659	5.42076e-89	1.37161e-90
GPCPD1	-1.62362	87.7923	1.6132e-88	4.1012e-90
PFN1	0.463161	87.7073	1.96212e-88	5.01176e-90
VIM	-0.759278	87.4286	3.72696e-88	9.56434e-90
FMNL1	-1.23965	87.4035	3.94897e-88	1.01814e-89
ABCC3	1.69322	87.3012	4.99825e-88	1.29467e-89
RPL12	0.583533	86.9437	1.13848e-87	2.96257e-89
HSD11B1	-3.50699	86.399	3.99035e-87	1.04317e-88
AP1B1	1.6205	86.224	5.97044e-87	1.56796e-88
FTH1	0.426343	86.0952	8.03124e-87	2.11881e-88
GUSB	0.76728	85.9758	1.05721e-86	2.80182e-88
ATP8B4	-1.43016	85.8507	1.41036e-86	3.75464e-88
E2F2	-2.20186	85.4931	3.21285e-86	8.59176e-88
MSN	-0.718179	85.3567	4.39856e-86	1.18153e-87
SORT1	-2.3282	85.2672	5.40447e-86	1.45821e-87
NRP2	1.41695	84.8922	1.28163e-85	3.47342e-87
LRRFIP1	-0.897159	84.8873	1.2964e-85	3.52898e-87
AXL	1.3478	84.8402	1.44475e-85	3.95014e-87
IER2	-1.12975	84.0566	8.7774e-85	2.41039e-86
AI504432	-1.43023	83.0821	8.27784e-84	2.28313e-85
FGR	-1.47185	82.6068	2.47268e-83	6.84961e-85
MAFB	0.503454	82.2044	6.24661e-83	1.73788e-84
SERPINB1A	-2.97934	81.9056	1.24273e-82	3.47231e-84
FOXP1	-1.34568	81.4272	3.73924e-82	1.04926e-83
RAB44	-2.74315	80.3984	3.9956e-81	1.12599e-82
GM15987	-4.62586	80.3732	4.23449e-81	1.19839e-82
TANC2	2.8262	80.2888	5.14272e-81	1.4616e-82
GPR132	-1.23128	80.1161	7.65351e-81	2.18436e-82
BLNK	2.03133	79.9309	1.17245e-80	3.3603e-82
RASGRP2	-1.97838	79.2443	5.69729e-80	1.63971e-81
NXPE5	2.51151	78.8426	1.43675e-79	4.15225e-81
CTSH	0.534226	78.5546	2.78842e-79	8.09208e-81
EID1	0.757617	78.5414	2.87451e-79	8.37638e-81
ANXA3	1.00747	78.2196	6.03094e-79	1.76466e-80
SPAG9	-0.84894	78.2059	6.22404e-79	1.82862e-80
IL1R2	-1.74851	78.0125	9.71555e-79	2.86608e-80
AU020206	1.17325	77.9938	1.01432e-78	3.00439e-80
BIN1	1.23047	77.8944	1.27535e-78	3.79286e-80
PRDX1	0.590395	77.8431	1.43507e-78	4.28507e-80
SLK	-1.05063	77.7548	1.7586e-78	5.27222e-80
ZYX	-1.07444	77.6822	2.07887e-78	6.25729e-80
STAT3	-1.01917	77.069	8.53029e-78	2.57781e-79
GPR35	-1.2165	77.019	9.57138e-78	2.91537e-79
ZFYVE9	-2.10265	77.019	9.57138e-78	2.91311e-79
ADGRE5	-1.29612	76.3467	4.50069e-77	1.37628e-78
TMEM106A	1.06482	75.4262	3.74801e-76	1.15061e-77
IFI27	1.41606	75.3745	4.22171e-76	1.30109e-77
LY6E	-0.594085	75.2704	5.36589e-76	1.66015e-77
LATS2	-1.29197	74.8538	1.40032e-75	4.34923e-77
YWHAZ	-0.690263	74.4572	3.4894e-75	1.08795e-76
SEM1	-0.551179	74.3774	4.1939e-75	1.31264e-76
RPS27	-0.523514	74.3105	4.89256e-75	1.53718e-76
UNC93B1	0.583917	74.2079	6.19606e-75	1.95415e-76
MS4A8A	-2.35248	74.1979	6.34042e-75	2.00728e-76
KLHL2	-1.50571	74.1092	7.77755e-75	2.47158e-76
PRKCE	-2.10652	73.6875	2.05359e-74	6.55061e-76
YBX1	0.436171	73.6443	2.26814e-74	7.26219e-76
GPD2	-1.28731	73.5929	2.5534e-74	8.20615e-76
ACP2	1.46325	73.5711	2.68448e-74	8.6596e-76
TMPO	-1.6036	73.4159	3.83822e-74	1.24274e-75
SERPINB6A	2.10691	73.3992	3.98809e-74	1.29605e-75
FAM117B	-1.22911	73.3468	4.49981e-74	1.46774e-75
NRG1	-1.65737	73.301	5.00039e-74	1.63701e-75
LMNB1	-1.01368	73.1147	7.67824e-74	2.52289e-75
UAP1L1	1.40799	72.9228	1.19456e-73	3.93936e-75
TGFBR2	1.15356	72.6695	2.14058e-73	7.08479e-75
MT1	0.7091	72.5805	2.6272e-73	8.72688e-75
STK17B	-1.13231	72.3112	4.88385e-73	1.62815e-74
FCGR1	0.556277	72.2858	5.17903e-73	1.73276e-74
MAN2B1	0.685325	72.0881	8.16375e-73	2.74116e-74
TRF	1.1759	71.9841	1.03729e-72	3.49537e-74
BTLA	-4.81314	71.9339	1.16439e-72	3.93763e-74
H3F3A	-0.460407	71.5577	2.76887e-72	9.39668e-74
HMGN1	1.02745	71.4716	3.3759e-72	1.14973e-73
LDLR	-1.34507	71.4541	3.51446e-72	1.20113e-73
EAR2	-4.23854	71.2398	5.75707e-72	1.97448e-73
ITM2C	0.839738	70.9038	1.24802e-71	4.29527e-73
PEA15A	1.20398	70.7728	1.68723e-71	5.8271e-73
CCL12	2.82443	70.6259	2.36638e-71	8.20102e-73
NDUFA12	0.894861	70.4044	3.94107e-71	1.37056e-72
COX5A	0.51978	70.1992	6.32151e-71	2.20597e-72
LAT2	0.810239	70.1802	6.60324e-71	2.3122e-72
TARM1	-2.01353	70.1579	6.95151e-71	2.44249e-72
STX11	-1.82566	70.1544	7.00877e-71	2.47101e-72
GPR65	1.0534	70.0992	7.95842e-71	2.81537e-72
CAMKK2	-1.47674	69.9332	1.16619e-70	4.13949e-72
SIPA1L1	-1.52255	69.9113	1.2265e-70	4.36827e-72
STK24	-1.2121	69.894	1.27645e-70	4.56149e-72
IKBKB	-1.09375	69.7532	1.76535e-70	6.32978e-72
TRIM25	-1.01858	69.7124	1.9389e-70	6.9753e-72
HSP90B1	0.488024	69.6501	2.23832e-70	8.0793e-72
NDEL1	-0.893538	69.496	3.1916e-70	1.15585e-71
PDPN	0.945467	69.1625	6.87848e-70	2.49931e-71
PLD3	1.49385	69.0965	8.00786e-70	2.91928e-71
ACP5	1.90682	69.0212	9.5229e-70	3.48301e-71
HSP90AB1	0.372708	68.9663	1.08071e-69	3.96568e-71
LY86	0.74151	68.9651	1.08356e-69	3.98914e-71
FAM107B	-1.14436	68.7734	1.68501e-69	6.22357e-71
SLC16A3	-1.10172	68.6049	2.48346e-69	9.2024e-71
VCL	-1.61559	68.0791	8.3353e-69	3.09862e-70
LMNA	0.590524	68.0746	8.42092e-69	3.14055e-70
CDKN1A	-0.758059	67.7752	1.67822e-68	6.27897e-70
ABCA7	-1.66714	67.4541	3.51487e-68	1.31929e-69
RTCB	1.10403	67.3885	4.08763e-68	1.53917e-69
CD53	-0.719971	67.2411	5.73945e-68	2.16804e-69
NUSAP1	-2.95441	67.1879	6.48843e-68	2.45874e-69
MAP3K20	-1.63099	66.993	1.01624e-67	3.86314e-69
ATP13A2	0.991502	66.8971	1.26745e-67	4.8333e-69
PYGL	-1.32709	66.8515	1.40751e-67	5.38427e-69
GAS6	3.09387	66.8191	1.51663e-67	5.8199e-69
CADM1	2.94445	66.4695	3.39252e-67	1.30591e-68
HSPE1	0.628578	66.3501	4.4661e-67	1.72453e-68
ATP5G1	0.641981	66.1437	7.18351e-67	2.78244e-68
GFOD1	-1.55616	66.0708	8.49641e-67	3.30116e-68
ATP2B4	-1.24133	65.9668	1.07943e-66	4.20691e-68
SDCBP	0.40835	65.5523	2.80366e-66	1.09605e-67
ARHGAP22	2.09176	65.4593	3.47296e-66	1.36186e-67
FEM1C	-0.924729	65.3997	3.98415e-66	1.56709e-67
LYST	-1.41253	65.382	4.14996e-66	1.63729e-67
PRXL2B	1.77171	65.1535	7.02211e-66	2.77887e-67
SNX2	0.833479	65.115	7.6744e-66	3.0462e-67
LRP1	0.55853	65.09	8.12739e-66	3.23575e-67
RPS9	-0.369134	65.0166	9.62542e-66	3.8437e-67
LHFPL2	1.42866	64.7741	1.68222e-65	6.73777e-67
SELENOW	0.545626	64.7201	1.90508e-65	7.6532e-67
SNX24	1.80708	64.4762	3.34067e-65	1.34604e-66
PDIA3	0.474279	64.418	3.81932e-65	1.54348e-66
IFI209	-1.6729	64.2769	5.28617e-65	2.14261e-66
4930523C07RIK	-1.58086	64.1388	7.26357e-65	2.95281e-66
EEF1G	0.554063	64.1293	7.42431e-65	3.02706e-66
SLC22A15	-2.40553	64.076	8.395e-65	3.4329e-66
CNDP2	0.592667	63.6048	2.48451e-64	1.01895e-65
SNX3	0.615423	63.4751	3.34895e-64	1.37749e-65
STAP1	-1.48142	63.4595	3.47152e-64	1.43207e-65
IL6RA	-1.07182	63.2604	5.49005e-64	2.27133e-65
ATRNL1	-1.80833	62.9792	1.04896e-63	4.35233e-65
H2AZ1	-0.767337	62.7641	1.72166e-63	7.16414e-65
ATF4	-0.842482	62.6285	2.35215e-63	9.8159e-65
PTPRC	-0.693475	62.2887	5.14349e-63	2.15263e-64
SLC37A2	1.20377	62.1006	7.93213e-63	3.32923e-64
NUP210	-2.10028	61.9671	1.07868e-62	4.54033e-64
NHSL2	-2.4078	61.8764	1.32916e-62	5.61056e-64
CD93	0.856059	61.8564	1.39187e-62	5.89194e-64
ASAH1	0.541948	61.7893	1.62451e-62	6.89625e-64
EIF5B	0.626379	61.6817	2.08117e-62	8.85976e-64
ZDHHC14	2.53771	61.5847	2.60191e-62	1.11078e-63
NFIL3	-1.00084	61.3179	4.80953e-62	2.059e-63
CEBPZOS	1.45936	61.1313	7.39036e-62	3.17274e-63
LAP3	1.32974	60.817	1.52388e-61	6.56041e-63
PLAAT3	1.27407	60.6003	2.51029e-61	1.08371e-62
CD84	0.868316	60.5814	2.62193e-61	1.13505e-62
SPP1	0.631184	60.486	3.26552e-61	1.41758e-62
PFKP	-1.03541	60.4718	3.37438e-61	1.46888e-62
GCH1	-1.17213	60.404	3.94439e-61	1.72174e-62
ECM1	0.653238	60.3646	4.31908e-61	1.89254e-62
NIN	-1.18865	60.3646	4.31908e-61	1.89565e-62
BMX	-4.16675	60.3525	4.44138e-61	1.95465e-62
TBXAS1	1.35593	60.2702	5.36798e-61	2.36889e-62
PPP1R2	-0.963371	60.1365	7.3031e-61	3.23162e-62
AHR	-1.46799	60.0492	8.92818e-61	3.96142e-62
SRGN	-0.719909	59.6143	2.43055e-60	1.08135e-61
SNX6	1.00876	59.586	2.59406e-60	1.1572e-61
SBNO2	-1.08033	59.4631	3.44274e-60	1.53992e-61
C5AR1	0.602286	59.3834	4.13622e-60	1.85508e-61
ASAP1	-1.1904	59.268	5.39481e-60	2.42602e-61
ZFP36L2	-0.930503	59.2406	5.74658e-60	2.5911e-61
LILRA6	-2.49937	59.1015	7.91602e-60	3.57877e-61
ZMYND15	2.04357	58.9532	1.11385e-59	5.04897e-61
NRP1	1.20062	58.8153	1.53e-59	6.95372e-61
ARHGEF18	-2.88203	58.7908	1.61893e-59	7.37729e-61
RAB11FIP1	-1.29063	58.624	2.37689e-59	1.08597e-60
SLC7A8	0.756417	58.3223	4.76153e-59	2.1812e-60
GLMP	0.785743	58.3203	4.78339e-59	2.19695e-60
MTSS1	1.27829	58.2963	5.05455e-59	2.32755e-60
TNFAIP8	0.730553	58.2756	5.30172e-59	2.44773e-60
CEBPA	1.04313	58.2103	6.16117e-59	2.85191e-60
GRAMD4	-1.91179	58.2008	6.29769e-59	2.92266e-60
DGAT2	-2.32458	58.1805	6.59989e-59	3.07082e-60
TLE3	-1.36727	57.8283	1.48507e-58	6.92759e-60
PRR13	-0.909205	57.7254	1.882e-58	8.8018e-60
OPHN1	1.77587	57.4403	3.6286e-58	1.70138e-59
ADGRE4	-3.88284	57.4251	3.75762e-58	1.76638e-59
LRRK2	-2.26085	57.2288	5.90525e-58	2.78302e-59
SLFN2	-0.779122	57.2212	6.0091e-58	2.83917e-59
IGFBP4	1.04902	57.1974	6.3469e-58	3.00638e-59
DST	1.4969	57.173	6.71459e-58	3.18861e-59
MS4A14	2.88304	57.1211	7.5664e-58	3.60219e-59
HIF1A	-0.828381	56.8669	1.35869e-57	6.4847e-59
PARK7	0.629948	56.8412	1.44146e-57	6.897e-59
GSN	0.533464	56.781	1.6559e-57	7.94292e-59
SIRPA	0.57439	56.7372	1.83134e-57	8.80644e-59
KRT80	-2.05531	56.6375	2.30415e-57	1.11077e-58
D16ERTD472E	-1.5454	56.6369	2.30732e-57	1.11506e-58
NDUFAB1	0.689328	56.3405	4.56564e-57	2.21192e-58
FN1	-0.662526	56.0561	8.78897e-57	4.26854e-58
CAST	-0.890632	56.0139	9.68425e-57	4.71496e-58
KIF11	-2.55638	55.919	1.20516e-56	5.882e-58
RBMS1	-0.694391	55.8528	1.4036e-56	6.86735e-58
STOM	-1.36218	55.7786	1.66493e-56	8.16595e-58
COTL1	0.400195	55.6844	2.06804e-56	1.01678e-57
KLF3	-1.0951	55.6278	2.35622e-56	1.1613e-57
KLF9	-1.69601	55.5895	2.57319e-56	1.27132e-57
MT-CYTB	0.362389	55.4322	3.69635e-56	1.83067e-57
KLF13	-0.850729	55.4033	3.95096e-56	1.9615e-57
TXNDC17	0.561213	55.3286	4.69223e-56	2.33514e-57
PDIA4	0.956322	55.2966	5.05156e-56	2.52002e-57
PPP1R12A	-0.917936	55.2556	5.55185e-56	2.77626e-57
FCNB	-3.33776	55.2094	6.17476e-56	3.09515e-57
OTULINL	0.799971	55.0023	9.94658e-56	4.99774e-57
HIST1H2AP	-3.33358	54.9421	1.14269e-55	5.75523e-57
FADS1	1.88217	54.7938	1.60766e-55	8.11639e-57
H2AFX	-1.9506	54.7854	1.63926e-55	8.29558e-57
PTGS1	1.91803	54.6543	2.21682e-55	1.1245e-56
FCGR4	0.813606	54.509	3.09771e-55	1.57504e-56
ARHGAP15	-1.39753	54.5025	3.14444e-55	1.60257e-56
CSF2RB	-0.823934	54.4563	3.49699e-55	1.78645e-56
ABCC4	-1.55056	54.0799	8.31936e-55	4.25994e-56
SNX8	1.26421	54.0164	9.62924e-55	4.94222e-56
VDAC2	0.51991	53.9239	1.19145e-54	6.1294e-56
H1F5	-2.83783	53.8814	1.31388e-54	6.77503e-56
GNG10	-0.894058	53.8094	1.55108e-54	8.01675e-56
RAB27A	-2.01508	53.7165	1.92076e-54	9.95047e-56
NEK6	1.47532	53.6496	2.24094e-54	1.1636e-55
MAP2K3	-0.807055	53.5999	2.51265e-54	1.3077e-55
ADORA2B	-1.233	53.556	2.77945e-54	1.44989e-55
UBE2C	-2.22605	53.4181	3.81885e-54	1.99666e-55
ARG2	-1.85365	53.0938	8.05813e-54	4.22281e-55
[truncated: 5,651 more rows]

## Sheet: MC6
gene_name	log2fc	neg_log10fdr	fdr	p-value
[truncated: 3,605 more rows]

[truncated: 1 more sheets: MC7]
