# Supplementary material for: Histone methyltransferase ASH1L primes metastases and metabolic reprogramming of macrophages in the bone niche
Source: Nat Commun. 2025 May 20;16:4681. doi: 10.1038/s41467-025-59381-2 (PMC12092585; doi:10.1038/s41467-025-59381-2)
Supplement: Supplementary file 10 — Supplementary Data 8 [file 41467_2025_59381_MOESM10_ESM.xlsx]

## Sheet: Mono-TAM C1-C7.sgASH1l-sgCtrl-W
Supplementary Data 7. ScRNA-seq was performed in control (n=3 mice) and ASH1L-depleted (n=4 mice) bone tumors. Differentially expressed genes of TAMs in ASH1L-depleted versus control tumors (FDR < 0.05; FC > 1.5) were identified using two-tailed Wilcoxon test.
gene_name	log2fc	neg_log10fdr	fdr	p-value
LGALS1	-1.31539	Inf	0	0
CTSL	-1.65699	Inf	0	0
SPP1	-2.38931	Inf	0	0
FGFR2	-3.4141	Inf	0	0
KRT8	-4.41566	Inf	0	0
MT1	-1.66166	274.519	3.02988e-275	2.21401e-278
RPL13	-0.660851	270.748	1.78673e-271	1.52322e-274
CYBB	1.2352	255.295	5.07482e-256	4.94441e-259
CD63	-2.07813	253.336	4.617e-254	5.06065e-257
CDKN2A	-4.2304	249.016	9.64055e-250	1.1741e-252
RPL11	-0.662935	242.296	5.06079e-243	6.77977e-246
RPL23	-0.537791	238.745	1.80066e-239	2.63158e-242
COL3A1	-2.88157	238.268	5.39931e-239	8.54841e-242
SAMHD1	1.43216	237.354	4.42501e-238	7.54477e-241
C3	1.67803	236.02	9.54677e-237	1.74402e-239
RPL12	-0.836135	234.744	1.80128e-235	3.50999e-238
PVT1	-2.82853	233.592	2.56092e-234	5.30211e-237
RPS18	-0.744578	232.531	2.9422e-233	6.44983e-236
MT2	-2.56379	228	9.99331e-229	2.31242e-231
RPL15	-0.746294	224.689	2.04822e-225	4.98896e-228
PDE3B	-1.29523	222.556	2.78031e-223	7.11078e-226
PF4	-3.18129	222.311	4.88225e-223	1.30812e-225
BC005537	0.997176	215.427	3.74453e-216	1.04889e-218
RPL19	-0.535326	210.717	1.91878e-211	5.60843e-214
NGP	1.49018	207.486	3.26442e-208	9.93916e-211
RPL32	-0.629055	205.341	4.55636e-206	1.44276e-208
FCRLS	-4.43172	202.828	1.48441e-203	4.88115e-206
PTPRC	0.875689	201.499	3.167e-202	1.07997e-204
AHNAK	1.1848	200.462	3.44969e-201	1.21838e-203
FTL1	-0.772035	200.131	7.40103e-201	2.70407e-203
RPL14	-0.701014	198.081	8.30495e-199	3.13547e-201
IGFBP4	-2.45942	196.617	2.4157e-197	9.4145e-200
TMSB10	1.37128	194.889	1.29246e-195	5.19439e-198
GPR141	2.09896	193.818	1.52077e-194	6.29717e-197
RPL8	-0.554439	192.365	4.31775e-193	1.84048e-195
CRABP1	-3.83258	188.849	1.41687e-189	6.21206e-192
PIM1	0.904856	187.789	1.62726e-188	7.33268e-191
RPL18	-0.551942	187.43	3.71281e-188	1.71827e-190
FCER1G	-0.59169	186.745	1.79774e-187	8.53879e-190
KRT18	-5.48723	186.361	4.3503e-187	2.11925e-189
LY6C2	1.31499	183.113	7.70953e-184	3.8496e-186
APOE	-1.80103	182.808	1.55538e-183	7.95589e-186
RPL26	-0.519928	181.361	4.35146e-182	2.2788e-184
SELL	2.38065	180.222	6.00043e-181	3.21543e-183
CAMP	1.32735	180.133	7.35816e-181	4.0326e-183
LGALS7	-5.81169	178.975	1.0593e-179	5.93447e-182
MBNL1	1.13618	178.757	1.74843e-179	1.00081e-181
CCR2	1.1947	177.948	1.12675e-178	6.58677e-181
RPS10	-0.496477	175.928	1.18007e-176	7.04218e-179
CD44	0.887913	175.373	4.23426e-176	2.57841e-178
RPL29	-0.650188	173.629	2.34914e-174	1.45909e-176
CD53	0.846976	168.398	4.00187e-169	2.53437e-171
LILRB4A	0.978648	168.198	6.33442e-169	4.08871e-171
ATF4	1.02087	167.386	4.1131e-168	2.705e-170
ATP2B1	0.842766	166.748	1.78714e-167	1.19709e-169
CD81	-2.13934	166.706	1.9701e-167	1.34363e-169
NAAA	1.38855	166.614	2.4332e-167	1.68911e-169
NME2	-0.700765	165.191	6.43857e-166	4.54801e-168
IFITM6	1.46731	165.063	8.65407e-166	6.21837e-168
TIMP2	-1.76202	164.411	3.88149e-165	2.83631e-167
MPEG1	0.79721	163.835	1.46054e-164	1.08504e-166
SOD1	1.16471	161.566	2.71671e-162	2.05134e-164
RNF149	1.22196	161.125	7.5048e-162	5.75816e-164
S100A9	1.51087	160.417	3.82685e-161	2.98281e-163
RPS3	-0.539217	159.355	4.41404e-160	3.49425e-162
LUM	-3.28526	157.567	2.70788e-158	2.17659e-160
TMSB4X	-0.473453	156.359	4.3725e-157	3.56787e-159
CLEC12A	1.4152	156.034	9.24429e-157	7.65572e-159
DIAPH1	0.904654	155.481	3.30734e-156	2.77928e-158
MT-ND3	1.07905	154.836	1.45878e-155	1.24832e-157
GDA	1.4032	154.836	1.45878e-155	1.26139e-157
RPS11	-0.475728	153.126	7.48698e-154	6.56513e-156
ATP5G1	-1.01474	151.465	3.42994e-152	3.04939e-154
SERPINH1	-3.50076	150.938	1.15425e-151	1.04024e-153
LTF	1.3513	149.403	3.95386e-150	3.61149e-152
MIF	-1.14351	147.286	5.18056e-148	4.79506e-150
AI504432	1.42385	145.927	1.18318e-146	1.10954e-148
RPL21	-0.50159	145.525	2.98686e-146	2.83736e-148
SSR4	-0.878017	145.363	4.33035e-146	4.16633e-148
NEDD4	-3.29661	144.902	1.25217e-145	1.22e-147
S100A8	1.59871	144.681	2.08294e-145	2.05478e-147
CD9	-1.30911	143.062	8.67681e-144	8.66519e-146
RPL24	-0.481937	142.785	1.64042e-143	1.6582e-145
CTSD	-1.12345	142.766	1.71506e-143	1.75454e-145
HSP90AB1	-0.625102	142.372	4.25027e-143	4.39987e-145
LCN2	1.93568	140.768	1.7062e-141	1.78703e-143
IL6RA	1.18285	138.799	1.58924e-139	1.68389e-141
ADD3	1.63202	138.741	1.81355e-139	1.94364e-141
DAB2	-1.38907	138.663	2.17159e-139	2.35381e-141
PSAP	0.528147	137.642	2.28074e-138	2.4999e-140
TIAM1	1.55227	137.417	3.82536e-138	4.23953e-140
LARS2	0.910109	137.379	4.17426e-138	4.67704e-140
NPM1	-0.702012	137.339	4.58454e-138	5.19257e-140
COX4I1	-0.486229	137.016	9.63186e-138	1.10266e-139
PMEPA1	-1.67099	136.262	5.47326e-137	6.33248e-139
HMGN1	-1.90419	135.512	3.07597e-136	3.59631e-138
TNFAIP2	1.47969	135.499	3.1718e-136	3.74698e-138
PLBD1	1.05552	134.678	2.09884e-135	2.50501e-137
MYCBP2	1.05543	133.974	1.06251e-134	1.28106e-136
AY036118	-0.998559	133.208	6.20023e-134	7.55112e-136
COL6A3	-3.33255	132.678	2.09788e-133	2.58052e-135
HP	1.15366	132.674	2.11628e-133	2.62892e-135
TM4SF1	-3.16911	132.617	2.41328e-133	3.02726e-135
RPS27	0.563772	132.008	9.80782e-133	1.24225e-134
CLEC4E	1.1155	131.449	3.56011e-132	4.55258e-134
COL1A1	-2.3291	131.224	5.97655e-132	7.71543e-134
PLEK	0.88807	131.024	9.45493e-132	1.2321e-133
DAZAP2	0.667807	130.386	4.11459e-131	5.41196e-133
CERS6	1.40811	130.24	5.7492e-131	7.63199e-133
LMO4	1.3081	129.733	1.84864e-130	2.47657e-132
BASP1	-1.11096	129.19	6.45832e-130	8.73065e-132
FOXP1	1.33678	128.122	7.5468e-129	1.0294e-130
SERINC3	0.743861	127.595	2.53938e-128	3.4947e-130
CLTA	-0.640784	126.853	1.40133e-127	1.94558e-129
NDUFB1-PS	0.635188	126.489	3.24524e-127	4.54516e-129
RPS8	-0.401058	125.968	1.07577e-126	1.51978e-128
SORL1	1.19145	124.546	2.84377e-125	4.05214e-127
CPE	-3.56612	124.349	4.47591e-125	6.43232e-127
H2-T23	1.07268	124.163	6.8756e-125	9.96463e-127
BTG1	0.697214	123.955	1.10902e-124	1.62079e-126
ITGAL	1.08001	123.29	5.12652e-124	7.55461e-126
PEBP1	-1.19701	123.16	6.9174e-124	1.0278e-125
GAPDH	-0.655045	123.052	8.8617e-124	1.32747e-125
CSF3R	1.39085	122.91	1.2305e-123	1.85827e-125
COX5A	-0.718172	122.745	1.79718e-123	2.73594e-125
GNG5	-0.560903	122.505	3.12851e-123	4.80078e-125
FMNL1	1.05761	122.08	8.31238e-123	1.28568e-124
LATS2	1.15213	122.048	8.95947e-123	1.39668e-124
RPS2	-0.488724	121.741	1.81743e-122	2.85529e-124
LY6E	0.566447	121.107	7.81451e-122	1.23723e-123
ITGA4	1.04299	121.008	9.81707e-122	1.56624e-123
MS4A7	-1.6013	120.823	1.5036e-121	2.41718e-123
TREM2	-1.382	120.245	5.68903e-121	9.21497e-123
ACTR2	0.617286	119.876	1.32941e-120	2.16954e-122
CD177	1.96826	119.482	3.29482e-120	5.41713e-122
LGMN	-1.03711	119.011	9.74795e-120	1.61457e-121
RPL18A	-0.446465	118.399	3.98805e-119	6.65403e-121
YWHAZ	0.586278	118.267	5.40446e-119	9.08312e-121
AFF1	1.35198	118.111	7.7532e-119	1.3125e-120
STAT3	0.856316	117.553	2.79734e-118	4.76954e-120
RPL9	-0.434276	117.372	4.24517e-118	7.28984e-120
BACH1	1.08518	116.67	2.13566e-117	3.69338e-119
TPT1	-0.43111	116.584	2.60425e-117	4.53547e-119
TPM1	-2.21669	116.231	5.8814e-117	1.03145e-118
FLNA	0.816779	116.127	7.45705e-117	1.31686e-118
MMP8	1.72994	115.869	1.35059e-116	2.40148e-118
FTH1	-0.665596	115.309	4.912e-116	8.79387e-118
LDLR	1.20722	115.126	7.48244e-116	1.34868e-117
SYNGR1	-2.75516	114.435	3.67303e-115	6.66522e-117
RPL27	-0.404115	114.279	5.26077e-115	9.61046e-117
ITGB7	0.965801	114.257	5.53342e-115	1.01759e-116
BGN	-2.68117	114.243	5.71517e-115	1.05798e-116
DDX3X	0.757496	113.792	1.6125e-114	3.00467e-116
RETNLG	1.28464	113.661	2.18281e-114	4.09394e-116
RPS24	-0.35024	113.319	4.79486e-114	9.0513e-116
SEMA4A	1.13763	112.988	1.02785e-113	1.95281e-115
ZC3HAV1	1.04187	112.921	1.19953e-113	2.29359e-115
PRKCD	0.874673	112.697	2.00875e-113	3.86533e-115
EIF5A	-0.658713	112.402	3.96185e-113	7.67183e-115
ITGA1	2.07261	111.55	2.82023e-112	5.49552e-114
FGR	1.08879	111.529	2.9611e-112	5.80607e-114
RPS13	-0.401376	111.22	6.02998e-112	1.18969e-113
PPP1R14B	-1.2181	111.163	6.87074e-112	1.36394e-113
SBNO2	1.04296	110.671	2.1344e-111	4.26309e-113
RPL10A	-0.510248	110.385	4.12129e-111	8.28173e-113
RPL28	-0.425661	110.336	4.60958e-111	9.31909e-113
PIRA2	1.287	109.756	1.75569e-110	3.57082e-112
ATP11B	0.934363	109.086	8.20316e-110	1.6784e-111
NFAM1	1.19217	108.972	1.06696e-109	2.19602e-111
ARHGEF10L	1.139	108.518	3.03511e-109	6.28388e-111
STAT1	1.26452	108.486	3.26469e-109	6.79895e-111
CHCHD2	-0.481308	108.163	6.87384e-109	1.4399e-110
SLC25A4	-1.36064	108.111	7.73777e-109	1.63029e-110
RPS14	-0.361538	107.33	4.67208e-108	9.90065e-110
PLEKHO2	0.899709	107.286	5.17827e-108	1.10364e-109
IRF1	1.44252	107.02	9.54555e-108	2.04606e-109
MIR22HG	1.13498	106.908	1.23603e-107	2.66445e-109
JAK2	1.16864	106.817	1.52439e-107	3.30462e-109
TAPBP	0.920744	106.455	3.5086e-107	7.64877e-109
PRDX2	-0.892807	106.421	3.79398e-107	8.31708e-109
ITPR1	1.41798	106.169	6.77224e-107	1.49285e-108
KDM6B	0.871374	105.861	1.3779e-106	3.05418e-108
RPS4X	-0.440501	105.833	1.46979e-106	3.27575e-108
BCL2A1B	-1.26716	105.815	1.53218e-106	3.43346e-108
USP25	0.995257	105.744	1.80302e-106	4.06234e-108
RAN	-0.799444	105.693	2.02638e-106	4.59027e-108
PIRB	0.873347	105.504	3.13588e-106	7.14175e-108
MRC1	-1.82782	105.408	3.91261e-106	8.95835e-108
EMILIN2	0.74846	105.366	4.30125e-106	9.90058e-108
RGS10	-1.12344	104.986	1.03354e-105	2.39158e-107
SRSF5	0.651498	104.9	1.25864e-105	2.92778e-107
MEFV	1.17885	104.532	2.93995e-105	6.87456e-107
JARID2	1.06719	104.161	6.90981e-105	1.62416e-106
RPS7	-0.424953	103.837	1.45481e-104	3.43725e-106
LDHA	-0.807127	103.077	8.38103e-104	1.99038e-105
XDH	1.02923	102.847	1.42248e-103	3.39551e-105
C1QB	-1.38165	102.445	3.58799e-103	8.60838e-105
IQGAP1	0.486185	101.675	2.11244e-102	5.09395e-104
CXCL1	-1.24895	101.257	5.53552e-102	1.34158e-103
F5	1.92163	101.11	7.76457e-102	1.89126e-103
SP100	1.09806	101.02	9.54602e-102	2.33681e-103
SPAG9	0.736724	100.782	1.65159e-101	4.0631e-103
CYTIP	0.834315	100.154	7.02093e-101	1.73578e-102
ATP2A3	2.04479	99.7523	1.769e-100	4.39502e-102
ATP5D	-0.664905	99.6382	2.30035e-100	5.74318e-102
CLIC1	-0.58027	99.2879	5.15396e-100	1.29304e-101
TET2	1.01026	99.0961	8.01557e-100	2.02073e-101
RPS27A	-0.350473	99.0404	9.11072e-100	2.30791e-101
PLIN2	-1.11532	98.6191	2.40375e-99	6.11841e-101
NPTX1	-4.83198	98.5399	2.88501e-99	7.37854e-101
RPL27A	-0.339239	98.1694	6.77056e-99	1.73985e-100
CASP4	1.4384	98.0477	8.95965e-99	2.31329e-100
CAMKK2	1.30105	97.8465	1.42394e-98	3.69381e-100
RBMS1	0.63728	97.8187	1.51823e-98	3.95689e-100
RPS5	-0.431647	97.7776	1.66878e-98	4.36961e-100
TLR2	0.824041	97.2845	5.19424e-98	1.3664e-99
MSL2	1.08334	97.2298	5.89111e-98	1.5569e-99
RUNX1	0.899668	97.0105	9.76008e-98	2.59128e-99
NIN	1.08285	96.9411	1.14533e-97	3.05477e-99
PPP1R15B	1.00062	96.7532	1.76524e-97	4.72966e-99
ARHGAP26	1.49145	96.6493	2.24252e-97	6.03577e-99
RPLP0	-0.414365	96.5834	2.60994e-97	7.05647e-99
SELPLG	0.832253	96.2143	6.10493e-97	1.65802e-98
CST6	-5.34598	95.999	1.0023e-96	2.73433e-98
CELF2	0.852334	95.7884	1.62784e-96	4.46066e-98
KLF6	0.734834	95.7427	1.8086e-96	4.97801e-98
DENND4A	0.899583	95.6336	2.32474e-96	6.42693e-98
HEXIM1	0.998939	95.4284	3.72933e-96	1.03555e-97
FAM117B	1.02955	95.0932	8.06815e-96	2.25016e-97
TMEM37	-2.23025	94.8532	1.40232e-95	3.92805e-97
TIMP1	-1.65517	94.3125	4.8697e-95	1.36999e-96
RPL3	-0.449699	93.9799	1.04738e-94	2.95935e-96
KLF13	0.740916	93.8414	1.44073e-94	4.08829e-96
PFN1	-0.469862	93.7302	1.86104e-94	5.30367e-96
CRIP1	0.785876	93.5982	2.52235e-94	7.21899e-96
CHIL3	0.872633	93.375	4.21651e-94	1.21191e-95
ANKRD44	0.933392	93.2978	5.03727e-94	1.45394e-95
C1QA	-1.46762	93.1624	6.88073e-94	1.99442e-95
ASS1	1.37729	92.535	2.91716e-93	8.49106e-95
MS4A4C	0.676412	92.0474	8.96509e-93	2.62041e-94
SMPDL3A	0.920528	91.8132	1.53749e-92	4.51266e-94
APRT	-0.693969	91.6276	2.35735e-92	6.94775e-94
PLAC8	0.545968	91.1979	6.34064e-92	1.87648e-93
HSPD1	-1.12345	91.0766	8.38325e-92	2.49119e-93
PARK7	-0.941025	90.9836	1.03856e-91	3.09887e-93
FAM129A	1.16511	90.7714	1.69285e-91	5.07176e-93
NCF2	0.639907	90.658	2.1978e-91	6.61134e-93
ATP8B4	1.13694	90.5499	2.81928e-91	8.51519e-93
C1QC	-1.27938	90.5427	2.86618e-91	8.69174e-93
ATPIF1	-0.763478	90.2978	5.03761e-91	1.5338e-92
FAM129B	0.82093	89.9447	1.13577e-90	3.47191e-92
MGP	-1.39947	89.8123	1.54056e-90	4.72807e-92
RPS15A	-0.379088	89.469	3.39599e-90	1.04638e-91
PTP4A2	0.566416	89.3696	4.26938e-90	1.3207e-91
IRGM1	2.10459	89.2899	5.12975e-90	1.59309e-91
RPL13A	-0.341676	88.9847	1.03587e-89	3.2296e-91
NAPSA	0.690446	88.8507	1.4101e-89	4.41355e-91
GPR132	0.904517	88.704	1.97708e-89	6.21223e-91
HSPB1	-3.43128	88.5327	2.93325e-89	9.25236e-91
LBR	1.21034	88.4708	3.3825e-89	1.07106e-90
PFDN5	-0.555678	88.166	6.82293e-89	2.16878e-90
TNFRSF1B	0.858544	87.9935	1.01501e-88	3.23874e-90
TPI1	-0.931662	87.9617	1.09209e-88	3.49799e-90
PPP1R12A	0.815309	87.8664	1.36016e-88	4.3732e-90
PTBP3	0.569348	87.5605	2.75106e-88	8.87871e-90
MAP2K3	0.752882	87.3268	4.71195e-88	1.52646e-89
RGS1	-1.26901	87.1224	7.54436e-88	2.45323e-89
MGST1	0.861806	86.9111	1.2271e-87	4.00516e-89
HOPX	1.01557	86.5935	2.54993e-87	8.35382e-89
GSR	0.78515	86.1437	7.18209e-87	2.36167e-88
IL17RA	0.89343	85.8903	1.28746e-86	4.24919e-88
EREG	-4.29999	85.853	1.4028e-86	4.64695e-88
NOTCH2	0.897704	85.8511	1.40884e-86	4.68413e-88
IGHM	1.32376	85.835	1.46208e-86	4.87893e-88
ARHGAP15	1.32432	85.7209	1.9015e-86	6.36843e-88
CYBA	-0.395895	85.5032	3.13872e-86	1.05503e-87
FRY	1.46396	85.462	3.4515e-86	1.16437e-87
EMB	0.730861	85.0865	8.19484e-86	2.77453e-87
NUP98	0.838504	85.0019	9.95685e-86	3.38322e-87
PPP2R5A	0.808985	84.9749	1.05949e-85	3.61294e-87
HILPDA	-2.43494	84.7022	1.98524e-85	6.79397e-87
SOX9	-3.38626	84.4906	3.23135e-85	1.10978e-86
CREBBP	0.786341	84.4856	3.26866e-85	1.12657e-86
ITGB2	0.635464	84.4531	3.52301e-85	1.21853e-86
DDX6	0.660603	84.4031	3.95263e-85	1.37194e-86
IST1	0.811399	84.3854	4.11742e-85	1.43415e-86
SOX4	-2.79867	84.276	5.29691e-85	1.85144e-86
TAP1	0.991726	84.0784	8.34911e-85	2.92844e-86
GLUD1	0.679321	84.0308	9.31452e-85	3.2784e-86
ZEB2	0.826649	83.8406	1.44339e-84	5.09785e-86
GRK2	0.696777	83.6765	2.10639e-84	7.46509e-86
NIPBL	0.784282	83.6094	2.45794e-84	8.74093e-86
EEF1D	-0.879533	83.5172	3.03943e-84	1.08459e-85
B3GNT5	1.18917	83.3185	4.8025e-84	1.71957e-85
UBA52	0.63112	83.2437	5.70558e-84	2.04987e-85
CCN1	-2.85174	83.1383	7.27251e-84	2.62168e-85
IFI211	1.29979	83.0058	9.86834e-84	3.56948e-85
VCPIP1	0.97718	82.8275	1.48775e-83	5.39947e-85
TLE3	1.12196	82.7371	1.83192e-83	6.67084e-85
SLAMF8	2.05478	82.7307	1.85927e-83	6.79309e-85
GBP2	1.99655	82.597	2.52954e-83	9.27282e-85
PI16	1.50426	82.5103	3.08841e-83	1.13592e-84
CXCL14	-2.4004	82.4669	3.41236e-83	1.25922e-84
RPLP1	-0.342035	82.2653	5.42825e-83	2.00973e-84
ERO1LB	1.12619	82.1759	6.6701e-83	2.47763e-84
RAB27A	1.98755	82.1494	7.08876e-83	2.64177e-84
PELI1	1.02732	82.0113	9.7423e-83	3.64254e-84
BIRC3	0.977116	81.9867	1.03111e-82	3.86775e-84
MPO	1.72006	81.8684	1.35409e-82	5.11228e-84
COL2A1	6.61338	81.8684	1.35409e-82	5.10791e-84
FAM162A	-1.60452	81.7371	1.83178e-82	6.93804e-84
RPS16	-0.305378	81.7088	1.95541e-82	7.43014e-84
SYK	0.778924	81.6044	2.48652e-82	9.47851e-84
DYNLL1	-0.627999	81.6044	2.48672e-82	9.50957e-84
RPS3A1	-0.330022	81.5761	2.6542e-82	1.01823e-83
GM43305	1.39301	81.4034	3.95005e-82	1.52018e-83
PGLYRP1	1.10025	81.0885	8.15573e-82	3.14866e-83
DCN	-1.76473	80.9523	1.11615e-81	4.32269e-83
IKBKB	0.775753	80.9452	1.13447e-81	4.40744e-83
CCDC88C	1.5959	80.7528	1.76677e-81	6.88549e-83
AKAP13	0.717351	80.7379	1.82857e-81	7.1486e-83
IKZF1	1.10317	80.6323	2.33207e-81	9.14538e-83
UQCRB	-0.644956	80.4863	3.26353e-81	1.28379e-82
FOXN2	0.957902	80.3683	4.28276e-81	1.68995e-82
SMG1	0.822363	80.3225	4.75856e-81	1.88349e-82
LSP1	0.851019	80.2507	5.61406e-81	2.22894e-82
COP1	0.890984	80.1486	7.10208e-81	2.82838e-82
MED13	0.797546	80.1355	7.32065e-81	2.92434e-82
LYST	1.07727	79.9407	1.1464e-80	4.59344e-82
NEDD9	1.15362	79.9331	1.16653e-80	4.68829e-82
ATP1B3	0.587825	79.7702	1.69747e-80	6.84281e-82
NME1	-0.757067	79.7431	1.80657e-80	7.30459e-82
BSG	-0.786938	79.6621	2.1771e-80	8.8293e-82
CFLAR	0.940402	79.3869	4.10301e-80	1.66899e-81
SNX10	0.902568	79.2527	5.58809e-80	2.27988e-81
SEMA4D	1.01912	79.2247	5.96127e-80	2.43939e-81
ELOB	-0.559197	79.2226	5.98919e-80	2.45811e-81
HECA	1.02448	79.1788	6.62534e-80	2.72727e-81
SLC38A2	0.679768	79.1753	6.67929e-80	2.75762e-81
LNPEP	0.710842	79.0673	8.564e-80	3.54617e-81
MDM2	0.915007	79.0298	9.33698e-80	3.87761e-81
POSTN	-3.50097	78.9834	1.03902e-79	4.32767e-81
HMGA2	-3.47869	78.9451	1.13463e-79	4.7397e-81
SERPINE2	-3.23028	78.9212	1.19893e-79	5.02292e-81
ESYT1	0.923587	78.8423	1.43792e-79	6.0417e-81
ATF6	0.917359	78.7771	1.67075e-79	7.04032e-81
PPIA	-0.393536	78.6656	2.15993e-79	9.12797e-81
TOMM20	-0.653905	78.5627	2.73703e-79	1.16001e-80
HSPE1	-0.807241	78.4233	3.77286e-79	1.60361e-80
BAZ1A	0.693035	78.4006	3.976e-79	1.6948e-80
SORT1	1.43843	78.1256	7.48882e-79	3.20129e-80
TOR1AIP1	0.738838	77.9336	1.16526e-78	4.99537e-80
PPIB	-0.560689	77.819	1.51701e-78	6.52181e-80
TYROBP	-0.347558	77.7885	1.62746e-78	7.01644e-80
SELENOF	-0.71207	77.5002	3.16113e-78	1.3667e-79
APAF1	1.02938	77.3868	4.10397e-78	1.77933e-79
GPD2	0.908301	77.3447	4.52216e-78	1.96616e-79
MAPKAPK2	0.674521	77.3345	4.62956e-78	2.01849e-79
CCL12	-2.76456	77.2062	6.2204e-78	2.71967e-79
DNA2	1.27407	77.0261	9.41713e-78	4.12881e-79
PTPN1	0.718965	76.8594	1.38241e-77	6.07783e-79
TMEM119	-2.01235	76.8033	1.57292e-77	6.93457e-79
ACOD1	2.44656	76.8005	1.58292e-77	6.99794e-79
GLIPR2	1.05619	76.7356	1.8382e-77	8.1489e-79
OAF	-2.51604	76.6802	2.08854e-77	9.28411e-79
TXNDC17	-0.792555	76.381	4.15874e-77	1.85373e-78
RPS28	0.367607	76.2641	5.44335e-77	2.43297e-78
CRYBG1	1.1833	76.2334	5.84265e-77	2.61855e-78
IFI209	1.06603	76.1397	7.24895e-77	3.25766e-78
PDGFRA	-4.39617	75.9646	1.08484e-76	4.88847e-78
ADGRE5	0.752952	75.7003	1.994e-76	9.00956e-78
RPL37A	0.277974	75.5867	2.58996e-76	1.17338e-77
CTSB	-0.576896	75.4542	3.51398e-76	1.59629e-77
TCIM	-3.29392	75.2381	5.77922e-76	2.63236e-77
ELANE	1.98588	75.1858	6.51968e-76	2.97757e-77
TRPS1	0.907303	75.1204	7.57966e-76	3.4709e-77
RPL6	-0.355603	75.0618	8.67305e-76	3.98214e-77
RICTOR	0.92834	74.8662	1.36087e-75	6.26487e-77
MARCHF7	0.717357	74.7054	1.9708e-75	9.09675e-77
COL6A1	-2.64926	74.5859	2.59489e-75	1.2009e-76
RBBP8	0.911782	74.1791	6.62073e-75	3.0721e-76
MMP2	-2.95573	74.1777	6.64145e-75	3.0898e-76
RPL17	-0.337757	74.0546	8.81799e-75	4.11313e-76
CD68	-0.705815	73.9767	1.05522e-74	4.93491e-76
SLK	0.706355	73.9566	1.10505e-74	5.18141e-76
MCEMP1	0.858886	73.8984	1.26345e-74	5.93951e-76
RPS19	-0.3266	73.7265	1.87734e-74	8.84825e-76
PUM2	0.736648	73.3121	4.87428e-74	2.30328e-75
TNS3	1.05858	73.311	4.88676e-74	2.31513e-75
LFNG	0.995494	73.2232	5.98198e-74	2.84128e-75
DOCK11	1.04671	72.8998	1.25958e-73	5.99798e-75
CD300C2	-0.861191	72.7878	1.63013e-73	7.78236e-75
POLR2F	-1.09787	72.6361	2.31177e-73	1.10647e-74
RNASE6	1.23326	72.6035	2.49151e-73	1.19554e-74
MIA2	0.73526	72.493	3.21358e-73	1.54593e-74
ZYX	0.800377	72.3922	4.05334e-73	1.95484e-74
LIMS1	0.907024	72.3207	4.77832e-73	2.31031e-74
GPR35	0.817035	72.2812	5.23402e-73	2.53701e-74
RB1CC1	0.795684	71.9739	1.06194e-72	5.16032e-74
RASSF4	0.912209	71.955	1.10907e-72	5.40285e-74
COL1A2	-2.12097	71.9393	1.15012e-72	5.61682e-74
TARM1	1.28621	71.8272	1.48874e-72	7.28867e-74
MED13L	0.818536	71.7859	1.63733e-72	8.03612e-74
PGAM1	-0.742033	71.6855	2.0632e-72	1.01514e-73
ARHGDIB	0.459775	71.6299	2.34491e-72	1.15661e-73
DOCK10	0.895093	71.5094	3.09474e-72	1.53022e-73
CALCB	-5.04867	71.466	3.41987e-72	1.69515e-73
GLS	0.657804	71.4546	3.51082e-72	1.7445e-73
PSMA1	-0.757756	71.32	4.78595e-72	2.38394e-73
MAGED1	-3.09165	71.2608	5.48495e-72	2.7388e-73
SYNJ1	0.769354	71.2595	5.50144e-72	2.75373e-73
PRKX	0.966523	71.071	8.4919e-72	4.26095e-73
NFKB1	0.696554	70.9723	1.0658e-71	5.3608e-73
CSGALNACT2	1.07885	70.9499	1.1224e-71	5.65917e-73
MFSD14B	0.933902	70.8777	1.32519e-71	6.69777e-73
CBL	0.765051	70.8258	1.4935e-71	7.56661e-73
BRAF	0.90322	70.8082	1.55534e-71	7.89888e-73
STX11	1.12496	70.7064	1.96619e-71	1.00094e-72
GPCPD1	0.93043	70.4938	3.20742e-71	1.63672e-72
RAB11FIP1	0.87665	70.4121	3.87166e-71	1.98039e-72
NFE2	1.66583	70.3914	4.06023e-71	2.08179e-72
RAPGEF6	0.944971	70.3475	4.49242e-71	2.30886e-72
EIF4E3	1.09822	70.2586	5.5129e-71	2.84004e-72
RBM39	0.438274	70.1664	6.81685e-71	3.52009e-72
SLFN2	0.607888	70.1551	6.99635e-71	3.6213e-72
ARG1	-1.84504	70.0688	8.5345e-71	4.42784e-72
FCHO2	0.749191	70.0421	9.0753e-71	4.71947e-72
STAG2	0.788101	70.0111	9.74852e-71	5.08143e-72
FAM49B	0.500116	69.8855	1.30155e-70	6.80021e-72
ERBIN	0.757725	69.8006	1.58287e-70	8.28928e-72
STXBP6	1.80625	69.7632	1.72511e-70	9.05521e-72
IFI204	0.877066	69.6284	2.35303e-70	1.23798e-71
KDM7A	0.735551	69.6208	2.39435e-70	1.26264e-71
EP300	0.765507	69.5904	2.56815e-70	1.35742e-71
FNIP1	0.731098	69.5879	2.5827e-70	1.36826e-71
SH3BGRL3	-0.353559	69.5802	2.62935e-70	1.39617e-71
SUSD6	0.89908	69.5178	3.03508e-70	1.61531e-71
ARFGEF1	0.770306	69.4696	3.39151e-70	1.80914e-71
PSMB6	-0.79536	69.4516	3.53471e-70	1.89413e-71
CCND1	-1.15157	69.4516	3.53471e-70	1.89273e-71
PLCG2	0.69846	69.3959	4.01921e-70	2.15865e-71
RPS20	-0.32571	69.3316	4.66023e-70	2.50861e-71
PPIC	-3.10742	69.0531	8.84831e-70	4.77384e-71
MINDY3	0.949508	69.0131	9.70246e-70	5.24649e-71
HERC4	0.879716	68.925	1.1886e-69	6.44168e-71
MT-CO1	0.28378	68.8813	1.31425e-69	7.13864e-71
SFPQ	0.537399	68.7899	1.6221e-69	8.83058e-71
NAB1	0.724751	68.7657	1.71514e-69	9.35798e-71
ECM1	-0.79615	68.6505	2.23637e-69	1.22517e-70
CALD1	-3.22661	68.6505	2.23637e-69	1.22563e-70
EIF4EBP1	-1.12213	68.6078	2.46728e-69	1.35519e-70
ATAD2B	0.936502	68.5155	3.05144e-69	1.67976e-70
BRD4	0.646785	68.4399	3.63202e-69	2.00378e-70
ARPC3	-0.394507	68.4121	3.87181e-69	2.14079e-70
NR4A2	0.926648	68.4107	3.88411e-69	2.15232e-70
ST3GAL4	1.07767	68.376	4.20717e-69	2.33646e-70
MS4A8A	1.47056	68.3359	4.61456e-69	2.56833e-70
TAX1BP1	0.513479	68.3033	4.97386e-69	2.77436e-70
ZFP36	0.537285	68.2899	5.12941e-69	2.86737e-70
ASCC3	0.853756	67.936	1.15885e-68	6.49217e-70
ATP13A3	0.719387	67.8849	1.30348e-68	7.31829e-70
NACA	-0.415212	67.8084	1.55468e-68	8.74755e-70
UBE2D3	0.392639	67.6946	2.0201e-68	1.13909e-69
SCARB1	1.00029	67.6742	2.11729e-68	1.19647e-69
STK40	0.740155	67.6557	2.20959e-68	1.25132e-69
ARID5B	1.17841	67.6115	2.44639e-68	1.3884e-69
RAF1	0.824145	67.5105	3.08708e-68	1.75578e-69
DDI2	0.859518	67.448	3.56481e-68	2.03182e-69
PTPRO	1.15234	67.4379	3.64838e-68	2.0839e-69
ROCK1	0.599374	67.4079	3.9093e-68	2.2377e-69
ZFP36L2	0.691143	67.3754	4.21299e-68	2.41666e-69
SGK3	0.824329	67.3398	4.57307e-68	2.62878e-69
TRP53BP2	1.03026	67.2617	5.4744e-68	3.15357e-69
STOM	1.14456	67.2404	5.74941e-68	3.31898e-69
F13A1	1.1198	67.2074	6.2024e-68	3.58804e-69
PICALM	0.525052	67.111	7.74496e-68	4.48983e-69
XPR1	0.855382	67.0308	9.31527e-68	5.4115e-69
MYADM	0.898212	66.8283	1.48493e-67	8.64446e-69
MAP3K5	1.10883	66.7378	1.82894e-67	1.06694e-68
BRD2	0.623144	66.6321	2.33307e-67	1.36387e-68
TRAFD1	0.805699	66.5871	2.58773e-67	1.51589e-68
AEBP1	-3.09218	66.5822	2.61718e-67	1.53633e-68
PRTN3	1.1222	66.484	3.28122e-67	1.93013e-68
MAFK	0.990908	66.3057	4.94641e-67	2.91567e-68
ARHGEF1	0.789885	66.302	4.98916e-67	2.94695e-68
LYN	0.672658	66.238	5.78038e-67	3.42134e-68
KLRA2	0.834103	66.2294	5.89641e-67	3.4972e-68
ANKRD17	0.69948	66.2128	6.12651e-67	3.64113e-68
MOB1A	0.589582	66.1504	7.07306e-67	4.21231e-68
UTRN	1.06211	66.06	8.71029e-67	5.19795e-68
DOCK8	0.79578	66.0044	9.89991e-67	5.91993e-68
ZFP800	0.944312	65.9489	1.12493e-66	6.74051e-68
MYO1F	0.69666	65.9475	1.12839e-66	6.775e-68
SEC24B	0.870589	65.9395	1.14943e-66	6.91537e-68
PTPRE	0.758528	65.9257	1.18658e-66	7.15327e-68
NDUFB9	-0.605888	65.8891	1.29094e-66	7.79817e-68
NEAT1	0.620047	65.6501	2.2384e-66	1.35487e-67
RIC1	0.88107	65.5498	2.81957e-66	1.71008e-67
MAPK14	0.878782	65.5008	3.1568e-66	1.91845e-67
KMT2C	0.8137	65.3427	4.54273e-66	2.76625e-67
GSTM1	1.08779	65.2984	5.02995e-66	3.06906e-67
PPP2CA	0.471786	65.2132	6.12104e-66	3.74225e-67
SDC2	-3.84402	65.1714	6.73967e-66	4.12867e-67
GM36161	1.75342	65.1375	7.28659e-66	4.47259e-67
CNOT1	0.70561	65.1193	7.59843e-66	4.67325e-67
UHRF1BP1L	0.872116	65.0421	9.07591e-66	5.593e-67
LY6I	2.25827	64.9579	1.10191e-65	6.80388e-67
MYH9	0.431541	64.8748	1.33415e-65	8.25416e-67
4932438A13RIK	0.78631	64.8097	1.54986e-65	9.60758e-67
DUSP3	0.78308	64.7636	1.72334e-65	1.0704e-66
DGKG	1.4079	64.7419	1.81188e-65	1.1276e-66
PAN3	0.822872	64.5921	2.55784e-65	1.59495e-66
RANBP1	-0.879673	64.3773	4.19435e-65	2.62051e-66
ABCA7	1.02516	64.3616	4.34884e-65	2.72233e-66
E2F2	1.41353	64.3545	4.42111e-65	2.77295e-66
LILR4B	0.730947	64.3193	4.79451e-65	3.01299e-66
TRA2B	0.575153	64.3072	4.92895e-65	3.10348e-66
FAM107B	0.752091	64.1302	7.41049e-65	4.67499e-66
AP1S2	0.773407	64.1087	7.78662e-65	4.92176e-66
PRCP	0.704525	64.0162	9.63325e-65	6.1007e-66
IL13RA1	0.811928	63.8809	1.3155e-64	8.34703e-66
EEF1B2	-0.416864	63.8442	1.43144e-64	9.10011e-66
CTLA2B	-2.17781	63.7971	1.59549e-64	1.01625e-65
RNF38	0.952466	63.7868	1.63388e-64	1.04269e-65
SAMSN1	0.991796	63.7691	1.70159e-64	1.08797e-65
CHMP4B	0.511029	63.7317	1.85479e-64	1.18819e-65
ANKRD11	0.556147	63.6481	2.24842e-64	1.44308e-65
GAS6	-2.12723	63.5911	2.56408e-64	1.6488e-65
BCL3	0.960327	63.4849	3.27403e-64	2.10932e-65
GM21188	0.998194	63.3773	4.19471e-64	2.70759e-65
CHSY1	1.16222	63.3233	4.75011e-64	3.07186e-65
ATP6V0C	-0.399584	63.2352	5.81782e-64	3.76943e-65
PIP4K2A	0.741566	63.2338	5.83683e-64	3.78886e-65
ARHGAP17	0.651154	63.1988	6.32634e-64	4.11432e-65
DEGS1	0.725255	63.146	7.14446e-64	4.65508e-65
DOCK2	0.679622	63.0543	8.82493e-64	5.76076e-65
MEF2D	0.659434	63.0108	9.75419e-64	6.37924e-65
CRYBG3	0.861084	62.9969	1.00723e-63	6.59953e-65
ATP5G2	-0.487072	62.7343	1.84363e-63	1.21022e-64
PSEN1	0.790981	62.729	1.86656e-63	1.22755e-64
NCOA1	0.850204	62.4834	3.28558e-63	2.16478e-64
BCL6	1.17337	62.4552	3.5062e-63	2.31441e-64
RNASEK	-0.593731	62.4182	3.81754e-63	2.52457e-64
PYGL	0.770405	62.246	5.67576e-63	3.76034e-64
ARHGAP30	0.696681	62.1596	6.92442e-63	4.59604e-64
ETV3	1.02843	62.1054	7.8459e-63	5.21722e-64
NFKB2	0.849374	62.0279	9.37789e-63	6.24736e-64
RC3H1	0.725987	61.9119	1.22486e-62	8.17466e-64
EVI2	1.564	61.8415	1.44034e-62	9.63036e-64
PIK3CD	0.866793	61.8049	1.56721e-62	1.04977e-63
CCDC88A	0.879845	61.7786	1.66486e-62	1.1172e-63
CAST	0.635592	61.7526	1.76771e-62	1.18837e-63
CSRNP1	0.739773	61.5194	3.02438e-62	2.03688e-63
AGO2	0.609327	61.4032	3.95228e-62	2.66662e-63
SERPINB6A	-1.71481	61.3895	4.07822e-62	2.75656e-63
LAMP2	0.476589	61.3154	4.83762e-62	3.27575e-63
ATF7IP	0.874846	61.2892	5.13815e-62	3.48551e-63
MTM1	1.21163	60.983	1.03982e-61	7.06634e-63
YBX1	-0.412991	60.9621	1.09114e-61	7.4284e-63
LRRK2	1.39642	60.9483	1.12649e-61	7.68277e-63
SPPL2A	0.629234	60.9187	1.20582e-61	8.23853e-63
ARHGEF37	2.19613	60.9161	1.21314e-61	8.3033e-63
FUS	0.530721	60.8909	1.28567e-61	8.81538e-63
TMED9	-0.693533	60.7061	1.96745e-61	1.35141e-62
MAT2A	0.665769	60.6658	2.15894e-61	1.48557e-62
FBXL5	0.846519	60.6067	2.47334e-61	1.70492e-62
RACK1	-0.309403	60.5605	2.75136e-61	1.89992e-62
NADK	0.723812	60.5429	2.86511e-61	1.98195e-62
NRROS	0.817156	60.5109	3.08391e-61	2.13707e-62
PTAFR	1.13345	60.4706	3.38367e-61	2.34891e-62
TACC1	0.65811	60.3913	4.06129e-61	2.82426e-62
TUT7	0.585735	60.3682	4.28305e-61	2.98369e-62
WFDC21	1.58218	60.3359	4.61391e-61	3.21979e-62
PDCD4	1.10568	60.3142	4.85078e-61	3.39099e-62
RANBP2	0.630271	60.2655	5.42663e-61	3.80016e-62
ST3GAL1	0.827934	60.2523	5.59339e-61	3.92375e-62
KMT2E	0.627568	60.1554	6.9925e-61	4.91374e-62
CLK1	0.612182	60.1208	7.57165e-61	5.32994e-62
WSB1	0.644503	60.1181	7.61912e-61	5.37263e-62
PFKP	0.64665	60.0961	8.0157e-61	5.66205e-62
DAD1	-0.594671	60.035	9.22629e-61	6.52841e-62
FAM49A	0.924667	59.9615	1.09282e-60	7.74595e-62
CD300LG	1.71829	59.9104	1.22909e-60	8.72682e-62
ASAP1	0.904071	59.9003	1.25803e-60	8.94764e-62
ABCC4	1.02069	59.8998	1.25953e-60	8.97363e-62
GM9733	1.89699	59.8517	1.40698e-60	1.00413e-61
IRF9	0.911675	59.8306	1.4769e-60	1.05583e-61
NXF1	0.731598	59.8009	1.58175e-60	1.13271e-61
KRTCAP2	-0.78322	59.7821	1.65166e-60	1.18479e-61
CCL2	-1.38237	59.6893	2.0448e-60	1.46929e-61
ATP1A3	1.01867	59.6316	2.33535e-60	1.68091e-61
MACF1	0.603718	59.5816	2.62056e-60	1.88938e-61
RP2	0.795285	59.5534	2.79623e-60	2.01944e-61
RAPGEF2	1.09668	59.5385	2.89374e-60	2.09339e-61
COL14A1	-2.98892	59.524	2.99222e-60	2.16828e-61
PSMB3	-0.614738	59.5139	3.06297e-60	2.22327e-61
CSF2RB	0.645354	59.5066	3.11479e-60	2.26468e-61
SLPI	-0.0824603	59.4183	3.81701e-60	2.7799e-61
NUFIP2	0.6771	59.3391	4.5804e-60	3.34144e-61
MMP3	-3.7379	59.2889	5.14169e-60	3.75718e-61
CLINT1	0.656782	59.286	5.17572e-60	3.78834e-61
BTF3	-0.389063	59.2465	5.66894e-60	4.15625e-61
ARHGAP45	0.669812	59.2456	5.6812e-60	4.17217e-61
DHX40	0.95054	59.1745	6.69171e-60	4.92241e-61
BTBD7	0.802806	59.1705	6.75259e-60	4.97542e-61
MBTD1	0.80806	59.1646	6.84527e-60	5.05204e-61
NDUFA12	-1.06567	59.1535	7.02236e-60	5.1913e-61
HINT1	-0.480459	59.0402	9.11665e-60	6.75061e-61
NDUFA13	-0.560632	58.9124	1.22351e-59	9.07461e-61
PHF20L1	0.698463	58.8939	1.27672e-59	9.48482e-61
TOB1	0.931305	58.8151	1.53068e-59	1.13902e-60
TMEM50B	0.847733	58.7998	1.58574e-59	1.18192e-60
SPARC	-1.32291	58.7184	1.91264e-59	1.4279e-60
B2M	0.53643	58.6918	2.03348e-59	1.52059e-60
DYRK1A	0.772234	58.6038	2.48996e-59	1.86497e-60
DRAM1	1.25844	58.5371	2.90312e-59	2.17796e-60
HIPK1	0.686968	58.4242	3.7657e-59	2.82967e-60
C1QBP	-1.29851	58.3293	4.68517e-59	3.52629e-60
SCAF4	0.888052	58.2673	5.40382e-59	4.07376e-60
SGMS2	0.785607	58.1692	6.77363e-59	5.11466e-60
YTHDF3	0.741224	58.146	7.14563e-59	5.40426e-60
NRG1	1.23475	58.1051	7.85131e-59	5.94752e-60
EIF4G3	0.672466	58.0865	8.19346e-59	6.21669e-60
NLRC5	1.25244	58.067	8.57122e-59	6.51375e-60
HPS3	1.06882	58.037	9.18422e-59	6.99079e-60
EPC2	0.768584	57.9887	1.02636e-58	7.82487e-60
ZC3H7A	0.654982	57.9155	1.21468e-58	9.27539e-60
GAS7	0.96402	57.9065	1.24033e-58	9.48642e-60
STK38	0.817638	57.863	1.37073e-58	1.05004e-59
SMAD4	0.72214	57.8257	1.49393e-58	1.14624e-59
TTC7	0.696019	57.7271	1.8744e-58	1.44044e-59
PLCB1	1.20664	57.6729	2.12362e-58	1.63455e-59
PLEC	0.670646	57.6579	2.19846e-58	1.69483e-59
FAR1	0.739466	57.6324	2.3314e-58	1.80015e-59
TNRC6B	0.85044	57.5076	3.10728e-58	2.40302e-59
RIPK1	0.691129	57.4227	3.77876e-58	2.92692e-59
MET	0.944517	57.3119	4.87681e-58	3.78338e-59
SGMS1	0.83839	57.2221	5.99589e-58	4.65884e-59
SUMO2	-0.563855	57.1687	6.78052e-58	5.27676e-59
PDPN	-0.857256	56.9309	1.17241e-57	9.13829e-59
NABP1	0.98902	56.8786	1.32254e-57	1.03245e-58
H19	-4.56779	56.835	1.46233e-57	1.14337e-58
GPBP1	0.607791	56.7931	1.61023e-57	1.26096e-58
PTPN12	0.736299	56.7772	1.6702e-57	1.30996e-58
IL6ST	0.920613	56.7467	1.79173e-57	1.40746e-58
RPL7A	-0.31512	56.7231	1.89195e-57	1.48849e-58
NSF	0.855558	56.6897	2.04307e-57	1.60987e-58
RELA	0.735302	56.6681	2.14712e-57	1.69448e-58
SLCO3A1	1.82888	56.6405	2.28808e-57	1.8085e-58
USP6NL	1.23823	56.5411	2.87671e-57	2.27726e-58
ATRN	1.04282	56.5311	2.94398e-57	2.3341e-58
UBB	-0.369621	56.4628	3.44535e-57	2.7358e-58
STX3	1.05378	56.4361	3.66334e-57	2.91336e-58
IFI203	0.996082	56.3849	4.12185e-57	3.28302e-58
EEPD1	0.93243	56.296	5.05855e-57	4.03526e-58
PNPLA8	0.897865	56.2193	6.03572e-57	4.82211e-58
WFDC17	0.698099	56.1907	6.44606e-57	5.15779e-58
AB124611	0.681455	56.1774	6.64586e-57	5.32576e-58
CCND3	0.840027	56.1717	6.7341e-57	5.40466e-58
TOB2	0.691556	56.1355	7.31966e-57	5.88354e-58
HNRNPA3	0.436709	56.1019	7.90849e-57	6.36648e-58
CORO1A	0.368399	56.0699	8.51359e-57	6.86396e-58
PABPC1	0.293756	56.0672	8.5669e-57	6.91737e-58
CEBPZ	0.832774	56.0548	8.81504e-57	7.12847e-58
KAT2B	0.815173	56.019	9.57162e-57	7.75195e-58
STK24	0.620226	56.0123	9.71982e-57	7.88382e-58
NEDD8	-0.513288	56.0123	9.71991e-57	7.89572e-58
CCNL1	0.515158	55.9859	1.0329e-56	8.40311e-58
FBN2	-4.53677	55.9429	1.14058e-56	9.29298e-58
NHP2	-1.1042	55.8429	1.43567e-56	1.17148e-57
AIF1	-0.654398	55.709	1.95443e-56	1.59715e-57
GM42031	0.806844	55.6627	2.1742e-56	1.7794e-57
SH3BP5	0.971527	55.6568	2.20406e-56	1.80652e-57
UVRAG	0.652113	55.6482	2.24815e-56	1.8454e-57
EIF4EBP2	0.76038	55.4965	3.18796e-56	2.62072e-57
MARCHF1	1.01441	55.4718	3.37437e-56	2.77807e-57
ARIH1	0.722647	55.4577	3.48607e-56	2.87428e-57
HPGDS	-1.68532	55.436	3.664e-56	3.02545e-57
WAC	0.616642	55.4049	3.93652e-56	3.25526e-57
STIM2	0.933966	55.3524	4.44193e-56	3.67862e-57
KRT80	1.12775	55.3384	4.58813e-56	3.80528e-57
GM42659	1.29322	55.3339	4.63595e-56	3.85059e-57
RNF213	0.835234	55.3308	4.66874e-56	3.88351e-57
TUBB5	-0.589375	55.3193	4.79363e-56	3.99323e-57
ATP6V0E	-0.479362	55.2959	5.05935e-56	4.22075e-57
RASSF5	0.935959	55.2435	5.70822e-56	4.76901e-57
LRRC8D	0.752871	55.2419	5.72926e-56	4.79357e-57
RNF19B	0.931365	55.1491	7.09352e-56	5.94366e-57
KAT6A	0.757522	55.1197	7.5909e-56	6.36966e-57
PARP8	0.936596	55.1087	7.78523e-56	6.54221e-57
D16ERTD472E	1.10964	55.0708	8.49493e-56	7.14895e-57
BCL2L11	0.662111	55.0225	9.49444e-56	8.00165e-57
ARID4B	0.671017	54.9792	1.04904e-55	8.85377e-57
PRDM2	0.699815	54.8883	1.29318e-55	1.09301e-56
ACER3	0.711095	54.8211	1.50988e-55	1.278e-56
USP7	0.596135	54.8196	1.5151e-55	1.28427e-56
TNFRSF11B	-5.23694	54.7478	1.78749e-55	1.51733e-56
LY6A	1.58803	54.7191	1.90921e-55	1.62298e-56
NDUFAB1	-0.922731	54.7145	1.92971e-55	1.64275e-56
PTPN22	1.30379	54.6839	2.07055e-55	1.76518e-56
WDR37	0.92742	54.6371	2.30624e-55	1.96891e-56
AZIN1	0.628313	54.5002	3.16083e-55	2.70236e-56
CDK19	1.0182	54.4654	3.42432e-55	2.9318e-56
ARID5A	0.856574	54.4571	3.49091e-55	2.99306e-56
RB1	0.867997	54.4568	3.49271e-55	2.99886e-56
HDC	1.16981	54.4476	3.56765e-55	3.06755e-56
MTMR3	0.836075	54.3631	4.33411e-55	3.73184e-56
SP110	0.794747	54.3542	4.42382e-55	3.81448e-56
HERC1	0.699595	54.3187	4.80103e-55	4.14557e-56
CTSZ	-0.475619	54.2534	5.5793e-55	4.82439e-56
MFSD6	1.05089	54.1999	6.31069e-55	5.4645e-56
PSMB2	-0.668431	54.1853	6.52632e-55	5.65916e-56
LRRC8C	0.925808	54.165	6.83911e-55	5.93873e-56
GYG	0.815545	54.1564	6.97603e-55	6.06611e-56
RARA	0.724488	54.1055	7.84394e-55	6.83037e-56
SPEN	0.726907	53.9462	1.13179e-54	9.86921e-56
M6PR	0.548792	53.9159	1.21374e-54	1.05986e-55
SPATA13	1.2021	53.8831	1.30888e-54	1.14453e-55
AHR	0.842388	53.8736	1.33792e-54	1.17155e-55
RAB8B	0.526779	53.8698	1.34955e-54	1.18338e-55
TBC1D23	0.766095	53.8547	1.39733e-54	1.22698e-55
UQCC2	-0.821498	53.8317	1.47346e-54	1.29563e-55
VPS29	-0.826638	53.8293	1.48134e-54	1.30436e-55
CHFR	0.776564	53.7991	1.58827e-54	1.40044e-55
SMCHD1	0.593304	53.7264	1.87771e-54	1.65795e-55
TLE4	0.68746	53.6465	2.25682e-54	1.99544e-55
SOS2	0.978727	53.6077	2.46785e-54	2.18503e-55
TMCC1	1.05827	53.505	3.1262e-54	2.77174e-55
DIAPH2	0.899833	53.4775	3.33042e-54	2.95685e-55
MKLN1	0.616846	53.4702	3.38723e-54	3.01142e-55
ELF4	0.764129	53.4509	3.5404e-54	3.15191e-55
TRPM7	0.645764	53.4506	3.54338e-54	3.15888e-55
FRYL	0.857276	53.4323	3.69533e-54	3.29884e-55
COL4A3BP	0.709037	53.4298	3.71683e-54	3.32256e-55
TNFRSF1A	0.604071	53.4062	3.92454e-54	3.51301e-55
APBA1	1.253	53.3893	4.08036e-54	3.65747e-55
MEF2A	0.558005	53.2912	5.11399e-54	4.5902e-55
ALDOA	-0.595651	53.1879	6.48828e-54	5.83163e-55
PRKCE	1.28061	53.181	6.5917e-54	5.93261e-55
STK4	0.723214	53.0211	9.5264e-54	8.58548e-55
HNRNPUL1	0.642118	52.9732	1.06372e-53	9.59953e-55
ATP8A1	0.804745	52.9477	1.12801e-53	1.01934e-54
CEACAM1	0.928465	52.9431	1.13998e-53	1.03155e-54
STAP1	0.887016	52.8786	1.32258e-53	1.19839e-54
LIMD1	0.700663	52.847	1.42232e-53	1.29049e-54
HPSE	0.815839	52.8167	1.52509e-53	1.38561e-54
HIF1A	0.549226	52.7462	1.79399e-53	1.63209e-54
HK3	1.08327	52.6914	2.03533e-53	1.85413e-54
FGL2	1.21084	52.6898	2.0429e-53	1.86352e-54
DGKD	0.759524	52.6836	2.07215e-53	1.89272e-54
TNFRSF21	0.895757	52.6602	2.18691e-53	2.0002e-54
SPARCL1	-2.96405	52.3855	4.11638e-53	3.76997e-54
SLC44A2	0.818103	52.3672	4.29339e-53	3.93731e-54
ARHGAP9	0.702796	52.2846	5.19235e-53	4.76804e-54
MYD88	0.708398	52.234	5.83461e-53	5.36491e-54
NSD3	0.581972	52.1924	6.42088e-53	5.91181e-54
NFIL3	0.688507	52.1516	7.05394e-53	6.50327e-54
TANC2	-2.03576	52.1157	7.66179e-53	7.073e-54
DCK	0.931662	52.0962	8.01365e-53	7.40758e-54
RASA3	0.7628	52.0702	8.50699e-53	7.87396e-54
DDHD1	0.936493	52.0444	9.02721e-53	8.36647e-54
PSTPIP2	0.937567	51.9502	1.12144e-52	1.04136e-53
FPR2	1.69469	51.9502	1.12144e-52	1.04209e-53
MS4A6D	-0.635544	51.9393	1.14997e-52	1.07e-53
XIAP	0.636974	51.8828	1.30976e-52	1.22027e-53
NDEL1	0.532023	51.7667	1.71131e-52	1.59648e-53
GK	0.849507	51.7389	1.82442e-52	1.70422e-53
TBL1XR1	0.72838	51.7319	1.85398e-52	1.73408e-53
SVIL	0.748145	51.6471	2.25379e-52	2.11079e-53
TRA2A	0.560593	51.5991	2.51717e-52	2.36052e-53
PAPSS2	1.36128	51.5841	2.60536e-52	2.44639e-53
GATAD2B	0.661438	51.5745	2.66378e-52	2.5045e-53
TBC1D9	0.858189	51.5643	2.727e-52	2.56726e-53
SLC26A2	1.00034	51.4732	3.36334e-52	3.17041e-53
TATDN2	0.711031	51.463	3.44333e-52	3.25e-53
PRKD3	0.850999	51.4528	3.52511e-52	3.33148e-53
MOB3B	1.35893	51.3899	4.07435e-52	3.85553e-53
SKAP2	0.537946	51.3355	4.6188e-52	4.37635e-53
ITPRID2	0.680653	51.3247	4.73488e-52	4.49211e-53
CORO2A	0.931667	51.3122	4.8732e-52	4.62927e-53
IFI205	1.9986	51.3063	4.93932e-52	4.6981e-53
LDLRAD3	1.18668	51.2894	5.13552e-52	4.89097e-53
GM28875	1.10662	51.2764	5.29159e-52	5.04605e-53
LCP2	0.733788	51.2337	5.83834e-52	5.57455e-53
LUC7L2	0.451751	51.209	6.18068e-52	5.90894e-53
PQLC3	0.821335	51.1999	6.3113e-52	6.04151e-53
ETV6	0.842858	51.1804	6.60065e-52	6.32653e-53
RPL22L1	-0.502752	51.1038	7.87453e-52	7.55709e-53
ANKHD1	0.723471	51.0448	9.0199e-52	8.66727e-53
USP38	0.770826	50.9995	1.00112e-51	9.63206e-53
CREBRF	0.820479	50.9841	1.0372e-51	9.99178e-53
RAB3IL1	-1.4925	50.9399	1.14837e-51	1.10767e-52
RIPOR2	1.70462	50.9173	1.20968e-51	1.16828e-52
REL	0.609625	50.8981	1.2645e-51	1.22277e-52
IGFBP3	-3.98361	50.8956	1.27169e-51	1.23126e-52
CXCL9	1.78023	50.8927	1.28033e-51	1.24119e-52
INPP5K	0.789098	50.8789	1.32172e-51	1.28292e-52
FBXO4	1.28934	50.7871	1.63264e-51	1.58671e-52
NHSL2	1.3563	50.783	1.64812e-51	1.60376e-52
SLC49A4	0.922612	50.7428	1.808e-51	1.76154e-52
FBRSL1	0.877104	50.7249	1.88409e-51	1.83797e-52
VCL	0.884455	50.6694	2.14068e-51	2.09089e-52
STAB1	-1.25839	50.6337	2.32438e-51	2.27314e-52
BTLA	2.26483	50.6273	2.35901e-51	2.30988e-52
MAP3K1	0.743834	50.6203	2.39699e-51	2.34999e-52
ARF2	0.703488	50.6199	2.39948e-51	2.35535e-52
GM2A	0.45866	50.616	2.42092e-51	2.37935e-52
ELF2	0.66643	50.6119	2.44407e-51	2.40508e-52
TMEM131L	0.864671	50.6078	2.46737e-51	2.43101e-52
NTPCR	-1.46529	50.5818	2.61929e-51	2.58388e-52
EDEM1	0.580304	50.5683	2.70179e-51	2.66856e-52
RALGAPA1	1.01095	50.5675	2.70718e-51	2.67718e-52
AI839979	0.825679	50.5634	2.73305e-51	2.70609e-52
PIAS1	0.698889	50.491	3.22828e-51	3.20037e-52
GM4070	2.11917	50.4907	3.23098e-51	3.20697e-52
ZFP106	0.629547	50.4535	3.51999e-51	3.49813e-52
RASGRP4	0.927192	50.4366	3.65939e-51	3.64112e-52
ARG2	1.03645	50.433	3.68963e-51	3.6757e-52
ELK4	0.844586	50.3923	4.05272e-51	4.04236e-52
PHF8	0.869089	50.3671	4.2941e-51	4.28835e-52
CDK13	0.669888	50.3282	4.6971e-51	4.69652e-52
DHX15	0.576606	50.2766	5.28982e-51	5.29562e-52
SSR2	-0.848455	50.2102	6.16341e-51	6.17767e-52
D8ERTD738E	-0.474746	50.178	6.63673e-51	6.66017e-52
SLC2A6	1.29903	50.1517	7.0511e-51	7.08459e-52
TAF10	-0.605111	50.137	7.29422e-51	7.33775e-52
EEF1G	-0.562022	50.1287	7.43574e-51	7.48917e-52
DDX5	0.317222	50.0799	8.32014e-51	8.39006e-52
SP140	0.647525	49.9324	1.16842e-50	1.17966e-51
PXDC1	-2.13456	49.8998	1.2594e-50	1.27305e-51
DENND5A	0.593049	49.8539	1.40004e-50	1.41692e-51
MCL1	0.306743	49.7834	1.64657e-50	1.66842e-51
TNKS	0.784945	49.6924	2.03071e-50	2.06014e-51
0610012G03RIK	-1.12737	49.6519	2.22893e-50	2.26395e-51
INTS6L	1.07262	49.5869	2.58884e-50	2.63267e-51
TSPYL1	0.786097	49.5334	2.92827e-50	2.98141e-51
SFSWAP	0.713815	49.4231	3.77444e-50	3.84753e-51
IPMK	0.901599	49.3614	4.3513e-50	4.44086e-51
NUP210	1.35757	49.3476	4.4916e-50	4.58952e-51
STK17B	0.732483	49.3348	4.62588e-50	4.73236e-51
RGS16	-2.76299	49.3334	4.64052e-50	4.75299e-51
GADD45A	0.843968	49.3212	4.77308e-50	4.89457e-51
ITGA6	-1.46587	49.3064	4.93891e-50	5.07064e-51
PIK3C2A	0.738858	49.2023	6.27625e-50	6.4513e-51
VPS54	0.905546	49.1928	6.41453e-50	6.60124e-51
UBN2	0.684846	49.1648	6.84239e-50	7.04989e-51
TAP2	0.85298	49.0872	8.18029e-50	8.43832e-51
HNRNPH2	0.548277	49.0842	8.23665e-50	8.50649e-51
IFI47	1.45942	49.0687	8.53775e-50	8.82786e-51
SAMD4B	0.692488	49.0333	9.26168e-50	9.59894e-51
PABPC1L	1.92596	49.0333	9.26168e-50	9.59403e-51
RASSF2	0.795792	49.0308	9.31619e-50	9.66678e-51
ANXA6	0.685889	48.9979	1.00481e-49	1.04385e-50
STAT5B	0.813702	48.9599	1.0967e-49	1.14064e-50
RIPK2	1.02877	48.9543	1.11102e-49	1.15689e-50
RPS23	-0.242904	48.8512	1.4088e-49	1.46868e-50
PLXND1	0.893896	48.804	1.57045e-49	1.63912e-50
DCLRE1C	0.902147	48.7849	1.64095e-49	1.7147e-50
PLD4	0.436039	48.7787	1.66438e-49	1.74121e-50
CMTR1	0.72525	48.7451	1.79854e-49	1.88374e-50
F10	0.484165	48.5853	2.59858e-49	2.72485e-50
TXNRD1	0.629703	48.5821	2.61731e-49	2.74768e-50
SOWAHC	0.851812	48.574	2.66673e-49	2.80281e-50
C1GALT1C1	0.949027	48.552	2.8052e-49	2.95176e-50
PPP1R2	0.559937	48.4386	3.64215e-49	3.83688e-50
PRKG2	-3.73576	48.389	4.08333e-49	4.30662e-50
SOAT1	0.501644	48.3827	4.14276e-49	4.37434e-50
ATP6V1F	-0.454285	48.3274	4.70526e-49	4.97402e-50
UBL3	0.489601	48.3171	4.81822e-49	5.09929e-50
SERPINB1A	1.23567	48.3087	4.91211e-49	5.20465e-50
CAMK1D	1.37446	48.2789	5.26178e-49	5.58154e-50
PPP6R3	0.611247	48.0933	8.06608e-49	8.5661e-50
RBM38	1.01522	48.0702	8.50784e-49	9.04561e-50
ULK1	1.07047	48.0466	8.98262e-49	9.56133e-50
FBXL3	0.721238	48.0289	9.3554e-49	9.96953e-50
CEP350	0.637949	47.9854	1.03422e-48	1.10337e-49
TRIB1	0.575532	47.9716	1.06754e-48	1.14022e-49
NUP153	0.710683	47.9466	1.13082e-48	1.20918e-49
IRF5	0.573483	47.8746	1.33474e-48	1.42886e-49
ATXN7	0.855077	47.8363	1.45775e-48	1.56232e-49
BMP2	-3.06744	47.8276	1.48723e-48	1.59572e-49
FAS	1.38988	47.8231	1.50278e-48	1.61424e-49
RPL41	0.215622	47.8209	1.51052e-48	1.62439e-49
MICOS13	-0.802592	47.8145	1.53295e-48	1.65038e-49
PACS2	0.832034	47.8095	1.5507e-48	1.67138e-49
KMT2D	0.888099	47.8004	1.58355e-48	1.70871e-49
S100A4	0.410874	47.7815	1.65404e-48	1.78679e-49
GM11808	0.67023	47.657	2.20289e-48	2.38237e-49
ZBP1	0.651449	47.6138	2.43358e-48	2.63482e-49
UBAP1	0.721789	47.5426	2.86669e-48	3.10724e-49
ANKRD13A	0.648372	47.5403	2.88192e-48	3.12726e-49
G6PDX	0.715597	47.5189	3.02764e-48	3.28907e-49
ADORA2B	0.621607	47.4887	3.24567e-48	3.52988e-49
SETD2	0.647167	47.4835	3.28463e-48	3.57626e-49
PLOD3	0.620358	47.4202	3.79986e-48	4.14185e-49
OGA	0.652143	47.4003	3.97818e-48	4.34107e-49
IBTK	0.883516	47.3279	4.70038e-48	5.13487e-49
USP32	0.823319	47.3224	4.75965e-48	5.20542e-49
ZFP263	0.769116	47.2973	5.04281e-48	5.52124e-49
ZFP384	0.890022	47.2899	5.1301e-48	5.62306e-49
RBM5	0.61746	47.2821	5.22238e-48	5.73057e-49
MRPL17	-1.31939	47.2558	5.54931e-48	6.09606e-49
SIDT2	0.637671	47.1448	7.16522e-48	7.87991e-49
FKBP10	-3.91405	47.073	8.45364e-48	9.30714e-49
SNRPD2	-0.707096	47.0223	9.50007e-48	1.04708e-48
DAPP1	0.829761	47.0126	9.71454e-48	1.0719e-48
TRIM25	0.564443	46.9681	1.07609e-47	1.18867e-48
H2-Q4	0.962725	46.9573	1.10329e-47	1.22005e-48
TSC22D2	0.630382	46.8571	1.38949e-47	1.53823e-48
CHD1	0.586379	46.7732	1.68585e-47	1.86838e-48
FABP5	-0.936235	46.717	1.91851e-47	2.12856e-48
EDF1	-0.58553	46.7137	1.9331e-47	2.1471e-48
TYK2	0.870345	46.7128	1.93715e-47	2.15396e-48
SLFN5	1.06081	46.5493	2.8232e-47	3.14262e-48
GM46224	0.68658	46.5419	2.87132e-47	3.19968e-48
ABR	0.767007	46.5173	3.03876e-47	3.38998e-48
RGS18	1.53898	46.4519	3.53261e-47	3.9452e-48
ARID4A	0.694987	46.4506	3.54336e-47	3.96152e-48
WDR26	0.465875	46.4426	3.60941e-47	4.03976e-48
ZZEF1	0.741395	46.3041	4.96448e-47	5.56244e-48
SLFN8	1.20443	46.2827	5.21496e-47	5.84944e-48
SMDT1	-0.434136	46.2652	5.43008e-47	6.09735e-48
UBP1	0.714443	46.2395	5.76117e-47	6.47614e-48
HCLS1	0.486235	46.2368	5.79746e-47	6.524e-48
LEMD3	0.802176	46.2067	6.21291e-47	6.99908e-48
HSD17B11	0.693243	46.2058	6.22574e-47	7.02111e-48
PPP4R3A	0.602098	46.1895	6.46358e-47	7.29721e-48
GSAP	0.762689	46.111	7.74399e-47	8.75218e-48
ZBTB11	0.768247	46.0827	8.26679e-47	9.35312e-48
ITGA5	0.670309	46.0751	8.41151e-47	9.52711e-48
RBX1	-0.500741	46.0703	8.50562e-47	9.64405e-48
TNIP3	1.45638	46.0346	9.23357e-47	1.04807e-47
CXCR4	0.735306	46.0085	9.80697e-47	1.11435e-47
HECTD1	0.500081	45.9824	1.04135e-46	1.18454e-47
PTGS1	-1.93975	45.8788	1.32185e-46	1.50522e-47
AI662270	0.564201	45.8637	1.36861e-46	1.56013e-47
SPN	0.946687	45.7931	1.61009e-46	1.83736e-47
SLAMF7	1.49846	45.7232	1.89139e-46	2.16067e-47
CST3	-0.321531	45.7223	1.89526e-46	2.16739e-47
PDZD8	0.709342	45.6942	2.02216e-46	2.31499e-47
PDCD6IP	0.487489	45.6804	2.0872e-46	2.39198e-47
FLOT2	0.791399	45.6763	2.10706e-46	2.41731e-47
MNDAL	0.60088	45.6744	2.11621e-46	2.43038e-47
CDK12	0.60554	45.655	2.21334e-46	2.54463e-47
CSDE1	0.367056	45.6414	2.28343e-46	2.62799e-47
MAP2K4	0.624349	45.6252	2.37049e-46	2.73107e-47
PHIP	0.631526	45.6141	2.43171e-46	2.80457e-47
ATG2A	0.671468	45.5894	2.57417e-46	2.972e-47
PLEKHG1	1.40367	45.5591	2.75972e-46	3.1896e-47
VIM	0.426713	45.5294	2.95498e-46	3.41887e-47
GRK5	0.998121	45.4987	3.17212e-46	3.67396e-47
XYLT1	0.830029	45.4978	3.17848e-46	3.68519e-47
MEGF9	1.27104	45.4666	3.41539e-46	3.96404e-47
PGLS	-0.650903	45.4625	3.4471e-46	4.00503e-47
MTUS1	0.966083	45.4547	3.50999e-46	4.08238e-47
MALT1	0.877443	45.4342	3.67939e-46	4.28389e-47
MDH2	-0.70842	45.4311	3.70615e-46	4.31955e-47
GNGT2	-0.715384	45.4291	3.72299e-46	4.34372e-47
TUG1	0.62345	45.4151	3.84468e-46	4.49038e-47
BDP1	0.689089	45.4084	3.90517e-46	4.56578e-47
EMP2	-4.25261	45.3971	4.00749e-46	4.69029e-47
PPP1R15A	0.582207	45.3865	4.10634e-46	4.81098e-47
AKT3	1.22749	45.3692	4.27378e-46	5.01237e-47
SLC1A5	0.739031	45.3547	4.41917e-46	5.18826e-47
RHOC	-2.02402	45.3306	4.67094e-46	5.48953e-47
VPS13B	0.833248	45.3285	4.69378e-46	5.5221e-47
CDK8	1.91216	45.2991	5.02172e-46	5.91403e-47
GVIN1	2.06504	45.2889	5.14211e-46	6.06207e-47
ZFP608	0.926728	45.2851	5.1864e-46	6.12059e-47
GM14548	1.23511	45.282	5.22376e-46	6.17104e-47
BMX	2.196	45.2657	5.42395e-46	6.41414e-47
LILRA6	1.23683	45.2611	5.48173e-46	6.48915e-47
CUL3	0.507973	45.2073	6.20429e-46	7.35206e-47
CPSF7	0.597709	45.1845	6.53912e-46	7.7568e-47
APOL8	1.62277	45.1624	6.87943e-46	8.16885e-47
NR2F2	-4.06307	45.154	7.0151e-46	8.33849e-47
ABI1	0.564102	45.1316	7.38632e-46	8.78874e-47
RABGAP1L	1.16681	45.1307	7.40157e-46	8.8159e-47
TAB2	0.553158	45.0773	8.36949e-46	9.97896e-47
PXK	0.615445	45.0561	8.78798e-46	1.04886e-46
OLFML3	-1.43725	45.0248	9.4458e-46	1.12853e-46
TUBA1C	0.509491	44.9881	1.02781e-45	1.22922e-46
BAX	-0.695105	44.8849	1.30336e-45	1.56035e-46
GM47283	-2.29108	44.8819	1.31236e-45	1.57272e-46
IL1RL1	-3.36518	44.8369	1.45573e-45	1.7463e-46
ZFYVE9	0.959582	44.7822	1.65111e-45	1.9827e-46
CD72	-1.03823	44.7534	1.76447e-45	2.12098e-46
RPL34	-0.229839	44.7426	1.80868e-45	2.17632e-46
RFFL	0.991922	44.7074	1.96157e-45	2.36268e-46
RAMP1	0.658688	44.6969	2.00941e-45	2.42275e-46
ASH1L	0.604836	44.672	2.12809e-45	2.56843e-46
NOTCH1	0.776202	44.6357	2.31376e-45	2.79534e-46
MYO1G	0.602155	44.6264	2.36363e-45	2.85846e-46
TNFAIP3	0.866884	44.6233	2.38062e-45	2.88191e-46
ATXN2L	0.570804	44.6028	2.49551e-45	3.02403e-46
PTMA	-0.293054	44.5777	2.64394e-45	3.20711e-46
WIPF2	0.773048	44.529	2.95775e-45	3.59138e-46
PDLIM1	0.988547	44.5077	3.10661e-45	3.77591e-46
BST1	0.837224	44.4874	3.25556e-45	3.96091e-46
GM15987	1.66175	44.4736	3.36051e-45	4.09269e-46
TUSC1	1.20194	44.4542	3.51397e-45	4.28386e-46
MXD1	0.690933	44.4357	3.66672e-45	4.47455e-46
ARID2	0.742563	44.4356	3.6674e-45	4.47984e-46
PRRX1	-3.39921	44.3173	4.81596e-45	5.88872e-46
ATRNL1	1.3584	44.2784	5.26785e-45	6.44768e-46
MIB1	0.654781	44.2744	5.3164e-45	6.51357e-46
CD24A	0.777312	44.2388	5.76986e-45	7.07617e-46
SUCO	0.628471	44.1794	6.61594e-45	8.12187e-46
ANXA11	0.588823	44.1733	6.70966e-45	8.2451e-46
HIPK3	0.680526	44.1479	7.11395e-45	8.75057e-46
ARIH2	0.558675	44.0967	8.00341e-45	9.85439e-46
GPX4	-0.453261	44.0502	8.90837e-45	1.09795e-45
PTEN	0.494296	44.0153	9.65341e-45	1.19095e-45
KLHL2	0.737017	44.0084	9.8081e-45	1.21123e-45
POLD4	-0.890896	43.9907	1.02175e-44	1.26304e-45
ITPRIP	0.740226	43.9788	1.05014e-44	1.29941e-45
GSK3A	0.622996	43.9129	1.22221e-44	1.5138e-45
BRPF1	0.650026	43.908	1.23608e-44	1.53249e-45
HSP90AA1	-0.557899	43.8887	1.292e-44	1.60339e-45
ELMSAN1	0.779195	43.8735	1.33813e-44	1.66228e-45
TIMM13	-0.615441	43.8686	1.35325e-44	1.68271e-45
CLEC4A1	0.619305	43.8511	1.4089e-44	1.75362e-45
RPS29	0.259463	43.8459	1.42588e-44	1.77648e-45
TMEM38B	0.762153	43.8252	1.49545e-44	1.86498e-45
SETD1B	0.899908	43.8062	1.56258e-44	1.95061e-45
OSBPL9	0.55021	43.7854	1.63911e-44	2.04814e-45
ADIPOR2	0.563992	43.7815	1.65398e-44	2.06873e-45
EPC1	0.548068	43.7368	1.83315e-44	2.29506e-45
MOB1B	0.564638	43.6616	2.17958e-44	2.73145e-45
ZNRF2	0.684939	43.6084	2.4638e-44	3.09063e-45
BST2	-0.841791	43.6046	2.48515e-44	3.12043e-45
MBP	0.656718	43.5255	2.98229e-44	3.74829e-45
AFF4	0.543479	43.518	3.03409e-44	3.81709e-45
XPO6	0.628705	43.5059	3.11931e-44	3.9281e-45
BAZ2A	0.640279	43.4773	3.33195e-44	4.19994e-45
BLVRB	-0.906405	43.4704	3.38567e-44	4.27177e-45
IL1R2	0.573477	43.4466	3.57641e-44	4.51679e-45
CNOT4	0.666194	43.442	3.61371e-44	4.5683e-45
KCTD12	0.554617	43.4182	3.81734e-44	4.83036e-45
FAU	-0.234286	43.4073	3.91429e-44	4.95782e-45
TBK1	0.634277	43.3859	4.11269e-44	5.21411e-45
VCAN	1.51914	43.3794	4.17444e-44	5.29749e-45
EIF4A1	-0.368515	43.3239	4.7439e-44	6.02593e-45
CSNK1A1	0.394944	43.3114	4.88215e-44	6.20749e-45
WNK1	0.467945	43.3082	4.91791e-44	6.25894e-45
CAP1	0.470516	43.296	5.058e-44	6.44339e-45
RBP1	-3.3696	43.2811	5.2347e-44	6.67486e-45
5031439G07RIK	0.545246	43.2727	5.33716e-44	6.81201e-45
NOP53	0.513814	43.258	5.52073e-44	7.05303e-45
PCF11	0.560715	43.2173	6.06274e-44	7.75287e-45
STAT2	0.998676	43.1845	6.53926e-44	8.37018e-45
CALM1	-0.282376	43.031	9.31185e-44	1.19304e-44
PTBP2	0.65943	43.0062	9.85803e-44	1.26422e-44
ACSL1	0.757177	43.0057	9.87013e-44	1.26697e-44
PBXIP1	0.654527	42.9908	1.02147e-43	1.31245e-44
LRCH1	0.886329	42.9829	1.04024e-43	1.33783e-44
SF1	0.471263	42.9734	1.06316e-43	1.3686e-44
CLASP2	0.749534	42.9618	1.09195e-43	1.407e-44
TCEAL9	-1.08048	42.9149	1.21651e-43	1.56897e-44
CAPG	-0.591032	42.892	1.2824e-43	1.65552e-44
GAS1	-3.29384	42.8895	1.28984e-43	1.66669e-44
CPEB4	0.658487	42.8752	1.33287e-43	1.72392e-44
APOC2	-1.02319	42.8735	1.33828e-43	1.73255e-44
PPP4R3B	0.565313	42.843	1.43563e-43	1.86033e-44
BAZ2B	0.659486	42.8393	1.44785e-43	1.87792e-44
TAOK1	0.552211	42.8148	1.53164e-43	1.98846e-44
NPTN	0.472324	42.8115	1.54362e-43	2.0059e-44
MSN	0.296258	42.7968	1.59646e-43	2.07651e-44
DGAT2	0.804155	42.7697	1.69938e-43	2.21245e-44
FYN	0.770348	42.7407	1.81687e-43	2.36983e-44
LPAR6	1.02908	42.7407	1.81687e-43	2.36819e-44
SIPA1L1	0.906688	42.7299	1.86235e-43	2.43142e-44
FAM193A	0.695132	42.632	2.33338e-43	3.04923e-44
CCT3	-0.899744	42.6292	2.34863e-43	3.07201e-44
QK	0.438533	42.6231	2.38195e-43	3.11849e-44
USF3	0.886829	42.5562	2.77874e-43	3.64137e-44
ADAP1	0.698781	42.5245	2.98873e-43	3.92019e-44
CACUL1	0.642836	42.4999	3.16319e-43	4.15287e-44
SPATA7	-2.86037	42.4518	3.5337e-43	4.64361e-44
SH2B3	0.671042	42.4156	3.84082e-43	5.05186e-44
INO80	0.69767	42.3746	4.22127e-43	5.55741e-44
STK26	1.28823	42.364	4.32484e-43	5.69903e-44
LTB4R1	0.573822	42.2718	5.34853e-43	7.05452e-44
CCPG1	0.745691	42.2653	5.42871e-43	7.16687e-44
OGFRL1	0.726595	42.2191	6.03748e-43	7.97792e-44
EP400	0.521275	42.198	6.33859e-43	8.38352e-44
ARHGEF18	1.42587	42.1962	6.3643e-43	8.42528e-44
MRPL12	-1.10553	42.1296	7.4193e-43	9.83096e-44
NDRG1	0.564957	42.1146	7.68136e-43	1.01876e-43
DCUN1D1	0.759181	41.9987	1.00311e-42	1.33162e-43
NR4A3	0.79748	41.9804	1.04606e-42	1.38991e-43
GBP3	1.10704	41.9755	1.05795e-42	1.40699e-43
IDS	0.819113	41.9667	1.07965e-42	1.43717e-43
INPP5A	0.822494	41.9455	1.13376e-42	1.51058e-43
PAG1	0.832	41.9451	1.13475e-42	1.51327e-43
MAP3K20	0.84145	41.9064	1.24064e-42	1.656e-43
RPL30	-0.238869	41.8334	1.46752e-42	1.96063e-43
RIOK3	0.511932	41.794	1.60708e-42	2.14903e-43
ST8SIA4	0.759978	41.7236	1.8897e-42	2.52941e-43
CSF2RA	0.434835	41.7236	1.8897e-42	2.53156e-43
USP4	0.648678	41.6857	2.062e-42	2.76491e-43
AGFG1	0.582017	41.6314	2.33648e-42	3.13718e-43
VDAC2	-0.522456	41.6314	2.33648e-42	3.13864e-43
WIPF1	0.54817	41.6175	2.41247e-42	3.24366e-43
FBXO33	0.628259	41.5889	2.57696e-42	3.46796e-43
MAF	-1.05439	41.5619	2.74241e-42	3.69396e-43
GBP4	1.76474	41.5601	2.7537e-42	3.71252e-43
INPP4A	0.897956	41.5536	2.79525e-42	3.77193e-43
TRIP12	0.520453	41.5037	3.13561e-42	4.23504e-43
USP34	0.560094	41.4825	3.29223e-42	4.45058e-43
DAP	-0.888068	41.4688	3.39759e-42	4.59716e-43
STRN3	0.637317	41.4422	3.61212e-42	4.89183e-43
SLC12A6	0.746343	41.4319	3.6991e-42	5.01412e-43
CSTB	-0.372777	41.4275	3.73685e-42	5.06985e-43
NDUFA7	-0.483504	41.3872	4.10062e-42	5.56837e-43
KDM6A	0.701501	41.3776	4.19158e-42	5.7021e-43
SUB1	0.353473	41.3776	4.19158e-42	5.69788e-43
DDX17	0.523385	41.348	4.48742e-42	6.11002e-43
GLIPR1	0.644454	41.3232	4.75115e-42	6.4749e-43
ME2	0.608581	41.3147	4.84557e-42	6.60948e-43
MLLT10	0.768369	41.3081	4.91871e-42	6.71522e-43
MOCS1	1.33469	41.3081	4.91874e-42	6.72126e-43
GIT2	0.577304	41.216	6.08103e-42	8.31689e-43
RNASEL	0.928837	41.2113	6.14756e-42	8.41537e-43
EIF3J1	0.512949	41.1892	6.46778e-42	8.86158e-43
KRIT1	0.689185	41.1495	7.08713e-42	9.7188e-43
KCTD20	0.66175	41.1127	7.71445e-42	1.05885e-42
TASOR	0.733956	41.0511	8.89032e-42	1.22132e-42
ATP5O	-0.515575	41.0396	9.12842e-42	1.25514e-42
ANXA3	-0.945312	41.0313	9.30412e-42	1.28043e-42
LENG8	0.710546	41.0298	9.33592e-42	1.28595e-42
IGKC	1.57152	40.977	1.05443e-41	1.45368e-42
ARAP1	0.542422	40.9722	1.06614e-41	1.47112e-42
SNRK	0.860925	40.9517	1.11772e-41	1.54365e-42
RAPH1	0.765214	40.914	1.21908e-41	1.68513e-42
GM29994	1.47988	40.9049	1.24487e-41	1.72229e-42
MADD	0.683419	40.885	1.30303e-41	1.80434e-42
RNF115	0.556728	40.8759	1.33079e-41	1.8444e-42
DHRS3	-1.20292	40.867	1.3583e-41	1.88418e-42
ADPGK	0.852841	40.8476	1.42035e-41	1.97199e-42
BCLAF1	0.506639	40.8461	1.42527e-41	1.98056e-42
NOD1	1.45308	40.8191	1.51667e-41	2.10941e-42
CNTRL	0.716556	40.806	1.56325e-41	2.1761e-42
ZNRF1	0.673935	40.7245	1.88565e-41	2.62719e-42
PCYT1A	0.679238	40.6976	2.00621e-41	2.7976e-42
RC3H2	0.68045	40.6723	2.12646e-41	2.96788e-42
USP9X	0.527117	40.5901	2.57e-41	3.59005e-42
FEM1C	0.450573	40.5393	2.88857e-41	4.03857e-42
SHOC2	0.60914	40.5285	2.9616e-41	4.1443e-42
KLF10	0.667016	40.5112	3.08172e-41	4.31614e-42
CYTH1	0.464199	40.4896	3.23918e-41	4.54062e-42
SLC22A4	1.22134	40.4696	3.39165e-41	4.75847e-42
SPATA2	0.65399	40.4693	3.39426e-41	4.76627e-42
ARHGEF6	0.691821	40.4231	3.77481e-41	5.30524e-42
SRCAP	0.661354	40.419	3.81078e-41	5.36043e-42
EMSY	0.654748	40.3936	4.04038e-41	5.68832e-42
ZC3H12C	1.36294	40.3619	4.34655e-41	6.12466e-42
ZDHHC21	0.743937	40.3224	4.75946e-41	6.71228e-42
EVA1B	-1.54601	40.3195	4.79142e-41	6.76319e-42
ATP2B4	0.661672	40.2778	5.27465e-41	7.4517e-42
FCGR3	-0.488077	40.2688	5.38562e-41	7.61504e-42
DENND1B	0.823769	40.2356	5.81354e-41	8.22718e-42
WAPL	0.493904	40.1992	6.32089e-41	8.95286e-42
TNIP1	0.868774	40.1742	6.69577e-41	9.49199e-42
SIRPB1B	0.963148	40.1653	6.8347e-41	9.69727e-42
CDKN1A	0.398797	40.1586	6.94083e-41	9.85629e-42
TPM2	-2.61137	40.1513	7.05903e-41	1.00327e-41
C3AR1	-0.646772	40.1073	7.8109e-41	1.11109e-41
IL2RG	0.762821	40.0894	8.14025e-41	1.15893e-41
ZFP592	0.640667	40.0706	8.49908e-41	1.21105e-41
TRAK2	0.798726	40.0433	9.05188e-41	1.29092e-41
YTHDF1	0.564161	40.0247	9.44689e-41	1.34841e-41
KDM2A	0.483638	40.0199	9.55259e-41	1.36466e-41
PCOLCE	-2.93828	40.0136	9.69265e-41	1.38584e-41
TLK2	0.618064	39.9986	1.00323e-40	1.43562e-41
HSD11B1	0.948253	39.9829	1.04016e-40	1.48975e-41
DIDO1	0.755086	39.9751	1.05903e-40	1.51806e-41
PCBP2	0.30109	39.9263	1.18482e-40	1.69982e-41
SRP14	-0.588654	39.839	1.44892e-40	2.08047e-41
MKNK2	0.51558	39.8325	1.4705e-40	2.11325e-41
BMPR2	0.620998	39.8084	1.55446e-40	2.2358e-41
FSTL1	-2.81677	39.7823	1.65071e-40	2.37625e-41
RPSA	-0.250176	39.7772	1.67029e-40	2.40647e-41
HEBP1	-1.55474	39.7293	1.86527e-40	2.68966e-41
JAK1	0.435637	39.7028	1.98262e-40	2.86128e-41
PTPRJ	0.669756	39.678	2.09914e-40	3.032e-41
RPL7	-0.249829	39.625	2.37131e-40	3.42801e-41
YPEL5	0.491128	39.5663	2.71451e-40	3.92746e-41
RAB3D	0.846918	39.5364	2.90816e-40	4.21119e-41
PLEKHM1	0.917073	39.5227	3.00155e-40	4.35007e-41
MT-ATP8	0.606992	39.5121	3.07513e-40	4.46046e-41
SENP6	0.534109	39.4921	3.22056e-40	4.67532e-41
NDUFB8	-0.483572	39.4826	3.29172e-40	4.78263e-41
TBC1D15	0.526057	39.4313	3.7041e-40	5.3863e-41
CDC14A	1.29931	39.424	3.76728e-40	5.48581e-41
GAPT	1.59473	39.424	3.76728e-40	5.48736e-41
PAF1	0.630694	39.4046	3.93879e-40	5.74197e-41
SP3	0.556215	39.3823	4.14639e-40	6.04966e-41
PDLIM5	0.616946	39.3664	4.30133e-40	6.28096e-41
USP12	0.675999	39.3545	4.4211e-40	6.46124e-41
LY9	1.22066	39.3435	4.53446e-40	6.63243e-41
FRAT2	0.985515	39.3396	4.57497e-40	6.69725e-41
TNPO3	0.580285	39.3359	4.61453e-40	6.76078e-41
DTX3L	1.06511	39.3268	4.71195e-40	6.90925e-41
TMBIM6	0.347976	39.3167	4.82317e-40	7.07821e-41
CNPPD1	0.556559	39.1908	6.44406e-40	9.46479e-41
NHLRC2	0.827839	39.1771	6.65172e-40	9.77789e-41
TCP11L2	0.792404	39.151	7.06296e-40	1.0391e-40
FBXO30	0.847989	39.1273	7.46003e-40	1.09843e-40
OSGIN2	0.775428	39.117	7.63809e-40	1.12557e-40
PHF3	0.486541	39.0869	8.18709e-40	1.20747e-40
HSPA1B	-1.10784	38.9638	1.08685e-39	1.60427e-40
ERCC6	1.01979	38.9624	1.09051e-39	1.61099e-40
BIRC6	0.5035	38.9525	1.11553e-39	1.64931e-40
KDM5A	0.564569	38.9501	1.1218e-39	1.65995e-40
DMKN	1.07495	38.9403	1.14738e-39	1.6992e-40
NCOA2	0.736234	38.92	1.20222e-39	1.78187e-40
CHP1	0.512127	38.8974	1.26651e-39	1.87872e-40
GMIP	0.584757	38.8824	1.31091e-39	1.94617e-40
NAMPT	0.863423	38.8703	1.34795e-39	2.00279e-40
ATP6V1G1	-0.431627	38.781	1.65565e-39	2.46201e-40
APBB2	-2.07863	38.7669	1.71046e-39	2.54558e-40
SMCR8	0.912733	38.7614	1.73232e-39	2.58022e-40
HUWE1	0.541386	38.7597	1.73892e-39	2.59218e-40
ELOVL5	0.681129	38.7539	1.76256e-39	2.62957e-40
9930111J21RIK2	1.21522	38.752	1.76997e-39	2.64277e-40
ECPAS	0.592945	38.6851	2.06481e-39	3.08553e-40
ACAP2	0.660656	38.67	2.13814e-39	3.1977e-40
ARID1B	0.686203	38.6421	2.27963e-39	3.41208e-40
ANGPTL2	-2.46742	38.6258	2.36675e-39	3.54536e-40
DLEU2	0.65776	38.5904	2.56816e-39	3.8502e-40
FOXO1	0.99155	38.5866	2.5908e-39	3.88731e-40
COL6A2	-2.43573	38.5713	2.68336e-39	4.02945e-40
VEZF1	0.642123	38.5703	2.68986e-39	4.04249e-40
TET3	0.628319	38.5614	2.7454e-39	4.12929e-40
CD300LF	0.721758	38.5462	2.84341e-39	4.28019e-40
YTHDC1	0.468488	38.4741	3.35622e-39	5.05621e-40
VRK1	0.641757	38.4712	3.37904e-39	5.09469e-40
ITM2B	-0.365649	38.4329	3.6903e-39	5.56848e-40
TRAPPC8	0.662736	38.4232	3.77433e-39	5.69987e-40
ABHD17B	0.581693	38.3676	4.28931e-39	6.48281e-40
IER2	0.516768	38.3045	4.95997e-39	7.50248e-40
ATP6V1B2	0.449266	38.2882	5.15049e-39	7.79692e-40
NFE2L2	0.426647	38.2743	5.31697e-39	8.05543e-40
CRY1	0.740752	38.2581	5.51958e-39	8.36911e-40
RAB44	0.839288	38.2229	5.98573e-39	9.08321e-40
CDC73	0.62135	38.1905	6.44932e-39	9.79455e-40
BTAF1	0.600716	38.1832	6.55791e-39	9.96745e-40
PDCD5	-0.681269	38.1271	7.4621e-39	1.13508e-39
FCGR1	-0.677566	38.1178	7.62503e-39	1.1608e-39
ELF1	0.539606	38.1165	7.64666e-39	1.16502e-39
TMEM131	0.497064	38.1156	7.66234e-39	1.16834e-39
MSRB1	0.385913	38.0873	8.17853e-39	1.24805e-39
CCL5	2.07162	38.0184	9.58482e-39	1.46381e-39
SIRPB1C	0.738485	38.0134	9.69526e-39	1.48186e-39
PRPF18	0.669736	38.0053	9.87795e-39	1.51099e-39
MTMR6	0.560296	37.9646	1.08486e-38	1.66079e-39
IREB2	0.560584	37.9571	1.10392e-38	1.69131e-39
ATP1A1	0.374514	37.9376	1.15447e-38	1.77016e-39
OGT	0.538582	37.9068	1.23925e-38	1.90167e-39
QRICH1	0.619986	37.8584	1.38535e-38	2.12755e-39
TRAM1	0.470733	37.8578	1.38737e-38	2.13234e-39
BLOC1S1	0.584427	37.8476	1.42044e-38	2.18489e-39
RLF	0.606093	37.7976	1.59352e-38	2.45306e-39
NFAT5	0.664758	37.7679	1.70647e-38	2.62902e-39
FURIN	0.472087	37.7664	1.7123e-38	2.64008e-39
INO80D	0.513163	37.7157	1.92438e-38	2.96942e-39
ZFP207	0.499896	37.7069	1.964e-38	3.03294e-39
SHISA5	0.373685	37.6733	2.12169e-38	3.27905e-39
SERPINB8	0.85984	37.6717	2.1294e-38	3.29356e-39
ATP11A	0.691069	37.632	2.33348e-38	3.61205e-39
SIK3	0.774758	37.6273	2.35885e-38	3.65418e-39
API5	0.483866	37.6174	2.41336e-38	3.74157e-39
RASSF3	0.590562	37.6139	2.43271e-38	3.77453e-39
TMEM164	0.692464	37.6007	2.508e-38	3.89441e-39
GPR34	-2.05274	37.6003	2.51002e-38	3.9006e-39
SNX27	0.645292	37.6001	2.51151e-38	3.90597e-39
GM50431	1.94699	37.5957	2.53661e-38	3.9481e-39
CAMK1	-1.15923	37.5828	2.61321e-38	4.07052e-39
UBR3	0.662877	37.5478	2.8327e-38	4.41585e-39
TPM3	0.294471	37.506	3.11873e-38	4.86554e-39
CLEC2I	1.81398	37.4602	3.46541e-38	5.41062e-39
PCGF5	0.527394	37.4509	3.54063e-38	5.53237e-39
COG5	0.822262	37.4291	3.72299e-38	5.82184e-39
PRR13	0.359263	37.4243	3.76417e-38	5.89083e-39
ZBTB18	0.823467	37.3678	4.28787e-38	6.71562e-39
HNRNPM	0.348069	37.357	4.39498e-38	6.88873e-39
TMEM156	1.16776	37.3353	4.6204e-38	7.24768e-39
FLCN	0.7118	37.3264	4.7163e-38	7.40386e-39
MFSD7A	1.09295	37.3163	4.82721e-38	7.58384e-39
ACP5	-1.20297	37.3015	4.99402e-38	7.852e-39
MCTP1	0.803644	37.2669	5.40892e-38	8.51093e-39
AMBRA1	0.865164	37.2475	5.65543e-38	8.9057e-39
NR2C2	0.667181	37.2034	6.25982e-38	9.86506e-39
MARK2	0.495141	37.1836	6.55284e-38	1.03348e-38
GPBP1L1	0.57612	37.16	6.91811e-38	1.09193e-38
UBE2H	0.622819	37.1588	6.93682e-38	1.09573e-38
GRAMD4	0.716766	37.152	7.04694e-38	1.11398e-38
FKBP11	-3.3047	37.1455	7.15292e-38	1.13161e-38
HELZ2	0.968569	37.1372	7.29166e-38	1.15445e-38
CD40	1.4207	37.0787	8.34278e-38	1.32188e-38
MCMBP	0.564016	37.0632	8.64494e-38	1.37081e-38
AGTPBP1	0.647109	37.046	8.99496e-38	1.42741e-38
FLII	0.462217	37.0079	9.82087e-38	1.55967e-38
IGTP	1.21872	37.0036	9.91766e-38	1.57625e-38
PGAP1	1.26299	37.0026	9.93991e-38	1.58099e-38
ITGA9	-1.23652	36.983	1.04e-37	1.65544e-38
GM49980	0.989079	36.9374	1.15504e-37	1.83996e-38
RELL1	0.805773	36.9299	1.17508e-37	1.87331e-38
ODF2	0.704039	36.9219	1.19708e-37	1.90985e-38
FRRS1	0.559904	36.9167	1.2115e-37	1.93432e-38
DLG1	0.720201	36.8542	1.3988e-37	2.23508e-38
FBXO11	0.611283	36.8457	1.42647e-37	2.28103e-38
SLFN1	0.99134	36.8438	1.43288e-37	2.29302e-38
PIK3R6	1.05989	36.8401	1.44518e-37	2.31448e-38
ADAM17	0.513161	36.838	1.45224e-37	2.32754e-38
CTTN	-3.28765	36.8188	1.51765e-37	2.43423e-38
MRPS14	-0.647558	36.7907	1.6192e-37	2.59908e-38
KLF9	0.754042	36.7772	1.67048e-37	2.68342e-38
KLF3	0.496259	36.7524	1.76831e-37	2.84273e-38
HERPUD2	0.632921	36.7128	1.93742e-37	3.11695e-38
RNF144A	1.95262	36.6413	2.28376e-37	3.67694e-38
SYNE3	0.949455	36.6082	2.46499e-37	3.97414e-38
GPX1	0.339761	36.6082	2.46499e-37	3.97473e-38
MSRA	0.688823	36.5948	2.5424e-37	4.10264e-38
STAG1	0.636035	36.5699	2.69212e-37	4.34752e-38
SESTD1	0.63531	36.5605	2.75096e-37	4.4459e-38
GCLC	0.854566	36.5274	2.96877e-37	4.80152e-38
H2-EB1	1.01852	36.5165	3.04409e-37	4.92705e-38
FCNB	1.56935	36.4635	3.43979e-37	5.5717e-38
SMC5	0.690183	36.4246	3.76158e-37	6.09751e-38
SEM1	0.251762	36.408	3.90809e-37	6.33975e-38
YTHDC2	0.741402	36.4058	3.92832e-37	6.37735e-38
USP15	0.448724	36.374	4.22701e-37	6.86741e-38
FOLR2	-1.62036	36.3699	4.26659e-37	6.93691e-38
ITGB5	-0.635883	36.3045	4.96002e-37	8.07038e-38
LARP4B	0.45019	36.2916	5.1097e-37	8.32014e-38
CTDSP2	0.538309	36.2794	5.25569e-37	8.56425e-38
MAPK8	0.694257	36.2637	5.44867e-37	8.88536e-38
B4GALT5	0.465067	36.2445	5.69559e-37	9.29497e-38
TSPAN13	0.855131	36.2358	5.81025e-37	9.48915e-38
FOSL2	0.510203	36.2302	5.88562e-37	9.61941e-38
SERF2	-0.255109	36.224	5.97081e-37	9.76592e-38
ZCCHC14	-2.75034	36.2205	6.01867e-37	9.85153e-38
JMJD1C	0.502889	36.2185	6.04668e-37	9.90475e-38
CFB	1.67191	36.2183	6.04957e-37	9.91684e-38
TRIM30A	0.552788	36.2119	6.13882e-37	1.00706e-37
PTPN6	0.434319	36.194	6.39676e-37	1.05016e-37
TNRC18	0.514908	36.1703	6.75606e-37	1.10996e-37
CHUK	0.619185	36.1664	6.81699e-37	1.12081e-37
CCL7	-1.58511	36.1341	7.34389e-37	1.20833e-37
AKR1B8	-3.14189	36.1005	7.93369e-37	1.30634e-37
TAOK3	0.543524	36.0489	8.93526e-37	1.47234e-37
KCNAB2	0.664433	36.0285	9.36384e-37	1.5441e-37
ATP11C	0.789944	36.0084	9.80819e-37	1.61857e-37
ESCO1	0.597803	35.9677	1.07716e-36	1.77887e-37
FNBP4	0.578027	35.9197	1.20308e-36	1.98828e-37
SVIP	1.13722	35.893	1.27945e-36	2.11606e-37
POLR2L	1.01669	35.8598	1.3811e-36	2.28586e-37
RNF44	0.632131	35.8426	1.43669e-36	2.37961e-37
KMT5B	0.582731	35.8179	1.52075e-36	2.52069e-37
MIA3	0.492183	35.8066	1.56105e-36	2.5894e-37
SCD1	-2.93499	35.7972	1.59513e-36	2.64786e-37
STK10	0.460703	35.7938	1.60778e-36	2.67082e-37
NUDC	-0.824777	35.7319	1.85386e-36	3.08186e-37
HSBP1	-0.740342	35.7124	1.9391e-36	3.22593e-37
VEGFA	-0.618044	35.6674	2.15063e-36	3.58045e-37
ABCD2	1.29222	35.6149	2.42717e-36	4.04381e-37
VPS13D	0.664992	35.5663	2.71485e-36	4.52641e-37
EXOC5	0.557486	35.5372	2.90241e-36	4.84265e-37
CNN2	0.564968	35.529	2.95777e-36	4.93862e-37
MINDY1	0.545909	35.5234	2.99637e-36	5.00672e-37
RGS14	1.00969	35.491	3.22882e-36	5.39905e-37
RPL4	-0.283897	35.4873	3.25647e-36	5.44925e-37
ALDH2	0.486931	35.4768	3.33552e-36	5.58561e-37
PSEN2	0.676857	35.4574	3.48801e-36	5.84521e-37
UCK2	0.680741	35.4439	3.59851e-36	6.03477e-37
ZUP1	0.695327	35.4305	3.71092e-36	6.22781e-37
VRK2	0.799084	35.3871	4.1014e-36	6.88812e-37
MS4A4B	1.16819	35.3492	4.47483e-36	7.52072e-37
SPOP	0.475178	35.3383	4.5883e-36	7.71702e-37
ZFP445	0.741666	35.3345	4.62882e-36	7.7908e-37
RNASE4	-1.07933	35.3122	4.87299e-36	8.2077e-37
ZBTB44	0.861166	35.2898	5.13126e-36	8.64897e-37
NAIP5	0.753773	35.2873	5.16101e-36	8.7054e-37
PDS5A	0.546022	35.285	5.18853e-36	8.75814e-37
NAIP2	0.66867	35.2268	5.93154e-36	1.00195e-36
RELCH	0.717746	35.1874	6.49519e-36	1.09831e-36
TRPC4AP	0.461529	35.1874	6.49519e-36	1.09875e-36
CDC42EP3	0.856371	35.164	6.85412e-36	1.1603e-36
LMNA	-0.179352	35.1635	6.86335e-36	1.1627e-36
PITPNM1	0.618243	35.1403	7.24014e-36	1.22741e-36
RAPGEF1	0.642058	35.1355	7.31934e-36	1.24173e-36
PLEKHG3	0.729739	35.1167	7.64315e-36	1.2976e-36
ALCAM	1.08062	35.059	8.72986e-36	1.48315e-36
LRRFIP2	0.506006	35.0569	8.77227e-36	1.49143e-36
PI4KA	0.616603	35.0495	8.92216e-36	1.51799e-36
MBOAT7	0.597565	35.0336	9.2562e-36	1.57596e-36
RSF1	0.615098	34.9799	1.04729e-35	1.78438e-36
TEC	0.789406	34.9646	1.08492e-35	1.84982e-36
BRWD1	0.673395	34.9276	1.18139e-35	2.01574e-36
ATP5F1	-0.383645	34.8498	1.41318e-35	2.41295e-36
MAP4K2	0.918031	34.8363	1.45791e-35	2.49111e-36
GCH1	0.464781	34.8234	1.5018e-35	2.56793e-36
SLC25A24	0.573012	34.7952	1.60258e-35	2.7422e-36
GTF2A1	0.679257	34.7876	1.63078e-35	2.79244e-36
ITSN2	0.499869	34.7845	1.64234e-35	2.81424e-36
PRKAG2	0.860781	34.7652	1.71722e-35	2.94465e-36
ZFP871	0.566975	34.7514	1.77275e-35	3.04203e-36
GBP5	1.85549	34.736	1.83643e-35	3.15353e-36
UBASH3B	0.583375	34.7278	1.87155e-35	3.21612e-36
SEPHS2	0.736212	34.7212	1.9002e-35	3.26767e-36
TMEM71	1.16705	34.7182	1.91347e-35	3.29283e-36
RND3	1.14315	34.7062	1.96706e-35	3.38743e-36
ZFP407	0.738181	34.7028	1.98242e-35	3.4163e-36
ZSWIM4	0.669629	34.6988	2.00056e-35	3.45e-36
SLC16A1	0.894153	34.6864	2.05869e-35	3.55274e-36
FAM102B	0.637112	34.6594	2.19096e-35	3.78369e-36
IQGAP2	0.579056	34.6194	2.40213e-35	4.15129e-36
ARL5C	0.904999	34.6063	2.47595e-35	4.28188e-36
VPS37B	0.474594	34.5993	2.51618e-35	4.35452e-36
KLRK1	1.44072	34.5948	2.5422e-35	4.40264e-36
ASXL2	0.674135	34.5919	2.55924e-35	4.43526e-36
GM9844	1.31436	34.5632	2.7338e-35	4.74111e-36
MAU2	0.59617	34.5466	2.84059e-35	4.92978e-36
SLC25A12	0.737616	34.5406	2.87995e-35	5.0016e-36
ELL2	0.656838	34.5294	2.95561e-35	5.13659e-36
CNPY2	-1.00805	34.5198	3.0211e-35	5.25408e-36
H3F3B	-0.291286	34.4803	3.30916e-35	5.75909e-36
PDAP1	-0.692695	34.4757	3.34409e-35	5.82396e-36
UBALD2	0.471362	34.4286	3.72754e-35	6.49629e-36
SLC38A1	0.5763	34.4188	3.81257e-35	6.64913e-36
UBE2M	-0.735201	34.4183	3.81671e-35	6.661e-36
PREX1	0.520408	34.4006	3.97525e-35	6.94253e-36
CELF1	0.471183	34.3963	4.01535e-35	7.01744e-36
PLEKHF2	0.579493	34.3909	4.06498e-35	7.10913e-36
IFI27	-1.23731	34.3339	4.63519e-35	8.112e-36
KLHDC3	0.659993	34.3218	4.76619e-35	8.34707e-36
SSBP2	1.03992	34.308	4.92045e-35	8.62321e-36
SNX6	-1.037	34.2915	5.11054e-35	8.96259e-36
COX8A	-0.273354	34.2732	5.33061e-35	9.35501e-36
CCNT2	0.566106	34.2382	5.77829e-35	1.01477e-35
VPS13C	0.66852	34.232	5.8612e-35	1.03005e-35
ANKRD13C	0.549178	34.23	5.88827e-35	1.03552e-35
TMED5	0.390442	34.2291	5.90023e-35	1.03834e-35
SKIL	0.483064	34.1983	6.33479e-35	1.11559e-35
GABARAP	-0.292845	34.1864	6.51092e-35	1.1474e-35
ETNK1	0.625631	34.1749	6.68465e-35	1.17883e-35
H2-AA	1.0936	34.1228	7.53704e-35	1.33007e-35
MARCHF6	0.558975	34.1021	7.90486e-35	1.39676e-35
NUMB	0.915122	34.1021	7.90486e-35	1.3969e-35
DHX38	0.443926	34.0898	8.13272e-35	1.43816e-35
MYC	-1.84037	34.0414	9.09096e-35	1.60872e-35
ANKRD28	0.77218	34.0018	9.95917e-35	1.76357e-35
SMURF2	0.652563	34.0017	9.96099e-35	1.7651e-35
RBM15	0.691526	33.9942	1.01347e-34	1.79712e-35
PPP1R9B	0.480503	33.994	1.01397e-34	1.79924e-35
IGFBP6	-1.66439	33.9851	1.03497e-34	1.83776e-35
WRN	0.718488	33.9848	1.03572e-34	1.84036e-35
LYSMD3	0.624692	33.9488	1.12501e-34	2.00039e-35
DSTYK	0.641392	33.9308	1.17287e-34	2.08691e-35
UBE2I	-0.530217	33.9271	1.18269e-34	2.10582e-35
CYFIP2	0.744566	33.9023	1.25239e-34	2.23146e-35
KDM5C	0.642073	33.8986	1.26295e-34	2.252e-35
NDUFA3	0.402357	33.8986	1.26295e-34	2.25335e-35
BCL10	0.391383	33.8919	1.28265e-34	2.29005e-35
OSBP	0.605581	33.8847	1.3041e-34	2.32994e-35
ABCD1	0.597611	33.8617	1.37496e-34	2.45822e-35
LOX	-3.14212	33.8484	1.41788e-34	2.53668e-35
MS4A6C	0.282544	33.8317	1.47328e-34	2.63759e-35
ATG9A	0.698163	33.819	1.51694e-34	2.71759e-35
SAFB	0.483832	33.81	1.54864e-34	2.77628e-35
CTSG	1.10889	33.806	1.5632e-34	2.80429e-35
SLC35A3	0.652281	33.8047	1.56775e-34	2.81435e-35
CD180	0.727606	33.7606	1.7356e-34	3.11778e-35
PLCL2	0.800095	33.7306	1.85961e-34	3.34282e-35
MAP3K3	0.653824	33.7213	1.89964e-34	3.41708e-35
HLCS	1.12768	33.7185	1.91193e-34	3.44152e-35
COL5A2	-2.48887	33.7142	1.931e-34	3.47821e-35
USP16	0.533042	33.6802	2.08857e-34	3.76457e-35
NRF1	0.577881	33.6444	2.26764e-34	4.09008e-35
ATG7	0.615365	33.6214	2.39123e-34	4.31591e-35
FBRS	0.511085	33.6151	2.42619e-34	4.38197e-35
SON	0.324447	33.6109	2.44944e-34	4.42695e-35
IRAK3	0.719523	33.6101	2.45429e-34	4.43871e-35
PPP2R5C	0.484085	33.6009	2.50688e-34	4.53686e-35
ABCC5	0.79924	33.5564	2.77714e-34	5.02937e-35
ST6GAL1	-1.72615	33.5373	2.90205e-34	5.25911e-35
NDUFC2	-0.525012	33.5355	2.91426e-34	5.28478e-35
SAFB2	0.491685	33.521	3.01318e-34	5.46784e-35
KLHL24	0.44175	33.5086	3.10062e-34	5.63029e-35
ARF6	0.469524	33.5036	3.13611e-34	5.69855e-35
ATXN7L1	0.74266	33.5029	3.14134e-34	5.71188e-35
NAIP6	0.98947	33.4392	3.6374e-34	6.61829e-35
D1ERTD622E	0.51965	33.4357	3.66695e-34	6.67652e-35
PLAUR	0.34895	33.4002	3.97963e-34	7.25068e-35
SLC35C1	0.962026	33.3754	4.2128e-34	7.68063e-35
MAP3K2	0.485051	33.3489	4.47774e-34	8.17205e-35
AKT2	0.472731	33.3489	4.47774e-34	8.17456e-35
MAP3K7	0.623244	33.3268	4.71172e-34	8.60745e-35
DNM2	0.407433	33.3201	4.78571e-34	8.74845e-35
PPP3CA	0.546324	33.3197	4.78906e-34	8.76041e-35
SLC7A1	0.788055	33.3177	4.81155e-34	8.8074e-35
INSIG1	0.565196	33.3063	4.93986e-34	9.04829e-35
TOP2B	0.485165	33.2959	5.05896e-34	9.27261e-35
TBC1D5	0.77625	33.263	5.45761e-34	1.00099e-34
TAF7	0.525178	33.2528	5.58695e-34	1.0254e-34
4930523C07RIK	0.574421	33.2519	5.59935e-34	1.02835e-34
P2RY10B	1.04998	33.2286	5.90689e-34	1.08556e-34
FBXW7	0.770283	33.2222	5.99478e-34	1.10244e-34
DOP1B	0.76152	33.2208	6.0147e-34	1.10683e-34
INSR	0.852958	33.2084	6.18918e-34	1.13969e-34
CTSK	-1.1883	33.1991	6.3225e-34	1.16502e-34
GALK1	-1.63265	33.179	6.62197e-34	1.221e-34
RBM6	0.538723	33.1411	7.22681e-34	1.33341e-34
1810013L24RIK	0.494656	33.1344	7.33784e-34	1.35479e-34
UBXN1	-0.579653	33.1292	7.42623e-34	1.37201e-34
INTS6	0.656236	33.126	7.48226e-34	1.38327e-34
SCPEP1	0.485375	33.099	7.96189e-34	1.47292e-34
RPL9-PS6	-1.22207	33.0779	8.35837e-34	1.54728e-34
LAMTOR2	-0.511774	33.0172	9.6123e-34	1.78058e-34
SMARCA2	0.782167	33.0037	9.91532e-34	1.83792e-34
NFATC3	0.666872	33.0035	9.91992e-34	1.83998e-34
SLC6A8	-1.71352	32.9621	1.09129e-33	2.02548e-34
KHDC4	0.475232	32.945	1.13504e-33	2.10807e-34
GRK6	0.591666	32.9393	1.14996e-33	2.13717e-34
SH2B2	0.523461	32.8907	1.28625e-33	2.39204e-34
SNU13	-0.641508	32.8695	1.3504e-33	2.51299e-34
DCP2	0.586297	32.8529	1.40307e-33	2.61271e-34
FGD4	0.814454	32.8508	1.41008e-33	2.62747e-34
EIF3I	-0.626459	32.8422	1.4382e-33	2.68163e-34
ING3	0.639943	32.8399	1.44576e-33	2.69749e-34
FCOR	1.52612	32.8343	1.46466e-33	2.73454e-34
RNF216	0.589851	32.8318	1.47308e-33	2.75204e-34
UCHL3	-1.54126	32.7728	1.68744e-33	3.15457e-34
KMT2A	0.513616	32.77	1.69826e-33	3.17687e-34
GSTP1	0.806645	32.7435	1.80527e-33	3.37925e-34
MT-ND4L	0.479751	32.7026	1.98339e-33	3.71508e-34
DOCK5	0.599774	32.697	2.00906e-33	3.76561e-34
CCT8	-0.636366	32.6755	2.11101e-33	3.95926e-34
CAPN1	0.498578	32.6724	2.12621e-33	3.99037e-34
FAM241A	0.578785	32.6609	2.1834e-33	4.10036e-34
TMX3	0.428414	32.6165	2.41834e-33	4.54452e-34
PARP14	0.700121	32.609	2.46031e-33	4.62638e-34
RPS6KA5	0.978357	32.5942	2.54574e-33	4.79011e-34
HCFC1	0.625461	32.5894	2.57398e-33	4.84639e-34
ATL2	0.548764	32.5786	2.63905e-33	4.97213e-34
CSPP1	0.660189	32.5753	2.65868e-33	5.01234e-34
EDIL3	-1.64649	32.5488	2.82591e-33	5.33106e-34
EFR3A	0.507378	32.5161	3.04715e-33	5.75215e-34
TMEM87A	0.893202	32.5115	3.07941e-33	5.81679e-34
MORRBID	0.807729	32.5014	3.15177e-33	5.9573e-34
SIRT1	0.567486	32.5005	3.15894e-33	5.97471e-34
TRP53INP2	0.711409	32.4881	3.24988e-33	6.15068e-34
AVL9	0.555727	32.4727	3.36763e-33	6.37762e-34
SF3B1	0.345351	32.4696	3.39171e-33	6.42736e-34
MTFR2	1.54586	32.4588	3.47683e-33	6.5929e-34
HEATR1	0.67479	32.4586	3.47888e-33	6.60103e-34
AUH	0.610549	32.4162	3.83528e-33	7.28194e-34
ROCK2	0.536396	32.3949	4.02811e-33	7.65296e-34
WWTR1	-2.74646	32.3414	4.5564e-33	8.66221e-34
MT-ND5	0.308095	32.3359	4.61439e-33	8.77807e-34
GPAT3	0.576461	32.3127	4.86737e-33	9.26525e-34
RBM27	0.511698	32.3071	4.93044e-33	9.39131e-34
RPL35	0.399909	32.2593	5.50472e-33	1.04919e-33
TMOD3	0.422616	32.2182	6.05001e-33	1.15386e-33
SAP130	0.76372	32.2181	6.0524e-33	1.15505e-33
UBXN7	0.649703	32.2139	6.11021e-33	1.16683e-33
ATP2C1	0.5039	32.2044	6.24576e-33	1.19347e-33
PHB2	-0.761007	32.2016	6.28694e-33	1.20211e-33
HDAC4	0.548378	32.1962	6.36518e-33	1.21784e-33
MIER3	0.877689	32.1663	6.81844e-33	1.30539e-33
SLC8B1	0.455853	32.1522	7.04423e-33	1.34948e-33
CCT6A	-0.662381	32.1409	7.22971e-33	1.38589e-33
GRK3	0.822273	32.1126	7.71572e-33	1.48e-33
CASK	1.02039	32.0886	8.15396e-33	1.56505e-33
SHC1	0.557943	32.0308	9.31603e-33	1.78923e-33
SOCS7	0.771495	32.0214	9.51836e-33	1.82925e-33
AKNA	0.747704	31.9523	1.11621e-32	2.1465e-33
UBE2J1	0.422414	31.9324	1.16855e-32	2.24858e-33
SNX3	-0.498716	31.9276	1.18149e-32	2.27491e-33
EIF4G2	0.275814	31.9233	1.19324e-32	2.299e-33
CD47	0.315535	31.9134	1.22071e-32	2.3534e-33
TMEM248	0.496352	31.8968	1.26824e-32	2.44659e-33
FBXO28	0.51959	31.8929	1.27954e-32	2.46995e-33
THRAP3	0.425994	31.838	1.45203e-32	2.80467e-33
ZRANB1	0.533302	31.8229	1.50332e-32	2.90558e-33
EIF2AK1	0.547038	31.7485	1.78424e-32	3.4507e-33
PPP3R1	0.437336	31.7371	1.83194e-32	3.54518e-33
MAML1	0.687601	31.7347	1.8422e-32	3.56729e-33
ZCCHC2	0.599817	31.7305	1.86008e-32	3.60417e-33
SLC16A10	0.660367	31.7196	1.90728e-32	3.69794e-33
SLC7A11	0.608217	31.7135	1.93441e-32	3.75291e-33
ARHGAP23	0.945251	31.6923	2.03082e-32	3.94243e-33
MEX3C	0.47662	31.6504	2.2366e-32	4.34463e-33
MBNL2	0.533211	31.6492	2.24291e-32	4.35962e-33
ARNT	0.542625	31.6184	2.40788e-32	4.68322e-33
GAK	0.461132	31.6098	2.45602e-32	4.77983e-33
NDUFS5	-0.60117	31.5958	2.53611e-32	4.9388e-33
REV3L	0.816863	31.5708	2.68672e-32	5.23536e-33
TBCB	-0.663281	31.5669	2.71097e-32	5.2859e-33
RNF114	0.526139	31.5549	2.78681e-32	5.43717e-33
CTPS2	0.558585	31.5457	2.84661e-32	5.55732e-33
H2-Q6	1.15072	31.5072	3.10994e-32	6.07519e-33
PRDX4	-0.928523	31.5029	3.14147e-32	6.14062e-33
PSMD8	-0.506978	31.4855	3.2698e-32	6.39544e-33
CLEC4A3	0.519675	31.4818	3.2978e-32	6.45422e-33
SMARCD2	0.491416	31.4661	3.41924e-32	6.69606e-33
ILRUN	0.433903	31.453	3.52391e-32	6.90533e-33
KIF13A	0.899688	31.4386	3.64238e-32	7.14192e-33
SSH2	0.552674	31.3895	4.0781e-32	8.00124e-33
RASGRP2	0.407237	31.3876	4.09609e-32	8.04153e-33
ATF2	0.543357	31.3843	4.12772e-32	8.10866e-33
CEPT1	0.500259	31.3812	4.15731e-32	8.17184e-33
SLC39A1	0.502385	31.3797	4.17194e-32	8.20568e-33
SMAD2	0.581096	31.3506	4.46097e-32	8.77959e-33
MBD6	0.59358	31.3503	4.46328e-32	8.78957e-33
REXO1	0.444287	31.3485	4.48266e-32	8.8332e-33
TMEM273	-1.93797	31.3233	4.74997e-32	9.36574e-33
RAPSN	-2.55364	31.3057	4.94647e-32	9.7592e-33
ZFP131	0.436338	31.2917	5.10822e-32	1.00846e-32
PPP4R2	0.440595	31.2818	5.22646e-32	1.03243e-32
SELENOW	-0.555004	31.2798	5.25056e-32	1.03783e-32
BSDC1	0.602144	31.2743	5.3172e-32	1.05165e-32
SERTAD2	0.649504	31.2348	5.82438e-32	1.15268e-32
GATAD2A	0.459362	31.2209	6.01381e-32	1.1909e-32
ATF7	0.698533	31.1945	6.38971e-32	1.26611e-32
1110038B12RIK	-1.24976	31.1787	6.62729e-32	1.314e-32
CTDSP1	0.551179	31.176	6.66844e-32	1.32297e-32
PNRC2	0.555821	31.1225	7.54239e-32	1.49727e-32
DHRS7	0.59116	31.1202	7.58209e-32	1.50608e-32
FAM53C	0.781046	31.1138	7.69421e-32	1.52928e-32
N4BP2L2	0.432457	31.1123	7.72127e-32	1.5356e-32
UGCG	0.496813	31.107	7.81665e-32	1.55552e-32
MNT	0.581347	31.1021	7.90426e-32	1.57392e-32
POU2F1	0.737286	31.0419	9.0798e-32	1.8091e-32
SIAH2	0.48029	31.0027	9.93741e-32	1.98119e-32
SCAF8	0.522324	30.9868	1.03075e-31	2.05622e-32
GLCCI1	1.10183	30.9803	1.04645e-31	2.08882e-32
NCL	-0.411525	30.9654	1.08297e-31	2.16303e-32
PARP9	0.859976	30.9612	1.09336e-31	2.18513e-32
ITCH	0.433564	30.934	1.16409e-31	2.32789e-32
LBP	1.36512	30.9166	1.21182e-31	2.42482e-32
CDK17	0.672732	30.9071	1.23858e-31	2.47987e-32
LATS1	0.640342	30.8843	1.3053e-31	2.61506e-32
ETF1	0.379011	30.8824	1.31094e-31	2.62795e-32
TRAK1	0.613239	30.8719	1.34322e-31	2.6943e-32
GIGYF1	0.621738	30.8702	1.34837e-31	2.70627e-32
PDE2A	0.978902	30.8695	1.35052e-31	2.71228e-32
PLS3	-2.4063	30.8695	1.35052e-31	2.71387e-32
RLIM	0.459576	30.8522	1.40528e-31	2.82562e-32
PPP1CB	0.466743	30.8166	1.52547e-31	3.06915e-32
ZFP729B	1.02619	30.7736	1.68409e-31	3.39033e-32
BPTF	0.423627	30.7218	1.89754e-31	3.82235e-32
FES	0.410786	30.6945	2.02055e-31	4.0726e-32
RBM33	0.547564	30.6935	2.02546e-31	4.08497e-32
NEK9	0.596839	30.6781	2.0984e-31	4.23463e-32
AP1G1	0.504325	30.6456	2.2616e-31	4.56671e-32
PARP4	0.613361	30.6043	2.48686e-31	5.0246e-32
VAV3	0.778015	30.6012	2.50499e-31	5.06428e-32
MLLT6	0.903471	30.5897	2.57225e-31	5.20339e-32
PSMB1	-0.402348	30.588	2.58241e-31	5.22708e-32
CYB5R4	0.476611	30.5769	2.64882e-31	5.36475e-32
CAPN7	0.610693	30.5758	2.65596e-31	5.38243e-32
ARRDC1	0.527724	30.5757	2.65671e-31	5.38719e-32
GAN	0.654739	30.5307	2.94623e-31	5.97785e-32
REX1BD	-0.750033	30.5081	3.10391e-31	6.30156e-32
TOGARAM1	0.610519	30.4833	3.28602e-31	6.67529e-32
EDEM3	0.752272	30.4816	3.2989e-31	6.70547e-32
ALOX5AP	0.297852	30.4529	3.52493e-31	7.1692e-32
XBP1	0.448905	30.4219	3.78538e-31	7.70352e-32
HNRNPL	0.377706	30.3782	4.18592e-31	8.52376e-32
TAPT1	0.878518	30.3688	4.27751e-31	8.71548e-32
EPB41	0.492141	30.3611	4.35382e-31	8.87625e-32
UBA6	0.68594	30.3552	4.41333e-31	9.00296e-32
IL15	1.15421	30.3153	4.83845e-31	9.87608e-32
NXPE5	-1.49963	30.3147	4.84536e-31	9.89609e-32
2310022A10RIK	0.603087	30.2844	5.1946e-31	1.06157e-31
VPS26A	0.398583	30.2775	5.27812e-31	1.07928e-31
CLEC4N	-0.673444	30.2572	5.53082e-31	1.13162e-31
NFYC	0.592325	30.2562	5.54333e-31	1.13486e-31
NDUFA8	-0.647614	30.2524	5.59243e-31	1.14559e-31
NPEPPS	0.42389	30.206	6.22296e-31	1.27551e-31
THEMIS2	0.759983	30.1951	6.3816e-31	1.30881e-31
UBR2	0.474738	30.1735	6.70677e-31	1.37631e-31
ACOX3	0.559831	30.1659	6.82474e-31	1.40135e-31
MIER1	0.42821	30.1657	6.82748e-31	1.40275e-31
ATP6V0B	-0.318096	30.1491	7.09385e-31	1.45834e-31
NFKBIE	0.624303	30.1323	7.37326e-31	1.51668e-31
IPCEF1	1.5385	30.1312	7.39288e-31	1.52161e-31
WTAP	0.427606	30.1198	7.58897e-31	1.5629e-31
RBFOX2	-3.13797	30.113	7.70863e-31	1.58848e-31
AHCYL2	0.519557	30.1036	7.87722e-31	1.62418e-31
LTC4S	-1.75862	30.1036	7.87731e-31	1.62516e-31
LPL	2.06958	30.1012	7.9205e-31	1.63503e-31
RHBDF2	0.488363	30.0672	8.56568e-31	1.76926e-31
C2CD5	0.950654	30.0628	8.65444e-31	1.78865e-31
SPCS2	-0.506362	30.0459	8.99615e-31	1.86036e-31
CDS2	0.627155	30.0388	9.1444e-31	1.89214e-31
NT5E	-1.05949	30.0242	9.45802e-31	1.95818e-31
SQOR	0.53032	29.9978	1.00504e-30	2.08206e-31
UBR4	0.474362	29.9905	1.02223e-30	2.11891e-31
CALHM6	1.31467	29.9537	1.11256e-30	2.30751e-31
CRTC2	0.714232	29.9517	1.11772e-30	2.31957e-31
RASA4	0.779692	29.9511	1.11923e-30	2.32407e-31
TSPAN5	0.666225	29.9388	1.15122e-30	2.39189e-31
USP47	0.489503	29.9306	1.17339e-30	2.43939e-31
PLOD2	-2.40874	29.9204	1.20108e-30	2.49841e-31
FTL1-PS1	-0.950577	29.8855	1.30157e-30	2.70904e-31
TNRC6C	0.48721	29.8829	1.30936e-30	2.72683e-31
SLC23A2	0.570301	29.8771	1.3271e-30	2.76541e-31
CDK2AP2	0.408954	29.8564	1.39175e-30	2.9018e-31
SH3BP2	0.54973	29.8123	1.54075e-30	3.21435e-31
SH3KBP1	0.496181	29.7969	1.59637e-30	3.33233e-31
VPS13A	0.621365	29.7894	1.62409e-30	3.39216e-31
FAM13B	0.534814	29.7679	1.70663e-30	3.56665e-31
PRXL2B	-1.55247	29.7635	1.72376e-30	3.60456e-31
RYBP	0.396004	29.7554	1.75623e-30	3.67459e-31
MIDN	0.438064	29.7529	1.7665e-30	3.69822e-31
DR1	0.583309	29.7444	1.80145e-30	3.77358e-31
9130230L23RIK	1.33234	29.7232	1.8913e-30	3.96411e-31
ATXN7L3	0.495898	29.6688	2.14384e-30	4.49604e-31
CKB	-1.09117	29.6648	2.16391e-30	4.54075e-31
TDRD7	0.70226	29.6507	2.2352e-30	4.69308e-31
CLIP1	0.504461	29.6492	2.24259e-30	4.71133e-31
ADAR	0.686347	29.6435	2.2726e-30	4.77714e-31
IDH1	0.599502	29.6105	2.45176e-30	5.15672e-31
KDM3A	0.543818	29.5928	2.55415e-30	5.3752e-31
H2-DMB1	0.654375	29.5769	2.64903e-30	5.57809e-31
LIPE	0.76431	29.5615	2.74445e-30	5.78236e-31
SESN2	0.840936	29.555	2.78582e-30	5.87291e-31
ZFP281	0.666185	29.5513	2.80967e-30	5.92663e-31
ARHGEF3	0.793838	29.5242	2.99107e-30	6.3129e-31
DNAJB4	0.724076	29.5232	2.99745e-30	6.33002e-31
SP1	0.481388	29.5208	3.01455e-30	6.36981e-31
TRAPPC10	0.503097	29.51	3.09028e-30	6.53359e-31
ABL2	0.520936	29.5048	3.12729e-30	6.61565e-31
PGK1	-0.534612	29.4493	3.55387e-30	7.52238e-31
GMFG	0.306848	29.443	3.60616e-30	7.63746e-31
NT5DC3	0.653284	29.4345	3.67737e-30	7.79275e-31
RAB6A	0.385632	29.4158	3.83871e-30	8.13931e-31
SLC27A4	0.735005	29.3954	4.02388e-30	8.53685e-31
TFE3	0.388737	29.3889	4.08373e-30	8.6688e-31
RNF146	0.620896	29.3838	4.132e-30	8.77628e-31
TOLLIP	0.435579	29.3668	4.29706e-30	9.13211e-31
IFITM3	0.237475	29.3582	4.38327e-30	9.32065e-31
MAP4K1	0.804661	29.3455	4.5136e-30	9.6033e-31
TMEM170B	0.650003	29.3292	4.68643e-30	9.97671e-31
METTL6	0.560712	29.3272	4.70792e-30	1.00282e-30
PINK1	0.700538	29.3207	4.77819e-30	1.01837e-30
IGF1R	0.784873	29.2805	5.2416e-30	1.11777e-30
BRD8	0.498452	29.2485	5.64261e-30	1.20398e-30
TRAF6	0.626428	29.2306	5.88066e-30	1.25549e-30
CLCN7	0.643148	29.2225	5.99038e-30	1.27964e-30
ZFP385A	0.61634	29.2168	6.0704e-30	1.29747e-30
BECN1	0.438879	29.2148	6.09857e-30	1.30424e-30
SOCS1	1.12603	29.2061	6.22228e-30	1.33145e-30
PIP5K1C	0.420802	29.1885	6.47959e-30	1.3873e-30
RTRAF	-0.55537	29.1694	6.77041e-30	1.45039e-30
KANSL1	0.580797	29.1671	6.80681e-30	1.45902e-30
H2-AB1	1.09915	29.1642	6.85204e-30	1.46954e-30
CS	0.438761	29.1641	6.85301e-30	1.47059e-30
1700025G04RIK	0.997949	29.1555	6.98958e-30	1.50075e-30
CNOT6L	0.507317	29.1472	7.12528e-30	1.53075e-30
ANO6	0.737131	29.1433	7.18896e-30	1.54531e-30
PSENEN	-0.563698	29.1373	7.29033e-30	1.56799e-30
FBXO38	0.529867	29.0862	8.1994e-30	1.7645e-30
PPP2R2D	0.438917	29.0763	8.38888e-30	1.8063e-30
CPNE1	0.464521	29.0712	8.48698e-30	1.82846e-30
RPLP2	0.151798	29.0406	9.10707e-30	1.96316e-30
GIGYF2	0.486131	29.0375	9.17355e-30	1.97861e-30
RILPL2	0.50125	29.0216	9.5152e-30	2.05346e-30
ADSS	0.46607	29.017	9.61645e-30	2.07648e-30
PRR14	0.520331	29.0025	9.94232e-30	2.14806e-30
CXCL2	-0.678631	29.0023	9.94667e-30	2.15021e-30
SPATA6	0.678059	29.0015	9.96651e-30	2.15571e-30
SMG7	0.520049	28.9963	1.00864e-29	2.18286e-30
AP2S1	-0.500946	28.978	1.05202e-29	2.27804e-30
GOLPH3	0.407451	28.9728	1.06454e-29	2.30644e-30
PFDN1	-0.923705	28.9703	1.07072e-29	2.32113e-30
ANXA7	0.401436	28.9466	1.13083e-29	2.45281e-30
PDPK1	0.564657	28.9424	1.14193e-29	2.47829e-30
SWI5	-0.546588	28.9402	1.14776e-29	2.49232e-30
SFXN3	0.529903	28.9374	1.15517e-29	2.50984e-30
MMP19	0.843912	28.9368	1.15667e-29	2.51449e-30
HDAC5	0.443825	28.9181	1.20751e-29	2.6265e-30
ORAI2	0.825667	28.9022	1.25269e-29	2.72628e-30
LPIN2	0.659832	28.9013	1.25525e-29	2.73338e-30
ARHGAP31	0.473691	28.8607	1.378e-29	3.00238e-30
IRS2	0.545362	28.8396	1.44675e-29	3.15392e-30
RPE	0.568193	28.8054	1.56543e-29	3.41455e-30
STXBP3	0.530217	28.7753	1.67746e-29	3.6623e-30
PNISR	0.42307	28.7753	1.67746e-29	3.663e-30
RALGAPA2	0.736193	28.7257	1.88046e-29	4.10857e-30
SPTAN1	0.407725	28.7108	1.94641e-29	4.25504e-30
CRK	0.413483	28.6904	2.03998e-29	4.46208e-30
DMXL2	0.586342	28.6817	2.08103e-29	4.55659e-30
ZDHHC14	-1.83582	28.6817	2.08103e-29	4.55692e-30
SLC66A2	0.533393	28.6387	2.29758e-29	5.03392e-30
OLR1	0.553797	28.6197	2.40065e-29	5.26267e-30
PKN2	0.417076	28.6032	2.49334e-29	5.47194e-30
MRPL23	-0.741101	28.6032	2.49334e-29	5.47084e-30
SENP2	0.41028	28.5947	2.54281e-29	5.58359e-30
GAS2L3	0.753998	28.5917	2.56033e-29	5.62517e-30
FAM43A	1.04683	28.5832	2.61076e-29	5.73916e-30
HIVEP1	0.548499	28.5798	2.6317e-29	5.7884e-30
SIN3A	0.588647	28.5652	2.72149e-29	5.98919e-30
RBM22	0.48036	28.5504	2.81597e-29	6.20055e-30
CRAMP1L	0.698809	28.5375	2.90055e-29	6.39033e-30
MFSD14A	0.440426	28.5373	2.90204e-29	6.39714e-30
SLC22A15	0.624861	28.5208	3.01452e-29	6.64875e-30
GTF3C2	0.478663	28.5054	3.12298e-29	6.89178e-30
ARHGAP22	-1.32321	28.4947	3.20117e-29	7.06823e-30
CD37	0.50303	28.473	3.36493e-29	7.43392e-30
TMEM127	0.501315	28.4219	3.78569e-29	8.36808e-30
TCF20	0.594479	28.4142	3.85294e-29	8.52142e-30
CCDC186	0.502141	28.4044	3.94079e-29	8.72463e-30
MYO5A	0.447605	28.4044	3.94079e-29	8.72531e-30
COX7B	-0.356373	28.3956	4.02147e-29	8.90884e-30
BTBD9	0.634508	28.3955	4.02286e-29	8.91682e-30
RPS21	0.185466	28.3924	4.05175e-29	8.9858e-30
CD274	1.14196	28.3685	4.28087e-29	9.49914e-30
SEPTIN11	0.535994	28.3477	4.49063e-29	9.97005e-30
IRAK2	0.586661	28.3351	4.62287e-29	1.02749e-29
LGALS8	0.525535	28.3351	4.62287e-29	1.02732e-29
ZFP710	0.669164	28.2882	5.14951e-29	1.14517e-29
GSE1	0.765807	28.2867	5.1682e-29	1.14996e-29
CYP4F16	0.592083	28.2745	5.31477e-29	1.18322e-29
CMTM6	0.42939	28.2362	5.80471e-29	1.293e-29
ELMO2	0.592326	28.2291	5.90117e-29	1.3152e-29
BRWD3	0.573599	28.2017	6.28558e-29	1.40164e-29
LYPLA1	0.420319	28.2009	6.2967e-29	1.40489e-29
IL18BP	0.980118	28.1437	7.18294e-29	1.6035e-29
CHMP1B	0.468657	28.1055	7.84327e-29	1.75186e-29
IRGM2	1.77088	28.0764	8.38666e-29	1.87426e-29
PILRA	-0.750338	28.0543	8.8251e-29	1.97331e-29
REEP3	0.44169	28.0462	8.99076e-29	2.01145e-29
TSC1	0.588823	28.027	9.39673e-29	2.10342e-29
LPAR1	-1.47564	28.0252	9.43706e-29	2.1136e-29
ANK	-0.749573	28.0102	9.76805e-29	2.18892e-29
CCDC50	0.467238	27.9948	1.01193e-28	2.26886e-29
KBTBD7	1.10094	27.9892	1.02509e-28	2.29961e-29
CAVIN1	-2.03182	27.9834	1.03896e-28	2.33199e-29
TBCA	-0.516034	27.9378	1.1539e-28	2.5914e-29
CAPZA1	0.339799	27.8617	1.37491e-28	3.08941e-29
SLA	0.553754	27.8397	1.44659e-28	3.25223e-29
CDC40	0.373098	27.8393	1.44787e-28	3.25687e-29
ZSWIM6	0.550115	27.8024	1.57625e-28	3.54757e-29
NME4	-2.6012	27.7951	1.60273e-28	3.60912e-29
SCYL3	0.815107	27.7931	1.61034e-28	3.62821e-29
SLC6A6	0.384593	27.7899	1.62232e-28	3.65717e-29
STXBP5	0.794707	27.778	1.66706e-28	3.76007e-29
IP6K1	0.506936	27.7709	1.69468e-28	3.82443e-29
DUSP22	0.612784	27.7679	1.70656e-28	3.85333e-29
ISCA1	0.64898	27.758	1.74589e-28	3.94425e-29
BC028528	0.384462	27.7485	1.78454e-28	4.03374e-29
CCT5	-0.524873	27.746	1.79483e-28	4.05919e-29
TMEM243	0.425462	27.7427	1.80838e-28	4.09204e-29
KDM3B	0.512037	27.7399	1.82005e-28	4.12066e-29
NKTR	0.372002	27.6855	2.06314e-28	4.67353e-29
LARP1	0.438135	27.6832	2.07387e-28	4.70037e-29
ALPK1	0.939687	27.6823	2.07804e-28	4.71235e-29
NEK7	0.530795	27.6801	2.089e-28	4.73974e-29
SNRPD1	-0.554534	27.6786	2.0962e-28	4.75865e-29
SYNGR2	0.427385	27.6523	2.22674e-28	5.05769e-29
MRPL18	-0.770632	27.6354	2.31501e-28	5.261e-29
TMEM43	0.491397	27.6327	2.32956e-28	5.29691e-29
MLXIP	0.55209	27.6282	2.35396e-28	5.35524e-29
TBC1D14	0.586504	27.6005	2.50914e-28	5.71431e-29
KIDINS220	0.465784	27.6005	2.50914e-28	5.7144e-29
RFLNB	0.959107	27.595	2.54117e-28	5.79044e-29
SLAIN2	0.414817	27.5819	2.61865e-28	5.97018e-29
AFTPH	0.514264	27.5414	2.87497e-28	6.55806e-29
ZBTB7A	0.402772	27.5336	2.92695e-28	6.68019e-29
BCL11A	1.50934	27.5025	3.14404e-28	7.17949e-29
MYO1C	0.417597	27.5018	3.14951e-28	7.19581e-29
DUSP1	0.566963	27.4848	3.27459e-28	7.48557e-29
USP19	0.433119	27.438	3.64794e-28	8.34349e-29
MAPK1IP1L	0.342397	27.4212	3.7915e-28	8.67643e-29
IFNGR1	0.414686	27.4107	3.88401e-28	8.89288e-29
SLC9A8	0.58013	27.3975	4.00378e-28	9.17198e-29
MERTK	-1.12157	27.3837	4.13333e-28	9.47379e-29
CEP120	0.557403	27.3722	4.24448e-28	9.73373e-29
MRPL42	-0.902719	27.358	4.38529e-28	1.0062e-28
STK35	0.911183	27.3544	4.42194e-28	1.01515e-28
GDAP2	0.664192	27.3468	4.50016e-28	1.03365e-28
GRIA3	1.15793	27.341	4.56061e-28	1.0482e-28
CCL8	-1.98253	27.341	4.56061e-28	1.04865e-28
BRI3BP	0.519255	27.3285	4.69313e-28	1.07969e-28
ZFP180	0.896743	27.328	4.69939e-28	1.0817e-28
ORAI1	0.522428	27.2775	5.27883e-28	1.21572e-28
WASHC2	0.41495	27.2757	5.30012e-28	1.22127e-28
ZDHHC5	0.460425	27.2629	5.45862e-28	1.25845e-28
RNF19A	0.567669	27.261	5.48325e-28	1.2648e-28
COX5B	-0.340618	27.2356	5.81338e-28	1.34166e-28
MT-CYTB	-0.242709	27.1825	6.56846e-28	1.51672e-28
STRN	0.517974	27.1813	6.58655e-28	1.5217e-28
CLK4	0.413338	27.1723	6.72537e-28	1.55459e-28
KRI1	0.699621	27.1706	6.75101e-28	1.56134e-28
SEC61A1	0.378446	27.1674	6.80176e-28	1.57391e-28
REPS1	0.538751	27.1504	7.07373e-28	1.6377e-28
SLC12A9	0.803374	27.1349	7.32981e-28	1.69788e-28
SLC35A5	0.661431	27.1299	7.41479e-28	1.71847e-28
LCORL	0.571196	27.1263	7.47692e-28	1.73378e-28
KLF4	0.442386	27.1155	7.66476e-28	1.77827e-28
TMEM154	1.54411	27.1103	7.75626e-28	1.80044e-28
LCOR	0.585762	27.1019	7.90782e-28	1.83659e-28
MACROH2A1	0.367125	27.0959	8.01906e-28	1.8634e-28
SLFN4	0.385424	27.0636	8.63681e-28	2.008e-28
FAM160A2	1.2857	27.0494	8.92447e-28	2.07596e-28
DSTN	0.443611	27.0491	8.93026e-28	2.0784e-28
CDKN2D	0.616886	27.0398	9.12529e-28	2.1249e-28
CPT1A	0.50615	27.0076	9.82607e-28	2.28928e-28
CENPX	-0.773807	26.9906	1.02194e-27	2.38217e-28
MTMR12	0.684832	26.9847	1.03579e-27	2.4157e-28
VCAM1	-0.764332	26.9728	1.06452e-27	2.48402e-28
CRNKL1	0.479694	26.969	1.07396e-27	2.50734e-28
HOOK3	0.44131	26.9254	1.18738e-27	2.77358e-28
ATP5J2	-0.339963	26.9245	1.18996e-27	2.78107e-28
SRSF6	0.394132	26.9056	1.24288e-27	2.90627e-28
RPIA	0.779818	26.8823	1.31131e-27	3.06788e-28
H2-T22	0.461213	26.8805	1.31675e-27	3.08219e-28
GXYLT1	0.535885	26.8799	1.31866e-27	3.08827e-28
GM20559	1.02881	26.8581	1.38658e-27	3.24903e-28
ACVR2A	0.947478	26.8445	1.43052e-27	3.35373e-28
CASP2	0.853323	26.8407	1.4432e-27	3.38521e-28
WAS	0.461957	26.8241	1.49919e-27	3.51837e-28
C5AR1	-0.603695	26.8183	1.5195e-27	3.56788e-28
UGGT1	0.422391	26.816	1.52753e-27	3.58861e-28
PFKFB3	0.505817	26.8041	1.57013e-27	3.69061e-28
TENT2	0.457433	26.7787	1.66474e-27	3.91502e-28
CREB1	0.450925	26.7751	1.67831e-27	3.94896e-28
DUSP16	0.203072	26.7734	1.68482e-27	3.96633e-28
MOCOS	0.9258	26.7707	1.69563e-27	3.99385e-28
RPS17	-0.238703	26.7558	1.75471e-27	4.13514e-28
RAP2C	0.443938	26.749	1.78255e-27	4.20293e-28
ISG20L2	0.465265	26.7421	1.81092e-27	4.27201e-28
RERE	0.536288	26.7409	1.81574e-27	4.28628e-28
TREM3	0.517145	26.7409	1.81574e-27	4.28781e-28
CMPK2	1.43549	26.7242	1.887e-27	4.45838e-28
PGS1	0.40873	26.7213	1.89958e-27	4.49041e-28
CCNL2	0.329366	26.7151	1.92688e-27	4.55731e-28
PSME4	0.409037	26.7003	1.99403e-27	4.71855e-28
AW549877	0.708412	26.6962	2.01276e-27	4.76532e-28
TAPBPL	0.641875	26.6953	2.01694e-27	4.77768e-28
GMEB1	0.593727	26.6829	2.07546e-27	4.91881e-28
KDM4C	0.687796	26.6744	2.11659e-27	5.01887e-28
WDTC1	0.664243	26.6531	2.22281e-27	5.27346e-28
HMBOX1	0.586583	26.6361	2.31136e-27	5.48636e-28
ABCB7	0.562409	26.6357	2.31373e-27	5.4948e-28
C1RL	1.00184	26.6306	2.34103e-27	5.56247e-28
STAM2	0.490871	26.6167	2.41709e-27	5.74615e-28
DCAF11	0.50639	26.5971	2.52888e-27	6.01498e-28
CHD8	0.5028	26.5924	2.55594e-27	6.08246e-28
ADAMTS1	-2.31386	26.5843	2.6044e-27	6.20095e-28
UBE3B	0.424495	26.5744	2.66415e-27	6.34646e-28
ABCG1	0.586602	26.5623	2.73955e-27	6.52941e-28
KHSRP	0.352495	26.5504	2.81569e-27	6.71432e-28
POLDIP3	0.371358	26.5255	2.98204e-27	7.11463e-28
PATL1	0.512172	26.5233	2.99718e-27	7.1544e-28
WASHC4	0.478956	26.5167	3.04299e-27	7.26744e-28
ACTN1	-1.11009	26.499	3.1696e-27	7.57369e-28
RUFY3	0.63428	26.4928	3.21498e-27	7.68604e-28
RPS6KA3	0.507678	26.4692	3.39474e-27	8.11992e-28
HBP1	0.414146	26.4208	3.79516e-27	9.08233e-28
ZC3H4	0.574291	26.4187	3.81358e-27	9.13105e-28
MMP9	0.365961	26.4163	3.83429e-27	9.18529e-28
ZDHHC20	0.419716	26.402	3.96295e-27	9.49834e-28
ANKRD12	0.473313	26.3992	3.98845e-27	9.5643e-28
AA467197	-0.263916	26.3729	4.23742e-27	1.01665e-27
ZFP654	0.765587	26.3705	4.26042e-27	1.02269e-27
TOX4	0.3325	26.3689	4.27658e-27	1.02709e-27
ERLIN1	0.59109	26.3591	4.3739e-27	1.05099e-27
ESYT2	0.517777	26.3557	4.40842e-27	1.05982e-27
COG3	0.85021	26.3423	4.54622e-27	1.09351e-27
WDR33	0.424811	26.3403	4.56742e-27	1.09916e-27
RFX3	1.12366	26.3388	4.58317e-27	1.10351e-27
DAXX	0.767751	26.3136	4.85689e-27	1.17001e-27
BIN1	-0.972216	26.2886	5.14546e-27	1.24015e-27
8030462N17RIK	0.529317	26.2822	5.22101e-27	1.25899e-27
MMP25	1.84957	26.2818	5.226e-27	1.26083e-27
EIF3H	-0.355784	26.269	5.3825e-27	1.29925e-27
CFDP1	-0.883846	26.2649	5.43331e-27	1.31217e-27
OXR1	0.548645	26.2391	5.7665e-27	1.39334e-27
PIK3CA	0.38613	26.2326	5.85392e-27	1.41518e-27
LRRFIP1	0.333534	26.2169	6.06848e-27	1.46779e-27
B4GALNT1	0.428712	26.1992	6.32077e-27	1.52958e-27
ZDHHC9	0.546195	26.1951	6.38162e-27	1.54508e-27
CBX4	0.562626	26.1549	7.0005e-27	1.69577e-27
PPP6R1	0.404227	26.1177	7.62585e-27	1.84818e-27
AOAH	0.640232	26.1153	7.66761e-27	1.85924e-27
LSR	0.663599	26.1082	7.79382e-27	1.89079e-27
STING1	0.497308	26.103	7.88777e-27	1.91454e-27
ATP8B2	0.741737	26.0906	8.11628e-27	1.971e-27
ARCN1	0.328001	26.0743	8.42676e-27	2.04742e-27
ERAP1	0.444025	26.0685	8.53986e-27	2.07594e-27
IRF7	0.247812	26.0585	8.73893e-27	2.1254e-27
BAP1	0.692693	26.0569	8.77174e-27	2.13445e-27
[truncated: 5,072 more rows]
