# Supplementary material for: Histone methyltransferase ASH1L primes metastases and metabolic reprogramming of macrophages in the bone niche
Source: Nat Commun. 2025 May 20;16:4681. doi: 10.1038/s41467-025-59381-2 (PMC12092585; doi:10.1038/s41467-025-59381-2)
Supplement: Supplementary file 11 — Supplementary Data 9 [file 41467_2025_59381_MOESM11_ESM.xlsx]

## Sheet: siRNA
Supplementary Data 9. List of oligonucleotides (siRNA, sgRNA, shRNA, primers) and plasmids used in this studies
siRNA used in this study
siRNA	Vendor	Catalog
ASH1L siRNA	Sigma-Aldrich	SASI_Hs01_00058210
siRNA universal negative control	Sigma-Aldrich	SIC001
HIF1A siRNA#2	Sigma-Aldrich	SASI_Hs01_00122705
HIF1A siRNA#3	Sigma-Aldrich	SASI_Hs02_00332065

## Sheet: sgRNA
sgRNA used in this study
sgRNA construct	Vendor	Catalog	sequence
Human ASH1L sgRNA CRISPR	Applied Biological Materials	125351110595	#2: 5′-GACAGAGCATTACTTAATGG-3′
			#3: 5′-GAAAGTACCCACTTGAACGT-3′
CRISPR Scrambled sgRNA	Applied Biological Materials	K010	5′-GCACTCACATCGCTACATCA-3′
Mouse ASH1L sgRNA CRISPR	Lab made	NA	#3: 5′-TGTTCCCGTCGTCCCGACAG-3′
			#5: 5′-ACTTGGCACCGTAGTTGGAC-3′

## Sheet: plasmid
plasmids used in this study
plasmid	Vendor	Catalog
pLenti-III-Blank Vector	abm	LV587
pLenti-GIII-CMV-C-term-HA-ASH1L F1	generated in this study	NA
pLenti-GIII-CMV-C-term-HA-ASH1L F2	generated in this study	NA
pLenti-GIII-CMV-C-term-HA-ASH1L F3	generated in this study	NA
pLenti-GIII-CMV-C-term-HA-ASH1L F3-F2260A	generated in this study	NA
psPAX2	Addgene	12260
pMD2.G	Addgene	12259
FU-luciferase-CRW/RFP	From Dr. Ma Lab	PMID: 30349115
pLentiCRISPRV2-mCherry	Addgene	99154

## Sheet: shRNA
shRNA used in this study
sgRNA construct	Vendor	TRC number/Catalog	targeting sequence
pLKO.1-puro Empty Vector	Sigma-Aldrich	SHC001
Mouse Ash1l shRNA	Sigma-Aldrich	TRCN0000082302	GCTGGTCATTTATTGCTCAAT

## Sheet: Primers
Primers used in this study
Primers	Sequence (5'-3')	annotation
ASH1L Forward primer	ACACTGTCCTTCAAAACGAGAC	qPCR
ASH1L Reverse primer	GAAGAGTAGATGGCGTTGCATTA	qPCR
SNAI1 Forward primer	TCGGAAGCCTAACTACAGCGA	qPCR
SNAI1 Reverse primer	AGATGAGCATTGGCAGCGAG	qPCR
SNAI2 Forward primer	CGAACTGGACACACATACAGTG	qPCR
SNAI2 Reverse primer	CTGAGGATCTCTGGTTGTGGT	qPCR
MMP1 Forward primer	CTCTGGAGTAATGTCACACCTCT	qPCR
MMP1 Reverse primer	TGTTGGTCCACCTTTCATCTTC	qPCR
MMP2 Forward primer	GATACCCCTTTGACGGTAAGGA	qPCR
MMP2 Reverse primer	CCTTCTCCCAAGGTCCATAGC	qPCR
MMP10 Forward primer	TTTGGCTCATGCCTACCCAC	qPCR
MMP10 Reverse primer	TCTTGCGAAAGGCGGAACTG	qPCR
MMP14 Forward primer	CGAGGTGCCCTATGCCTAC	qPCR
MMP14 Reverse primer	CTCGGCAGAGTCAAAGTGG	qPCR
PLAU Forward primer	CTGTCACCTACGTGTGTGGAG	qPCR
PLAU Reverse primer	TGAGCGACCCAGGTAGACG	qPCR
MET Forward primer	AGCGTCAACAGAGGGACCT	qPCR
MET Reverse primer	GCAGTGAACCTCCGACTGTATG	qPCR
VEGFC Forward primer	GGCTGGCAACATAACAGAGAA	qPCR
VEGFC Reverse primer	CCCCACATCTATACACACCTCC	qPCR
TGFB3 Forward primer	AACGGTGATGACCCACGTC	qPCR
TGFB3 Forward primer	CCGACTCGGTGTTTTCCTGG	qPCR
ANXA1 Forward primer	CTAAGCGAAACAATGCACAGC	qPCR
ANXA1 Reverse primer	CCTCCTCAAGGTGACCTGTAA	qPCR
ANXA2 Forward primer	"TCTACTGTTCACGAAATCCTGTG	qPCR
ANXA2 Reverse primer	AGTATAGGCTTTGACAGACCCAT	qPCR
HIF1A Forward primer	ATCCATGTGACCATGAGGAAATG	qPCR
HIF1A Reverse primer	TCGGCTAGTTAGGGTACACTTC	qPCR
TREM2 Forward primer	GGTCAGCACGCACAACTTG	qPCR
TREM2 Reverse primer	CTCGAAGCTCTCAGACTCCC	qPCR
C1QA Forward primer	TCTGCACTGTACCCGGCTA	qPCR
C1QA Reverse primer	CCCTGGTAAATGTGACCCTTTT	qPCR
CD206 Forward primer	GGGTTGCTATCACTCTCTATGC	qPCR
CD206 Reverse primer	TTTCTTGTCTGTTGCCGTAGTT	qPCR
SPP1 Forward primer	GAAGTTTCGCAGACCTGACAT	qPCR
SPP1 Reverse primer	GTATGCACCATTCAACTCCTCG	qPCR
IRF1 Forward primer	CTGTGCGAGTGTACCGGATG	qPCR
IRF1 Reverse primer	ATCCCCACATGACTTCCTCTT	qPCR
JAK2 Forward primer	ATCCACCCAACCATGTCTTCC	qPCR
JAK2 Reverse primer	ATTCCATGCCGATAGGCTCTG	qPCR
RELA Forward primer	ATGTGGAGATCATTGAGCAGC	qPCR
RELA Reverse primer	CCTGGTCCTGTGTAGCCATT	qPCR
STAT1 Forward primer	CGGCTGAATTTCGGCACCT	qPCR
STAT1 Reverse primer	CAGTAACGATGAGAGGACCCT	qPCR
H2A/a Forward primer	CTACTCCGAACGAGTCGGG	qPCR
H2A/a Reverse primer	"GATGGTCACGCGACCTAGAAG	qPCR
APOE Forward primer	CTGACAGGATGCCTAGCCG	qPCR
APOE Reverse primer	CGCAGGTAATCCCAGAAGC	qPCR
IL1RN Forward primer	CATTGAGCCTCATGCTCTGTT	qPCR
IL1RN Reverse primer	CGCTGTCTGAGCGGATGAA	qPCR
F13A1 Forward primer	CCCAATAACTCTAATGCAGCGG	qPCR
F13A1 Reverse primer	ACCTTGTTAGTGTCCCATCTCTC	qPCR
VEGFA Forward primer	"AGGGCAGAATCATCACGAAGT	qPCR
VEGFA Reverse primer	AGGGTCTCGATTGGATGGCA	qPCR
CD80 Forward primer	AAACTCGCATCTACTGGCAAA	qPCR
CD80 Reverse primer	GGTTCTTGTACTCGGGCCATA	qPCR
IL10 Forward primer	TCAAGGCGCATGTGAACTCC	qPCR
IL10 Reverse primer	GATGTCAAACTCACTCATGGCT	qPCR
NDUFA12 Forward primer	GGTCTCCGAGGCTATCTACGG	qPCR
NDUFA12 Reverse primer	"GGAGGCACCATGCTTCCATC	qPCR
NDUFAB1 Forward primer	GCCGCCAGTATAGCGACAT	qPCR
NDUFAB1 Reverse primer	CCAAACTGTCTAAGCCCAGGT	qPCR
UQCRB Forward primer	GGTAAGCAGGCCGTTTCAG	qPCR
UQCRB Reverse primer	AGGTCCAGTGCCCTCTTAATG	qPCR
CYC1 Forward primer	CTTCGCGGGGTAGTGTTGG	qPCR
CYC1 Reverse primer	GGCCAGACTTCGACGACAA	qPCR
IGF2 Forward primer	GTGGCATCGTTGAGGAGTG	qPCR
IGF2 Reverse primer	CACGTCCCTCTCGGACTTG	qPCR
ACTIN Forward primer	CATGTACGTTGCTATCCAGGC	qPCR
ACTIN Reverse primer	CTCCTTAATGTCACGCACGAT	qPCR
GAPDH Forward primer	CTGGGCTACACTGAGCACC	qPCR
GAPDH Reverse primer	"AAGTGGTCGTTGAGGGCAATG	qPCR
ASH1L-F1 Forward primer	GATGCCTCAACTGGAAGGGC	qPCR
ASH1L-F1 Reverse primer	TCTGGCTGTAAAATTGGGGGT	qPCR
ASH1L-F2 Forward primer	TCAATGCAAGCATTCCAGGC	qPCR
ASH1L-F2 Reverse primer	ACTGTGTCAGGACTGAGGTG	qPCR
ASH1L-F3 Forward primer	CGGGAACGACTCAACCAGAT	qPCR
ASH1L-F3 Reverse primer	GCAGTTTCCTGCCTGATCCT	qPCR
ASH1L F1 Forward primer	CTAGCTAGCATGGACCCTAGAAATACTG	Fragment construction
ASH1L F1 Reverse primer	CCGCTCGAGAGACAGACCTTGTTTG	Fragment construction
ASH1L F2 Forward primer	CTAGCTAGCATGGTGTCTCCTTTTCC	Fragment construction
ASH1L F2 Reverse primer	CCGCTCGAGCAGACAGACCTTGTTTG	Fragment construction
ASH1L F3 Forward primer	CTAGCTAGCATGGACACAGTTACAGATG	Fragment construction
ASH1L F3 Reverse primer	CCGCTCGAGCTTTCGAAAGCTGTTTTC	Fragment construction
ASH1L F3 F2260A Forward primer	CTTTCATTCCGCGAATGTGGAAAAACAG	Site Mutegenesis
ASH1L F3 F2260A Reverse primer	TTATAATCATAAGTGAGTTCAG	Site Mutegenesis
