# Supplementary material for: Histone methyltransferase ASH1L primes metastases and metabolic reprogramming of macrophages in the bone niche
Source: Nat Commun. 2025 May 20;16:4681. doi: 10.1038/s41467-025-59381-2 (PMC12092585; doi:10.1038/s41467-025-59381-2)
Supplement: Supplementary file 12 — Supplementary Data 10 [file 41467_2025_59381_MOESM12_ESM.xlsx]

## Sheet: Sheet2
Supplementary Data 10. Genesets used for GSEA analysis and colored UMAP in this study
HIF1a Target Geneset (n=110)		OXPHOS Geneset (n=43)
CA9		ATP5G1
KRT19		ATP5G2
ANGPTL4		ATP5O
MMP14		COX19
MYC		COX4I1
ETS1		COX5A
SNAI1		CYC1
IGF2		ETFB
PLAU		NDUFA4
IGFBP3		NDUFA8
MMP2		NDUFA12
SNAI2		NDUFA13
LGALS1		NDUFAB1
TGFB3		NDUFAF2
LOXL2		NDUFB5
WT1		NDUFB9
CCN2		NDUFB10
NT5E		NDUFC2
BHLHE41		NDUFS5
CTSC		NDUFS7
MET		NDUFS8
HMOX1		NDUFV1
VEGFB		NDUFV2
VEGFC		TRAP1
KRT18		UQCRB
LRP1		APOE
TGFA		C3
SLC2A3		CALU
ADM		CCN1
BHLHE40		FSTL1
ANGPT1		GAS6
ANKRD37		IGFBP3
BNIP3		IGFBP4
P4HA1		IGFBP6
TFRC		LAMC1
CDKN1A		LGALS1
FN1		MFGE8
NR4A1		MMP2
ADRA1B		RCN1
EDN1		SDC2
PDGFB		SPARCL1
PLAUR		SPP1
PGF		TIMP1
AK3
SOD2
LOX
CTSD
HK2
HK1
ID2
BNIP3L
CITED2
TWIST1
RORA
LDHA
AURKA
KDR
STC2
FECH
VEGFA
GAPDH
PFKL
TEP1
FLT1
SLC2A1
PGM1
CCNG2
LOXL4
GPX3
TCF3
ALDOA
GADD45A
ENO1
PGK1
PKM
BCLAF1
CXCR4
DDIT4
GYS1
COL5A1
PFKFB3
ZEB2
ZEB1
VIM
ABCG2
IGFBP2
MMP1
NOS3
CP
ALDOC
NOS2
GPI
ANGPT2
NPPA
CXCL12
PROK1
ENG
EPO
IGFBP1
TFF3
KRT14
L1CAM
LEP
CD99
MMP9
CYBB
POU5F1
SERPINE1
TERT
TF
