# Supplementary material for: Histone methyltransferase ASH1L primes metastases and metabolic reprogramming of macrophages in the bone niche
Source: Nat Commun. 2025 May 20;16:4681. doi: 10.1038/s41467-025-59381-2 (PMC12092585; doi:10.1038/s41467-025-59381-2)
Supplement: Supplementary file 15 — Source Data [file 41467_2025_59381_MOESM15_ESM.xlsx]

## Sheet: Fig.1
	Fig. 1a						Fig. 1f	Whole body IVIS signals total Flux (x10^6 p/s)
	# of case	Localized PCa (TCGA)	Metastatic PCa (SU2C)				Time	sgCtrl					sgASH1L
	Amplification	9	44				Day 0	23.9	17.6	22.4	15.8	10.8	12.1	12.3	10.5	10	21.4
	Gain	28	145				4wk	232	28.8	141	1.05	0.99	0.329	0.339	0.318	0.492	0.473
	Diploid	440	243				6wk	x	157	306	43.5	24.5	1.7	0.326	0.438	0.422	9.73
	Shal. Del	11	12				8wk	x	x	x	138	166	51.7	0.352	0.329	0.871	16.1
	Deep Del	1	0
	Total	489	444
	Fig. 1b						Fig. 1j	IVIS signals total Flux (x10^6 p/s)
	Gleason Score	0 (Low)	1 (moderate)	2(High)			Time (week)	Ctrl						ASH1L-F3
	1	40	40	20			0	0	0	0	0	0	0	0	0	0	0	0	0
	2	16.6667	50	33.3333			1	0.316	1.45	0.529	0.654	1.2	1.5	0.118	1.01	0.262	0.123	5.9	0.283
	3	14.2857	57.1429	28.5714			2	1.1	2.54	8.42	1.1	68.2	3.3	0.722	12.8	5.9	0.251	17.3	30
	4	10	55	35			3	27	77.4	42	5.44	56.9	4.3	59.5	179	184	0.818	88.1	73
	5	9.09091	30.303	60.6061			4*	54.1	192	1.65*	5.5	107	65.9	260	3.75*	261	2.24	23.5*	53.9
							5	4.87	237	42.9	61.3	181	217	240	356	21.2	172	387	153
	Fig. 1e						6	77.6	55.8	189	89	191	256	370	469	529	194	772	308
	3D sphere invasion area (μm2)						*omit values due to abnormal and unreasonable signal reduction
	sgCtrl	sg2	sg3
	102795	3405.8	596.2
	103636	3117.7	939.9
	120027	6711.6	2287.6
	Fig. 1g						Fig. 1k
	Mouse ID	Time (Day)	sgCtrl	sgASH1L#2	sgASH1L#3		Mouse ID	Time (Day)	Ctrl	ASH1L-F3
	7954	117	1				461	125	0
	7931	125	1				462	125	0
	7933	78	1				463	125	0
	7932	78	1				474	52	1
	7965	71	1				475	125	0
	7953	57	1				421	56	0
	7952	57	1				422	56	0
	7938	45	1				423	56	0
	7955	35	1				424	56	0
	7921	35	1				466	82		1
	7925	56	1				467	45		1
	7929	42	1				469	61		1
	7942	125		1			470	91		1
	7943	140		0			471	110		1
	7944	140		0			472	45		1
	7945	102		1			473	68		1
	7957	140		0			428	56		1
	7959	140		0			426	56		0
	7960	109		1			427	56		0
	7946	87			1		429	56		0
	7947	140			0
	7948	140			0
	7949	50			1
	7950	109			1
	7961	140			0
	7962	140			0
	7963	118			1
	7964	140			0

## Sheet: Fig.2
	Fig. 2a,c
	Source data was included in Supplementary Table 1
	The raw data and processed data of bulk RNA-seq was deposited to GEO: GSE269830
	Fig. 2b
	Metastasis-related Canonical Pathways	-log(p-value)
	Epithelial Mesenchymal Transition	5.83
	Colorectal Cancer Metastasis Signaling	5.58
	Inhibition of Matrix Metalloproteases	5.05
	STAT3 Pathway	4.2
	WNT/β-catenin Signaling	3.34
	Integrin Signaling	3.34
	ID1 Signaling Pathway	3.09
	IGF-1 Signaling	3.05
	HIF1α Signaling	2.84
	VEGF Signaling	2.43
	Glioma Invasiveness Signaling	1.9
	Angiopoietin Signaling	1.74
	Fig. 2d-h
	Source data was included in Supplementary Tables 2 and 3
	The raw data and processed data of CUT&RUN-seq was deposited to GEO: GSE269829
	Fig. 2f: 1180 ASH1L direct target genes in PC-3M cells was listed in Supplementary Table 4

## Sheet: Fig.3
	Fig. 3a,b,c
	Source data was included in Supplementary Table 1
	The raw data and processed data of bulk RNA-seq was deposited to GEO: GSE269830
	110 HIF1a target gene was listed in Supplementary Table 10
	Fig. 3d
	110 HIF1a target gene was listed in Supplementary Table 10
	Source data was included in Supplementary Table 1, 2, and 3
	The raw data and processed data of bulk RNA-seq was deposited to GEO: GSE269830
	The raw data and processed data of CUT&RUN-seq was deposited to GEO: GSE269829
	Fig. 3e
	Genes	sgCtrl			sgASH1L-2			sgASH1L-3
	SNAI1	0.919856	1.1149	0.975349	0.377624	0.309702	0.365165	0.244595	0.227635	0.19714
	MMP1	0.973553	0.99321	1.03487	0.0522194	0.0667227	0.0490468	0.0766602	0.0531267	0.0870109
	MMP2	0.97017	0.974491	1.05773	0.197281	0.194126	0.186969	0.234316	0.2023	0.225928
	MMP14	0.948031	0.996567	1.05822	0.109356	0.103918	0.132926	0.0401272	0.0269862	0.0410772
	PLAU	0.970221	0.983949	1.04818	0.0625253	0.0601871	0.0628158	0.021305	0.01625	0.0191427
	MET	0.955395	0.984847	1.0618	0.29438	0.271721	0.281986	0.251056	0.159313	0.247507
	VEGFC	0.992168	1.06433	0.946	0.245078	0.218872	0.254434	0.224299	0.180238	0.191906
	TGFB3	1.03589	1.03488	0.932779	0.263557	0.241962	0.231479	0.198937	0.193988	0.169339
	Fig. 3f
	Genes	Ctrl			ASH1L-F3
	ANXA1	1.03903	0.984146	0.9774	4.37458	4.81855	3.96879
	MMP2	1.04318	0.976776	0.981226	3.74936	3.90661	3.77297
	MMP10	1.00003	1.06731	0.936983	2.97579	2.89067	3.70495
	SNAI2	1.00985	1.05954	0.935346	2.85088	2.70026	2.46959
	SNAI1	1.05896	0.993762	0.949685	2.03353	2.0251	1.88052
	ANXA2	1.02965	0.945744	1.02797	1.44362	1.43202	1.54844
	Fig. 3h
	Source data is previously published scRNA-seq dataset GSE141445 from 13 human PCa samples.
	Fig. 3i
	Genes	Ctrl siCtrl			F3 siCtrl			F3 siHIF1A-2			F3 siHIF1A-3
	HIF1A	0.977437	1.06188	0.963796	1.25819	1.34597	1.20455	0.28804	0.294923	0.330026	0.396996	0.430114	0.450601
	MMP14	0.855376	1.07833	1.08415	1.42446	1.50096	1.34506	0.795828	0.77708	0.781884	0.78766	0.722674	0.669978
	SNAI2	0.93998	1.02757	1.03517	3.01163	3.06796	2.92935	1.60431	1.6213	1.98545	1.85965	1.21135	1.79933
	Fig. 3j
	# migrated cells per view
	Ctrl	ASH1L-F3
	Vehicle	Vehicle	LW6	2-ME	PX-478
	32	111	52	89	15
	39	131	35	82	8
	70	194	58	48	8

## Sheet: Fig.4
	Fig. 4b	IVIS signals total Flux (x10^5 p/s)
	Time (day)	sgCtrl															sg#3										sg#5
	0	0	0	0	0	0	0	0	0	0	0	0	0	0	0	0	0	0	0	0	0	0	0	0	0	0	0	0	0	0	0	0	0
	6	3.25	2.71	11.5	8.28	81.8	2.96	4.64	3.02	5.3	16.4	1.73	4.84	5.2	6.36	1.73	5.1	1.46	3.07	8.36	1.75	4.53	0.408	4.5	0.648	1.88	0.598	1.55	3.83	13.1	1.56	0.951	5.73
	12	88.3	22.4	49.8	157	70.8	57.7	93.3	20.6	2.06	70.8	33.9	23	34.2	16.5	24.4	6.9	0.409	0.647	7.46	0.645	9.08	0.332	3.62	0.442	1.5	0.37	28.9	3.03	13.8	1.51	0.244	10.2
	18	323	71.2	605	338	271	113	276	54.8	21.4	571	13.2	402	55.2	70.1	143	187	0.521	6.5	32.5	0.218	1.35	0.228	65.1	1.17	0.273	0.329	147	0.304	0.336	0.385	0.425	95.2
	24	856	293	479	676	884	853	979	773	509	842	72.1	328	108	113	280	168	0.505	10.9	183	0.286	11.6	0.293	324	0.39	0.322	0.316	58.9	0.226	0.351	0.204	0.217	372
	Fig. 4d			Fig. 4e			Fig. 4f			Fig. 4g
	Cortical BV/TV(%)			Woven BV/TV(%)			# of Osteoclasts/area(mm2)			# of Osteoblasts/area(mm2)
	sgCtrl	sgASH1L		sgCtrl	sgASH1L		sgCtrl	sgASH1L		sgCtrl	sgASH1L
	38.3755	59.5379		52.05	34.02		51	18		417	150
	36.8802	55.735		29.77	34.55		53	10		467	200
	28.2592	47.7237		66.63	0		45	5		333	0
	36.715	49.3047		34.55	0		65	8		517	0
	22.1379	44.5925		49.71	0		41	8		200	0
		33.0605			0		54	15		283	50
		45.5077			0			24			200
								34			233
								30			250
	Fig. 4h-l
	The raw data and processed data of scRNA-seq was deposited to GEO: GSE269895
	Fig. 4h-i: source data for Immune Components Marker Identification was included in Supplementary Table 6
	Fig. 4k, l
	Immune cell composition distribution and percentage comparison of nine subclusters among seven samples
		sgCtrl			sgASH1L
	C1	0.0186861	0.0402562	0.0283636	0.0670554	0.0448642	0.193782	0.0621825
	C2	0.0382482	0.00182983	0.0145454	0.0648688	0.0708383	0.0730297	0.113505
	C3	0.0925547	0.116194	0.109818	0.115889	0.162338	0.176428	0.122438
	C4	0.208759	0.527905	0.382545	0.122813	0.103896	0.214751	0.0998423
	C5	0.0213139	0.0356816	0.0370909	0.0338921	0.0342385	0.0650759	0.0283762
	C6	0.0753285	0.0978957	0.08	0.110787	0.0897285	0.0419378	0.0956385
	C7	0.240584	0.159195	0.186182	0.173469	0.178276	0.100506	0.155369
	C8	0.290511	0.0182983	0.157818	0.302478	0.305785	0.130152	0.205115
	C9	0.0140146	0.00274474	0.00363636	0.00874636	0.0100354	0.00433839	0.117534
							20	7
							21	4
							18	2
							26	3
							16	3
							22	6
								9
								14
								12

## Sheet: Fig.5
	Fig. 5a-g
	The raw data and processed data of scRNA-seq was deposited to GEO: GSE269895
	Fig. 5a-b: source data for mono-TAM Subcluster Marker Identificationwas included in Supplementary Table 7
	Fig. 5g: source data of DEG in mono-TAM from sgASH1l vs sgCtrl bone tumors was included in Supplementary Table 8
	Fig. 5c, d
	Composition distribution and percentage comparison of seven monocyte/TAM subclusters among samples
		sgCtrl				sgASH1L
	MC1	0.107027	0.0162242	0.0357698		0.220395	0.126168	0.0405405	0.14311
	MC2	0.0389189	0.00294985	0.00777605		0.0115132	0.0350467	0.019305	0.024735
	MC3	0.15027	0.153392	0.175739		0.217105	0.422897	0.370656	0.373675
	MC4	0.167568	0.205015	0.251944		0.123355	0.14486	0.202703	0.134276
	MC5	0.338378	0.389381	0.345257		0.189145	0.123832	0.177606	0.15371
	MC6	0.124324	0.175516	0.144635		0.226974	0.147196	0.175676	0.155477
	MC7	0.0735135	0.0575221	0.0388802		0.0115132	0	0.0135135	0.0150177
	Fig. 5h
	# of F4-80+CD206+TAMs		# of F4-80+CD206-TAMs		# of LY6C+ Monocytes
	shCtrl	shAsh1l	shCtrl	shAsh1l	shCtrl	shAsh1l
	79	1	3	45	7	24
	61	3	3	50	6	18
	55	6	5	52	9	20
	Fig. 5i
	Genes	sgCtrl CM			sg#2 CM			sg#3 CM
	TREM2	1.04168	0.952451	1.00831	0.402386	0.391466	0.392964	0.31962	0.348054	0.310365
	C1QA	0.993311	0.999721	1.00647	0.502073	0.481127	0.537242	0.206488	0.214717	0.229588
	CD206	0.943932	0.982731	1.07893	0.120962	0.149166	0.134522	0.0339214	0.0350642	0.0391275
	SPP1	0.938966	1.05624	1.00918	0.73223	0.709984	0.703881	0.626573	0.639665	0.634247
	IRF1	1.02045	0.972603	1.00673	2.35066	2.61587	2.35235	2.19003	1.80463	2.23321
	JAK2	1.00164	1.00824	0.989949	1.57551	1.3644	1.60282	1.54815	1.29046	1.63829
	RELA	1.07384	1.01507	0.917704	1.32744	1.38526	1.3558	1.37106	1.24706	1.20113
	STAT1	1.09365	0.990321	0.922826	1.51082	1.4448	1.49389	1.40513	1.20478	1.47479
	H2A/a	1.13443	0.890857	0.990305	1.31577	1.36455	1.3337	1.47891	1.28258	1.4898

## Sheet: Fig.6
	Fig. 6a, b
	The raw data and processed data of scRNA-seq was deposited to GEO: GSE269895
	Fig 6b: 43 OXPHOS genes was listed in Supplementary Table 10
	Fig. 6a
	Pathway analysis of DEGs in TAMs in ASH1L-depleted versus control tumors
	Pathways	z-score
	Electron Transport and ATP synthesis	-4.811
	Cell Cycle Checkpoints	-4.636
	Oxidative Phosphorylation	-4.264
	IGF Transport and Uptake	-3.771
	Extracellular Matrix Organization	-3.272
	Mitotic Metaphase and Anaphase	-2.887
	Fatty Acid Beta-Oxidation	-2.449
	TCA Cycle	-2.333
	AKT signaling	-1.877
	MAPK6/MAPK4 signaling	-1.265
	cGAS-STING Signaling	2.6
	IL-1 Signaling	3.207
	Pyroptosis Signaling	3.273
	IL-2 family signaling	3.317
	TNF signaling	3.441
	IFN-alpha/beta signaling	3.5
	Senescence Pathway	3.501
	Antigen processing and presentation	3.916
	Autophagy	4.128
	IFN-gamma signaling	4.491
	Fig. 6c, d
	110 HIF1a target gene was listed in Supplementary Table 10
	Source data was included in Supplementary Table 1, 2, and 3
	The raw data and processed data of bulk RNA-seq was deposited to GEO: GSE269830
	The raw data and processed data of CUT&RUN-seq was deposited to GEO: GSE269829
	Fig. 6e
	Relative IGF2 levels
	sgCtrl	sg#2	sg#3
	0.962561	0.186146	0.0855505
	1.07542	0.183188	0.099437
	0.966594	0.213988	0.101731
	Fig. 6f
	Relative IGF2 levels
	Ctrl	ASH1L-F3
	1.01452	2.72125
	1.07378	3.00982
	0.918585	2.52771
	Fig. 6h
	Genes	human monocyte+sgCtrl CM			human monocyte+sg3 CM			human monocyte+sg3 CM +IGF2 10ng/ml
	CD80	0.994711	0.945266	1.06302	2.18813	2.45129	2.46504	2.01729	1.65364	1.84811
	SPP1	0.968278	1.01153	1.02037	0.538027	0.675499	0.6144	1.03432	0.94226	0.939094
	NDUFA12	1.06864	0.949891	0.985356	0.56867	0.564675	0.635991	1.03759	1.06995	1.00409
	NDUFAB1	0.881343	1.12571	1.0085	0.522921	0.546197	0.531477	1.49096	1.6195	1.62214
	UQCRB	1.06984	0.938467	0.996488	0.855582	0.849757	0.870327	1.01697	1.06601	1.12638
	CYC1	1.07601	0.904253	1.02835	0.565885	0.470809	0.626072	0.829628	0.824029	0.722784

## Sheet: Fig.7
	Fig. 7b
		IVIS signals total Flux (x10^6 p/s)
	Time (Day)	shCtrl+IgG					shAsh1l+IgG					shCtrl+CSF1R					shAsh1l+CSF1R
	0	0	0	0	0	0	0	0	0	0	0	0	0	0	0	0	0	0	0	0	0
	7	15	14.6	22.1	48.4	53.1	1.26	0.0867	0.196	0.269	1.67	2.63	4.3	8.8	5.54	20.8	2.83	1.89	3.68	0.701	2.06
	14	29	142	97.2	113	170	7.35	43.3	12	6.4	9.94	60.6	12.4	43.2	19.2	40	10.4	19.2	16.7	17.3	32.5
							Fig.7e						Fig. 7f					Fig. 7g (right panel)			Fig. 7g (left panel)
	Fig. 7c Tumor weight (g)						Total Flux (x10^7, p/s)						Mouse ID	Time (Day)	Vehicle	AS-99		# of F4-80+CD206- TAMs per View			# of F4-80+CD206+ TAMs per View
		IgG		anti-CSF1R			Vehicle	AS-99					806	31	1			Vehicle	AS-99		Vehicle	AS-99
	shCtrl	+	-	+	-		7.71	5.79					807	43	1			6	13		23	14
	shAsh1l	-	+	-	+		14.6	4.88					810	64	1			7	11		21	13
		0.252	0.0617	0.053	0.0548		8.62	0.368					839	37	1			5	12		24	10
		0.3438	0.0261	0.1355	0.0221		14.3	7.13					846	37	1
		0.4909	0.0463	0.1349	0.0479		4	0.0544					847	52	1
		0.5796	0.0317	0.133	0.0503		3.86	0.738					848	34	1
		0.8784	0.0252	0.0486	0.1296		5	5.78					849	52	1
													850	31	1
													816	56		1
	Fig. 7d (right panel)						Fig. 7d (left panel)						817	52		1
	# of F4-80+CD206- TAMs per View						# of F4-80+CD206+ TAMs per View						819	92		0
		IgG		anti-CSF1R				IgG		anti-CSF1R			820	52		1
	shCtrl	+	-	+	-		shCtrl	+	-	+	-		821	92		0
	shAsh1l	-	+	-	+		shAsh1l	-	+	-	+		822	92		0
		56	166	19	38			99	52	9	13		825	72		1
		92	110	25	32			97	61	15	8
		89	159	38	28			134	42	5	12
	Fig. 7h
		IVIS signals total Flux (x10^6 p/s)
	Time (Week)	sgCtrl+Vehicle							sgCtrl+PX-478						sgAsh1l+Vehicle									sgAsh1l+PX-478
	0	0	0	0	0	0	0	0	0	0	0	0	0	0	0	0	0	0	0	0	0	0	0	0	0	0	0	0	0	0
	1	8.8	1.88	0.242	1.58	0.156	2.35	1.21	0.0363	0.155	1.79	0.339	4.93	5.99	0.0493	3.32	0.182	1.01	1.46	0.0594	0.999	0.0398	1.27	0.266	0.0633	0.195	1.04	1.55	0.334	0.177
	2	23.5	23.5	0.838	2.78	1.22	0.734	6.69	1.6	0.111	0.673	11.3	39.8	0.273	1.71	0.499	2.97	17.2	7.23	0.649	11.8	0.0898	10.9	0.131	1.59	0.146	1.39	0.541	5.11	5.26
	3	37.7	61.3	27.4	21.6	47.8	26	56.1	6.62	1.53	17.7	15.7	26.6	0.522	9.11	16.9	6.29	13.6	39.6	3.28	2.42	0.0875	24.3	11.7	0.0372	0.117	3.29	1.57	0.0951	0.307
	Fig. 7i (right panel)						Fig. 7i (left panel)
	# of F4-80+CD206- TAMs per View						# of F4-80+CD206+ TAMs per View
		Vehicle		PX-478				Vehicle		PX-478
	sgCtrl	+	-	+	-		sgCtrl	+	-	+	-
	sgAsh1l	-	+	-	+		sgAsh1l	-	+	-	+
		27	136	94	163			114	49	38	50
		37	100	86	104			106	28	53	43
		12	103	120	96			113	18	30	10
	Fig. 7j-l
	Source data is the previous published scRNA-seq dataset GSE210358 from 13 human metastatic PCa samples.
	Fig. 7k
	Fraction of each immune cell type in non-epithelial cells
		HMP04	HMP25	HMP05	HMP08	HMP20	HMP16	HMP13	HMP14	HMP17	HMP15	HMP26	HMP11	HMP19
	Lipid-associated TAM	0.349123	0.181126	0.297305	0.21471	0.271429	0.0740741	0.051561	0.06	0.106642	0.329588	0.102418	0.184584	0.107665
	Monocyte	0.169591	0.106545	0.0974172	0.0683507	0.128571	0	0.00804163	0.0428571	0.02058	0.0711611	0.100996	0.0514325	0.0285205
	CD8 T/NK	0.20117	0.350076	0.286637	0.1237	0.214286	0.0740741	0.353359	0.222857	0.0458372	0.0299626	0.332859	0.103274	0.200713
	CD4 T	0.207602	0.252664	0.233296	0.0984398	0.214286	0.037037	0.312677	0.188571	0.0346118	0.0149813	0.307255	0.0410641	0.191444
	B/Plasma	0.00643275	0.00837139	0.00533408	0.00445765	0.0142857	0.259259	0.00709555	0.145714	0.02058	0.00749064	0.00995733	0.00177353	0.0381462
	CAF	0.0520468	0.0327245	0.0432341	0.456538	0.135714	0.444444	0.255913	0.221429	0.710009	0.355805	0.0981508	0.364802	0.280214
	Endothelial	0.0140351	0.0684932	0.0367771	0.0338039	0.0214286	0.111111	0.0113529	0.118571	0.0617399	0.191011	0.0483642	0.25307	0.153298
	Fig. 7l
	Fraction of LA-TAMs in non-epithelial cells
	ASH1L_High	ASH1L_Low
	0.349123	0.0740741
	0.181126	0.051561
	0.297305	0.06
	0.21471	0.106642
	0.271429	0.329588
		0.102418
		0.184584
		0.107665

## Sheet: Sup Fig.1
	Sup Fig. 1a	ASH1L mRNA expression in metastatic tumors (SU2C)				Sup Fig. 1c					Sup Fig. 1d
	ASH1L genetic alterations					Overall Survival (Months)	ASH1L Amp	ASH1L Diploid			ASH1L mRNA expression (TCGA PCa)
	Shal Del	Diploid	Gain	Amp		9.23127	1				High (n=150)	Mid (n=193)	Low (n=150)
	4.03867	12.5875	14.4532	3.19511		39.3233	1				8372.38	2291.8	1564.54
	7.03613	7.91469	11.8224	12.111		10.3482	1				4632.64	2290.22	1561.25
	6.51419	6.11142	13.9872	11.6418		14.2904	1				4577.22	2284.65	1556.73
		5.17801	8.25211	14.6069		9.00131	1				4454.72	2277.27	1554.72
		11.212	10.2093	11.9762		14.159	1				4376.65	2275.56	1554.04
		7.96333	13.1958	13.6264		28.318	0				4281.64	2271.22	1553.46
		8.65196	12.7428	8.37475		33.8371	0				4217.34	2267.67	1549.12
		7.62853	10.1737	13.5254		3.94218	1				4153.76	2260.85	1548.86
		7.92227	8.88463	5.95803		14.4875	0				4101.07	2245.69	1548.53
		6.7393	10.9444	17.0197		12.8121	1				4071.79	2234.87	1546.83
		8.19417	11.4884	15.6554		17.6084	1				4032.15	2233.58	1540.85
		10.5311	7.94554	15.8888		16.6229	1				3884.18	2222.17	1535.37
		7.46225	8.19296	16.0961		8.93561	1				3852.71	2221.27	1535.17
		6.51111	7.77746	16.0262		3.15375		1			3844.1	2212.79	1531.11
		8.0678	6.93243	14.0748		8.44284		1			3839.74	2209.92	1529.73
		8.01213	10.3667			1.67543		0			3725.01	2202.73	1529.56
		5.54411	14.7902			20.2037		0			3723.37	2198.93	1527.83
		11.7117	15.6823			13.1406		1			3716.61	2195.4	1527.42
		8.62776	11.5224			10.7424		1			3716.19	2192.45	1524.27
		6.67527	11.3455			8.27858		0			3714.24	2190.15	1523.19
		2.93338	9.94018			14.8489		1			3706.11	2187.55	1521.06
		9.36468	9.40993			22.0105		0			3694.31	2185.28	1518.13
		6.33005	10.8125			5.88042		1			3660.54	2183.96	1508.98
		7.66119	9.00003			57.2602		1			3653.06	2183.39	1498.33
		9.15521	10.5283			30.5848		0			3618.16	2179.09	1498.32
		8.4796	8.28896			16.59		0			3603.62	2177.63	1495.72
		8.0262	11.1796			20.565		1			3594.64	2176.3	1494.5
		6.48487	5.27965			20.1708		0			3581.61	2173.97	1493.87
		14.0418	18.1587			22.0762		0			3568.75	2171.9	1493.06
		7.1398	10.658			17.707		1			3557.38	2170.3	1488.87
		5.10853	13.7107			19.4809		0			3533.39	2170.09	1483.41
		10.2129	15.1907			9.98686		1			3489.93	2165.36	1483.38
		8.30191	12.3192			24.8357		0			3412.19	2160.24	1482.27
		5.83602	13.5166			7.42444		0			3409.67	2152.5	1481.47
		9.99761	6.23822			15.1774		1			3406.96	2152.25	1479.93
		6.70355	6.6082			35.8739		0			3400.74	2150.97	1467.36
		7.25366	6.38839			25.4928		0			3372.93	2144.99	1466.94
		7.73587	8.81074			33.4757		0			3348.08	2142.28	1459.85
		4.37722	8.65057			32.1288		1			3333.9	2138.85	1459.64
		7.8092	10.2387			29.5007		1			3278	2134.81	1459.55
		11.6575	10.7675			4.53351		1			3264.83	2126.68	1449.46
		5.79501	10.5868			22.9961		1			3249.12	2117.34	1449.15
		11.0755	8.33229			34.5598		0			3238.8	2105.18	1446.83
		8.51117	4.49505			44.0539		1			3202.16	2099.89	1444.61
		6.21298	12.1223			44.1853		0			3197.05	2097.33	1439.01
		10.565	6.6514			33.8371		1			3182.49	2091.14	1437.68
		10.2215	6.23214			52.4639		0			3148.12	2086.65	1434.44
		8.22046	14.0577			29.6649		1			3130.46	2081.95	1412.69
		11.0521	8.10113			29.8292		1			3083.04	2081.19	1407.14
		8.65475	9.3461			28.8108		1			3073.54	2076.22	1404.71
		8.64189	9.12457			11.9908		1			3062.5	2073.93	1404.21
		4.41495	5.14341			11.9908		1			3056.61	2072.15	1403.35
		7.52849	9.45256			16.0315		0			3037.28	2071.29	1401.22
		7.00248	7.12385			4.2707		1			3037.14	2071.06	1386.19
		6.5326	12.6229			16.4258		1			3030.66	2070.22	1384.26
		7.43161	13.5225			41.2286		1			3030.3	2069.72	1380.02
		7.30884	12.1627			24.8357		0			3019.4	2068.46	1378.47
		6.9403	10.0815			30.7162		1			3003.5	2065.37	1376.21
		5.73673	3.97284			33.0815		1			2999.94	2057.58	1375.55
		9.77859				33.0815		1			2999.27	2055.85	1371.33
		7.19868				28.0552		1			2987.06	2054.39	1369.46
		6.22769				22.2076		1			2923.59	2050.62	1362.95
		3.41556				23.3903		1			2907.85	2048.8	1349.11
		8.03858				47.7661		1			2898.16	2044.91	1345.68
		11.564				18.7254		1			2893.87	2044.34	1345.15
		7.4065				18.7254		1			2887.46	2035.43	1340.56
		10.3836				25.6242		1			2887.04	2031.23	1337.9
		8.74232				25.6242		1			2874.34	2028.69	1335.72
		11.7839				23.3246		0			2860.12	2023.78	1327.92
		9.37971				22.1419		1			2844.1	2022.72	1323.55
		4.26695				33.7385		1			2835.82	2016.01	1310.37
		9.89423				28.8765		1			2825.86	2009.2	1308.18
		4.80791				45.0394		1			2796.65	2000.98	1305.61
		8.29395				12.2536		1			2796.49	2000.7	1304.97
		8.66022				12.0237		1			2782.85	1999.7	1301.81
		7.5956				28.4823		1			2781.45	1997.61	1301.58
		8.04688				20.1708		0			2777.73	1996.7	1299.19
		8.16913				30.3876		0			2758.51	1996.52	1290.73
		8.46809				31.5375		1			2752.46	1993.81	1290.14
		5.37933				17.8384		0			2746.73	1987.68	1269.01
		7.96051				12.1222		1			2736.98	1986.47	1263.62
		7.04996				27.1025		0			2735.84	1984.8	1257.58
		6.79991				10.5782		0			2717.57	1982.96	1243.89
		10.1527				3.51511		1			2716.54	1978.48	1240.92
		7.55573				18.4297		1			2710.98	1978.41	1236.57
		9.52614				16.5243		0			2705.56	1976.89	1236.5
		7.09793				4.56636		0			2694.98	1971.38	1230.51
		5.39694				6.37319		0			2694.95	1970.47	1223.5
		9.89501				23.3246		1			2693.66	1966.05	1223.28
		8.75677				18.134		1			2692.47	1964.2	1210.76
		8.90239				25		0			2689.33	1963.23	1206.73
		9.46898				15.3745		1			2634.21	1961.31	1197.8
		8.4719				17.6741		1			2614.52	1959.88	1197.2
		11.4044				6.04468		1			2603.06	1959.75	1190.74
		5.30999				13.929		0			2600.75	1955.26	1181.97
		8.43357				10.5782		0			2593.79	1953.54	1180.54
		8.10497				11.6623		0			2587.53	1945.82	1179.52
		8.913				6.73456		0			2574.1	1937.22	1177.5
		8.13085				32.7858		0			2573.59	1927.34	1174.03
		8.69336				28.3509		0			2573.15	1923.42	1168.09
		6.96073									2546.72	1921.25	1146.39
		9.01467									2541.35	1916.02	1132.5
		12.7569									2534.77	1915.14	1130.01
		11.5251									2527.37	1906.63	1115.94
		7.30593									2523.68	1897.28	1095.21
		6.31776									2522.21	1891.08	1093.16
		5.83009									2514.05	1883.98	1085.84
		8.52627									2504.51	1883.57	1077.68
		7.2862									2488.47	1867.41	1077.36
		16.3232									2483.81	1856.85	1069.07
		9.13829									2482.65	1852.95	1056.17
		7.57832									2477.63	1851.2	1054.74
		9.43123									2469.01	1849.02	1054.72
		11.1375									2444.59	1844.17	1049.24
		7.42844									2444	1837.23	1048.8
		5.96902									2443.7	1834.9	1034.81
		11.0916									2439.74	1834.21	1034.54
		7.90683									2438.93	1832.04	1032.65
		8.56357									2436.34	1831.86	1023.98
		8.76659									2433.65	1828.95	1005.23
		11.5786									2430.56	1828.87	978.78
		6.45221									2425.2	1826.71	971.624
		8.51455									2421.89	1825.51	969.363
		6.89205									2419.91	1821.38	968.427
		9.52557									2418.01	1819.91	949.005
		10.2607									2396.29	1815.27	948.966
		11.4868									2391.47	1813.44	942.468
		3.72488									2374.55	1809.71	932.634
		7.63734									2373.46	1803.9	919.691
		6.34765									2364.9	1801.48	918.103
		9.99788									2360.6	1791.97	911.98
											2351.33	1789.03	901.255
											2348.87	1785.94	877.557
											2339.82	1784.42	876.166
	Sup Fig. 1b										2320.37	1783.79	837.656
	Source data is previous published Grasso PCa dataset(plot was generated and downloaded from Oncomine™ Platform )										2319.91	1783.64	827.181
											2317.42	1783.23	823.646
											2315.48	1776.28	807.756
											2314.19	1774.72	805.2
											2311.5	1773.37	778.943
											2310.6	1766.97	766.255
	Sup Fig. 1i										2308.89	1764.55	765.623
	Source data is previous published metastatic cancer datasets (plot was generated and downloaded from cBioportal)										2307.09	1764.09	709.784
											2306.91	1759.65	701.692
											2304.89	1756.63	692.679
											2301.75	1751.69	669.693
											2299.6	1749.77	653.179
											2297.33	1747.63	521.594
											2295.46	1728.93	517.442
											2294.26	1728.09	397.285
												1725.46
												1721.98
												1719.65
												1716.61
												1715.13
												1711.91
												1708.17
												1704.07
												1699.31
												1695.11
												1693.34
												1691.28
												1684.56
												1679.4
												1678.53
												1677.93
												1677.45
												1676.26
												1675.03
												1671.56
												1671.19
												1670.48
												1666.27
												1651.6
												1645.19
												1638.31
												1634.24
												1619.41
												1610.98
												1610.23
												1609.99
												1609.71
												1608.69
												1599.14
												1588.21
												1587.34
												1585.85
												1582.57
												1578.24
												1572.85
												1569.99
												1566.67
												1566.48

## Sheet: Sup Fig.2
		Sup Fig. 2a											Sup Fig. 2e			Sup Fig. 2h
		Cell number (x 10^4)											relative ASH1L level			Mouse ID	Time (Day)	sgCtrl	sgASH1L#2	sgASH1L#3
		Days	sgCtrl			sgASH1L#2			sgASH1L#3				siCtrl	siASH1L		7954	56	1
		0	1	1	1	1	1	1	1	1	1		1.00501	0.424447		7931	14	1
		2	11.5232	13.9048	16.3296	8.68	13.1712	8.272	4.8224	7.5512	8.3552		0.998617	0.453045		7933	14	1
		4	29.0992	27.2192	30.7648	17.6408	16.6456	15.8848	11.6984	13.088	13.2144		0.995921	0.448639		7932	21	1
		6	102.389	110.712	109.544	74.3984	68.2824	55.4784	38.7776	55.692	48.6456					7965	21	1
																7953	21	1
		Sup Fig. 2b Tumor volume (mm3)														7952	14	1
		Time (Day)	sgCtrl					sgASH1L#2								7938	14	1
		11	36.5	79.3	49.4	32.4	41.6	31.2	44.5	47.6	0	68.9				7955	14	1
		14	74.9	94.8	67.7	50.6	49.4	22	23.1	37.8	39.8	104.4				7921	13	1
		18	189.7	71.6	52.8	66.7	54.5	25.3	29.4	37.8	94.2	122.4				7925	27	1
		21	352.8	98.3	61.2	102.3	166.9	40.6	56.4	241.9	273.8	389.2				7929	13	1
		25	432.6	125.3	65.7	135.8	232.7	0	30.1	364	215.8	495				7942	77		1
		28	632	213.2	76.3	161.8	358.7	34.2	51.2	814.1	282.4	649				7943	125		0
		32	596.2	280.8	139.5	296.4	447.2	38.7	57.3	1158.4	340.6	986.4				7944	91		1
																7945	56		1
		Sup Fig. 2c				Sup Fig. 2d				Sup Fig. 2f			Sup Fig. 2g			7957	125		0
		# migrated cells per view				# invaded cells per view				# migrated cells per view			# invaded cells per view			7959	125		0
		sgCtrl	sg2	sg3		sgCtrl	sg2	sg3		siCtrl	siASH1L		siCtrl	siASH1L		7960	63		1
		423	66	86		449	25	68		249	73		279	24		7946	56			1
		444	74	94		447	44	47		194	58		124	15		7947	125			0
		354	53	74		408	49	47		225	54		98	11		7948	21			1
						461	29	52					91	14		7949	14			1
																7950	42			1
																7961	125			0
																7962	125			0
																7963	125			0
																7964	125			0
																Sup Fig. 2j (left)			Sup Fig. 2j (right)
																# of osteoclasts per tissue area			# of osteoblasts per tissue area
																sgCtrl	sgASH1L		sgCtrl	sgASH1L
																28.311	11.815		93.0165	75.982
																38	3.308		176.131	153.845
																19.008	7.452		122.7	103.352
																	9.329			117.534
																	11.896			45.886
																	12.014			44.625

## Sheet: Sup Fig.3
	Sup Fig. 3b
		Ctrl			ASH1L-F1			ASH1L-F2			ASH1L-F3
	ASH1L-F1 Primer	0.988594	1.00273	1.00792	10.579	10.5389	10.0959	0.949142	0.896619	0.712121	1.30347	1.26097	1.3122
	ASH1L-F2 Primer	0.925844	1.12308	0.962098	1.128	0.942098	1.03388	4.91238	5.30998	5.56968	0.970957	0.975191	1.16135
	ASH1L-F3 Primer	1.00241	1.00197	0.995677	1.11593	0.950113	0.945488	0.773263	0.905403	0.81146	13.4447	13.0916	15.3808
	Sup Fig. 3d (left)				Sup Fig. 3d (right)				Sup Fig. 3e
	# migrated cells per view				# invaded cells per view				3D sphere invasion area (μm2)
	sgCtrl	sg2	sg2+F3		sgCtrl	sg2	sg2+F3		sgCtrl	sg2	sg2+F3
	269	90	155		134	40	73		136718	3228	56194
	234	88	180		138	24	58		116151	2840	105723
	231	85	166		160	34	55		119933	4227.5	69074
					132	41	53
	Sup Fig. 3f			Sup Fig. 3g				Sup Fig. 3h
	# migrated cells per view			# migrated cells per view				# invaded cells per view
	Ctrl	ASH1L-F3		Ctrl	ASH1L-F1	ASH1L-F2		Ctrl	ASH1L-F3
	64	118		60	43	58		89	125
	55	107		56	70	42		74	174
	52	102		43	47	50		61	125
	Sup Fig. 3i
	Cell number (x 10^4)
	Days	Ctrl			ASH1L-F3
	0	0.5	0.5	0.5	0.5	0.5	0.5
	2	0.8822	0.8042	0.6572	0.6724	0.8506	0.5548
	4	2.5988	3.6588	2.685	2.8042	2.2772	2.5638
	6	7.0368	7.6368	5.4242	7.3606	6.4212	7.5
	Sup Fig. 3m				Sup Fig. 3o (left)				Sup Fig. 3o (right)
	relative ASH1L expression				# migrated cells per view				# invaded cells per view
	control	ASH1L-F3	F3-2260A		Ctrl	ASH1L-F3	F3-2260A		14	51	12
	0.993498	4.09808	3.37112		27	89	22		11	52	10
	0.993876	3.9504	3.8456		19	71	18		14	65	16
	1.01264	3.66526	4.60173		25	107	24

[truncated: 10 more sheets: Sup Fig.4, Sup Fig.5, Sup Fig.6, Sup Fig.7, Sup Fig.8, Sup Fig.9, Sup Fig.10, uncropped blots repeat 1 , uncropped blots repeat 2, uncropped blots repeat 3]
